# Supplementary material for: BAF complex-mediated chromatin relaxation is required for establishment of X chromosome inactivation
Source: Nat Commun. 2022 Mar 29;13:1658. doi: 10.1038/s41467-022-29333-1 (PMC8964718; doi:10.1038/s41467-022-29333-1)
Supplement: Supplementary file 4 — Supplementary Data 1 [file 41467_2022_29333_MOESM4_ESM.xlsx]

## Sheet: Extended_Data_Table1
Gene Name	Chromosome	Start	End	Probe Strand	ID	Description	Day0 avg logcpm	Day1 avg logcpm	Day2 avg logcpm	Day3 avg logcpm	Day4 avg logcpm	Day5 avg logcpm	Day6 avg logcpm	Day7 avg logcpm	Day8 avg logcpm
Xkr4	1	3205901	3671498	-	ENSMUSG00000051951	X Kell blood group precursor related family member 4 [Source:MGI Symbol;Acc:MGI:3528744]	-3.36227	-3.09286	-3.22023	-3.63464	-3.47561	-2.71011	-2.54295	-2.21944	-1.6149
Gm1992	1	3466587	3513553	+	ENSMUSG00000051951	X Kell blood group precursor related family member 4 [Source:MGI Symbol;Acc:MGI:3528744]	1.24512	1.51453	1.38716	0.972746	1.13178	1.32127	1.41244	1.37771	1.36377
Rp1	1	4343507	4360314	-	ENSMUSG00000025900	retinitis pigmentosa 1 (human) [Source:MGI Symbol;Acc:MGI:1341105]	-3.66331	-3.3939	-3.52127	-3.93568	-3.77665	-3.58715	-3.49599	-3.53072	-3.54466
Sox17	1	4490928	4496413	-	ENSMUSG00000025902	SRY-box containing gene 17 [Source:MGI Symbol;Acc:MGI:107543]	-1.72783	-2.10465	-2.27003	-2.64644	-2.5254	-2.33591	-2.24474	-1.05723	-0.929413
Mrpl15	1	4773206	4785739	-	ENSMUSG00000033845	mitochondrial ribosomal protein L15 [Source:MGI Symbol;Acc:MGI:1351639]	5.91831	5.85008	5.35879	5.47004	5.34749	5.1205	4.63579	4.28869	4.25418
Lypla1	1	4807788	4886770	+	ENSMUSG00000025903	lysophospholipase 1 [Source:MGI Symbol;Acc:MGI:1344588]	5.55653	5.39123	4.88949	4.77742	3.99909	3.41345	3.65892	3.42812	3.20376
Tcea1	1	4857814	4897909	+	ENSMUSG00000025903	lysophospholipase 1 [Source:MGI Symbol;Acc:MGI:1344588]	5.94365	5.74428	5.15526	5.13583	4.87719	4.4504	4.06205	4.16956	3.87506
Gm6104	1	4879202	4880669	-	ENSMUSG00000025903	lysophospholipase 1 [Source:MGI Symbol;Acc:MGI:1344588]	4.00493	3.92142	3.04877	2.95662	3.10383	3.42422	3.80654	3.20455	3.88609
Rgs20	1	4909576	5070285	-	ENSMUSG00000002459	regulator of G-protein signaling 20 [Source:MGI Symbol;Acc:MGI:1929866]	-2.83861	-2.5692	-2.69657	-3.11098	-2.95195	-2.47445	-2.38328	-2.70601	-2.71996
Gm16041	1	4970857	4976820	+	ENSMUSG00000002459	regulator of G-protein signaling 20 [Source:MGI Symbol;Acc:MGI:1929866]	-2.65213	-2.38271	-2.51008	-2.92449	-2.76546	-2.57597	-2.4848	-2.51953	-2.53347
Atp6v1h	1	5083173	5162549	+	ENSMUSG00000033793	ATPase, H+ transporting, lysosomal V1 subunit H [Source:MGI Symbol;Acc:MGI:1914864]	6.52617	6.23236	5.73133	5.73654	5.91438	6.37172	5.58216	5.83492	5.87141
Oprk1	1	5588493	5606131	+	ENSMUSG00000025905	opioid receptor, kappa 1 [Source:MGI Symbol;Acc:MGI:97439]	-3.52909	-3.22168	-3.38705	-3.80146	-3.17019	-1.71597	-3.07377	-3.3585	-2.9762
Npbwr1	1	5913707	5917398	-	ENSMUSG00000033774	neuropeptides B/W receptor 1 [Source:MGI Symbol;Acc:MGI:891989]	-2.63929	-2.36987	-2.49725	-2.91166	-2.75262	-2.56313	-2.47196	-2.50669	-2.52063
Rb1cc1	1	6206197	6276648	+	ENSMUSG00000025907	RB1-inducible coiled-coil 1 [Source:MGI Symbol;Acc:MGI:1341850]	0.998716	1.02316	1.00551	1.0701	0.925967	1.57886	1.62502	1.85094	2.03712
4732440D04Rik	1	6213293	6214590	-	ENSMUSG00000025907	RB1-inducible coiled-coil 1 [Source:MGI Symbol;Acc:MGI:1341850]	0.520902	0.790315	0.662943	0.248532	0.407565	0.635061	0.688227	0.653497	0.639554
4732440D04Rik	1	6214612	6215292	-	ENSMUSG00000025907	RB1-inducible coiled-coil 1 [Source:MGI Symbol;Acc:MGI:1341850]	-0.200612	0.356802	-0.0585699	-0.472981	-0.313948	-0.124453	-0.0332858	-0.0680163	-0.081959
Fam150a	1	6359331	6394731	+	ENSMUSG00000087247	family with sequence similarity 150, member A [Source:MGI Symbol;Acc:MGI:3645495]	-0.533934	-0.264521	-0.391893	-0.806304	-0.647271	-0.457775	-0.366609	-0.401339	-0.415282
St18	1	6487231	6860940	+	ENSMUSG00000033740	suppression of tumorigenicity 18 [Source:MGI Symbol;Acc:MGI:2446700]	-3.45399	-3.18458	-3.31195	-3.68836	-3.56733	-3.37783	-3.28667	-3.3214	-3.33534
Pcmtd1	1	7088920	7173626	+	ENSMUSG00000051285	protein-L-isoaspartate (D-aspartate) O-methyltransferase domain containing 1 [Source:MGI Symbol;Acc:MGI:2441773]	1.82512	1.88872	2.24187	2.19778	2.31484	2.97272	2.73619	3.10572	2.46575
Gm9826	1	7177739	7179037	+	ENSMUSG00000048538	predicted gene 9826 [Source:MGI Symbol;Acc:MGI:3642725]	3.57767	3.7922	3.4307	3.60925	3.61076	2.98324	3.31733	2.75499	2.60131
Sntg1	1	8361475	9299878	-	ENSMUSG00000025909	syntrophin, gamma 1 [Source:MGI Symbol;Acc:MGI:1918346]	-3.94297	-3.67356	-3.80093	-4.17734	-4.05631	-3.86681	-3.77564	-3.81037	-3.82432
Rrs1	1	9545408	9547454	+	ENSMUSG00000061024	RRS1 ribosome biogenesis regulator homolog (S. cerevisiae) [Source:MGI Symbol;Acc:MGI:1929721]	5.31177	5.53947	5.61318	5.52099	5.64889	5.06567	5.43482	4.83547	4.79385
Adhfe1	1	9547948	9577970	+	ENSMUSG00000025911	alcohol dehydrogenase, iron containing, 1 [Source:MGI Symbol;Acc:MGI:1923437]	-1.72843	-1.78502	-1.40215	-2.14704	-2.56401	-2.29851	-2.28335	-2.31808	-1.83202
2610203C22Rik	1	9560832	9631175	-	ENSMUSG00000025911	alcohol dehydrogenase, iron containing, 1 [Source:MGI Symbol;Acc:MGI:1923437]	-3.05061	-2.78119	-2.87057	-3.32298	-3.16394	-2.97445	-2.88328	-2.91801	-2.93196
3110035E14Rik	1	9601199	9627143	+	ENSMUSG00000079671	RIKEN cDNA 2610203C22 gene [Source:MGI Symbol;Acc:MGI:1919731]	-2.45799	-2.18857	-2.31594	-2.73035	-2.57132	-2.38183	-2.29066	-2.32539	-2.33933
Mybl1	1	9667415	9700209	-	ENSMUSG00000025912	myeloblastosis oncogene-like 1 [Source:MGI Symbol;Acc:MGI:99925]	1.61682	1.36027	1.75123	1.64302	1.26079	2.06663	0.574736	1.41136	1.32357
Vcpip1	1	9718622	9748382	-	ENSMUSG00000045210	valosin containing protein (p97)/p47 complex interacting protein 1 [Source:MGI Symbol;Acc:MGI:1917925]	1.88822	1.93679	2.04205	2.29099	2.31064	2.09467	2.82967	2.94021	3.30614
Sgk3	1	9798130	9902556	+	ENSMUSG00000025915	serum/glucocorticoid regulated kinase 3 [Source:MGI Symbol;Acc:MGI:2182368]	0.522882	-0.221851	-0.798187	0.787402	0.936676	0.798427	0.340929	0.160984	0.24512
Gm6195	1	9802194	9802553	-	ENSMUSG00000025915	serum/glucocorticoid regulated kinase 3 [Source:MGI Symbol;Acc:MGI:2182368]	6.55601	5.92807	5.3766	4.90287	5.25855	5.04687	4.8399	5.03882	5.04915
6030422M02Rik	1	9908638	9942085	+	ENSMUSG00000046101	RIKEN cDNA 6030422M02 gene [Source:MGI Symbol;Acc:MGI:3045334]	0.0477872	0.13214	-0.355609	-1.17642	-0.719227	-0.408375	-2.26905	-1.65754	-1.63348
Gm10567	1	9960171	9962809	-	ENSMUSG00000073738	predicted gene 10567 [Source:MGI Symbol;Acc:MGI:3642215]	-1.54087	-1.80946	-1.39883	-1.29852	0.256753	0.188963	-0.977307	0.398926	0.0545013
Ppp1r42	1	9968624	10009136	-	ENSMUSG00000025916	protein phosphatase 1, regulatory subunit 42 [Source:MGI Symbol;Acc:MGI:1921138]	-1.3618	-1.09239	-1.21976	-1.63417	-1.47514	-1.28564	-1.19448	-1.22921	-1.24315
Gm15818	1	9982387	9992366	+	ENSMUSG00000025916	protein phosphatase 1, regulatory subunit 42 [Source:MGI Symbol;Acc:MGI:1921138]	-0.146653	0.12276	-0.00461101	-0.419022	-0.259989	-0.0704938	0.020673	-0.0140574	-0.0280002
Cops5	1	10024602	10038127	-	ENSMUSG00000025917	COP9 (constitutive photomorphogenic) homolog, subunit 5 (Arabidopsis thaliana) [Source:MGI Symbol;Acc:MGI:1349415]	5.87736	5.7782	5.49236	5.50281	5.46627	5.44858	5.29519	5.45994	5.74587
Cspp1	1	10038218	10136768	+	ENSMUSG00000056763	centrosome and spindle pole associated protein 1 [Source:MGI Symbol;Acc:MGI:2681832]	0.943815	1.07569	1.02443	1.04758	1.0805	1.57131	1.59222	1.75714	1.81454
Arfgef1	1	10137571	10232670	-	ENSMUSG00000067851	ADP-ribosylation factor guanine nucleotide-exchange factor 1(brefeldin A-inhibited) [Source:MGI Symbol;Acc:MGI:2442988]	2.37345	2.57152	2.79989	2.45751	2.47939	2.75629	3.82866	3.81235	3.98314
Cpa6	1	10324720	10719945	-	ENSMUSG00000042501	carboxypeptidase A6 [Source:MGI Symbol;Acc:MGI:3045348]	-3.52888	-3.25947	-3.38684	-3.80125	-3.64222	-3.45272	-3.36156	-3.39629	-3.41023
Prex2	1	10993465	11303682	+	ENSMUSG00000048960iption=phosphatidylinositol-3,4,5-trisphosphate-dependentRac exchange factor 2 [Source:MGI Symbol;Acc:MGI:1923385]	No description	-2.7769	-2.19173	-3.6071	-2.21878	-2.64023	-3.60722	-3.44005	-2.74806	-2.44625
A830018L16Rik	1	11414105	11975901	+	ENSMUSG00000057715	RIKEN cDNA A830018L16 gene [Source:MGI Symbol;Acc:MGI:2444149]	-2.64789	-1.62847	-3.69009	-3.67026	-2.65298	-2.83086	-2.09448	-1.02097	-2.14213
AC102654.1	1	11414112	11537707	+	ENSMUSG00000057715	RIKEN cDNA A830018L16 gene [Source:MGI Symbol;Acc:MGI:2444149]	-1.30088	-1.06947	-1.19684	-1.57325	-1.16422	-1.26273	-1.09556	-0.918289	-0.932232
Sulf1	1	12692430	12860371	+	ENSMUSG00000016918	sulfatase 1 [Source:MGI Symbol;Acc:MGI:2138563]	1.81051	1.95777	2.67946	3.42775	2.76938	0.818874	3.20003	3.40601	3.57091
Slco5a1	1	12866549	12991177	-	ENSMUSG00000025938	solute carrier organic anion transporter family, member 5A1 [Source:MGI Symbol;Acc:MGI:2443431]	-0.311321	-0.279903	-1.32201	-1.63176	-2.94945	-3.15172	-0.913373	-1.86856	-2.85474
Dppa5b	1	13062019	13062348	+	ENSMUSG00000069620	developmental pluripotency associated 5B [Source:MGI Symbol;Acc:MGI:3765340]	0.844577	1.11399	1.27462	0.572208	0.73124	0.920736	1.0119	0.977172	0.96323
Prdm14	1	13113457	13127163	-	ENSMUSG00000042414	PR domain containing 14 [Source:MGI Symbol;Acc:MGI:3588194]	4.19969	4.62512	4.37093	2.86829	-0.656296	-1.74912	-0.521874	-1.29644	-0.946385
Ncoa2	1	13139105	13374083	-	ENSMUSG00000005886	nuclear receptor coactivator 2 [Source:MGI Symbol;Acc:MGI:1276533]	0.707009	1.25717	1.55431	1.4902	0.977379	0.957285	1.71722	1.95799	2.35929
Tram1	1	13564702	13589864	-	ENSMUSG00000025935	translocating chain-associating membrane protein 1 [Source:MGI Symbol;Acc:MGI:1919515]	5.3972	5.4273	5.12885	5.03744	4.58774	4.68163	4.99371	5.42755	5.8294
Lactb2	1	13624845	13660546	-	ENSMUSG00000025937	lactamase, beta 2 [Source:MGI Symbol;Acc:MGI:2442551]	6.15553	5.99773	5.71416	5.30891	4.44951	4.63431	4.06096	4.46579	4.31689
Xkr9	1	13668771	13701723	+	ENSMUSG00000067813	X Kell blood group precursor related family member 9 homolog [Source:MGI Symbol;Acc:MGI:2686466]	-1.70049	-1.43108	-1.52045	-1.97286	-1.81383	-1.62433	-1.53317	-1.5679	-1.58184
Eya1	1	14168954	14310200	-	ENSMUSG00000025932	eyes absent 1 homolog (Drosophila) [Source:MGI Symbol;Acc:MGI:109344]	-2.59419	-1.49877	-2.41414	-2.72032	-2.23528	-0.055303	-1.23238	0.757927	-0.454193
Msc	1	14753346	14755966	-	ENSMUSG00000025930	musculin [Source:MGI Symbol;Acc:MGI:1333884]	2.07691	2.61336	1.27037	1.59079	-0.373145	-1.45862	-1.36745	-1.40218	-1.41612
Gm9947	1	14755454	14758373	+	ENSMUSG00000025930	musculin [Source:MGI Symbol;Acc:MGI:1333884]	-1.72485	-0.733196	-1.54033	-2.20922	-2.41419	-2.22469	-2.13353	-2.16826	-2.1822
Trpa1	1	14872648	14918862	-	ENSMUSG00000032769	transient receptor potential cation channel, subfamily A, member 1 [Source:MGI Symbol;Acc:MGI:3522699]	-2.19027	-1.71334	-1.58623	-1.85888	-2.92209	-2.19459	-2.60343	-2.71416	-2.6521
Gm10566	1	15268799	15269797	-	ENSMUSG00000073737	predicted gene 10566 [Source:MGI Symbol;Acc:MGI:3642220]	-0.753442	-0.484028	-0.573399	-1.02581	-0.866778	-0.677283	-0.586116	-0.620846	-0.634789
Kcnb2	1	15287259	15716367	+	ENSMUSG00000092083	potassium voltage gated channel, Shab-related subfamily, member 2 [Source:MGI Symbol;Acc:MGI:99632]	-3.7141	-3.44469	-3.57206	-3.98647	-3.82744	-3.63794	-3.54677	-3.5815	-3.59545
Terf1	1	15805658	15843428	+	ENSMUSG00000025925	telomeric repeat binding factor 1 [Source:MGI Symbol;Acc:MGI:109634]	6.63334	6.51632	6.48661	6.2102	5.9543	6.21489	5.76988	5.85512	5.43603
Gm106	1	15853862	15892722	-	ENSMUSG00000032719	predicted gene 106 [Source:MGI Symbol;Acc:MGI:2684952]	-2.21327	-1.94385	-2.07123	-2.48564	-2.3266	-2.09911	-2.04594	-2.04267	-2.05661
4930444P10Rik	1	16065979	16093325	-	ENSMUSG00000067795	RIKEN cDNA 4930444P10 gene [Source:MGI Symbol;Acc:MGI:1923049]	-1.79963	-1.53022	-1.65759	-2.072	-1.91297	-1.72347	-1.6323	-1.66703	-1.68098
Rpl7	1	16101295	16104662	-	ENSMUSG00000043716	ribosomal protein L7 [Source:MGI Symbol;Acc:MGI:98073]	7.70651	7.53677	7.16477	7.11363	7.21848	7.5772	6.88135	7.03345	7.01734
Rdh10	1	16105774	16133734	+	ENSMUSG00000025921	retinol dehydrogenase 10 (all-trans) [Source:MGI Symbol;Acc:MGI:1924238]	-0.255788	-0.190232	0.35554	-0.381916	0.350161	0.522998	2.29621	2.23081	2.02181
Stau2	1	16228674	16520112	-	ENSMUSG00000025920	staufen (RNA binding protein) homolog 2 (Drosophila) [Source:MGI Symbol;Acc:MGI:1352508]	0.793293	0.460358	0.554118	0.414566	0.490417	0.974449	1.48867	1.59886	1.94527
Gm7568	1	16253592	16267921	+	ENSMUSG00000025920	staufen (RNA binding protein) homolog 2 (Drosophila) [Source:MGI Symbol;Acc:MGI:1352508]	-0.759206	-0.489793	-0.617165	-1.03158	-0.872543	-0.683048	-0.591881	-0.626611	-0.640554
Ube2w	1	16569782	16619489	-	ENSMUSG00000025939	ubiquitin-conjugating enzyme E2W (putative) [Source:MGI Symbol;Acc:MGI:1914049]	3.48759	3.60239	3.32282	3.06679	3.10584	2.79683	2.78782	2.83341	2.77911
Tceb1	1	16642766	16656865	-	ENSMUSG00000079658	transcription elongation factor B (SIII), polypeptide 1 [Source:MGI Symbol;Acc:MGI:1915173]	7.55819	7.50088	6.85179	6.77124	6.72524	6.47134	6.38577	6.48231	6.51737
Tmem70	1	16665207	16678275	+	ENSMUSG00000025940	transmembrane protein 70 [Source:MGI Symbol;Acc:MGI:1915068]	4.88099	4.79593	4.26459	4.27454	4.39182	3.95707	3.98317	4.31199	4.51059
Ly96	1	16688456	16709605	+	ENSMUSG00000025779	lymphocyte antigen 96 [Source:MGI Symbol;Acc:MGI:1341909]	-0.0251148	0.244298	0.116927	-0.297484	-0.138452	0.0510441	0.142211	0.10748	0.131538
Gm5828	1	16768270	16770138	-	ENSMUSG00000091020	predicted gene 5828 [Source:MGI Symbol;Acc:MGI:3644176]	2.40967	2.15195	2.26791	1.98153	1.97473	2.72629	2.24839	2.19575	2.30316
Jph1	1	16994938	17097889	-	ENSMUSG00000042686	junctophilin 1 [Source:MGI Symbol;Acc:MGI:1891495]	-2.26038	-2.13273	-2.10074	-0.746159	0.60757	0.519225	1.00215	1.2174	0.834996
Gdap1	1	17145362	17164271	+	ENSMUSG00000025777	ganglioside-induced differentiation-associated-protein 1 [Source:MGI Symbol;Acc:MGI:1338002]	-3.20484	-2.93543	-3.0628	-3.47721	-3.31818	-3.12868	-3.03752	-3.03425	-3.08619
Pi15	1	17601901	17630938	+	ENSMUSG00000067780	peptidase inhibitor 15 [Source:MGI Symbol;Acc:MGI:1934659]	-3.54607	-3.27666	-3.40403	-3.81844	-3.65941	-3.46991	-3.37875	-3.41348	-3.42742
Gm16070	1	17676027	17727646	-	ENSMUSG00000085125	predicted gene 16070 [Source:MGI Symbol;Acc:MGI:3801761]	-3.8158	-3.54638	-3.67376	-4.08817	-3.92913	-3.70164	-3.64847	-3.6832	-3.69714
Crispld1	1	17727045	17766344	+	ENSMUSG00000085125	predicted gene 16070 [Source:MGI Symbol;Acc:MGI:3801761]	-2.92961	-2.6222	-2.78757	-3.20198	-3.00495	-2.38121	-2.76229	-2.75901	-2.48496
Crisp4	1	18115191	18145902	-	ENSMUSG00000025774	cysteine-rich secretory protein 4 [Source:MGI Symbol;Acc:MGI:1925331]	-2.20748	-1.93807	-2.06544	-2.47985	-2.32082	-2.13132	-2.04015	-2.07489	-2.08883
Defb18	1	18236473	18237443	-	ENSMUSG00000073735	defensin beta 18 [Source:MGI Symbol;Acc:MGI:3648148]	1.19967	1.46909	1.34171	0.927303	1.08634	1.27583	1.367	1.33227	1.31832
Defb41	1	18250980	18265138	-	ENSMUSG00000067773	defensin beta 41 [Source:MGI Symbol;Acc:MGI:1924923]	0.343621	0.613034	0.485662	0.0712515	0.230284	0.41978	0.510946	0.476216	0.462273
Gm15386	1	18260524	18265080	-	ENSMUSG00000067773	defensin beta 41 [Source:MGI Symbol;Acc:MGI:1924923]	1.58154	1.85096	1.72358	1.30917	1.46821	1.6577	1.74887	1.71414	1.7002
Gm15825	1	19063299	19104840	-	ENSMUSG00000089787	predicted gene 15825 [Source:MGI Symbol;Acc:MGI:3801887]	-0.633022	-0.363609	-0.49098	-0.905391	-0.746358	-0.556863	-0.465696	-0.500426	-0.514369
Tfap2d	1	19103022	19166346	+	ENSMUSG00000089787	predicted gene 15825 [Source:MGI Symbol;Acc:MGI:3801887]	-1.72132	-1.4519	-1.57927	-1.99368	-1.83465	-1.64516	-1.55399	-1.58872	-1.60266
Tfap2b	1	19208914	19238734	+	ENSMUSG00000025927	transcription factor AP-2 beta [Source:MGI Symbol;Acc:MGI:104672]	-3.43093	-3.16151	-3.28888	-3.7033	-3.54426	-3.35477	-3.2636	-3.29833	-3.31227
Pkhd1	1	20057779	20618064	-	ENSMUSG00000043760	polycystic kidney and hepatic disease 1 [Source:MGI Symbol;Acc:MGI:2155808]	-3.58359	-3.77618	-3.58779	-2.907	-3.11645	-4.51768	-3.06251	-4.13524	-4.04094
4930486I03Rik	1	20381093	20392300	+	ENSMUSG00000043760	polycystic kidney and hepatic disease 1 [Source:MGI Symbol;Acc:MGI:2155808]	0.14481	0.414223	0.286852	-0.127559	0.0314735	0.220969	0.312136	0.277405	0.263463
Il17a	1	20730905	20734496	+	ENSMUSG00000025929	interleukin 17A [Source:MGI Symbol;Acc:MGI:107364]	-0.982626	-0.713213	-0.840584	-1.255	-1.09596	-0.906467	-0.8153	-0.850031	-0.863974
Il17f	1	20777151	20784270	-	ENSMUSG00000041872	interleukin 17F [Source:MGI Symbol;Acc:MGI:2676631]	-0.947087	-0.715675	-0.843046	-1.25746	-1.09842	-0.474687	-0.817762	-0.852493	-0.866435
Mcm3	1	20802974	20820278	-	ENSMUSG00000041859	minichromosome maintenance deficient 3 (S. cerevisiae) [Source:MGI Symbol;Acc:MGI:101845]	7.36425	7.58255	7.78975	7.83564	7.74743	6.86084	7.10471	6.88262	6.61537
Paqr8	1	20890622	20938755	+	ENSMUSG00000025931	progestin and adipoQ receptor family member VIII [Source:MGI Symbol;Acc:MGI:1921479]	-0.277484	0.0678485	0.337829	-0.20921	-1.24914	-1.3374	-1.57672	-0.144888	0.487409
Efhc1	1	20951626	20990838	+	ENSMUSG00000041809	EF-hand domain (C-terminal) containing 1 [Source:MGI Symbol;Acc:MGI:1919127]	-0.569662	-1.33825	-0.743379	-1.55403	-0.918275	-0.0445381	0.135665	0.400852	0.949794
Tram2	1	20996296	21079229	-	ENSMUSG00000041779	translocating chain-associating membrane protein 2 [Source:MGI Symbol;Acc:MGI:1924817]	-0.0182839	0.170647	1.13393	0.379865	0.162247	0.770675	2.03619	1.96369	2.06124
Tmem14a	1	21218575	21230167	+	ENSMUSG00000025933	transmembrane protein 14A [Source:MGI Symbol;Acc:MGI:1922962]	1.55467	0.0907436	0.561452	-0.120557	0.392235	-0.248751	-0.473343	0.774247	1.2603
Gsta3	1	21240589	21265361	+	ENSMUSG00000025934	glutathione S-transferase, alpha 3 [Source:MGI Symbol;Acc:MGI:95856]	2.38755	1.99295	1.68195	0.908688	0.0129415	-1.15589	-1.06472	-1.09945	-0.141149
AC163025.1	1	21272338	21273082	+	ENSMUSG00000096375	Protein Cetn4 [Source:UniProtKB/TrEMBL;Acc:E9PVN5]	-0.330197	-0.060784	-0.188155	-0.602566	-0.443534	-0.254038	-0.124871	-0.197602	-0.211545
Khdc1a	1	21349641	21352200	+	ENSMUSG00000067750	KH domain containing 1A [Source:MGI Symbol;Acc:MGI:2676610]	-1.74548	-1.47606	-1.60344	-2.01785	-1.85881	-1.66932	-1.57815	-1.61288	-1.19258
Khdc1c	1	21368331	21370845	+	ENSMUSG00000041722	KH domain containing 1C [Source:MGI Symbol;Acc:MGI:3583007]	-1.7154	-1.44598	-1.57335	-1.98777	-1.82873	-1.63924	-1.54807	-1.5828	-1.59674
Khdc1b	1	21383556	21386373	+	ENSMUSG00000085079	KH domain containing 1B [Source:MGI Symbol;Acc:MGI:2138477]	-1.91581	-1.64639	-1.77376	-2.18817	-2.02914	-1.83965	-1.74848	-1.78321	-1.79715
Kcnq5	1	21398403	21961942	-	ENSMUSG00000028033	potassium voltage-gated channel, subfamily Q, member 5 [Source:MGI Symbol;Acc:MGI:1924937]	-3.69768	-3.42827	-3.55564	-3.93205	-3.81102	-3.58352	-3.49235	-3.52708	-3.57903
Rims1	1	22286251	22805994	-	ENSMUSG00000041670	regulating synaptic membrane exocytosis 1 [Source:MGI Symbol;Acc:MGI:2152971]	-1.20835	0.0875125	0.500864	-1.46537	-3.53306	-2.42972	-3.3284	-3.40113	-3.37707
4933415F23Rik	1	23100473	23102253	-	ENSMUSG00000073730	RIKEN cDNA 4933415F23 gene [Source:MGI Symbol;Acc:MGI:1914005]	-1.58757	-1.31816	-1.44553	-1.85994	-1.70091	-1.51141	-1.42025	-1.45498	-1.46892
Gm6420	1	23255987	23256406	-	ENSMUSG00000073729	predicted gene 6420 [Source:MGI Symbol;Acc:MGI:3644588]	0.496654	0.766067	0.638696	0.224285	0.383317	0.572813	0.66398	0.629249	0.615306
Ogfrl1	1	23366424	23383175	-	ENSMUSG00000026158	opioid growth factor receptor-like 1 [Source:MGI Symbol;Acc:MGI:1917405]	-0.112895	-0.340463	1.42161	0.662289	1.78849	1.54257	1.38146	1.47988	1.59324
B3gat2	1	23761753	23849158	+	ENSMUSG00000026156	beta-1,3-glucuronyltransferase 2 (glucuronosyltransferase S) [Source:MGI Symbol;Acc:MGI:2389490]	2.4904	2.79496	3.09286	2.8387	2.76531	3.15648	3.20323	3.59972	3.39935
Smap1	1	23844846	23922317	-	ENSMUSG00000026156	beta-1,3-glucuronyltransferase 2 (glucuronosyltransferase S) [Source:MGI Symbol;Acc:MGI:2389490]	3.85621	4.14528	4.47403	4.15856	4.10774	4.41475	4.59592	4.86277	4.72256
1110058L19Rik	1	23995939	24005656	-	ENSMUSG00000026154	RIKEN cDNA 1110058L19 gene [Source:MGI Symbol;Acc:MGI:1915252]	4.18595	3.77325	3.37402	3.7532	3.512	3.55813	3.32868	3.65297	4.13903
Fam135a	1	24010758	24100341	-	ENSMUSG00000026153	family with sequence similarity 135, member A [Source:MGI Symbol;Acc:MGI:1915437]	1.47021	1.43314	1.71783	2.15937	2.43502	2.37093	3.03989	2.86446	2.77214
Col9a1	1	24177610	24252684	+	ENSMUSG00000026147	collagen, type IX, alpha 1 [Source:MGI Symbol;Acc:MGI:88465]	-3.0963	-2.82689	-2.95426	-3.36867	-3.17164	-3.02014	-2.92898	-2.96371	-2.97765
Col19a1	1	24261890	24587472	-	ENSMUSG00000026141	collagen, type XIX, alpha 1 [Source:MGI Symbol;Acc:MGI:1095415]	-3.53876	-3.26935	-3.39672	-3.81113	-3.6521	-3.4626	-3.37143	-3.40617	-3.42011
Gm10222	1	24612404	24612700	-	ENSMUSG00000067736	predicted gene 10222 [Source:MGI Symbol;Acc:MGI:3642643]	0.99658	1.26599	1.13862	1.01221	0.883244	1.07274	1.16391	1.12918	1.11523
Lmbrd1	1	24678544	24766299	+	ENSMUSG00000073725	LMBR1 domain containing 1 [Source:MGI Symbol;Acc:MGI:1915671]	0.804162	0.89153	0.649944	0.53435	1.2355	2.02244	2.16279	2.7893	3.10969
Bai3	1	25067476	25829707	-	ENSMUSG00000033569	brain-specific angiogenesis inhibitor 3 [Source:MGI Symbol;Acc:MGI:2441837]	-4.35889	-4.12748	-4.21685	-4.66926	-4.51023	-4.28273	-4.22957	-3.83006	-4.27824
Gm9884	1	25830657	25831878	+	ENSMUSG00000052558	predicted gene 9884 [Source:MGI Symbol;Acc:MGI:3642830]	-1.04413	-0.774716	-0.902087	-1.3165	-1.15747	-0.96797	-0.876803	-0.911534	-0.925477
4931408C20Rik	1	26681814	26687460	-	ENSMUSG00000073722	RIKEN cDNA 4931408C20 gene [Source:MGI Symbol;Acc:MGI:3588222]	-2.86525	-2.59583	-2.72321	-3.13762	-2.97858	-2.78909	-2.69792	-2.73265	-2.7466
Gm597	1	28776144	28780252	-	ENSMUSG00000048411	predicted gene 597 [Source:MGI Symbol;Acc:MGI:2685443]	-2.2709	-2.00149	-2.12886	-2.54327	-2.38424	-2.19474	-2.10357	-2.1383	-2.15225
Gm6462	1	28938035	28938340	+	ENSMUSG00000058590	predicted gene 6462 [Source:MGI Symbol;Acc:MGI:3647053]	0.953512	1.22292	1.09555	0.681142	0.840175	1.02967	1.12084	1.08611	1.07216
Gm9898	1	30718554	30719961	-	ENSMUSG00000053185	predicted gene 9898 [Source:MGI Symbol;Acc:MGI:3642391]	-0.976453	-0.70704	-0.834411	-1.24882	-1.08979	-0.900294	-0.809127	-0.843857	-0.8578
Phf3	1	30802342	30863256	-	ENSMUSG00000048874	PHD finger protein 3 [Source:MGI Symbol;Acc:MGI:2446126]	3.69428	4.02971	4.18075	4.22945	4.17138	4.58257	4.74108	4.99928	4.63628
Ptp4a1	1	30940303	30949770	-	ENSMUSG00000026064	protein tyrosine phosphatase 4a1 [Source:MGI Symbol;Acc:MGI:1277096]	1.74558	1.26176	1.78648	1.53397	1.54559	2.08636	1.11357	1.99458	1.8018
Gm5698	1	30976950	30978965	-	ENSMUSG00000086151	predicted gene 5698 [Source:MGI Symbol;Acc:MGI:3649020]	-0.619182	0.188232	-0.515141	-0.891551	-0.77052	-0.831024	0.378626	1.11576	0.872433
Gm5699	1	30997867	30999905	-	ENSMUSG00000087346	predicted gene 5699 [Source:MGI Symbol;Acc:MGI:3648192]	-0.973976	-0.704563	-0.831934	-0.812104	-0.799312	-0.897817	0.165592	0.0651029	0.447401
4931428L18Rik	1	31141078	31222661	-	ENSMUSG00000086727	RIKEN cDNA 4931428L18 gene [Source:MGI Symbol;Acc:MGI:1918238]	-1.38343	-1.11401	-1.24138	-1.65579	-1.45876	-1.26927	-1.2161	-1.25083	-1.26477
Lgsn	1	31176406	31204656	+	ENSMUSG00000086727	RIKEN cDNA 4931428L18 gene [Source:MGI Symbol;Acc:MGI:1918238]	-1.65251	-1.3831	-1.51047	-1.92488	-1.76585	-1.57635	-1.48519	-1.51992	-1.53386
4930521A18Rik	1	31222839	31224287	+	ENSMUSG00000026063	RIKEN cDNA 4930521A18 gene [Source:MGI Symbol;Acc:MGI:1921958]	-1.28994	-1.02053	-1.1479	-1.56231	-1.40328	-1.21378	-1.12262	-1.15735	-1.17129
AC121888.1	1	31286945	31287706	+	ENSMUSG00000094215	No description	-0.074747	0.194666	-0.220706	-0.597116	-0.476085	-0.286589	0.130579	0.74209	1.03374
Gm10307	1	31615458	31616843	+	ENSMUSG00000070960	predicted gene 10307 [Source:MGI Symbol;Acc:MGI:3642371]	2.81325	2.73902	2.61165	2.8267	2.97292	3.88281	3.42942	3.75078	3.34903
Khdrbs2	1	32172806	32657738	+	ENSMUSG00000026058	KH domain containing, RNA binding, signal transduction associated 2 [Source:MGI Symbol;Acc:MGI:2159649]	-1.19743	-0.928017	-1.05539	-1.4698	-1.31077	-1.12127	-1.0301	-1.02683	-1.07878
Gm9839	1	32519563	32520999	-	ENSMUSG00000026058	KH domain containing, RNA binding, signal transduction associated 2 [Source:MGI Symbol;Acc:MGI:2159649]	-1.27795	-1.00853	-1.1359	-1.55031	-1.39128	-1.20179	-1.11062	-1.14535	-1.15929
Gm5415	1	32543546	32547293	-	ENSMUSG00000026058	KH domain containing, RNA binding, signal transduction associated 2 [Source:MGI Symbol;Acc:MGI:2159649]	-2.66101	-2.39159	-2.51896	-2.93337	-2.77434	-2.58485	-2.49368	-2.52841	-2.54235
Prim2	1	33453811	33669786	-	ENSMUSG00000026134	DNA primase, p58 subunit [Source:MGI Symbol;Acc:MGI:97758]	5.23524	5.13612	4.75425	4.78515	4.90252	4.40901	4.37237	4.22812	4.60609
1700001G17Rik	1	33669843	33670712	+	ENSMUSG00000044744	RIKEN cDNA 1700001G17 gene [Source:MGI Symbol;Acc:MGI:1914753]	-0.553972	-0.284559	-0.411931	-0.826341	-0.667309	-0.477813	-0.386646	-0.421377	-0.43532
Rab23	1	33719882	33742564	+	ENSMUSG00000004768	RAB23, member RAS oncogene family [Source:MGI Symbol;Acc:MGI:99833]	1.81235	1.95749	2.37708	2.36718	1.88524	1.55049	2.14708	1.69933	1.66928
Bag2	1	33745484	33757794	-	ENSMUSG00000042215	BCL2-associated athanogene 2 [Source:MGI Symbol;Acc:MGI:1891254]	0.116472	-0.358435	0.0946757	0.0794986	1.11433	0.29639	2.86468	3.06105	3.80618
Zfp451	1	33760472	33814595	-	ENSMUSG00000042197	zinc finger protein 451 [Source:MGI Symbol;Acc:MGI:2137896]	1.80502	2.01839	2.19003	2.16204	2.15572	2.05751	1.90504	1.96315	2.02644
Bend6	1	33852052	33907816	-	ENSMUSG00000042182	BEN domain containing 6 [Source:MGI Symbol;Acc:MGI:2444572]	-2.48454	-2.17712	-2.3805	-2.50691	-2.63588	-1.83238	-1.49121	-0.416591	-0.469563
Dst	1	34011825	34308650	+	ENSMUSG00000026131	dystonin [Source:MGI Symbol;Acc:MGI:104627]	0.798659	0.835926	2.19561	2.11757	1.67003	2.21452	2.97652	2.89187	1.97587
Ccdc115	1	34436671	34439672	-	ENSMUSG00000042111	coiled-coil domain containing 115 [Source:MGI Symbol;Acc:MGI:1916918]	4.80945	4.61189	4.23208	4.19119	4.08647	3.21784	3.03193	3.18182	3.58375
Imp4	1	34439851	34445736	+	ENSMUSG00000026127	IMP4, U3 small nucleolar ribonucleoprotein, homolog (yeast) [Source:MGI Symbol;Acc:MGI:106572]	5.31762	5.68983	5.31332	5.66899	5.5124	3.71167	4.7382	3.99301	4.30058
Ptpn18	1	34459746	34473775	+	ENSMUSG00000026126	protein tyrosine phosphatase, non-receptor type 18 [Source:MGI Symbol;Acc:MGI:108410]	-0.970489	-0.847316	-1.22469	-0.954857	1.45874	0.724153	0.868044	0.0261088	-0.275835
Prss39	1	34498430	34503062	+	ENSMUSG00000026125	protease, serine, 39 [Source:MGI Symbol;Acc:MGI:1270856]	-1.07219	-0.802776	-0.930147	-1.34456	-1.18553	-0.99603	-0.904863	-0.939594	-0.953537
Cfc1	1	34535648	34544311	+	ENSMUSG00000026124	cripto, FRL-1, cryptic family 1 [Source:MGI Symbol;Acc:MGI:109448]	-0.808691	-0.539278	-0.66665	-1.04306	0.234456	1.20179	-0.641366	0.876628	0.967556
Prss40	1	34543975	34560943	-	ENSMUSG00000026124	cripto, FRL-1, cryptic family 1 [Source:MGI Symbol;Acc:MGI:109448]	-1.8239	-1.55449	-1.68186	-2.09627	-1.46499	0.0505031	-1.61857	-1.3653	-0.879245
1700101I19Rik	1	34579224	34579613	-	ENSMUSG00000045815	RIKEN cDNA 1700101I19 gene [Source:MGI Symbol;Acc:MGI:1920839]	0.603569	0.872982	0.745611	0.3312	0.490232	0.679728	0.770895	0.736164	0.722222
Fam123c	1	34579693	34590938	+	ENSMUSG00000045174	family with sequence similarity 123, member C [Source:MGI Symbol;Acc:MGI:3026939]	-2.8759	-2.60649	-2.73386	-3.14827	-2.98924	-2.43574	-2.70857	-2.6673	-2.21925
C230030N03Rik	1	34678188	34724301	+	ENSMUSG00000089955	RIKEN cDNA C230030N03 gene [Source:MGI Symbol;Acc:MGI:3045297]	-2.17334	-1.90393	-2.0313	-2.40771	-0.488438	-0.544462	-0.415294	-0.988025	-1.22869
Arhgef4	1	34721924	34813309	+	ENSMUSG00000089955	RIKEN cDNA C230030N03 gene [Source:MGI Symbol;Acc:MGI:3045297]	-1.0211	-0.811256	0.0344705	-0.98818	0.195799	0.0861325	-0.242219	-0.162091	-0.719453
Fam168b	1	34813219	34843065	-	ENSMUSG00000037509	Rho guanine nucleotide exchange factor (GEF) 4 [Source:MGI Symbol;Acc:MGI:2442507]	3.46896	3.84339	4.09341	3.84796	4.10018	4.49245	4.43112	4.62211	4.51429
Plekhb2	1	34849976	34879580	+	ENSMUSG00000026123	pleckstrin homology domain containing, family B (evectins) member 2 [Source:MGI Symbol;Acc:MGI:2385825]	1.35812	0.13992	0.982296	0.599138	0.506042	1.09718	1.23317	1.82342	1.84066
Hs6st1	1	36068400	36106446	+	ENSMUSG00000045216	heparan sulfate 6-O-sulfotransferase 1 [Source:MGI Symbol;Acc:MGI:1354958]	4.38269	4.85936	5.16783	4.96798	4.27606	3.95899	4.67996	4.88784	4.62816
Uggt1	1	36141530	36244305	-	ENSMUSG00000037470	UDP-glucose glycoprotein glucosyltransferase 1 [Source:MGI Symbol;Acc:MGI:2443162]	3.5231	3.58233	3.89463	3.95045	3.30366	2.93229	3.80874	3.77027	3.78272
Neurl3	1	36264602	36273425	-	ENSMUSG00000047180	neuralized homolog 3 homolog (Drosophila) [Source:MGI Symbol;Acc:MGI:2429944]	-2.12393	-1.85452	-1.98189	-2.3963	-2.16127	-2.04777	-1.95661	-1.99134	-2.00528
Arid5a	1	36307733	36324029	+	ENSMUSG00000037447	AT rich interactive domain 5A (MRF1-like) [Source:MGI Symbol;Acc:MGI:2443039]	-1.59429	-1.8016	-1.21698	-1.82579	-1.33059	-2.65134	-1.96658	-0.651324	-0.362391
Kansl3	1	36335730	36369181	-	ENSMUSG00000010453	KAT8 regulatory NSL complex subunit 3 [Source:MGI Symbol;Acc:MGI:1918055]	3.06337	3.28172	3.46499	3.25248	3.23844	3.68012	3.80936	4.00936	3.80577
Lman2l	1	36422065	36445271	-	ENSMUSG00000001143	lectin, mannose-binding 2-like [Source:MGI Symbol;Acc:MGI:2443010]	0.653913	0.665798	0.954927	0.987148	1.15616	1.05194	1.71994	1.67427	2.48752
Cnnm4	1	36471620	36508764	+	ENSMUSG00000037408	cyclin M4 [Source:MGI Symbol;Acc:MGI:2151060]	-0.277724	-0.579662	-0.207033	0.0293595	1.09359	0.36715	1.12546	1.03446	1.01474
Cnnm3	1	36511867	36528237	+	ENSMUSG00000001138	cyclin M3 [Source:MGI Symbol;Acc:MGI:2151055]	1.4351	1.59128	1.91267	1.65839	2.44607	2.33331	3.04134	3.08393	2.92396
Ankrd23	1	36530534	36535729	-	ENSMUSG00000067653	ankyrin repeat domain 23 [Source:MGI Symbol;Acc:MGI:1925571]	-0.673072	-1.1259	-1.50327	-1.55944	-1.07441	-1.03115	-0.255746	-0.540476	0.251179
Ankrd39	1	36538173	36547201	-	ENSMUSG00000079610	ankyrin repeat domain 39 [Source:MGI Symbol;Acc:MGI:1914816]	1.85381	1.54274	0.494909	0.897195	1.33761	0.491008	0.0201932	1.6873	1.49574
Sema4c	1	36548642	36558349	-	ENSMUSG00000026121	sema domain, immunoglobulin domain (Ig), transmembrane domain (TM) and short cytoplasmic domain, (semaphorin) 4C [Source:MGI Symbol;Acc:MGI:109252]	-0.188573	-1.56996	-1.19734	-0.025672	2.52927	1.96807	3.25297	3.1439	3.70034
D430040D24Rik	1	36558359	36565613	+	ENSMUSG00000087589	RIKEN cDNA D430040D24 gene [Source:MGI Symbol;Acc:MGI:2442526]	-0.330823	-0.34941	-0.476782	-0.065191	-0.656159	-0.504664	-0.451498	-0.486228	-0.500171
Fam178b	1	36562694	36683183	-	ENSMUSG00000087589	RIKEN cDNA D430040D24 gene [Source:MGI Symbol;Acc:MGI:2442526]	2.59564	2.28457	2.8619	2.25269	2.32516	2.0174	0.675354	0.408971	-0.200177
Cox5b	1	36691487	36693385	+	ENSMUSG00000061518	cytochrome c oxidase, subunit Vb [Source:MGI Symbol;Acc:MGI:88475]	5.24554	4.9587	4.98328	4.74894	4.69443	5.13337	3.60661	4.2544	4.45116
Actr1b	1	36699202	36714422	-	ENSMUSG00000037351	ARP1 actin-related protein 1 homolog B, centractin beta (yeast) [Source:MGI Symbol;Acc:MGI:1917446]	4.4524	4.7485	4.84964	4.90341	4.85354	4.78586	5.03419	5.11343	5.15737
Zap70	1	36761861	36782816	+	ENSMUSG00000026117	zeta-chain (TCR) associated protein kinase [Source:MGI Symbol;Acc:MGI:99613]	1.57963	1.58562	2.22113	1.62037	1.14426	0.471912	-1.67389	-0.882615	-1.00032
Tmem131	1	36792191	36939527	-	ENSMUSG00000026116	transmembrane protein 131 [Source:MGI Symbol;Acc:MGI:1927110]	3.62595	3.9065	4.302	4.68457	4.34284	3.64959	4.40906	4.08699	3.75483
Rpl12-ps1	1	36957893	36958517	-	ENSMUSG00000080054	ribosomal protein L12, pseudogene 1 [Source:MGI Symbol;Acc:MGI:3646154]	-0.076813	0.1926	0.0652286	-0.349182	-0.19015	0.325348	0.0905127	0.0557822	0.476081
Vwa3b	1	37026596	37076996	+	ENSMUSG00000050122	von Willebrand factor A domain containing 3B [Source:MGI Symbol;Acc:MGI:1918103]	-1.70498	-1.43557	-1.56294	-1.93935	-1.81832	-1.62882	-1.49965	-1.57238	-1.58633
Vwa3b	1	37153844	37187605	+	ENSMUSG00000026115	von Willebrand factor A domain containing 3B [Source:MGI Symbol;Acc:MGI:1918103]	-0.980646	-1.07524	-0.480365	-0.356775	-1.45799	-1.26849	-1.17732	-1.21205	-1.226
Cnga3	1	37218336	37263384	+	ENSMUSG00000026114	cyclic nucleotide gated channel alpha 3 [Source:MGI Symbol;Acc:MGI:1341818]	2.04405	2.32346	2.16672	2.25568	1.86628	-0.0331747	0.60525	-1.15243	-1.55813
Inpp4a	1	37299865	37410736	+	ENSMUSG00000026113	inositol polyphosphate-4-phosphatase, type I [Source:MGI Symbol;Acc:MGI:1931123]	-2.03456	-1.47267	-1.17308	-0.573591	-0.274936	0.678615	0.0364406	0.31097	-0.0636802
4930439A04Rik	1	37329667	37334172	-	ENSMUSG00000026113	inositol polyphosphate-4-phosphatase, type I [Source:MGI Symbol;Acc:MGI:1931123]	-0.53897	-0.269557	-0.396928	-0.811339	-0.652307	-0.462811	-0.371644	-0.406375	-0.420317
6330578E17Rik	1	37417084	37430103	-	ENSMUSG00000026112	RIKEN cDNA 6330578E17 gene [Source:MGI Symbol;Acc:MGI:1923428]	4.11747	4.30262	4.67584	4.56823	4.46243	3.80252	4.48013	4.35998	4.75576
Unc50	1	37430170	37439124	+	ENSMUSG00000026111	unc-50 homolog (C. elegans) [Source:MGI Symbol;Acc:MGI:1914637]	4.8596	4.47947	3.7592	3.66806	3.80435	4.36903	4.33487	4.55354	4.95528
Mgat4a	1	37439340	37541016	-	ENSMUSG00000026110	mannoside acetylglucosaminyltransferase 4, isoenzyme A [Source:MGI Symbol;Acc:MGI:2662992]	-0.211553	0.284583	0.576344	0.48876	0.015753	0.513479	0.036255	-0.248476	0.614887
2010300C02Rik	1	37611677	37720085	-	ENSMUSG00000026090	RIKEN cDNA 2010300C02 gene [Source:MGI Symbol;Acc:MGI:1919347]	-2.66405	-2.82888	-2.48401	-3.37066	-3.21163	-2.07765	-2.85497	-1.81369	-1.57316
4930556I23Rik	1	37614259	37615372	+	ENSMUSG00000026090	RIKEN cDNA 2010300C02 gene [Source:MGI Symbol;Acc:MGI:1919347]	0.0816164	0.35103	0.223658	-0.190753	-0.0317204	0.157775	0.248942	0.214212	0.200269
Tsga10	1	37754572	37865298	-	ENSMUSG00000060771	testis specific 10 [Source:MGI Symbol;Acc:MGI:2685063]	-1.34882	-3.00797	-2.23248	-2.10078	-2.74895	-1.33274	-1.39349	-1.74743	-0.795923
Lipt1	1	37871738	37877387	+	ENSMUSG00000037216	lipoyltransferase 1 [Source:MGI Symbol;Acc:MGI:3645211]	0.879321	1.27076	1.26141	1.41893	1.55103	0.751291	0.999154	1.29968	1.2639
Mitd1	1	37874801	37890411	-	ENSMUSG00000037216	lipoyltransferase 1 [Source:MGI Symbol;Acc:MGI:3645211]	3.33172	3.48274	3.17636	3.37741	3.20051	2.20293	2.73529	3.05017	3.36152
Mrpl30	1	37890477	37898535	+	ENSMUSG00000026087	mitochondrial ribosomal protein L30 [Source:MGI Symbol;Acc:MGI:1333820]	4.99141	5.21058	4.76376	4.72213	4.57461	4.94962	4.38364	4.46512	4.5019
Lyg2	1	37905921	37916493	-	ENSMUSG00000061584	lysozyme G-like 2 [Source:MGI Symbol;Acc:MGI:2685622]	-2.11441	-1.84499	-1.97236	-2.38678	-2.22774	-2.03825	-1.94708	-1.98181	-1.99575
Gm15457	1	37933596	37954136	+	ENSMUSG00000087374	predicted gene 15457 [Source:MGI Symbol;Acc:MGI:3705190]	-2.75127	-2.48186	-2.60923	-3.02364	-2.86461	-2.67511	-2.58395	-2.61868	-2.63262
Lyg1	1	37946736	37957759	-	ENSMUSG00000087374	predicted gene 15457 [Source:MGI Symbol;Acc:MGI:3705190]	-0.583517	-0.314103	-0.441475	-0.855886	-0.696853	-0.507358	-0.416191	-0.450921	-0.464864
Txndc9	1	37983867	37997346	-	ENSMUSG00000058407	thioredoxin domain containing 9 [Source:MGI Symbol;Acc:MGI:2138153]	3.73906	3.94192	3.35804	3.44453	3.48945	3.1745	3.35869	3.35936	3.77105
Eif5b	1	37998010	38055579	+	ENSMUSG00000026083	eukaryotic translation initiation factor 5B [Source:MGI Symbol;Acc:MGI:2441772]	4.39971	4.67947	5.26586	5.07572	4.94399	4.85812	5.15532	5.14573	5.32562
Rev1	1	38052787	38129662	-	ENSMUSG00000026083	eukaryotic translation initiation factor 5B [Source:MGI Symbol;Acc:MGI:2441772]	4.21562	4.35681	4.3027	3.98479	4.21352	4.28157	4.17311	4.21509	4.14722
Aff3	1	38177326	38664955	-	ENSMUSG00000037138	AF4/FMR2 family, member 3 [Source:MGI Symbol;Acc:MGI:106927]	-2.91311	-2.27521	-1.90258	-0.78253	0.805855	0.958376	0.186526	0.484214	-0.918533
Gm16150	1	38235420	38246666	+	ENSMUSG00000037138	AF4/FMR2 family, member 3 [Source:MGI Symbol;Acc:MGI:106927]	-0.621991	-0.352577	-0.479949	-0.89436	-0.735327	-0.545832	-0.454665	-0.489395	-0.503338
Gm16151	1	38307902	38311930	+	ENSMUSG00000037138	AF4/FMR2 family, member 3 [Source:MGI Symbol;Acc:MGI:106927]	-0.108773	0.16064	0.033269	-0.381142	-0.222109	-0.0326137	0.0585531	0.0238225	0.00987984
Gm16152	1	38384949	38393974	+	ENSMUSG00000037138	AF4/FMR2 family, member 3 [Source:MGI Symbol;Acc:MGI:106927]	-1.64475	-1.37533	-1.50271	-1.91712	-1.75808	-1.56859	-1.47742	-1.51215	-1.5261
Lonrf2	1	38793669	38836090	-	ENSMUSG00000048814	LON peptidase N-terminal domain and ring finger 2 [Source:MGI Symbol;Acc:MGI:1920209]	-3.36926	-2.1276	-2.35873	-3.64163	-3.52059	-2.89686	-3.23993	-2.84042	-2.7506
Chst10	1	38863877	38898160	-	ENSMUSG00000026080	carbohydrate sulfotransferase 10 [Source:MGI Symbol;Acc:MGI:2138283]	0.377831	0.692744	0.87097	0.24456	-0.232487	-0.132605	-0.928548	-1.14752	-0.525382
Nms	1	38939149	38950278	+	ENSMUSG00000067604	neuromedin S [Source:MGI Symbol;Acc:MGI:3583618]	-0.759206	-0.489793	-0.617165	-1.03158	-0.872543	-0.683048	-0.591881	-0.626611	-0.640554
Pdcl3	1	38987814	38997236	+	ENSMUSG00000026078	phosducin-like 3 [Source:MGI Symbol;Acc:MGI:1916083]	5.28498	5.279	4.98839	5.02203	5.08488	5.83639	5.38451	5.34659	5.65492
Npas2	1	39193731	39363234	+	ENSMUSG00000026077	neuronal PAS domain protein 2 [Source:MGI Symbol;Acc:MGI:109232]	-3.01461	-2.4572	-2.87257	-3.28698	-3.12795	-2.93845	-2.55928	-2.88201	-2.89596
Rpl31	1	39367851	39371908	+	ENSMUSG00000073702	ribosomal protein L31 [Source:MGI Symbol;Acc:MGI:2149632]	4.85267	4.66221	4.5467	4.42447	4.7597	4.59339	4.37767	4.08196	4.17978
Tbc1d8	1	39371499	39478747	-	ENSMUSG00000073702	ribosomal protein L31 [Source:MGI Symbol;Acc:MGI:2149632]	2.57346	1.96911	2.21807	2.02356	2.16934	2.90997	3.03465	3.16397	2.82332
D1Bwg0212e	1	39534992	39546881	+	ENSMUSG00000003135	DNA segment, Chr 1, Brigham & Women's Genetics 0212 expressed [Source:MGI Symbol;Acc:MGI:106580]	4.21096	4.59761	4.52752	4.21392	4.33309	3.87726	4.49011	4.01324	4.07113
Gm15832	1	39547570	39552002	-	ENSMUSG00000085894	predicted gene 15832 [Source:MGI Symbol;Acc:MGI:3834078]	2.65029	2.48927	2.93192	2.63938	3.1852	2.86376	3.14672	2.87834	2.5958
Rnf149	1	39551296	39577405	-	ENSMUSG00000085894	predicted gene 15832 [Source:MGI Symbol;Acc:MGI:3834078]	3.76593	3.86514	4.00322	3.81907	4.17321	3.88216	4.28275	3.95199	3.83545
Creg2	1	39618406	39651182	-	ENSMUSG00000050967	cellular repressor of E1A-stimulated genes 2 [Source:MGI Symbol;Acc:MGI:1928333]	-3.00269	-2.98327	-3.14865	-3.56306	-3.40403	-2.49229	-3.08536	-3.12009	-3.13404
Rfx8	1	39665306	39720997	-	ENSMUSG00000057173	regulatory factor X 8 [Source:MGI Symbol;Acc:MGI:3588206]	-1.84845	-1.57903	-1.6684	-2.12081	-1.96178	-1.77229	-1.68112	-1.71585	-1.72979
Gm3646	1	39804141	39805332	-	ENSMUSG00000091937	predicted gene 3646 [Source:MGI Symbol;Acc:MGI:3781822]	0.723059	0.992472	0.865101	0.45069	0.609723	0.799218	0.890385	0.855655	0.841712
Map4k4	1	39900913	40026310	+	ENSMUSG00000026074	mitogen-activated protein kinase kinase kinase kinase 4 [Source:MGI Symbol;Acc:MGI:1349394]	4.09283	4.76133	5.32446	5.36849	5.16993	5.38892	5.91015	5.82724	5.78464
Il1r2	1	40084768	40125219	+	ENSMUSG00000026073	interleukin 1 receptor, type II [Source:MGI Symbol;Acc:MGI:96546]	-0.885884	-0.86647	-1.03184	-1.40825	-0.99922	-1.02172	-1.00656	-1.00329	-1.01723
Il1r1	1	40225080	40316198	+	ENSMUSG00000026072	interleukin 1 receptor, type I [Source:MGI Symbol;Acc:MGI:96545]	-3.05488	-2.74747	-2.91284	-3.32725	-3.13022	-3.01672	-2.88755	-2.96029	-2.68623
Il1rl2	1	40324627	40365471	+	ENSMUSG00000070942	interleukin 1 receptor-like 2 [Source:MGI Symbol;Acc:MGI:1913107]	-1.71836	-1.44895	-1.53832	-1.99073	-1.79369	-1.6422	-1.55103	-1.58576	-1.59971
Il1rl1	1	40429570	40465415	+	ENSMUSG00000026069	interleukin 1 receptor-like 1 [Source:MGI Symbol;Acc:MGI:98427]	-3.54023	-3.27081	-3.39818	-3.8126	-3.65356	-3.46407	-3.3729	-3.40763	-3.42157
Il18r1	1	40465552	40500854	+	ENSMUSG00000026070	interleukin 18 receptor 1 [Source:MGI Symbol;Acc:MGI:105383]	-3.00281	-2.7334	-2.86077	-3.27518	-3.11615	-2.92665	-2.83549	-2.87022	-2.88416
Il18rap	1	40515362	40551705	+	ENSMUSG00000026068	interleukin 18 receptor accessory protein [Source:MGI Symbol;Acc:MGI:1338888]	-3.5102	-3.24079	-3.36816	-3.78257	-3.62354	-3.43404	-3.34287	-3.3776	-3.39155
Slc9a4	1	40580227	40630731	+	ENSMUSG00000026065	solute carrier family 9 (sodium/hydrogen exchanger), member 4 [Source:MGI Symbol;Acc:MGI:105074]	-2.68921	-2.4198	-2.54717	-2.96158	-2.80255	-2.61305	-2.52189	-2.55662	-2.57056
Slc9a2	1	40681712	40768885	+	ENSMUSG00000026062	solute carrier family 9 (sodium/hydrogen exchanger), member 2 [Source:MGI Symbol;Acc:MGI:105075]	-2.55935	-2.28994	-2.41731	-2.83172	-2.67269	-2.44519	-2.39203	-2.42676	-2.4407
Mfsd9	1	40772038	40790687	-	ENSMUSG00000041945	major facilitator superfamily domain containing 9 [Source:MGI Symbol;Acc:MGI:2443548]	-1.61235	-2.12078	-1.92215	-2.47832	-0.823771	-1.48355	-0.670145	-0.124393	-0.645623
Tmem182	1	40805601	40855944	+	ENSMUSG00000079588	transmembrane protein 182 [Source:MGI Symbol;Acc:MGI:1923725]	-1.58108	-1.31166	-1.43904	-1.85345	-1.69441	-1.50492	-1.41375	-1.44848	-1.46242
AC101702.1	1	40863734	40864219	-	ENSMUSG00000094136	No description	0.286087	0.5555	0.428129	0.0137177	0.17275	0.362246	0.453413	0.418682	0.404739
Gm9915	1	42229726	42231108	+	ENSMUSG00000053640	predicted gene 9915 [Source:MGI Symbol;Acc:MGI:3641924]	-1.22269	-0.953273	-1.08064	-1.49506	-1.33602	-1.14653	-1.05536	-1.09009	-1.10403
2610017I09Rik	1	42648162	42667672	-	ENSMUSG00000060424	RIKEN cDNA 2610017I09 gene [Source:MGI Symbol;Acc:MGI:1913547]	-0.64241	-0.372997	-0.500369	-0.914779	-0.755747	-0.566251	-0.475084	-0.509815	-0.523758
2610017I09Rik	1	42692940	42694825	-	ENSMUSG00000093778	RIKEN cDNA 2610017I09 gene [Source:MGI Symbol;Acc:MGI:1913547]	-1.45976	-1.19034	-1.31772	-1.73213	-1.57309	-1.3836	-1.29243	-1.32716	-1.3411
Gm20646	1	42694925	42740968	+	ENSMUSG00000093436	predicted gene 20646 [Source:MGI Symbol;Acc:MGI:5313093]	-0.155423	0.11399	-0.0133813	-0.427792	-0.26876	-0.0792639	0.0119028	-0.0228277	-0.0367704
Pou3f3	1	42697146	42700207	+	ENSMUSG00000093436	predicted gene 20646 [Source:MGI Symbol;Acc:MGI:5313093]	-2.36936	-2.09995	-2.22732	-2.60373	-2.4827	-2.2932	-2.20203	-2.23676	-2.25071
Mrps9	1	42851233	42905682	+	ENSMUSG00000060679	mitochondrial ribosomal protein S9 [Source:MGI Symbol;Acc:MGI:1916777]	5.62655	5.41867	5.31615	5.11063	5.18368	5.02907	4.61442	4.82586	4.79561
Gpr45	1	42952872	43035449	+	ENSMUSG00000041907	G protein-coupled receptor 45 [Source:MGI Symbol;Acc:MGI:2135882]	-2.70349	-2.43407	-2.56144	-2.97585	-2.81682	-2.62733	-2.53616	-2.57089	-2.58483
AC112941.2	1	42953139	43030781	+	ENSMUSG00000041907	G protein-coupled receptor 45 [Source:MGI Symbol;Acc:MGI:2135882]	-1.54566	-1.27624	-1.40362	-1.81803	-1.65899	-1.4695	-1.37833	-1.41306	-1.427
Tgfbrap1	1	43047269	43098622	-	ENSMUSG00000070939	transforming growth factor, beta receptor associated protein 1 [Source:MGI Symbol;Acc:MGI:2447427]	0.267279	-0.0141291	0.695005	-0.0724189	0.630087	0.798967	1.30083	1.23537	1.8142
8430432A02Rik	1	43092588	43093835	+	ENSMUSG00000070939	transforming growth factor, beta receptor associated protein 1 [Source:MGI Symbol;Acc:MGI:2447427]	-1.0745	-0.80509	-0.932461	-1.34687	-1.18784	-0.998344	-0.907177	-0.941908	-0.95585
AI597479	1	43098710	43115947	+	ENSMUSG00000010290	expressed sequence AI597479 [Source:MGI Symbol;Acc:MGI:2138299]	3.48233	3.40773	3.50234	3.60976	3.51639	3.77374	3.53001	4.00063	3.56082
Fhl2	1	43123074	43163961	-	ENSMUSG00000008136	four and a half LIM domains 2 [Source:MGI Symbol;Acc:MGI:1338762]	-1.3992	-1.12979	-1.25716	-1.67157	0.285704	0.409442	2.63815	1.68347	3.15591
Nck2	1	43445751	43570515	+	ENSMUSG00000066877	non-catalytic region of tyrosine kinase adaptor protein 2 [Source:MGI Symbol;Acc:MGI:1306821]	1.30767	1.66135	1.14324	0.579956	1.20111	1.61422	2.51187	2.50842	2.6128
1500015O10Rik	1	43730602	43742578	+	ENSMUSG00000026051	RIKEN cDNA 1500015O10 gene [Source:MGI Symbol;Acc:MGI:1926146]	-0.606084	-0.336671	-0.464043	-0.878453	-0.719421	-0.203924	-0.438759	-0.473489	-0.487432
Uxs1	1	43746966	43827800	-	ENSMUSG00000057363	UDP-glucuronate decarboxylase 1 [Source:MGI Symbol;Acc:MGI:1915133]	3.07555	2.73447	2.66055	2.4654	2.25314	2.05761	2.04703	2.26101	2.57417
Tpp2	1	43934002	44002999	+	ENSMUSG00000041763	tripeptidyl peptidase II [Source:MGI Symbol;Acc:MGI:102724]	4.34093	4.38449	4.70531	4.90475	4.85674	4.85404	5.13592	5.1146	4.93486
A530098C11Rik	1	44009408	44020034	-	ENSMUSG00000047343	RIKEN cDNA A530098C11 gene [Source:MGI Symbol;Acc:MGI:3611450]	-2.85922	-2.58981	-2.71718	-3.13159	-2.97256	-2.78306	-2.6919	-2.72663	-2.74057
Gm8251	1	44055952	44061936	-	ENSMUSG00000091844	predicted gene 8251 [Source:MGI Symbol;Acc:MGI:3647616]	-3.33624	-3.06682	-3.19419	-3.60861	-3.44957	-3.26008	-3.16891	-3.20364	-3.21758
1700029F09Rik	1	44086613	44102441	-	ENSMUSG00000026049	RIKEN cDNA 1700029F09 gene [Source:MGI Symbol;Acc:MGI:1922873]	5.34586	5.12102	4.53013	4.31374	4.39412	4.72045	4.14106	4.11002	4.31934
Kdelc1	1	44091463	44118808	-	ENSMUSG00000026049	RIKEN cDNA 1700029F09 gene [Source:MGI Symbol;Acc:MGI:1922873]	4.32707	3.82574	3.72788	3.88145	3.79343	3.30165	3.62963	3.62561	3.56965
Bivm	1	44118957	44144770	+	ENSMUSG00000041684	basic, immunoglobulin-like variable motif containing [Source:MGI Symbol;Acc:MGI:2179809]	3.1279	3.13928	2.71366	2.97975	3.14842	2.84629	2.91121	3.39244	3.32151
Ercc5	1	44147847	44181260	+	ENSMUSG00000026048	excision repair cross-complementing rodent repair deficiency, complementation group 5 [Source:MGI Symbol;Acc:MGI:103582]	2.39801	2.6864	3.45457	2.82417	3.09563	3.52799	3.81958	4.00733	3.70775
4832428D23Rik	1	44204070	44218961	-	ENSMUSG00000046828	RIKEN cDNA 4832428D23 gene [Source:MGI Symbol;Acc:MGI:2685837]	-2.74075	-2.47134	-2.59871	-3.01312	-2.85409	-2.66459	-2.57342	-2.60815	-2.6221
Gulp1	1	44551511	44796833	+	ENSMUSG00000056870	GULP, engulfment adaptor PTB domain containing 1 [Source:MGI Symbol;Acc:MGI:1920407]	0.400038	-0.26479	-0.614404	-2.3593	-0.89754	0.413312	1.18222	1.46023	1.56095
Col3a1	1	45311538	45349706	+	ENSMUSG00000026043	collagen, type III, alpha 1 [Source:MGI Symbol;Acc:MGI:88453]	-3.82149	-3.55208	-3.67945	-4.09386	-3.93483	-3.74533	-3.65417	-3.65089	-3.12684
Col5a2	1	45374321	45503282	-	ENSMUSG00000026042	collagen, type V, alpha 2 [Source:MGI Symbol;Acc:MGI:88458]	-4.01657	-3.45915	-3.87452	-4.25093	-3.8039	-3.65241	-2.36227	-3.18949	-2.09967
Wdr75	1	45795166	45823619	+	ENSMUSG00000025995	WD repeat domain 75 [Source:MGI Symbol;Acc:MGI:1920924]	5.47293	5.65014	5.38401	5.50474	5.48271	4.99057	5.18753	4.54577	4.59195
Slc40a1	1	45908070	45925594	-	ENSMUSG00000025993	solute carrier family 40 (iron-regulated transporter), member 1 [Source:MGI Symbol;Acc:MGI:1315204]	-2.51191	-2.24249	-2.33187	-1.77403	4.02411	3.43639	5.72034	5.49892	5.67279
Rpl23a-ps1	1	45981548	45982015	+	ENSMUSG00000070896	ribosomal protein 23A, pseudogene 1 [Source:MGI Symbol;Acc:MGI:3646201]	0.340535	0.609948	0.482576	0.0681655	0.227198	0.416694	0.50786	0.47313	0.459187
Gm3852	1	46011547	46012266	-	ENSMUSG00000090682	predicted gene 3852 [Source:MGI Symbol;Acc:MGI:3782024]	-0.280954	-0.0115406	-0.138912	-0.553323	-0.394291	-0.204795	-0.113628	-0.148359	-0.162301
Gm4776	1	46020072	46030469	-	ENSMUSG00000044457	predicted gene 4776 [Source:MGI Symbol;Acc:MGI:3643324]	-2.97738	-2.70797	-2.83534	-3.24975	-3.09072	-2.90122	-2.81005	-2.84478	-2.85873
Dnahc7b	1	46066738	46373550	+	ENSMUSG00000041144	dynein, axonemal, heavy chain 7B [Source:MGI Symbol;Acc:MGI:2684953]	-4.37758	-3.82017	-3.87154	-4.61195	-3.98067	-3.97542	-4.21026	-4.24499	-3.68293
Dnahc7c	1	46608961	46626111	+	ENSMUSG00000095861	dynein, axonemal, heavy chain 7C [Source:MGI Symbol;Acc:MGI:3639762]	-0.0464884	0.222925	0.0955532	-0.318858	-0.159825	0.0296705	0.120837	0.0861068	0.0721641
Slc39a10	1	46807544	46854046	-	ENSMUSG00000025986	solute carrier family 39 (zinc transporter), member 10 [Source:MGI Symbol;Acc:MGI:1914515]	4.22877	3.98626	4.00341	4.11879	4.17274	4.23141	4.73189	4.43283	4.18753
C230029F24Rik	1	49244616	49338246	+	ENSMUSG00000051616	RIKEN cDNA C230029F24 gene [Source:MGI Symbol;Acc:MGI:3045370]	0.166505	0.435918	0.308547	-0.105864	0.0531685	0.242664	0.333831	0.2991	0.285158
Tmeff2	1	50900647	51187270	+	ENSMUSG00000026109	transmembrane protein with EGF-like and two follistatin-like domains 2 [Source:MGI Symbol;Acc:MGI:1861735]	-3.25416	-2.98474	-3.11212	-3.52653	-3.36749	-2.55951	-3.08683	-2.83356	-3.1355
Sdpr	1	51289126	51302959	+	ENSMUSG00000045954	serum deprivation response [Source:MGI Symbol;Acc:MGI:99513]	-2.36558	-2.09617	-2.22354	-2.63795	-2.47892	-2.28943	-2.19826	-2.23299	-2.24693
Obfc2a	1	51469498	51478399	-	ENSMUSG00000026107	oligonucleotide/oligosaccharide-binding fold containing 2A [Source:MGI Symbol;Acc:MGI:1923258]	3.95233	4.04192	4.34681	4.27677	4.00065	3.76668	4.2245	4.67001	5.38855
Myo1b	1	51749765	51916071	-	ENSMUSG00000018417	myosin IB [Source:MGI Symbol;Acc:MGI:107752]	2.72029	2.56995	2.7881	2.74081	2.7276	2.7966	2.77947	2.92982	2.82714
Gm8420	1	51940650	51941261	-	ENSMUSG00000072324	predicted gene 8420 [Source:MGI Symbol;Acc:MGI:3645594]	-0.0464884	0.222925	0.0955532	-0.318858	-0.159825	0.0296705	0.120837	0.0861068	0.0721641
Stat4	1	51987148	52107188	+	ENSMUSG00000062939	signal transducer and activator of transcription 4 [Source:MGI Symbol;Acc:MGI:103062]	1.41204	2.03521	2.77108	2.6	0.106986	-0.572002	-0.0142726	-0.581324	-1.67575
Gm3940	1	52090635	52091066	-	ENSMUSG00000062939	signal transducer and activator of transcription 4 [Source:MGI Symbol;Acc:MGI:103062]	0.456012	0.725425	0.598054	0.183643	0.342675	0.532171	0.623338	0.588607	0.574664
Stat1	1	52119438	52161865	+	ENSMUSG00000026104	signal transducer and activator of transcription 1 [Source:MGI Symbol;Acc:MGI:103063]	0.816217	0.389325	1.3165	1.39535	0.232479	-0.192884	0.172499	0.943072	2.311
Gls	1	52163448	52233232	-	ENSMUSG00000026103	glutaminase [Source:MGI Symbol;Acc:MGI:95752]	2.54696	2.41275	2.37939	2.28918	2.08268	2.13818	2.62537	2.56008	2.29844
Nab1	1	52457294	52500679	-	ENSMUSG00000002881	Ngfi-A binding protein 1 [Source:MGI Symbol;Acc:MGI:107564]	-0.0995471	0.340347	0.118708	0.0829406	0.448466	1.52272	2.17763	2.64066	3.02633
Tmem194b	1	52630705	52651919	+	ENSMUSG00000043015	transmembrane protein 194B [Source:MGI Symbol;Acc:MGI:2444113]	2.58933	1.75801	1.96238	2.12231	1.97422	2.77131	2.16952	2.90774	2.30068
Mfsd6	1	52656286	52727462	-	ENSMUSG00000041439	major facilitator superfamily domain containing 6 [Source:MGI Symbol;Acc:MGI:1922925]	-2.51357	-2.7164	-2.08352	-2.53594	-1.13546	0.866778	0.370321	-0.41441	-1.19308
Inpp1	1	52789413	52817688	-	ENSMUSG00000026102	inositol polyphosphate-1-phosphatase [Source:MGI Symbol;Acc:MGI:104848]	-0.745889	-0.494074	0.289519	-1.4701	0.586114	0.567153	0.251919	0.369109	0.0394072
Hibch	1	52845013	52920986	+	ENSMUSG00000041426	3-hydroxyisobutyryl-Coenzyme A hydrolase [Source:MGI Symbol;Acc:MGI:1923792]	3.36538	3.18883	2.77508	2.78923	3.30673	3.65011	2.81706	2.84169	2.92981
1700019D03Rik	1	52922324	52963260	-	ENSMUSG00000043629	RIKEN cDNA 1700019D03 gene [Source:MGI Symbol;Acc:MGI:1914330]	2.64519	2.5627	3.0514	3.17248	3.76748	4.11829	2.1366	2.66494	1.13025
Mstn	1	53061663	53068079	+	ENSMUSG00000026100	myostatin [Source:MGI Symbol;Acc:MGI:95691]	-2.17819	-1.90878	-2.03615	-2.45056	-2.29153	-2.10204	-2.01087	-2.0456	-2.05954
1700019A02Rik	1	53158577	53187617	-	ENSMUSG00000060715	RIKEN cDNA 1700019A02 gene [Source:MGI Symbol;Acc:MGI:1916647]	3.6696	3.05058	2.61446	3.33214	3.30693	3.39267	1.60063	0.561416	0.0752311
Pms1	1	53189187	53297018	-	ENSMUSG00000026098	postmeiotic segregation increased 1 (S. cerevisiae) [Source:MGI Symbol;Acc:MGI:1202302]	2.8738	2.58949	2.33903	2.53742	2.42978	2.3972	2.18679	2.34051	2.04756
Ormdl1	1	53297095	53310309	+	ENSMUSG00000026097	ORM1-like 1 (S. cerevisiae) [Source:MGI Symbol;Acc:MGI:2181669]	3.50646	3.14414	2.61648	2.43806	2.6942	2.7382	2.4183	2.94471	2.87474
Osgepl1	1	53313624	53326343	+	ENSMUSG00000026096	O-sialoglycoprotein endopeptidase-like 1 [Source:MGI Symbol;Acc:MGI:1919335]	1.89074	1.32198	1.50445	1.60549	1.87804	1.54838	1.38422	1.53866	1.2491
Asnsd1	1	53325507	53352752	-	ENSMUSG00000026096	O-sialoglycoprotein endopeptidase-like 1 [Source:MGI Symbol;Acc:MGI:1919335]	4.89504	4.83781	4.76062	4.80093	4.97058	5.15042	4.82462	4.84819	4.9067
Dnahc7a	1	53397002	53706784	-	ENSMUSG00000096141	dynein, axonemal, heavy chain 7A [Source:MGI Symbol;Acc:MGI:2685838]	-4.37218	-4.10277	-4.19214	-4.64455	-4.48552	-4.25802	-4.20486	-4.23959	-4.25353
Stk17b	1	53755506	53785224	-	ENSMUSG00000026094	serine/threonine kinase 17b (apoptosis-inducing) [Source:MGI Symbol;Acc:MGI:2138162]	1.92701	2.26211	2.60231	3.28895	3.76189	4.94423	4.65232	4.98524	4.43574
Hecw2	1	53806882	54195168	-	ENSMUSG00000042807	HECT, C2 and WW domain containing E3 ubiquitin protein ligase 2 [Source:MGI Symbol;Acc:MGI:2685817]	-2.75428	-1.37103	-1.19413	-1.09044	-1.50642	-0.286711	0.279836	-0.658572	-1.6969
Ccdc150	1	54250683	54368727	+	ENSMUSG00000025983	coiled-coil domain containing 150 [Source:MGI Symbol;Acc:MGI:1925266]	-3.08286	-2.81345	-2.94082	-3.35523	-3.1962	-2.7187	-2.91553	-2.87426	-2.63821
Gtf3c3	1	54397581	54438971	-	ENSMUSG00000041303	general transcription factor IIIC, polypeptide 3 [Source:MGI Symbol;Acc:MGI:2138383]	4.65326	4.37457	4.22027	4.38026	4.00933	3.97294	4.25455	4.04989	4.00749
Pgap1	1	54473000	54557684	-	ENSMUSG00000073678	post-GPI attachment to proteins 1 [Source:MGI Symbol;Acc:MGI:2443342]	0.887354	0.83679	1.19035	1.26056	1.33355	0.747498	1.35488	0.887873	0.3403
Ankrd44	1	54645340	54926387	-	ENSMUSG00000052331	ankyrin repeat domain 44 [Source:MGI Symbol;Acc:MGI:3045243]	-1.37788	-3.1083	-2.69746	-3.91747	-4.66492	-3.46518	-3.70002	-2.61627	-1.86549
Sf3b1	1	54985169	55027478	-	ENSMUSG00000025982	splicing factor 3b, subunit 1 [Source:MGI Symbol;Acc:MGI:1932339]	6.26936	6.28852	6.3292	6.45857	6.34205	6.55479	6.21492	6.57937	6.22855
Coq10b	1	55052770	55072701	+	ENSMUSG00000025981	coenzyme Q10 homolog B (S. cerevisiae) [Source:MGI Symbol;Acc:MGI:1915126]	4.14281	4.01257	3.87284	3.76445	3.47954	3.35942	3.19362	3.02709	3.22996
Hspd1	1	55077835	55088243	-	ENSMUSG00000025980	heat shock protein 1 (chaperonin) [Source:MGI Symbol;Acc:MGI:96242]	7.37038	7.78724	7.97127	8.06372	7.95672	6.30854	7.45956	6.66664	6.98288
Hspe1	1	55088132	55091307	+	ENSMUSG00000025980	heat shock protein 1 (chaperonin) [Source:MGI Symbol;Acc:MGI:96242]	8.04579	7.94122	7.19064	7.28063	7.38531	6.91821	6.54307	6.50777	6.75138
Mob4	1	55131231	55154899	+	ENSMUSG00000025979	MOB family member 4, phocein [Source:MGI Symbol;Acc:MGI:104899]	4.66139	4.46898	3.95015	3.82982	4.02743	4.50945	3.78486	4.01313	4.31765
Rftn2	1	55170159	55226782	-	ENSMUSG00000025978	raftlin family member 2 [Source:MGI Symbol;Acc:MGI:1921263]	-2.83625	-2.96308	-2.87845	-3.50486	-3.42183	-3.23233	-3.10316	-3.1759	-3.15184
Mars2	1	55237177	55240058	+	ENSMUSG00000046994	methionine-tRNA synthetase 2 (mitochondrial) [Source:MGI Symbol;Acc:MGI:2444136]	2.86545	2.80314	2.28998	2.48794	1.61861	1.05538	2.08292	1.75256	2.31909
Boll	1	55248658	55363469	-	ENSMUSG00000025977	bol, boule-like (Drosophila) [Source:MGI Symbol;Acc:MGI:1922638]	-0.0531931	-0.652263	-0.981473	-0.694045	-0.704531	-0.835356	-1.67843	-2.3974	-2.44935
Plcl1	1	55406388	55751802	+	ENSMUSG00000038349	phospholipase C-like 1 [Source:MGI Symbol;Acc:MGI:3036262]	-2.57685	-2.34544	-2.47281	-2.88722	-2.72819	-2.5387	-2.44753	-2.48226	-2.1702
Hsfy2	1	56636053	56637451	-	ENSMUSG00000045336	heat shock transcription factor, Y linked 2 [Source:MGI Symbol;Acc:MGI:1918316]	-1.23928	-0.969868	-1.09724	-1.51165	-1.35262	-1.16312	-1.07196	-1.10669	-1.12063
Satb2	1	56793986	56978650	-	ENSMUSG00000038331	special AT-rich sequence binding protein 2 [Source:MGI Symbol;Acc:MGI:2679336]	-1.6336	0.0727142	-0.168577	-1.40746	-2.6199	-2.96841	-1.83924	-1.93525	-1.84543
9130024F11Rik	1	56971491	56975197	+	ENSMUSG00000038331	special AT-rich sequence binding protein 2 [Source:MGI Symbol;Acc:MGI:2679336]	-1.04295	-0.735534	-0.900906	-1.31532	-1.15628	-0.966789	-0.837622	-0.910353	-0.886295
1700066M21Rik	1	57377620	57385423	+	ENSMUSG00000038323	RIKEN cDNA 1700066M21 gene [Source:MGI Symbol;Acc:MGI:1920717]	2.52195	2.55529	2.3278	1.67083	1.26978	1.82068	0.765607	1.26998	0.251768
1110034B05Rik	1	57388237	57407101	-	ENSMUSG00000048495	RIKEN cDNA 1110034B05 gene [Source:MGI Symbol;Acc:MGI:1915986]	3.8331	3.6585	2.94006	2.887	2.81553	2.71417	2.84364	2.76854	3.22905
9430016H08Rik	1	57406328	57417953	+	ENSMUSG00000048495	RIKEN cDNA 1110034B05 gene [Source:MGI Symbol;Acc:MGI:1915986]	3.67176	3.65521	2.96975	2.97091	3.13434	2.30115	2.81976	2.81786	3.07013
Spats2l	1	57774162	57948394	+	ENSMUSG00000038305	spermatogenesis associated, serine-rich 2-like [Source:MGI Symbol;Acc:MGI:1914448]	-2.3133	-1.46788	-1.92573	-3.06239	-2.43111	-2.25178	0.394527	-0.0869816	0.583198
Gm17234	1	57909835	57917111	-	ENSMUSG00000038305	spermatogenesis associated, serine-rich 2-like [Source:MGI Symbol;Acc:MGI:1914448]	0.59619	0.865603	0.738231	0.32382	0.482853	0.672349	0.763515	0.728785	0.714842
Kctd18	1	57955101	58018956	-	ENSMUSG00000054770	potassium channel tetramerisation domain containing 18 [Source:MGI Symbol;Acc:MGI:3603813]	2.75716	2.86074	2.99745	2.98309	2.56203	3.07362	2.90012	2.95884	2.77293
Sgol2	1	57995971	58025899	+	ENSMUSG00000054770	potassium channel tetramerisation domain containing 18 [Source:MGI Symbol;Acc:MGI:3603813]	4.63335	4.6931	4.94419	4.90686	4.37902	4.89591	4.65103	4.72623	4.38098
Aox1	1	58029931	58106413	+	ENSMUSG00000063558	aldehyde oxidase 1 [Source:MGI Symbol;Acc:MGI:88035]	-3.87424	-3.56683	-3.7322	-4.14661	-3.98758	-3.51008	-3.59291	-3.2694	-3.32135
Aox3	1	58113130	58200698	+	ENSMUSG00000064294	aldehyde oxidase 3 [Source:MGI Symbol;Acc:MGI:1918974]	-0.691428	-0.903289	-1.07964	-1.65604	-3.39436	-3.49287	-2.8637	-2.81795	-3.41237
Aox4	1	58210397	58268597	+	ENSMUSG00000038242	aldehyde oxidase 4 [Source:MGI Symbol;Acc:MGI:1919122]	-1.688	-1.74097	-0.499854	-1.42899	-1.64699	-2.39622	-2.96154	-3.20827	-3.29821
Gm15759	1	58254117	58315656	-	ENSMUSG00000038242	aldehyde oxidase 4 [Source:MGI Symbol;Acc:MGI:1919122]	-2.36335	-2.34394	-1.89531	-2.48948	-2.72669	-2.57519	-2.44602	-2.51876	-2.5327
Aox3l1	1	58278326	58379264	+	ENSMUSG00000089822	predicted gene 15759 [Source:MGI Symbol;Acc:MGI:3783202]	-3.01069	-2.74127	-2.86865	-3.28306	-3.12402	-2.93453	-2.84336	-2.87809	-2.89204
Bzw1	1	58393136	58406548	+	ENSMUSG00000051223	basic leucine zipper and W2 domains 1 [Source:MGI Symbol;Acc:MGI:1914132]	8.06017	7.9072	7.31899	7.59257	7.39346	6.6444	7.27886	6.8501	6.83812
Clk1	1	58410189	58424066	-	ENSMUSG00000026034	CDC-like kinase 1 [Source:MGI Symbol;Acc:MGI:107403]	4.07112	3.87143	3.57267	3.7105	4.00672	4.50689	3.63119	4.34414	3.70725
Ppil3	1	58430994	58445486	-	ENSMUSG00000026035	peptidylprolyl isomerase (cyclophilin)-like 3 [Source:MGI Symbol;Acc:MGI:1917475]	4.5952	4.27105	3.90536	4.00232	4.1725	3.46249	3.76111	3.43501	3.60672
Nif3l1	1	58445151	58481816	+	ENSMUSG00000026035	peptidylprolyl isomerase (cyclophilin)-like 3 [Source:MGI Symbol;Acc:MGI:1917475]	4.54524	4.5718	4.23462	4.67151	4.37698	3.26898	4.06083	3.49566	3.76348
Orc2	1	58462771	58505109	-	ENSMUSG00000026036	Ngg1 interacting factor 3-like 1 (S. pombe) [Source:MGI Symbol;Acc:MGI:1929485]	5.90068	5.84134	5.5396	5.80777	5.63606	4.98587	4.93511	4.48548	4.41335
Gm15834	1	58505148	58523230	+	ENSMUSG00000085054	predicted gene 15834 [Source:MGI Symbol;Acc:MGI:3802168]	-2.52729	-2.25787	-2.24348	-2.76166	-3.07486	-2.22889	-2.5062	-2.46493	-2.26687
Fam126b	1	58522806	58586323	-	ENSMUSG00000085054	predicted gene 15834 [Source:MGI Symbol;Acc:MGI:3802168]	0.492845	0.531268	0.777741	0.268146	-0.1329	0.464663	-0.359524	0.409036	0.69067
Ndufb3	1	58586384	58595964	+	ENSMUSG00000026032	NADH dehydrogenase (ubiquinone) 1 beta subcomplex 3 [Source:MGI Symbol;Acc:MGI:1913745]	6.25688	6.26657	5.93478	5.81524	5.76376	5.59461	5.41923	5.9526	5.71135
Gm10068	1	58646608	58648317	+	ENSMUSG00000059647	predicted gene 10068 [Source:MGI Symbol;Acc:MGI:3704187]	-0.414879	-1.22147	-0.730356	-1.18725	-0.631975	-1.41472	-1.28555	-1.28228	-1.29623
Als2cr12	1	58658117	58695989	-	ENSMUSG00000047528	amyotrophic lateral sclerosis 2 (juvenile) chromosome region, candidate 12 (human) [Source:MGI Symbol;Acc:MGI:1918359]	-1.4139	-1.14448	-1.27185	-1.68627	-1.52723	-1.33774	-1.24657	-1.2813	-1.29524
Cflar	1	58711508	58758884	+	ENSMUSG00000026031	CASP8 and FADD-like apoptosis regulator [Source:MGI Symbol;Acc:MGI:1336166]	-3.02723	-3.69205	-3.13518	-2.706	-0.858122	-1.01226	0.455559	0.0543347	0.364362
Casp8	1	58795374	58847503	+	ENSMUSG00000026029	caspase 8 [Source:MGI Symbol;Acc:MGI:1261423]	-1.61441	-1.883	-2.01037	-2.21278	-2.01575	-2.15225	-0.942603	0.532909	0.53369
Trak2	1	58900449	58973430	-	ENSMUSG00000026028	trafficking protein, kinesin binding 2 [Source:MGI Symbol;Acc:MGI:1918077]	1.26438	1.47196	2.30132	1.87632	1.78305	1.68329	2.37679	2.26461	2.53001
Stradb	1	58973522	58995715	+	ENSMUSG00000026027	STE20-related kinase adaptor beta [Source:MGI Symbol;Acc:MGI:2144047]	0.0469872	-0.229706	0.41678	-0.360524	-0.983812	0.740292	0.860554	1.48871	1.50628
Als2cr11	1	58997123	59003443	-	ENSMUSG00000047383	amyotrophic lateral sclerosis 2 (juvenile) chromosome region, candidate 11 (human) [Source:MGI Symbol;Acc:MGI:1920713]	-0.400125	-0.130712	-0.258084	-0.672495	-0.513462	-0.323966	-0.2328	-0.26753	-0.281473
Als2cr11	1	59050506	59094900	-	ENSMUSG00000072295	amyotrophic lateral sclerosis 2 (juvenile) chromosome region, candidate 11 (human) [Source:MGI Symbol;Acc:MGI:1920713]	-0.988525	-0.757113	-1.21497	-1.44514	-1.97035	-1.81885	-1.72768	-1.76241	-1.77636
Tmem237	1	59100594	59120096	-	ENSMUSG00000038079	transmembrane protein 237 [Source:MGI Symbol;Acc:MGI:2138365]	2.20816	2.44665	2.15079	2.75688	2.82318	3.21394	3.31929	3.30854	2.95425
Mpp4	1	59120936	59163389	-	ENSMUSG00000079550	membrane protein, palmitoylated 4 (MAGUK p55 subfamily member 4) [Source:MGI Symbol;Acc:MGI:2386681]	-0.654538	-0.729753	0.420716	-0.824177	0.858045	-0.158283	0.315512	0.465023	1.13442
Als2	1	59162926	59237231	-	ENSMUSG00000079550	membrane protein, palmitoylated 4 (MAGUK p55 subfamily member 4) [Source:MGI Symbol;Acc:MGI:2386681]	2.26719	2.17771	2.89846	2.94945	3.02603	2.96032	3.3792	3.26247	2.92834
Cdk15	1	59256906	59352993	+	ENSMUSG00000026023	cyclin-dependent kinase 15 [Source:MGI Symbol;Acc:MGI:3583944]	-2.08085	-1.81143	-1.93881	-2.35322	-2.15618	-2.00469	-1.91352	-1.94825	-1.96219
Fzd7	1	59482147	59486947	+	ENSMUSG00000041075	frizzled homolog 7 (Drosophila) [Source:MGI Symbol;Acc:MGI:108570]	2.46855	2.45887	3.32664	4.02857	5.2242	4.65062	5.14707	4.77129	4.4516
Gm973	1	59516264	59634508	+	ENSMUSG00000047361	predicted gene 973 [Source:MGI Symbol;Acc:MGI:2685819]	-2.60048	-2.33106	-1.55195	-1.09788	-2.05733	-2.52432	-2.43315	-2.46788	-2.44382
Sumo1	1	59639434	59670834	-	ENSMUSG00000026021	SMT3 suppressor of mif two 3 homolog 1 (yeast) [Source:MGI Symbol;Acc:MGI:1197010]	6.6775	6.48573	5.90067	5.85147	5.77772	5.21958	5.11862	5.27148	5.39284
Nop58	1	59685006	59711510	+	ENSMUSG00000026020	NOP58 ribonucleoprotein homolog (yeast) [Source:MGI Symbol;Acc:MGI:1933184]	7.78018	7.91711	7.64274	7.80845	7.5619	6.96841	7.11878	6.61134	6.73407
Bmpr2	1	59764279	59870549	+	ENSMUSG00000067336	bone morphogenic protein receptor, type II (serine/threonine kinase) [Source:MGI Symbol;Acc:MGI:1095407]	-0.802626	0.313404	-0.0594865	0.234559	0.364896	1.34937	1.977	1.57703	1.63269
Fam117b	1	59913006	59985346	+	ENSMUSG00000041040	family with sequence similarity 117, member B [Source:MGI Symbol;Acc:MGI:1920000]	2.52367	2.92415	3.40472	3.15819	3.04068	2.77524	3.06555	3.27376	3.0081
Ica1l	1	59989070	60043087	-	ENSMUSG00000026018	islet cell autoantigen 1-like [Source:MGI Symbol;Acc:MGI:1917625]	-2.62199	-2.31458	-2.44195	-2.89436	-2.73533	-2.54583	-2.45466	-2.4894	-2.46534
Wdr12	1	60076868	60098645	-	ENSMUSG00000026019	WD repeat domain 12 [Source:MGI Symbol;Acc:MGI:1927241]	4.05078	4.38284	4.09724	4.11463	3.98679	3.78058	3.31868	3.35918	2.84867
Carf	1	60098247	60151032	+	ENSMUSG00000026019	WD repeat domain 12 [Source:MGI Symbol;Acc:MGI:1927241]	-1.12962	-0.401078	-0.406064	-0.957584	-2.08655	-0.566575	-0.791166	0.239862	-0.364724
Nbeal1	1	60180599	60338328	+	ENSMUSG00000073664	neurobeachin like 1 [Source:MGI Symbol;Acc:MGI:2444343]	0.240122	-0.330181	0.490291	0.632754	0.627751	1.09363	1.00314	1.17389	0.786799
Cyp20a1	1	60343323	60388060	+	ENSMUSG00000049439	cytochrome P450, family 20, subfamily a, polypeptide 1 [Source:MGI Symbol;Acc:MGI:1925201]	3.96396	3.21286	3.28895	3.76487	3.75879	3.56816	3.47648	3.82318	4.11578
Abi2	1	60409619	60481162	+	ENSMUSG00000026782	abl-interactor 2 [Source:MGI Symbol;Acc:MGI:106913]	2.95975	3.28573	3.39461	3.43193	3.63752	3.40848	3.55854	3.66651	3.34627
Raph1	1	60483236	60567104	-	ENSMUSG00000026014	Ras association (RalGDS/AF-6) and pleckstrin homology domains 1 [Source:MGI Symbol;Acc:MGI:1924550]	1.40266	1.79472	2.08968	2.50123	2.29132	2.59661	2.78608	2.13008	1.24476
Cd28	1	60716800	60773359	+	ENSMUSG00000026012	CD28 antigen [Source:MGI Symbol;Acc:MGI:88327]	-3.36889	-3.09947	-3.22685	-3.64126	-3.48222	-3.29273	-3.20156	-3.23629	-3.25024
Gm11579	1	60776665	60781834	-	ENSMUSG00000086795	predicted gene 11579 [Source:MGI Symbol;Acc:MGI:3650510]	-0.511908	-0.242495	-0.369866	-0.784277	-0.625245	-0.435749	-0.344582	-0.379313	-0.393256
2310016D23Rik	1	60778843	60803790	+	ENSMUSG00000086795	predicted gene 11579 [Source:MGI Symbol;Acc:MGI:3650510]	0.610986	0.8804	0.753028	0.338617	0.49765	0.687145	0.778312	0.743582	0.729639
Ctla4	1	60887000	60915832	+	ENSMUSG00000026011	cytotoxic T-lymphocyte-associated protein 4 [Source:MGI Symbol;Acc:MGI:88556]	-1.97521	-1.7058	-1.83317	-2.24758	-2.08855	-1.89906	-1.80789	-1.84262	-1.85656
Icos	1	60977927	61000320	+	ENSMUSG00000026009	inducible T cell co-stimulator [Source:MGI Symbol;Acc:MGI:1858745]	-2.53309	-2.26368	-2.39105	-2.80546	-2.64643	-2.45693	-2.36577	-2.4005	-2.41444
Gm11587	1	61306636	61307746	+	ENSMUSG00000085248	predicted gene 11587 [Source:MGI Symbol;Acc:MGI:3652110]	0.239356	0.508769	0.381398	-0.0330133	0.126019	0.315515	0.406682	0.371951	0.358008
9530026F06Rik	1	61378432	61395904	+	ENSMUSG00000085447	RIKEN cDNA 9530026F06 gene [Source:MGI Symbol;Acc:MGI:1924591]	-0.59	-0.320587	-0.447959	-0.86237	-0.703337	-0.513841	-0.422675	-0.457405	-0.471348
Gm11588	1	61440101	61469475	+	ENSMUSG00000086408	predicted gene 11588 [Source:MGI Symbol;Acc:MGI:3650951]	-0.151044	0.118369	-0.00900268	-0.423414	-0.264381	-0.0748854	0.0162814	-0.0184491	-0.0323919
4930587A21Rik	1	61616943	61621149	-	ENSMUSG00000086009	RIKEN cDNA 4930587A21 gene [Source:MGI Symbol;Acc:MGI:1923146]	-0.522116	-0.252703	-0.380074	-0.794485	-0.635453	-0.445957	-0.35479	-0.389521	-0.403463
Pard3b	1	61638824	62642284	+	ENSMUSG00000052062	par-3 partitioning defective 3 homolog B (C. elegans) [Source:MGI Symbol;Acc:MGI:1919301]	-4.12449	-3.85508	-3.98245	-4.39686	-4.23783	-4.01033	-3.91916	-3.9539	-4.00584
4930448K12Rik	1	61767415	61851540	-	ENSMUSG00000052062	par-3 partitioning defective 3 homolog B (C. elegans) [Source:MGI Symbol;Acc:MGI:1919301]	-1.7433	-1.47388	-1.60126	-2.01567	-1.85663	-1.66714	-1.57597	-1.6107	-1.62464
Gm12747	1	62131195	62136109	-	ENSMUSG00000052062	par-3 partitioning defective 3 homolog B (C. elegans) [Source:MGI Symbol;Acc:MGI:1919301]	-0.381558	-0.112144	-0.239516	-0.653927	-0.494894	-0.305399	-0.214232	-0.248962	-0.262905
Gm11610	1	62456725	62499261	-	ENSMUSG00000052062	par-3 partitioning defective 3 homolog B (C. elegans) [Source:MGI Symbol;Acc:MGI:1919301]	-0.540645	-0.271232	-0.398603	-0.813014	-0.653981	-0.464486	-0.373319	-0.408049	-0.421992
Nrp2	1	62703285	62818695	+	ENSMUSG00000025969	neuropilin 2 [Source:MGI Symbol;Acc:MGI:1100492]	-3.22634	-1.85966	-0.771412	0.820404	-0.133063	-3.81402	0.158978	-0.0242402	0.395748
Ino80d	1	62958418	63114667	-	ENSMUSG00000040865	INO80 complex subunit D [Source:MGI Symbol;Acc:MGI:3027003]	0.793065	1.14583	1.24526	1.3082	0.939552	0.890011	1.30741	1.22506	1.25355
Gm11602	1	63114471	63158290	+	ENSMUSG00000040865	INO80 complex subunit D [Source:MGI Symbol;Acc:MGI:3027003]	3.66051	3.58507	3.7917	3.70416	3.36121	3.08462	3.20683	3.3076	3.15186
Ndufs1	1	63143596	63176822	-	ENSMUSG00000084799	predicted gene 11602 [Source:MGI Symbol;Acc:MGI:3651861]	5.56863	5.58379	5.55188	5.569	5.40576	5.03125	5.17799	5.11158	5.10345
Eef1b2	1	63176825	63180486	+	ENSMUSG00000025967	eukaryotic translation elongation factor 1 beta 2 [Source:MGI Symbol;Acc:MGI:1929520]	9.23609	9.15238	8.74918	8.7483	8.92641	9.20986	8.48898	8.5105	8.62131
Gpr1	1	63182691	63214543	-	ENSMUSG00000046856	G protein-coupled receptor 1 [Source:MGI Symbol;Acc:MGI:2385324]	-1.71094	-1.44153	-1.5689	-1.98331	-1.78628	-1.63478	-1.54362	-1.57835	-0.228287
Gm11607	1	63200313	63207614	+	ENSMUSG00000046856	G protein-coupled receptor 1 [Source:MGI Symbol;Acc:MGI:2385324]	0.935152	1.24705	1.07719	0.559023	0.321815	0.869551	0.564477	0.491746	0.477803
Gm11608	1	63266848	63273120	-	ENSMUSG00000087561	predicted gene 11608 [Source:MGI Symbol;Acc:MGI:3651337]	-0.573735	-0.304322	-0.431694	-0.846105	-0.361071	-0.497576	-0.40641	-0.44114	-0.455083
Zdbf2	1	63273265	63314576	+	ENSMUSG00000092705	No description	2.15998	2.30508	2.77966	3.10424	2.7513	1.13768	3.80956	2.68252	3.03579
Adam23	1	63445891	63596515	+	ENSMUSG00000025964	a disintegrin and metallopeptidase domain 23 [Source:MGI Symbol;Acc:MGI:1345162]	-2.62083	-2.65303	-0.612005	0.0946173	-0.0541816	0.386727	-0.623027	-1.57888	-2.50218
Dytn	1	63622851	63686927	-	ENSMUSG00000069085	dystrotelin [Source:MGI Symbol;Acc:MGI:2685061]	-3.37383	-3.10442	-3.23179	-3.6462	-3.48717	-3.29767	-3.2065	-3.24123	-3.25518
Mdh1b	1	63698819	63730318	-	ENSMUSG00000025963	malate dehydrogenase 1B, NAD (soluble) [Source:MGI Symbol;Acc:MGI:1923918]	-1.53645	-1.26704	-1.39441	-1.80882	-1.64979	-1.38429	-1.33113	-1.40386	-1.4178
Fastkd2	1	63730614	63754655	+	ENSMUSG00000025962	FAST kinase domains 2 [Source:MGI Symbol;Acc:MGI:1922869]	4.20358	3.94158	3.3231	3.7363	3.59077	3.11544	3.14741	3.19885	3.30607
4933402D24Rik	1	63754907	63769267	-	ENSMUSG00000025961	RIKEN cDNA 4933402D24 gene [Source:MGI Symbol;Acc:MGI:1921676]	-1.56882	-1.29941	-1.42678	-1.84119	-1.68216	-1.45466	-1.36349	-1.43622	-1.45017
Gm13749	1	63964727	63968999	+	ENSMUSG00000044689	predicted gene 13749 [Source:MGI Symbol;Acc:MGI:3649721]	-1.27292	-1.0035	-1.13087	-1.54529	-1.38625	-1.19676	-1.10559	-1.14032	-1.15426
Klf7	1	64029447	64122282	-	ENSMUSG00000025959	Kruppel-like factor 7 (ubiquitous) [Source:MGI Symbol;Acc:MGI:1935151]	-2.66904	-1.49425	-0.169785	0.279636	1.58105	2.72579	2.32911	1.93253	1.56215
Gm13748	1	64078654	64090782	+	ENSMUSG00000025959	Kruppel-like factor 7 (ubiquitous) [Source:MGI Symbol;Acc:MGI:1935151]	0.648657	0.91807	0.790699	0.376288	0.53532	0.724816	0.815983	0.781252	0.76731
Creb1	1	64532804	64604547	+	ENSMUSG00000025958	cAMP responsive element binding protein 1 [Source:MGI Symbol;Acc:MGI:88494]	2.09935	2.22962	2.34871	2.46925	2.52739	2.63414	3.1528	2.96826	2.95586
Mettl21a	1	64606473	64617242	-	ENSMUSG00000025956	methyltransferase like 21A [Source:MGI Symbol;Acc:MGI:1914349]	1.76372	1.93711	1.79338	2.21595	2.15779	1.70422	2.36278	2.35477	2.86854
2810408I11Rik	1	64679871	64690659	-	ENSMUSG00000087213	RIKEN cDNA 2810408I11 gene [Source:MGI Symbol;Acc:MGI:1917191]	2.8081	2.75667	2.76142	3.22299	3.33041	2.33669	2.13435	2.38745	2.06425
Ccnyl1	1	64690455	64725644	+	ENSMUSG00000087213	RIKEN cDNA 2810408I11 gene [Source:MGI Symbol;Acc:MGI:1917191]	1.36042	1.97968	2.37117	2.27865	2.38381	1.95691	2.59428	1.90075	2.29105
Fzd5	1	64730560	64737750	-	ENSMUSG00000045005	frizzled homolog 5 (Drosophila) [Source:MGI Symbol;Acc:MGI:108571]	1.8325	2.64239	3.35773	3.05297	1.10918	1.98474	1.71817	1.60177	1.311
Plekhm3	1	64785983	64956824	-	ENSMUSG00000051344	pleckstrin homology domain containing, family M, member 3 [Source:MGI Symbol;Acc:MGI:2443627]	-0.377642	0.461028	0.811892	0.257306	0.617094	0.294989	0.28898	0.795947	0.275322
Akr1cl	1	65012689	65032759	-	ENSMUSG00000025955	aldo-keto reductase family 1, member C-like [Source:MGI Symbol;Acc:MGI:1918111]	-2.82836	-2.52095	-2.68632	-3.10073	-2.9417	-2.7522	-2.66104	-2.69577	-2.70971
Cryge	1	65048554	65051149	-	ENSMUSG00000070870	crystallin, gamma E [Source:MGI Symbol;Acc:MGI:88525]	-0.286952	0.0204614	-0.10691	-0.559322	-0.400289	-0.210794	-0.119627	-0.154357	-0.1683
Crygd	1	65061872	65063452	-	ENSMUSG00000067299	crystallin, gamma D [Source:MGI Symbol;Acc:MGI:88524]	-0.794725	-0.525312	-0.614683	-1.06709	-0.908062	-0.718566	-0.627399	-0.66213	-0.676073
Crygc	1	65071525	65073689	-	ENSMUSG00000025952	crystallin, gamma C [Source:MGI Symbol;Acc:MGI:88523]	-0.407486	-0.138073	-0.265444	-0.679855	-0.520823	-0.331327	-0.24016	-0.274891	-0.288834
Crygb	1	65080228	65082267	-	ENSMUSG00000073658	crystallin, gamma B [Source:MGI Symbol;Acc:MGI:88522]	-0.0275052	0.241908	0.114536	-0.299874	-0.140842	0.0486537	0.139821	0.10509	0.0911472
Cryga	1	65100389	65103373	-	ENSMUSG00000044429	crystallin, gamma A [Source:MGI Symbol;Acc:MGI:88521]	-0.300853	-0.0314401	-0.120811	-0.497221	-0.376189	0.101307	-0.0955267	-0.168258	-0.182201
D630023F18Rik	1	65100619	65123214	-	ENSMUSG00000044429	crystallin, gamma A [Source:MGI Symbol;Acc:MGI:88521]	1.92921	1.68024	1.40174	1.79404	2.01272	1.86711	0.585161	0.430919	0.740959
Idh1	1	65158616	65186479	-	ENSMUSG00000025950	isocitrate dehydrogenase 1 (NADP+), soluble [Source:MGI Symbol;Acc:MGI:96413]	6.49896	6.33641	5.95708	5.91525	5.72441	5.48342	5.66156	5.37476	4.94348
Pikfyve	1	65186750	65274012	+	ENSMUSG00000025949	phosphoinositide kinase, FYVE finger containing [Source:MGI Symbol;Acc:MGI:1335106]	1.03529	1.39177	1.96824	2.1696	2.02013	3.18434	2.65397	2.2298	1.05257
Pth2r	1	65282056	65389244	+	ENSMUSG00000025946	parathyroid hormone 2 receptor [Source:MGI Symbol;Acc:MGI:2180917]	-2.12337	-1.85396	-1.98133	-2.39574	-2.23671	-2.04721	-1.95605	-1.99078	-2.00472
Crygf	1	65926522	65928307	+	ENSMUSG00000025945	crystallin, gamma F [Source:MGI Symbol;Acc:MGI:88526]	-0.076813	0.1926	0.0652286	-0.349182	-0.19015	-0.000654055	0.0905127	0.0557822	0.0418395
Mtap2	1	66175273	66442583	+	ENSMUSG00000015222	microtubule-associated protein 2 [Source:MGI Symbol;Acc:MGI:97175]	-0.843352	-1.08548	-1.57221	-1.12727	-1.96935	-1.39459	-1.35554	-1.93541	-2.92608
Gm10558	1	66322276	66328796	-	ENSMUSG00000015222	microtubule-associated protein 2 [Source:MGI Symbol;Acc:MGI:97175]	-1.48694	-1.21752	-1.3449	-1.75931	-1.60027	-1.41078	-1.31961	-1.35434	-1.36828
Unc80	1	66468367	66699866	+	ENSMUSG00000055567	unc-80 homolog (C. elegans) [Source:MGI Symbol;Acc:MGI:2652882]	-3.47418	-4.32325	-4.12462	-4.86503	-4.706	-4.26651	-4.38734	-4.49807	-4.51201
Rpe	1	66700831	66719805	+	ENSMUSG00000026005	ribulose-5-phosphate-3-epimerase [Source:MGI Symbol;Acc:MGI:1913896]	5.87301	5.79963	5.29074	4.715	4.50399	4.48699	4.18862	4.34118	4.10998
Kansl1l	1	66719248	66817562	-	ENSMUSG00000026005	ribulose-5-phosphate-3-epimerase [Source:MGI Symbol;Acc:MGI:1913896]	1.16943	0.717506	0.453263	0.0677214	0.0439968	0.403011	0.162284	0.488811	0.42861
Acadl	1	66830839	66863277	-	ENSMUSG00000026003	acyl-Coenzyme A dehydrogenase, long-chain [Source:MGI Symbol;Acc:MGI:87866]	3.46606	2.97918	2.88923	3.02893	4.16454	5.76613	5.39604	5.75496	5.47036
Myl1	1	66924295	66945404	-	ENSMUSG00000061816	myosin, light polypeptide 1 [Source:MGI Symbol;Acc:MGI:97269]	-1.57945	-1.31004	-1.43741	-1.85182	-1.69279	-1.50329	-1.41212	-1.44685	-1.4608
Lancl1	1	67000517	67038872	-	ENSMUSG00000026000	LanC (bacterial lantibiotic synthetase component C)-like 1 [Source:MGI Symbol;Acc:MGI:1336997]	3.5777	3.50447	3.55394	3.19327	3.00655	3.68809	2.99305	3.40088	3.23377
Cps1	1	67123026	67231259	+	ENSMUSG00000025991	carbamoyl-phosphate synthetase 1 [Source:MGI Symbol;Acc:MGI:891996]	-3.22867	-2.95926	-3.08663	-3.50104	-3.34201	-3.15251	-3.06135	-3.09608	-3.11002
Gm15668	1	67249200	67323609	+	ENSMUSG00000086204	predicted gene 15668 [Source:MGI Symbol;Acc:MGI:3783110]	-0.194242	0.0751711	-0.0522004	-0.466611	-0.307579	-0.118083	-0.0269163	-0.0616468	-0.0755896
Gm15669	1	67792481	67805324	+	ENSMUSG00000085075	predicted gene 15669 [Source:MGI Symbol;Acc:MGI:3783111]	0.17198	0.441394	0.314022	-0.100389	0.0586437	0.248139	0.339306	0.304576	0.290633
Gm15671	1	68005086	68025896	+	ENSMUSG00000087329	predicted gene 15671 [Source:MGI Symbol;Acc:MGI:3783113]	-0.370301	-0.100888	-0.228259	-0.64267	-0.483638	-0.294142	-0.202975	-0.237706	-0.251649
Erbb4	1	68032186	69108059	-	ENSMUSG00000062209	v-erb-a erythroblastic leukemia viral oncogene homolog 4 (avian) [Source:MGI Symbol;Acc:MGI:104771]	-4.38191	-4.11249	-4.23987	-4.65428	-4.49524	-4.30575	-4.17658	-4.21131	-4.26326
Gm16076	1	69091913	69106740	-	ENSMUSG00000062209	v-erb-a erythroblastic leukemia viral oncogene homolog 4 (avian) [Source:MGI Symbol;Acc:MGI:104771]	0.304009	0.573422	0.446051	0.0316396	0.190672	0.380168	0.471335	0.436604	0.422661
Ikzf2	1	69531214	69685960	-	ENSMUSG00000025997	IKAROS family zinc finger 2 [Source:MGI Symbol;Acc:MGI:1342541]	-3.95215	-3.72074	-3.84811	-4.18652	-2.80525	-1.68719	-1.86362	0.132767	0.254208
Spag16	1	69826988	70725132	+	ENSMUSG00000053153	sperm associated antigen 16 [Source:MGI Symbol;Acc:MGI:1913972]	-1.92581	-2.12864	-1.75601	-2.52866	-2.12979	-1.60879	-0.948409	-0.858976	-1.1923
Vwc2l	1	70725715	70885397	+	ENSMUSG00000045648	von Willebrand factor C domain-containing protein 2-like [Source:MGI Symbol;Acc:MGI:2444069]	-3.69768	-3.42827	-3.55564	-3.97005	-3.81102	-3.62152	-3.53036	-3.56509	-3.57903
Bard1	1	71027498	71103146	-	ENSMUSG00000026196	BRCA1 associated RING domain 1 [Source:MGI Symbol;Acc:MGI:1328361]	3.07702	3.19962	3.55137	3.41103	3.25315	3.07762	2.82224	2.99448	2.08065
Abca12	1	71243090	71414910	-	ENSMUSG00000050296	ATP-binding cassette, sub-family A (ABC1), member 12 [Source:MGI Symbol;Acc:MGI:2676312]	-3.81199	-3.54258	-3.66995	-4.08436	-3.92533	-3.73583	-3.64466	-3.67939	-3.69334
Atic	1	71557150	71579631	+	ENSMUSG00000026192	5-aminoimidazole-4-carboxamide ribonucleotide formyltransferase/IMP cyclohydrolase [Source:MGI Symbol;Acc:MGI:1351352]	5.27089	5.54946	5.69811	6.07242	5.88932	5.01785	5.50749	5.10804	4.95973
Fn1	1	71585523	71653171	-	ENSMUSG00000026193	fibronectin 1 [Source:MGI Symbol;Acc:MGI:95566]	5.96727	5.9879	6.64789	6.25634	5.07977	4.57267	4.55392	5.09164	5.04793
Apol7d	1	71652837	71662843	+	ENSMUSG00000026193	fibronectin 1 [Source:MGI Symbol;Acc:MGI:95566]	2.35512	1.98274	2.00588	1.88191	-0.199929	0.678288	0.915695	0.417359	0.450378
Rpl21-ps1	1	72004288	72004770	+	ENSMUSG00000059483	ribosomal protein 21, pseudogene 1 [Source:MGI Symbol;Acc:MGI:3647596]	0.29502	0.564433	0.437062	0.0226508	0.181683	0.371179	0.462346	0.427615	0.413673
Mreg	1	72159233	72212307	-	ENSMUSG00000039395	melanoregulin [Source:MGI Symbol;Acc:MGI:2151839]	6.35647	6.75652	6.42937	5.89035	3.71919	3.70776	3.14314	3.0747	3.06172
Pecr	1	72259167	72284314	-	ENSMUSG00000026189	peroxisomal trans-2-enoyl-CoA reductase [Source:MGI Symbol;Acc:MGI:2148199]	4.24139	4.05082	4.51729	4.30237	4.33893	4.12992	3.60668	3.7616	3.18093
Tmem169	1	72284369	72303104	+	ENSMUSG00000026188	transmembrane protein 169 [Source:MGI Symbol;Acc:MGI:2442781]	-2.36558	-2.09617	-2.22354	-2.63795	-2.47892	-2.28943	-2.19826	-2.15699	-2.24693
Xrcc5	1	72307421	72394952	+	ENSMUSG00000026187	X-ray repair complementing defective repair in Chinese hamster cells 5 [Source:MGI Symbol;Acc:MGI:104517]	6.21815	6.28074	6.47881	6.42989	5.98159	4.73911	5.21943	4.90319	4.67599
2004-03-01	1	72427112	72536930	-	ENSMUSG00000039372	membrane-associated ring finger (C3HC4) 4 [Source:MGI Symbol;Acc:MGI:2683550]	-2.9417	-2.67229	-2.79966	-3.21407	-3.05504	-2.86554	-2.77438	-2.80911	-2.82305
Smarcal1	1	72583251	72633134	+	ENSMUSG00000039354	SWI/SNF related matrix associated, actin dependent regulator of chromatin, subfamily a-like 1 [Source:MGI Symbol;Acc:MGI:1859183]	2.45408	2.54753	2.61759	2.237	2.13428	2.41621	2.69339	3.09069	2.72678
Ankar	1	72642980	72700564	-	ENSMUSG00000039342	ankyrin and armadillo repeat containing [Source:MGI Symbol;Acc:MGI:2442559]	-2.94803	-2.67861	-2.80598	-3.22039	-3.06136	-2.87187	-2.7807	-2.81543	-2.82937
Rpl37a	1	72711260	72713809	+	ENSMUSG00000046330	ribosomal protein L37a [Source:MGI Symbol;Acc:MGI:98068]	4.53864	4.66768	4.41414	4.69352	4.35874	4.37108	3.65871	3.98872	4.20416
Igfbp2	1	72824503	72852474	+	ENSMUSG00000039323	insulin-like growth factor binding protein 2 [Source:MGI Symbol;Acc:MGI:96437]	8.1954	8.40101	8.70183	8.34991	8.10026	7.93484	8.34521	8.68838	8.94562
Igfbp5	1	72857932	72874884	-	ENSMUSG00000026185	insulin-like growth factor binding protein 5 [Source:MGI Symbol;Acc:MGI:96440]	-1.31995	-2.34963	-1.93239	-1.44245	-0.42966	-0.629262	-0.718381	-0.76421	-0.423689
Tnp1	1	73015083	73015899	-	ENSMUSG00000026182	transition protein 1 [Source:MGI Symbol;Acc:MGI:98784]	0.50354	0.772953	0.645582	0.231171	0.390204	0.579699	0.670866	0.636136	0.622193
Tns1	1	73910231	74124447	-	ENSMUSG00000055322	tensin 1 [Source:MGI Symbol;Acc:MGI:104552]	-1.71806	-0.759923	0.310708	0.153897	0.501055	-0.924307	-1.71009	0.163126	1.58613
Rufy4	1	74125541	74148223	+	ENSMUSG00000061815	RUN and FYVE domain containing 4 [Source:MGI Symbol;Acc:MGI:3588214]	-1.93659	-1.70518	-1.83255	-2.20896	-2.04993	-1.89844	-1.80727	-1.842	-1.19946
Cxcr2	1	74153989	74161238	+	ENSMUSG00000026180	chemokine (C-X-C motif) receptor 2 [Source:MGI Symbol;Acc:MGI:105303]	-2.35896	-2.08954	-2.21691	-2.63133	-2.47229	-2.2828	-2.19163	-2.22636	-0.273954
Cxcr1	1	74191785	74194631	-	ENSMUSG00000048480	chemokine (C-X-C motif) receptor 1 [Source:MGI Symbol;Acc:MGI:2448715]	-0.92481	-0.655397	-0.782768	-1.19718	-1.03815	-0.848651	-0.757484	-0.792215	-0.806157
Arpc2	1	74236497	74268209	+	ENSMUSG00000006304	actin related protein 2/3 complex, subunit 2 [Source:MGI Symbol;Acc:MGI:1923959]	5.94039	6.29029	6.43374	6.44672	6.4113	6.22694	6.90259	6.99674	7.48179
Gpbar1	1	74278550	74279624	+	ENSMUSG00000064272	G protein-coupled bile acid receptor 1 [Source:MGI Symbol;Acc:MGI:2653863]	-0.859222	-0.589809	-0.71718	-1.13159	-0.972558	-0.783063	-0.691896	-0.726626	-0.740569
Aamp	1	74279840	74284738	-	ENSMUSG00000006299	angio-associated migratory protein [Source:MGI Symbol;Acc:MGI:107809]	6.0969	6.14152	6.13949	6.19769	6.33345	6.10675	6.44186	6.66773	6.89233
Pnkd	1	74284930	74353694	+	ENSMUSG00000026179	paroxysmal nonkinesiogenic dyskinesia [Source:MGI Symbol;Acc:MGI:1930773]	2.71568	2.1896	2.82746	2.51094	2.74761	2.90646	2.03304	2.22575	2.10991
Tmbim1	1	74288247	74305622	-	ENSMUSG00000026179	paroxysmal nonkinesiogenic dyskinesia [Source:MGI Symbol;Acc:MGI:1930773]	1.70336	1.15557	1.15884	0.833653	0.865349	1.78633	2.01254	2.65813	2.96488
Gm216	1	74362108	74369321	+	ENSMUSG00000073650	predicted gene 216 [Source:MGI Symbol;Acc:MGI:2685062]	-1.71265	-1.51923	-1.2826	-1.81102	-1.93998	-1.75049	-1.65932	-1.69405	-1.708
Slc11a1	1	74375203	74386062	+	ENSMUSG00000026177	solute carrier family 11 (proton-coupled divalent metal ion transporters), member 1 [Source:MGI Symbol;Acc:MGI:1345275]	-0.262514	-2.04583	-2.02696	-1.86088	-0.570253	-0.706759	-2.39791	-2.50864	-2.48459
Ctdsp1	1	74391509	74397285	+	ENSMUSG00000026176	CTD (carboxy-terminal domain, RNA polymerase II, polypeptide A) small phosphatase 1 [Source:MGI Symbol;Acc:MGI:2654470]	1.87368	2.01361	2.5432	1.92442	2.43842	2.23909	3.35025	3.34825	3.7992
Vil1	1	74409376	74435559	+	ENSMUSG00000026175	villin 1 [Source:MGI Symbol;Acc:MGI:98930]	-1.044	-1.69521	-0.850344	-1.737	-1.25196	-0.506869	-1.90554	-2.12451	-2.38846
Usp37	1	74435510	74544286	-	ENSMUSG00000026175	villin 1 [Source:MGI Symbol;Acc:MGI:98930]	3.42475	3.51336	3.75152	3.60971	3.24384	3.39792	3.38829	3.07641	2.57239
Rqcd1	1	74506058	74530844	+	ENSMUSG00000033364	ubiquitin specific peptidase 37 [Source:MGI Symbol;Acc:MGI:2442483]	5.25741	5.47384	5.60098	5.6116	5.55823	5.18654	5.50978	5.33991	5.41036
Plcd4	1	74542888	74567794	+	ENSMUSG00000033364	ubiquitin specific peptidase 37 [Source:MGI Symbol;Acc:MGI:2442483]	-0.218094	-0.0683162	0.504429	0.426999	0.708935	0.609786	0.367958	-0.681857	0.375551
Zfp142	1	74565127	74588246	-	ENSMUSG00000026173	phospholipase C, delta 4 [Source:MGI Symbol;Acc:MGI:107469]	0.777237	1.2311	1.61254	1.36617	1.41334	1.09227	1.31398	0.806124	0.904946
Bcs1l	1	74588289	74592443	+	ENSMUSG00000026172	BCS1-like (yeast) [Source:MGI Symbol;Acc:MGI:1914071]	3.15757	2.74344	2.90614	2.98275	2.73538	2.46022	2.70052	3.07643	3.15572
Rnf25	1	74593748	74601397	-	ENSMUSG00000026171	ring finger protein 25 [Source:MGI Symbol;Acc:MGI:1890215]	3.1795	3.24197	3.255	3.22679	3.63231	3.26093	3.53059	3.35977	3.82266
Stk36	1	74601445	74636894	+	ENSMUSG00000033276	serine/threonine kinase 36 (fused homolog, Drosophila) [Source:MGI Symbol;Acc:MGI:1920831]	-1.05807	-1.61914	-1.31227	-1.78294	-0.0266505	-0.099665	-0.248981	0.130126	-0.774377
Ttll4	1	74661745	74701832	+	ENSMUSG00000033257	tubulin tyrosine ligase-like family, member 4 [Source:MGI Symbol;Acc:MGI:1914784]	2.94645	3.21993	3.61601	3.74627	3.78152	3.26163	3.94951	3.37739	3.11193
Cyp27a1	1	74713574	74737890	+	ENSMUSG00000026170	cytochrome P450, family 27, subfamily a, polypeptide 1 [Source:MGI Symbol;Acc:MGI:88594]	-1.59727	-1.40386	-1.09699	-1.40764	0.0263593	1.19258	0.519021	0.984291	0.841704
Prkag3	1	74739499	74749221	-	ENSMUSG00000006542	protein kinase, AMP-activated, gamma 3 non-catatlytic subunit [Source:MGI Symbol;Acc:MGI:1891343]	-2.38948	-2.12007	-2.24744	-2.66185	-2.50281	-2.31332	-2.22215	-2.25688	-2.27083
Wnt6	1	74771892	74785319	+	ENSMUSG00000033227	wingless-related MMTV integration site 6 [Source:MGI Symbol;Acc:MGI:98960]	-1.76512	-1.20771	-0.716595	-0.631006	-1.62846	-1.72696	0.681652	2.71268	3.53719
Wnt10a	1	74791516	74804179	+	ENSMUSG00000026167	wingless related MMTV integration site 10a [Source:MGI Symbol;Acc:MGI:108071]	-2.05823	-1.78881	-1.91619	-2.3306	-2.17156	-1.98207	-1.6029	-1.23115	-1.36357
Gm16582	1	74850895	74879953	+	ENSMUSG00000089964	predicted gene 16582 [Source:MGI Symbol;Acc:MGI:4415002]	-1.70349	-1.43407	-1.56144	-1.97585	-1.81682	-1.62733	-1.53616	-1.57089	-1.58483
Cdk5r2	1	74855029	74857732	+	ENSMUSG00000089964	predicted gene 16582 [Source:MGI Symbol;Acc:MGI:4415002]	-1.17974	-1.30208	-0.113614	1.4487	3.2333	0.862984	0.256793	-2.01938	-2.07133
Fev	1	74881509	74885419	-	ENSMUSG00000055197	FEV (ETS oncogene family) [Source:MGI Symbol;Acc:MGI:2449712]	-1.4482	-1.17879	-1.30616	-1.72057	-1.56154	-1.37205	-1.28088	-1.31561	-1.32955
Cryba2	1	74889934	74893143	-	ENSMUSG00000006546	crystallin, beta A2 [Source:MGI Symbol;Acc:MGI:104336]	-1.00827	-0.738856	-0.866227	-1.28064	-1.12161	-0.93211	-0.840943	-0.875674	-0.889617
Ccdc108	1	74902071	74935599	-	ENSMUSG00000047021	coiled-coil domain containing 108 [Source:MGI Symbol;Acc:MGI:2444274]	-3.7215	-3.45209	-3.57946	-3.99387	-3.83484	-3.64534	-3.55417	-3.5889	-3.60285
Gm15841	1	74902371	74907653	+	ENSMUSG00000047021	coiled-coil domain containing 108 [Source:MGI Symbol;Acc:MGI:2444274]	0.196879	0.466292	0.338921	-0.0754903	0.0835422	0.273038	0.364205	0.329474	0.315531
Ihh	1	74945319	74951651	-	ENSMUSG00000006538	Indian hedgehog [Source:MGI Symbol;Acc:MGI:96533]	-2.04354	-1.77413	-1.9015	-2.31591	-2.15688	-1.96738	-1.87621	-1.91094	-1.92489
Nhej1	1	74967139	75046639	-	ENSMUSG00000026162	nonhomologous end-joining factor 1 [Source:MGI Symbol;Acc:MGI:1922820]	1.79934	0.450266	1.45897	1.30024	2.63784	0.979254	1.29714	2.06072	0.691265
Slc23a3	1	75125544	75133890	-	ENSMUSG00000026205	solute carrier family 23 (nucleobase transporters), member 3 [Source:MGI Symbol;Acc:MGI:104516]	-1.79473	-1.52531	-1.65268	-2.06709	-1.90806	-1.71857	-1.5894	-1.66213	-1.01959
1810031K17Rik	1	75134554	75142368	-	ENSMUSG00000033159	RIKEN cDNA 1810031K17 gene [Source:MGI Symbol;Acc:MGI:1916421]	1.2817	1.61533	1.50485	1.36231	2.11853	3.27753	3.04863	3.98322	4.04589
Fam134a	1	75142786	75147909	+	ENSMUSG00000049339	family with sequence similarity 134, member A [Source:MGI Symbol;Acc:MGI:2388278]	2.36961	2.68179	2.63393	2.43461	3.28975	4.35755	3.57768	4.46294	4.69594
Zfand2b	1	75168646	75171629	+	ENSMUSG00000026197	zinc finger, AN1 type domain 2B [Source:MGI Symbol;Acc:MGI:1916068]	3.13592	2.67766	2.42282	1.86372	2.67031	2.78128	2.27335	2.87072	2.93992
Abcb6	1	75171717	75180392	-	ENSMUSG00000026198	ATP-binding cassette, sub-family B (MDR/TAP), member 6 [Source:MGI Symbol;Acc:MGI:1921354]	1.92373	1.28524	1.74894	1.57924	1.59123	2.18497	2.00042	2.43007	2.19756
Atg9a	1	75180866	75191923	-	ENSMUSG00000033124	autophagy-related 9A (yeast) [Source:MGI Symbol;Acc:MGI:2138446]	0.725937	0.867068	1.84307	1.91593	2.30808	2.00149	3.02041	3.30906	3.27574
Ankzf1	1	75192151	75199387	+	ENSMUSG00000026199	ankyrin repeat and zinc finger domain containing 1 [Source:MGI Symbol;Acc:MGI:1098746]	2.44539	2.1336	2.6105	2.59817	2.76447	2.16279	2.60965	2.87101	2.86838
Glb1l	1	75198243	75210778	-	ENSMUSG00000026199	ankyrin repeat and zinc finger domain containing 1 [Source:MGI Symbol;Acc:MGI:1098746]	0.495574	-0.704741	0.792988	0.182334	0.61051	-0.0719941	0.21188	0.57907	0.79185
Stk16	1	75210838	75215606	+	ENSMUSG00000026201	serine/threonine kinase 16 [Source:MGI Symbol;Acc:MGI:1313271]	3.87668	3.80427	3.64074	3.6823	3.642	3.13713	3.43708	2.87101	3.07946
Tuba4a	1	75214974	75219253	-	ENSMUSG00000026201	serine/threonine kinase 16 [Source:MGI Symbol;Acc:MGI:1313271]	6.0186	6.15229	6.37492	6.36297	6.39015	5.51988	5.82867	5.27232	5.19596
AC166150.1	1	75220095	75232093	-	ENSMUSG00000096094	uncharacterized protein LOC381272 isoform 2 [Source:RefSeq peptide;Acc:NP_001230020]	-0.372183	-0.10277	-0.230142	-0.606552	-0.48552	-0.296024	-0.204858	-0.239588	-0.253531
Dnajb2	1	75236465	75244804	+	ENSMUSG00000026203	DnaJ (Hsp40) homolog, subfamily B, member 2 [Source:MGI Symbol;Acc:MGI:1928739]	1.12894	1.08546	1.1905	0.0816834	0.500876	1.84832	1.02138	1.94865	3.01393
Ptprn	1	75247041	75264208	-	ENSMUSG00000026204	protein tyrosine phosphatase, receptor type, N [Source:MGI Symbol;Acc:MGI:102765]	-2.28859	-1.58494	-1.38631	0.239247	2.05069	1.74351	3.51771	2.39189	0.979747
Resp18	1	75272199	75278415	-	ENSMUSG00000033061	regulated endocrine-specific protein 18 [Source:MGI Symbol;Acc:MGI:1098222]	-0.335995	-0.066582	-0.193954	-0.608364	-0.449332	-0.259836	-0.168669	-0.2034	-0.217343
Dnpep	1	75307896	75317637	-	ENSMUSG00000026209	aspartyl aminopeptidase [Source:MGI Symbol;Acc:MGI:1278328]	5.54343	5.11466	4.72056	4.64943	4.61881	5.01302	5.12679	5.18594	5.49293
Des	1	75360329	75368579	+	ENSMUSG00000026208	desmin [Source:MGI Symbol;Acc:MGI:94885]	0.631391	0.588585	1.43794	1.26922	0.932557	2.68333	2.17204	2.18483	1.49222
Gm15179	1	75368212	75375012	-	ENSMUSG00000026208	desmin [Source:MGI Symbol;Acc:MGI:94885]	-0.548989	-0.279576	-0.406947	-0.821358	-0.662325	-0.184829	-0.381663	-0.416393	-0.430336
Speg	1	75375297	75432320	+	ENSMUSG00000026207	SPEG complex locus [Source:MGI Symbol;Acc:MGI:109282]	-4.07712	-4.13371	-3.93508	-4.09949	-1.14341	0.0275843	0.235331	-0.099318	0.0535336
Gm15178	1	75392131	75396363	-	ENSMUSG00000026207	SPEG complex locus [Source:MGI Symbol;Acc:MGI:109282]	0.328256	0.59767	0.470298	0.0558872	0.21492	0.404415	0.495582	0.460852	0.446909
Gmppa	1	75435930	75443179	+	ENSMUSG00000033021	GDP-mannose pyrophosphorylase A [Source:MGI Symbol;Acc:MGI:1916330]	3.2802	3.26782	3.49051	3.46787	3.42541	3.38619	3.50977	3.81741	3.82179
Accn4	1	75450436	75474343	+	ENSMUSG00000033007	amiloride-sensitive cation channel 4, pituitary [Source:MGI Symbol;Acc:MGI:2652846]	-2.2022	-1.93279	-2.06016	-2.47457	-2.31554	-2.12604	-2.03487	-2.0696	-2.08355
Chpf	1	75474569	75479471	-	ENSMUSG00000032997	chondroitin polymerizing factor [Source:MGI Symbol;Acc:MGI:106576]	1.78242	2.18239	2.45122	2.24836	2.2999	2.51249	3.43559	3.12509	3.58131
Obsl1	1	75479310	75506452	-	ENSMUSG00000032997	chondroitin polymerizing factor [Source:MGI Symbol;Acc:MGI:106576]	0.13317	0.411089	1.41623	1.12472	1.15697	0.470497	3.25455	3.69474	4.19108
Tmem198	1	75479532	75485705	+	ENSMUSG00000026211	obscurin-like 1 [Source:MGI Symbol;Acc:MGI:2138628]	-2.04112	-1.77171	-1.89908	-2.35149	-2.19246	-1.28072	-1.47755	-1.65852	-1.67247
Inha	1	75507077	75510366	+	ENSMUSG00000032968	inhibin alpha [Source:MGI Symbol;Acc:MGI:96569]	-1.3156	-1.04619	-1.09756	-1.58797	-1.42894	-0.95144	-1.14827	-0.460762	-0.0404637
Stk11ip	1	75521529	75537335	+	ENSMUSG00000026213	serine/threonine kinase 11 interacting protein [Source:MGI Symbol;Acc:MGI:1918978]	1.73962	1.71603	1.97719	2.29642	2.35114	2.44559	2.4929	2.58792	2.64388
Slc4a3	1	75546266	75562172	+	ENSMUSG00000006576	solute carrier family 4 (anion exchanger), member 3 [Source:MGI Symbol;Acc:MGI:109350]	-2.08409	-3.01364	-1.33829	-2.11374	-1.70758	-1.1022	-1.22303	-0.909011	-0.441454
Epha4	1	77367185	77515088	-	ENSMUSG00000026235	Eph receptor A4 [Source:MGI Symbol;Acc:MGI:98277]	-0.950284	0.22981	0.452212	0.22969	-1.18925	-0.780314	-0.126263	0.0334084	1.25202
Pax3	1	78101267	78197134	-	ENSMUSG00000004872	paired box gene 3 [Source:MGI Symbol;Acc:MGI:97487]	-3.38412	-3.11471	-3.24208	-3.65649	-3.49746	-3.01997	-3.2168	-3.25153	-3.18947
Sgpp2	1	78310346	78420286	+	ENSMUSG00000032908	sphingosine-1-phosphate phosphotase 2 [Source:MGI Symbol;Acc:MGI:3589109]	-2.28192	-2.48475	-1.2334	-2.91253	-2.8675	-1.95576	-2.29884	-1.96508	-0.385428
Farsb	1	78417958	78488859	-	ENSMUSG00000032908	sphingosine-1-phosphate phosphotase 2 [Source:MGI Symbol;Acc:MGI:3589109]	6.05122	6.49765	6.66901	6.66829	6.63718	5.98474	5.90482	5.80264	5.69296
BC035947	1	78497806	78511963	-	ENSMUSG00000090486	cDNA sequence BC035947 [Source:MGI Symbol;Acc:MGI:2652858]	-1.81701	-1.54759	-1.67496	-2.08938	-1.93034	-1.30661	-1.64968	-1.68441	-1.69835
Mogat1	1	78510991	78538173	+	ENSMUSG00000090486	cDNA sequence BC035947 [Source:MGI Symbol;Acc:MGI:2652858]	-1.39458	-1.12517	-1.25254	-1.66695	-1.50792	-1.28042	-0.939254	-1.26198	-1.27593
Acsl3	1	78657825	78706987	+	ENSMUSG00000032883	acyl-CoA synthetase long-chain family member 3 [Source:MGI Symbol;Acc:MGI:1921455]	5.11996	5.07538	4.89124	4.75991	4.87384	5.28966	5.81776	6.07452	6.14329
Utp14b	1	78658038	78667588	+	ENSMUSG00000032883	acyl-CoA synthetase long-chain family member 3 [Source:MGI Symbol;Acc:MGI:1921455]	2.86871	2.96855	2.52993	2.72393	2.75373	2.57076	3.98401	3.26903	3.07143
Kcne4	1	78816949	78820024	+	ENSMUSG00000047330	potassium voltage-gated channel, Isk-related subfamily, gene 4 [Source:MGI Symbol;Acc:MGI:1891125]	-2.05472	-1.7853	-1.91267	-2.32708	-2.16805	-1.97856	-1.88739	-1.92212	-1.93606
Gm5830	1	78967637	78968079	-	ENSMUSG00000072978	predicted pseudogene 5830 [Source:MGI Symbol;Acc:MGI:3647375]	1.90826	2.17767	2.15406	2.71637	2.78476	2.16866	2.44407	1.64461	2.52691
Scg2	1	79434669	79440090	-	ENSMUSG00000050711	secretogranin II [Source:MGI Symbol;Acc:MGI:103033]	-2.06813	-1.79872	-1.92609	-2.3405	-2.14347	-1.70397	-1.8628	-1.93554	-1.94948
Ap1s3	1	79606876	79671972	-	ENSMUSG00000054702	adaptor-related protein complex AP-1, sigma 3 [Source:MGI Symbol;Acc:MGI:1891304]	-0.297466	0.44867	1.26401	1.39758	2.50297	2.47912	2.48803	2.27479	1.70306
Wdfy1	1	79702262	79776143	-	ENSMUSG00000073643	WD repeat and FYVE domain containing 1 [Source:MGI Symbol;Acc:MGI:1916618]	0.74031	0.952221	1.37514	0.524419	0.723267	1.68338	0.864692	1.33842	1.21404
Mrpl44	1	79776018	79781445	+	ENSMUSG00000073643	WD repeat and FYVE domain containing 1 [Source:MGI Symbol;Acc:MGI:1916618]	5.18368	5.36545	5.07314	4.98623	5.08759	4.94209	4.853	5.02761	5.05822
Serpine2	1	79794197	79858696	-	ENSMUSG00000026249	serine (or cysteine) peptidase inhibitor, clade E, member 2 [Source:MGI Symbol;Acc:MGI:101780]	2.0121	2.44264	3.36586	3.23162	3.02807	3.41145	4.011	4.0344	5.01037
Gm5529	1	79922536	79923426	-	ENSMUSG00000067106	predicted pseudogene 5529 [Source:MGI Symbol;Acc:MGI:3646377]	5.33141	5.23474	5.01362	5.38596	4.83943	4.39064	3.85553	3.68038	3.56267
Fam124b	1	80198706	80218473	-	ENSMUSG00000043230	family with sequence similarity 124, member B [Source:MGI Symbol;Acc:MGI:3026880]	-2.46406	-2.23264	-2.36002	-2.77443	-2.61539	-2.4259	-2.33473	-2.36946	-2.3834
Cul3	1	80264923	80340480	-	ENSMUSG00000004364	cullin 3 [Source:MGI Symbol;Acc:MGI:1347360]	4.46037	4.90375	5.07777	5.20858	5.06437	4.90291	5.1185	5.21951	5.17644
Gm6189	1	80383104	80385188	-	ENSMUSG00000090637	predicted gene 6189 [Source:MGI Symbol;Acc:MGI:3643154]	-1.52693	-1.21952	-1.05889	-1.32706	-1.85227	-1.73877	-0.741123	0.279745	-0.870278
Dock10	1	80501073	80758553	-	ENSMUSG00000038608	dedicator of cytokinesis 10 [Source:MGI Symbol;Acc:MGI:2146320]	-3.62337	-3.35396	-3.48133	-3.89574	-3.73671	-3.54722	-3.45605	-3.49078	-3.50472
9430031J16Rik	1	81076950	81341764	+	ENSMUSG00000054976	RIKEN cDNA 9430031J16 gene [Source:MGI Symbol;Acc:MGI:2443135]	-4.39966	-4.13025	-4.25762	-4.67203	-4.513	-4.32351	-4.23234	-4.26707	-4.28101
Irs1	1	82233101	82291416	-	ENSMUSG00000055980	insulin receptor substrate 1 [Source:MGI Symbol;Acc:MGI:99454]	-3.94771	-3.6783	-3.76767	-4.22008	-4.02305	-1.85387	0.508402	0.899511	1.4593
Gm9747	1	82233112	82235933	+	ENSMUSG00000055980	insulin receptor substrate 1 [Source:MGI Symbol;Acc:MGI:99454]	-2.2516	-1.98219	-2.10956	-2.52397	-2.36494	-1.51896	0.463967	1.1078	2.27956
Rhbdd1	1	82316452	82445366	+	ENSMUSG00000026142	rhomboid domain containing 1 [Source:MGI Symbol;Acc:MGI:1924117]	2.20008	2.04954	2.59907	2.14388	2.24107	3.15073	2.61659	3.07358	2.82702
Col4a4	1	82452558	82586849	-	ENSMUSG00000067158	collagen, type IV, alpha 4 [Source:MGI Symbol;Acc:MGI:104687]	-3.45021	-3.1808	-3.30817	-3.72258	-3.56355	-3.37405	-3.28288	-3.31762	-3.33156
Col4a3	1	82586921	82722059	+	ENSMUSG00000079465	collagen, type IV, alpha 3 [Source:MGI Symbol;Acc:MGI:104688]	-4.07204	-3.80263	-3.93	-4.34441	-4.18538	-3.95788	-3.90472	-3.93945	-3.95339
Mff	1	82724890	82752394	+	ENSMUSG00000026150	mitochondrial fission factor [Source:MGI Symbol;Acc:MGI:1922984]	4.52382	4.52153	3.90189	4.08801	4.11032	4.57786	4.25645	4.60214	4.58469
Tm4sf20	1	82756649	82768461	-	ENSMUSG00000026149	transmembrane 4 L six family member 20 [Source:MGI Symbol;Acc:MGI:1913511]	-1.34752	-1.07811	-1.20548	-1.61989	-1.46086	-1.27136	-1.1802	-1.21493	-1.22887
Agfg1	1	82839483	82896275	+	ENSMUSG00000093782	No description	5.47403	5.69834	5.58964	5.5813	4.8426	4.96652	5.12413	5.18958	5.48279
Slc19a3	1	83012523	83038448	-	ENSMUSG00000038496	solute carrier family 19, member 3 [Source:MGI Symbol;Acc:MGI:1931307]	-2.37077	-2.06336	-2.22873	-2.56714	-1.08211	0.605978	0.155988	1.81691	0.421749
Ccl20	1	83116766	83119167	+	ENSMUSG00000026166	chemokine (C-C motif) ligand 20 [Source:MGI Symbol;Acc:MGI:1329031]	-1.26179	-0.992378	-1.11975	-1.53416	-1.37513	-1.18563	-1.09447	-1.1292	-1.14314
Wdr69	1	83159752	83210574	+	ENSMUSG00000053161	WD repeat domain 69 [Source:MGI Symbol;Acc:MGI:1923089]	-1.8525	-1.58308	-1.71045	-2.12486	-1.96583	-1.77634	-1.68517	-1.6819	-1.73384
Sphkap	1	83254139	83408200	-	ENSMUSG00000026163	SPHK1 interactor, AKAP domain containing [Source:MGI Symbol;Acc:MGI:1924879]	-4.01822	-3.74881	-3.87618	-4.29059	-3.51307	-3.94206	-3.52489	-3.88562	-3.86157
Pid1	1	84036296	84364180	-	ENSMUSG00000045658	phosphotyrosine interaction domain containing 1 [Source:MGI Symbol;Acc:MGI:2138391]	0.581719	1.38976	1.37729	0.653934	1.13552	2.13708	3.12644	3.0178	2.38868
Dner	1	84369841	84696221	-	ENSMUSG00000036766	delta/notch-like EGF-related receptor [Source:MGI Symbol;Acc:MGI:2152889]	-1.29901	-1.5852	-1.31633	-2.41498	-2.69019	-0.749583	-0.172562	0.0346018	-0.479341
Trip12	1	84721189	84839304	-	ENSMUSG00000026219	thyroid hormone receptor interactor 12 [Source:MGI Symbol;Acc:MGI:1309481]	5.91418	6.29771	6.43766	6.56704	5.93968	5.53878	6.11498	5.98194	6.06875
Fbxo36	1	84839841	84900487	+	ENSMUSG00000073633	F-box protein 36 [Source:MGI Symbol;Acc:MGI:1289192]	1.92819	1.57258	1.54897	1.26608	-0.196249	0.152604	-0.0618273	1.38016	2.31444
Slc16a14	1	84905898	84935125	-	ENSMUSG00000026220	solute carrier family 16 (monocarboxylic acid transporters), member 14 [Source:MGI Symbol;Acc:MGI:1919031]	-0.703194	-1.1524	-0.449288	-1.50994	-0.992667	-2.3559	-1.83049	-2.29946	-2.2754
C130026I21Rik	1	84992690	85270566	-	ENSMUSG00000052477	RIKEN cDNA C130026I21 gene [Source:MGI Symbol;Acc:MGI:3612702]	-2.6911	-2.42169	-2.51106	-2.96347	-2.80444	-2.61494	-2.48577	-2.5585	-2.53445
A530032D15Rik	1	85083069	85109853	-	ENSMUSG00000052477	RIKEN cDNA C130026I21 gene [Source:MGI Symbol;Acc:MGI:3612702]	-1.43566	-1.16625	-1.29362	-1.70803	-1.549	-1.3595	-1.26833	-1.30306	-1.27901
Gm10553	1	85100164	85100535	+	ENSMUSG00000052477	RIKEN cDNA C130026I21 gene [Source:MGI Symbol;Acc:MGI:3612702]	0.671741	0.941154	0.813782	0.399371	0.558404	0.7479	0.839066	0.804336	0.790393
A530040E14Rik	1	85105946	85114035	+	ENSMUSG00000052477	RIKEN cDNA C130026I21 gene [Source:MGI Symbol;Acc:MGI:3612702]	-1.97087	-1.66346	-1.79083	-2.20524	-2.08421	-1.89472	-1.76555	-1.83828	-1.81422
Gm16028	1	85246851	85255465	+	ENSMUSG00000052477	RIKEN cDNA C130026I21 gene [Source:MGI Symbol;Acc:MGI:3612702]	-0.586762	-0.317349	-0.44472	-0.859131	-0.700099	-0.510603	-0.419436	-0.454167	-0.46811
Gm16025	1	85326729	85342615	+	ENSMUSG00000089652	predicted gene 16025 [Source:MGI Symbol;Acc:MGI:3802144]	-2.03287	-1.76346	-1.89083	-2.30524	-2.14621	-1.95671	-1.86554	-1.90027	-1.91422
Gm16092	1	85511133	85527161	-	ENSMUSG00000089714	predicted gene 16092 [Source:MGI Symbol;Acc:MGI:3841241]	-2.02092	-1.75151	-1.87888	-2.29329	-2.13426	-1.94476	-1.8536	-1.88833	-1.90227
AC147806.1	1	85575676	85577295	+	ENSMUSG00000094127	No description	0.496654	0.766067	0.638696	0.224285	0.383317	0.572813	0.70198	0.629249	0.615306
Sp110	1	85576899	85598817	-	ENSMUSG00000094127	No description	-3.45673	-3.18732	-3.35269	-3.7671	-3.60807	-3.41857	-3.28941	-3.07414	-3.08808
Gm16094	1	85599286	85599839	+	ENSMUSG00000090103	predicted gene 16094 [Source:MGI Symbol;Acc:MGI:3801967]	0.472807	0.74222	0.614849	0.200438	0.35947	0.548966	0.640133	0.605402	0.59146
Sp140	1	85600378	85645037	+	ENSMUSG00000070031	Sp140 nuclear body protein [Source:MGI Symbol;Acc:MGI:3702467]	-2.48954	-2.22013	-2.3475	-2.76191	-2.60288	-2.41338	-2.32221	-0.950462	-1.61064
Gm17017	1	85641222	85650585	-	ENSMUSG00000070031	Sp140 nuclear body protein [Source:MGI Symbol;Acc:MGI:3702467]	-2.02092	-1.75151	-1.87888	-2.29329	-2.13426	-1.94476	-1.8536	-1.85033	-1.90227
Sp100	1	85649988	85709998	+	ENSMUSG00000090246	predicted gene 17017 [Source:MGI Symbol;Acc:MGI:4820558]	-3.20027	-3.40309	-3.49247	-3.94488	-3.78584	-3.59635	-3.50518	-3.53991	-3.22785
A630001G21Rik	1	85717083	85778643	-	ENSMUSG00000052760	RIKEN cDNA A630001G21 gene [Source:MGI Symbol;Acc:MGI:2443131]	-2.19265	-1.92323	-2.0506	-2.42701	-1.33374	-2.11649	-1.73732	-1.77205	-2.07399
Cab39	1	85793441	85851576	+	ENSMUSG00000036707	calcium binding protein 39 [Source:MGI Symbol;Acc:MGI:107438]	4.00306	4.45961	4.78992	4.60928	4.6405	4.27694	5.20722	5.05454	5.29578
Itm2c	1	85894281	85908675	+	ENSMUSG00000026223	integral membrane protein 2C [Source:MGI Symbol;Acc:MGI:1927594]	3.30237	3.645	3.6376	3.64386	4.54261	4.7951	5.15509	5.5269	5.5973
4933407L21Rik	1	85928483	85940624	+	ENSMUSG00000026224	RIKEN cDNA 4933407L21 gene [Source:MGI Symbol;Acc:MGI:1918391]	-1.03821	-0.768801	-0.896172	-1.31058	-1.15155	-0.962055	-0.870888	-0.905619	-0.919562
Gpr55	1	85939537	85961055	-	ENSMUSG00000026224	RIKEN cDNA 4933407L21 gene [Source:MGI Symbol;Acc:MGI:1918391]	-2.10538	-1.83597	-1.96334	-2.37775	-2.21872	-2.02922	-1.93806	-1.97279	-1.98673
Spata3	1	86016816	86029958	+	ENSMUSG00000026226	spermatogenesis associated 3 [Source:MGI Symbol;Acc:MGI:1917310]	-1.78416	-1.51475	-1.64212	-2.05653	-1.8975	-1.708	-1.61684	-1.65157	-1.66551
2810459M11Rik	1	86045863	86055456	+	ENSMUSG00000026227	RIKEN cDNA 2810459M11 gene [Source:MGI Symbol;Acc:MGI:1920042]	-1.751	-2.18343	-2.3488	-2.32897	-0.829211	-1.80068	-2.17151	-2.03224	-2.08419
Psmd1	1	86064387	86139151	+	ENSMUSG00000026229	proteasome (prosome, macropain) 26S subunit, non-ATPase, 1 [Source:MGI Symbol;Acc:MGI:1917497]	6.87774	6.72575	6.6641	6.76534	6.66357	6.40966	6.40767	6.122	6.12238
Htr2b	1	86099026	86111970	-	ENSMUSG00000026229	proteasome (prosome, macropain) 26S subunit, non-ATPase, 1 [Source:MGI Symbol;Acc:MGI:1917497]	-1.84642	-1.577	-1.70437	-2.11878	-1.95975	-1.77026	-1.67909	-1.71382	-1.72776
RP24-308M3.1	1	86133637	86162788	+	ENSMUSG00000026229	proteasome (prosome, macropain) 26S subunit, non-ATPase, 1 [Source:MGI Symbol;Acc:MGI:1917497]	6.00145	6.11591	6.00569	6.04916	6.00649	5.61799	5.36224	5.50206	5.7919
Armc9	1	86154780	86278284	+	ENSMUSG00000094638	No description	0.267038	-0.296753	-0.879222	-0.535287	-0.0469764	-0.954639	-0.2526	-0.873319	-0.397422
Gm16341	1	86275509	86301375	-	ENSMUSG00000062590	armadillo repeat containing 9 [Source:MGI Symbol;Acc:MGI:1926045]	0.652479	0.921892	0.79452	0.380109	0.539142	0.728638	0.819804	0.785074	0.771131
B3gnt7	1	86303221	86307303	+	ENSMUSG00000079445	UDP-GlcNAc:betaGal beta-1,3-N-acetylglucosaminyltransferase 7 [Source:MGI Symbol;Acc:MGI:2384394]	2.94603	3.23418	3.97715	4.85677	5.26921	5.10195	5.61527	5.43872	5.48178
Gm5258	1	86323267	86323593	+	ENSMUSG00000091806	predicted gene 5258 [Source:MGI Symbol;Acc:MGI:3647794]	0.857753	1.12717	0.999794	0.585383	0.744416	0.933912	1.02508	0.990348	0.976405
Ncl	1	86344719	86359455	-	ENSMUSG00000026234	nucleolin [Source:MGI Symbol;Acc:MGI:97286]	7.60668	8.02847	8.53618	8.59665	8.63572	7.79986	8.16943	7.70136	7.75863
C130036L24Rik	1	86359574	86373791	+	ENSMUSG00000073627	RIKEN cDNA C130036L24 gene [Source:MGI Symbol;Acc:MGI:2441877]	-2.19721	-2.07404	-1.66341	-1.89358	-2.41879	-1.79505	-1.20388	-1.77661	-1.60631
Nmur1	1	86386242	86388162	-	ENSMUSG00000026237	neuromedin U receptor 1 [Source:MGI Symbol;Acc:MGI:1341898]	-1.15761	-0.888194	-1.01557	-1.42998	-1.27094	-1.08145	-0.990281	-1.02501	-1.03895
1700019O17Rik	1	86426329	86428049	+	ENSMUSG00000036574	RIKEN cDNA 1700019O17 gene [Source:MGI Symbol;Acc:MGI:1919113]	-1.53813	-1.26872	-1.39609	-1.8105	-1.61347	-1.46197	-1.37081	-1.40554	-1.41948
Ptma	1	86526736	86530698	+	ENSMUSG00000026238	prothymosin alpha [Source:MGI Symbol;Acc:MGI:97803]	8.92904	9.16084	9.13701	9.11363	9.29623	8.65486	8.5059	8.41053	8.22508
Pde6d	1	86542994	86582629	-	ENSMUSG00000026239	phosphodiesterase 6D, cGMP-specific, rod, delta [Source:MGI Symbol;Acc:MGI:1270843]	3.34985	3.30909	2.96935	2.74508	3.10892	3.07431	2.95487	3.34798	3.88854
Cops7b	1	86582904	86606978	+	ENSMUSG00000026240	COP9 (constitutive photomorphogenic) homolog, subunit 7b (Arabidopsis thaliana) [Source:MGI Symbol;Acc:MGI:1349388]	3.51889	3.72261	3.77896	3.55778	3.77044	2.98244	3.55935	3.46932	3.3093
Nppc	1	86666293	86670573	-	ENSMUSG00000026241	natriuretic peptide type C [Source:MGI Symbol;Acc:MGI:97369]	-0.81424	-0.506826	-0.672199	-1.08661	-0.889576	-0.738081	-0.646915	-0.681645	-0.695588
Dis3l2	1	86703804	87050097	+	ENSMUSG00000053333	DIS3 mitotic control homolog (S. cerevisiae)-like 2 [Source:MGI Symbol;Acc:MGI:2442555]	2.54802	2.34369	2.81622	2.4863	1.97963	2.84936	2.93861	3.30677	2.74872
Alppl2	1	87086690	87089928	-	ENSMUSG00000026246	alkaline phosphatase, placental-like 2 [Source:MGI Symbol;Acc:MGI:108009]	-1.83418	-1.56476	-1.69214	-2.06855	-1.94751	-1.75802	-1.66685	-1.70158	-1.71553
Alpi	1	87098002	87101606	-	ENSMUSG00000079440	alkaline phosphatase, intestinal [Source:MGI Symbol;Acc:MGI:1924018]	-1.97954	-1.71013	-1.8375	-2.25191	-2.09288	-1.90338	-1.81222	-1.84695	-1.86089
Akp3	1	87125008	87127912	+	ENSMUSG00000036500	alkaline phosphatase 3, intestine, not Mn requiring [Source:MGI Symbol;Acc:MGI:87984]	-1.50335	-1.23393	-1.3613	-1.77572	-1.61668	-1.42719	-1.33602	-1.37075	-1.38469
Ecel1	1	87147655	87156521	-	ENSMUSG00000026247	endothelin converting enzyme-like 1 [Source:MGI Symbol;Acc:MGI:1343461]	-2.48624	-2.00483	-2.4202	-2.54661	-2.63758	-0.499115	-2.31891	-2.35364	-2.44359
Prss56	1	87183493	87188404	+	ENSMUSG00000036480	protease, serine 56 [Source:MGI Symbol;Acc:MGI:1916703]	-1.75416	-1.15875	-1.57412	-1.59229	-1.8295	-1.678	-1.29884	-1.62157	-1.63551
Chrnd	1	87190652	87200069	+	ENSMUSG00000026251	cholinergic receptor, nicotinic, delta polypeptide [Source:MGI Symbol;Acc:MGI:87893]	-2.00741	-2.02599	-2.15337	-2.56778	-2.33274	-2.18125	-2.12808	-2.16281	-2.17676
Chrng	1	87205811	87211835	+	ENSMUSG00000026253	cholinergic receptor, nicotinic, gamma polypeptide [Source:MGI Symbol;Acc:MGI:87895]	-1.69674	-1.42733	-1.5547	-1.96911	-1.81008	-1.62058	-1.52942	-1.56415	-1.57809
Eif4e2	1	87213914	87240488	+	ENSMUSG00000026254	eukaryotic translation initiation factor 4E member 2 [Source:MGI Symbol;Acc:MGI:1914440]	5.08748	5.30883	4.99739	4.65638	3.98677	3.6328	3.76169	3.6891	4.15235
Efhd1	1	87264363	87310839	+	ENSMUSG00000026255	EF hand domain containing 1 [Source:MGI Symbol;Acc:MGI:1921607]	-0.324668	-1.49693	-0.874305	-0.788715	-1.23344	-1.72819	-1.67502	-1.42175	-0.897694
Gm16535	1	87264481	87265174	-	ENSMUSG00000026255	EF hand domain containing 1 [Source:MGI Symbol;Acc:MGI:1921607]	0.83586	1.10527	0.977902	0.563491	0.722523	0.912019	1.00319	0.968455	0.954512
Gigyf2	1	87326998	87450796	+	ENSMUSG00000048000	GRB10 interacting GYF protein 2 [Source:MGI Symbol;Acc:MGI:2138584]	2.57933	2.77426	3.18607	3.00882	3.03098	3.43175	3.34321	3.45065	3.36493
Kcnj13	1	87386363	87394729	-	ENSMUSG00000048000	GRB10 interacting GYF protein 2 [Source:MGI Symbol;Acc:MGI:2138584]	-1.09971	-0.8303	-0.957672	-1.37208	-1.21305	-0.589313	-0.932388	-0.929117	-0.981061
3110079O15Rik	1	87470264	87475459	+	ENSMUSG00000026258	RIKEN cDNA 3110079O15 gene [Source:MGI Symbol;Acc:MGI:1920484]	0.35915	0.628563	0.501192	0.0867811	0.245814	0.435309	0.526476	0.491746	0.477803
Ngef	1	87476834	87573870	-	ENSMUSG00000026259	neuronal guanine nucleotide exchange factor [Source:MGI Symbol;Acc:MGI:1858414]	-1.81372	-2.45079	-2.00216	-2.41658	-0.88906	-0.411563	-2.51488	-2.54961	-2.60155
Neu2	1	87509889	87597845	+	ENSMUSG00000026259	neuronal guanine nucleotide exchange factor [Source:MGI Symbol;Acc:MGI:1858414]	-2.12784	-1.85842	-1.9858	-2.40021	-2.24117	-2.05168	-1.96051	-1.99524	-2.00918
Inpp5d	1	87620312	87720507	+	ENSMUSG00000026288	inositol polyphosphate-5-phosphatase D [Source:MGI Symbol;Acc:MGI:107357]	3.82592	3.70387	4.12359	3.52181	2.59641	1.27221	0.423791	-0.17946	-0.776546
Atg16l1	1	87755870	87792428	+	ENSMUSG00000026289	autophagy-related 16-like 1 (yeast) [Source:MGI Symbol;Acc:MGI:1924290]	2.13683	2.5467	2.20501	2.32307	2.0962	1.85434	2.43396	2.12904	2.32664
5830472F04Rik	1	87796467	87796817	+	ENSMUSG00000073623	RIKEN cDNA 5830472F04 gene [Source:MGI Symbol;Acc:MGI:1923354]	0.755572	1.02499	0.897614	0.483203	0.642235	0.831731	0.922898	0.888167	0.874225
Sag	1	87803680	87845158	+	ENSMUSG00000056055	retinal S-antigen [Source:MGI Symbol;Acc:MGI:98227]	-3.90934	-3.63993	-3.7673	-4.18171	-4.02268	-3.83318	-3.74201	-3.73874	-3.79069
Dgkd	1	87853287	87944489	+	ENSMUSG00000070738	diacylglycerol kinase, delta [Source:MGI Symbol;Acc:MGI:2138334]	3.17838	3.46228	4.0401	4.08561	4.28072	4.28498	4.57194	4.58749	4.28682
Usp40	1	87945121	88008551	-	ENSMUSG00000005501	ubiquitin specific peptidase 40 [Source:MGI Symbol;Acc:MGI:2443184]	1.62193	0.987873	2.18378	2.04233	1.47795	1.09881	1.98762	1.81384	1.83415
Ugt1a10	1	88055388	88219004	+	ENSMUSG00000090165	UDP glycosyltransferase 1 family, polypeptide A10 [Source:MGI Symbol;Acc:MGI:3580642]	-1.93567	-1.66626	-1.79363	-2.20804	-2.04901	-1.85951	-1.76834	-1.80307	-1.81702
Gm20528	1	88055393	88218584	-	ENSMUSG00000090165	UDP glycosyltransferase 1 family, polypeptide A10 [Source:MGI Symbol;Acc:MGI:3580642]	-0.841669	-0.572256	-0.699627	-1.11404	-0.955005	-0.76551	-0.674343	-0.709073	-0.723016
Ugt1a9	1	88070800	88218997	+	ENSMUSG00000090165	UDP glycosyltransferase 1 family, polypeptide A10 [Source:MGI Symbol;Acc:MGI:3580642]	-1.88582	-1.6164	-1.74377	-2.15818	-1.99915	-1.80966	-1.71849	-1.75322	-1.76716
Ugt1a8	1	88087813	88219004	+	ENSMUSG00000090165	UDP glycosyltransferase 1 family, polypeptide A10 [Source:MGI Symbol;Acc:MGI:3580642]	-1.90999	-1.64057	-1.76794	-2.18236	-2.02332	-1.83383	-1.74266	-1.77739	-1.79133
Ugt1a7c	1	88095062	88220002	+	ENSMUSG00000090165	UDP glycosyltransferase 1 family, polypeptide A10 [Source:MGI Symbol;Acc:MGI:3580642]	-2.44776	-2.17835	-2.30572	-2.72013	-2.5611	-2.3716	-2.28043	-2.31516	-2.32911
Ugt1a6b	1	88103252	88219003	+	ENSMUSG00000090165	UDP glycosyltransferase 1 family, polypeptide A10 [Source:MGI Symbol;Acc:MGI:3580642]	-2.00706	-1.73765	-1.86502	-2.27943	-2.12039	-1.9309	-1.83973	-1.87446	-1.88841
Ugt1a6a	1	88103252	88220002	+	ENSMUSG00000090165	UDP glycosyltransferase 1 family, polypeptide A10 [Source:MGI Symbol;Acc:MGI:3580642]	-3.16155	-2.93014	-3.05751	-3.47192	-3.31289	-3.12339	-3.03223	-3.06696	-3.0809
Ugt1a5	1	88166012	88218997	+	ENSMUSG00000090165	UDP glycosyltransferase 1 family, polypeptide A10 [Source:MGI Symbol;Acc:MGI:3580642]	-1.89435	-1.62494	-1.75231	-2.16672	-2.00769	-1.8182	-1.72703	-1.76176	-1.7757
Ugt1a2	1	88200601	88218997	+	ENSMUSG00000090165	UDP glycosyltransferase 1 family, polypeptide A10 [Source:MGI Symbol;Acc:MGI:3580642]	-1.89958	-1.63017	-1.75754	-2.17195	-2.01292	-1.82342	-1.73226	-1.76699	-1.78093
Dnajb3	1	88204732	88205748	-	ENSMUSG00000090165	UDP glycosyltransferase 1 family, polypeptide A10 [Source:MGI Symbol;Acc:MGI:3580642]	0.0847979	-0.471791	-0.561161	-0.50333	0.155703	-0.703046	-0.323878	-0.136366	0.783932
Ugt1a1	1	88211959	88218997	+	ENSMUSG00000090165	UDP glycosyltransferase 1 family, polypeptide A10 [Source:MGI Symbol;Acc:MGI:3580642]	-1.90804	-1.63863	-1.766	-2.18041	-2.02138	-1.83188	-1.74072	-1.77545	-1.78939
Heatr7b1	1	88226986	88262289	+	ENSMUSG00000079429	HEAT repeat containing 7B1 [Source:MGI Symbol;Acc:MGI:3705228]	-3.36875	-3.53358	-3.33495	-3.82536	-3.95433	-2.23272	-3.09766	-1.81207	-2.31585
Hjurp	1	88262471	88277633	-	ENSMUSG00000044783	Holliday junction recognition protein [Source:MGI Symbol;Acc:MGI:2685821]	4.28034	3.96231	4.09506	4.11055	4.18252	4.81058	4.39995	5.1331	4.62041
Trpm8	1	88277661	88389293	+	ENSMUSG00000036251	transient receptor potential cation channel, subfamily M, member 8 [Source:MGI Symbol;Acc:MGI:2181435]	-2.99734	-2.72792	-2.85529	-3.2697	-3.11067	-2.92118	-2.83001	-2.86474	-2.87868
4930453O03Rik	1	88347489	88352930	-	ENSMUSG00000036251	transient receptor potential cation channel, subfamily M, member 8 [Source:MGI Symbol;Acc:MGI:2181435]	-1.06056	-0.79115	-0.918522	-1.33293	-1.1739	-0.984405	-0.893238	-0.927968	-0.941911
Spp2	1	88406961	88426438	+	ENSMUSG00000026295	secreted phosphoprotein 2 [Source:MGI Symbol;Acc:MGI:1922646]	-0.70498	-0.435567	-0.562938	-0.977349	-0.818317	-0.628821	-0.537654	-0.572385	-0.586327
Glrp1	1	88501123	88509886	-	ENSMUSG00000062310	glutamine repeat protein 1 [Source:MGI Symbol;Acc:MGI:108038]	0.174726	0.444139	0.354768	-0.0976433	0.0613891	0.250885	0.342052	0.307321	0.293378
Arl4c	1	88673125	88702221	-	ENSMUSG00000049866	ADP-ribosylation factor-like 4C [Source:MGI Symbol;Acc:MGI:2445172]	-1.30573	-0.236614	0.472389	1.29989	4.1431	5.15137	5.86579	6.08487	6.00518
Sh3bp4	1	89070415	89155068	+	ENSMUSG00000036206	SH3-domain binding protein 4 [Source:MGI Symbol;Acc:MGI:2138297]	2.90759	3.33551	3.85181	3.94323	4.46598	4.25374	5.06842	4.75656	4.28736
Agap1	1	89454811	89895282	+	ENSMUSG00000055013	ArfGAP with GTPase domain, ankyrin repeat and PH domain 1 [Source:MGI Symbol;Acc:MGI:2653690]	0.550692	0.725477	1.42957	1.10283	1.17403	1.50134	2.24063	2.39123	2.00968
Gbx2	1	89927962	89933290	-	ENSMUSG00000034486	gastrulation brain homeobox 2 [Source:MGI Symbol;Acc:MGI:95668]	2.09263	1.0454	1.06271	1.70852	0.615162	-1.17207	-1.80762	-2.70635	-2.6443
D130058E05Rik	1	89930234	89931862	+	ENSMUSG00000034486	gastrulation brain homeobox 2 [Source:MGI Symbol;Acc:MGI:95668]	1.0833	0.252732	0.930959	0.583913	-0.130018	-0.847006	-0.967838	-1.07857	-1.09251
Asb18	1	89952591	90014666	-	ENSMUSG00000067081	ankyrin repeat and SOCS box-containing 18 [Source:MGI Symbol;Acc:MGI:2655109]	-1.41572	-1.14631	-1.27368	-1.68809	-1.52906	-1.33956	-1.2484	-1.28313	-1.29707
Iqca	1	90042132	90153401	-	ENSMUSG00000026301	IQ motif containing with AAA domain [Source:MGI Symbol;Acc:MGI:1922168]	0.859586	0.940277	1.48292	-0.646734	-0.719201	-2.3613	-2.23213	-2.30486	-2.31881
Cxcr7	1	90203980	90216751	+	ENSMUSG00000044337	chemokine (C-X-C motif) receptor 7 [Source:MGI Symbol;Acc:MGI:109562]	3.22573	3.12213	2.05264	2.31515	-0.0820742	-1.12378	0.779367	1.4417	2.73467
Cops8	1	90603425	90613341	+	ENSMUSG00000034432	COP9 (constitutive photomorphogenic) homolog, subunit 8 (Arabidopsis thaliana) [Source:MGI Symbol;Acc:MGI:1915363]	5.27795	5.74094	5.67814	5.72081	5.65308	5.42824	5.82465	5.67897	5.56396
Gm9991	1	90675161	90679793	+	ENSMUSG00000056128	predicted gene 9991 [Source:MGI Symbol;Acc:MGI:3643217]	-1.02631	-0.756897	-0.884269	-1.29868	-1.13965	-0.950152	-0.858985	-0.893715	-0.907658
Col6a3	1	90765923	90843971	-	ENSMUSG00000048126	collagen, type VI, alpha 3 [Source:MGI Symbol;Acc:MGI:88461]	-4.33539	-4.06598	-4.19335	-4.60776	-4.44873	-3.97123	-4.16807	-4.2028	-4.21674
Mlph	1	90915085	90951142	+	ENSMUSG00000026303	melanophilin [Source:MGI Symbol;Acc:MGI:2176380]	-3.17631	-2.9069	-2.99627	-3.41068	-3.00165	-3.06215	-2.97098	-3.04371	-3.05766
Prlh	1	90953108	90954012	+	ENSMUSG00000090550	prolactin releasing hormone [Source:MGI Symbol;Acc:MGI:3644668]	1.18299	1.45241	1.32503	0.910624	1.06966	1.25915	1.35032	1.31559	1.30165
Rab17	1	90958133	90969661	-	ENSMUSG00000026304	RAB17, member RAS oncogene family [Source:MGI Symbol;Acc:MGI:104640]	0.710105	-0.138964	-1.28106	-1.54923	0.0395639	-1.2387	-0.925293	-1.32851	-0.620207
Lrrfip1	1	90998727	91128944	+	ENSMUSG00000026305	leucine rich repeat (in FLII) interacting protein 1 [Source:MGI Symbol;Acc:MGI:1342770]	1.12682	0.795496	1.7009	1.6633	2.95343	3.28466	4.73716	4.84202	4.55704
Rbm44	1	91145103	91170795	+	ENSMUSG00000070732	RNA binding motif protein 44 [Source:MGI Symbol;Acc:MGI:2685663]	2.65701	2.30432	2.15533	2.28532	1.91576	1.61433	0.45166	0.0656834	-0.674982
Ramp1	1	91179822	91225196	+	ENSMUSG00000034353	receptor (calcitonin) activity modifying protein 1 [Source:MGI Symbol;Acc:MGI:1858418]	-2.35039	-2.08098	-2.20835	-2.62276	-2.46373	-2.27423	-2.18306	-2.21779	-1.15573
Ube2f	1	91250311	91288877	+	ENSMUSG00000034343	ubiquitin-conjugating enzyme E2F (putative) [Source:MGI Symbol;Acc:MGI:1915171]	2.81085	3.00042	2.47668	2.72799	3.11932	2.86844	3.16546	3.28924	3.74418
Scly	1	91298338	91321075	+	ENSMUSG00000026307	selenocysteine lyase [Source:MGI Symbol;Acc:MGI:1355310]	0.451026	-0.197667	0.0610412	-0.0664803	0.749891	0.685725	2.30604	2.57847	2.99803
Gm17090	1	91305092	91321101	-	ENSMUSG00000026307	selenocysteine lyase [Source:MGI Symbol;Acc:MGI:1355310]	0.708503	0.543675	0.454304	0.0398931	0.160925	1.07266	1.34807	1.6671	2.0874
Espnl	1	91322075	91348306	+	ENSMUSG00000049515	espin-like [Source:MGI Symbol;Acc:MGI:2685402]	-3.19982	-2.9304	-3.05778	-3.47219	-3.27515	-3.08566	-2.99449	-3.02922	-3.08116
Klhl30	1	91351016	91362416	+	ENSMUSG00000026308	kelch-like 30 (Drosophila) [Source:MGI Symbol;Acc:MGI:1918038]	-2.38202	-2.11261	-2.23998	-2.65439	-2.49536	-2.30587	-2.2147	-1.92343	-1.08929
Fam132b	1	91366430	91374216	+	ENSMUSG00000047443	family with sequence similarity 132, member B [Source:MGI Symbol;Acc:MGI:3606476]	-0.406782	-0.364092	-0.410981	0.956929	1.40034	1.76169	2.007	2.02286	3.29329
Ilkap	1	91375831	91398783	-	ENSMUSG00000026309	integrin-linked kinase-associated serine/threonine phosphatase 2C [Source:MGI Symbol;Acc:MGI:1914694]	4.97376	5.18549	5.32644	5.37275	5.39868	5.29212	5.44437	5.52271	5.60627
Hes6	1	91411483	91414038	-	ENSMUSG00000067071	hairy and enhancer of split 6 (Drosophila) [Source:MGI Symbol;Acc:MGI:1859852]	2.97577	2.52668	3.02705	3.81798	5.53587	5.16801	5.2977	4.05165	3.8364
Per2	1	91415984	91459330	-	ENSMUSG00000055866	period homolog 2 (Drosophila) [Source:MGI Symbol;Acc:MGI:1195265]	-3.30011	-2.9927	-3.15807	-3.57248	-3.29945	-2.50171	-2.59479	-2.84152	-2.89346
Traf3ip1	1	91494668	91529303	+	ENSMUSG00000034292	TRAF3 interacting protein 1 [Source:MGI Symbol;Acc:MGI:1921269]	1.0523	1.76249	2.39713	2.28782	2.69316	1.80436	2.89693	2.04503	1.52691
Asb1	1	91540565	91559590	+	ENSMUSG00000026311	ankyrin repeat and SOCS box-containing 1 [Source:MGI Symbol;Acc:MGI:1929735]	0.523636	0.942915	1.11942	1.52313	2.16807	2.59353	1.95663	2.01935	1.38132
Twist2	1	91801461	91848028	+	ENSMUSG00000007805	twist homolog 2 (Drosophila) [Source:MGI Symbol;Acc:MGI:104685]	-1.16523	-0.895813	-1.02318	-1.4376	-1.27856	-1.08907	-0.9979	-0.706629	-1.04657
Hdac4	1	91928785	91931176	-	ENSMUSG00000073617	histone deacetylase 4 [Source:MGI Symbol;Acc:MGI:3036234]	0.0426151	1.16217	1.82708	2.06567	1.74927	1.15001	1.96151	2.11867	1.58874
Hdac4	1	91932757	92148393	-	ENSMUSG00000026313	histone deacetylase 4 [Source:MGI Symbol;Acc:MGI:3036234]	0.773693	1.21435	1.82901	2.32053	2.03236	2.61957	2.25244	2.40508	0.79926
Ndufa10	1	92439010	92473860	-	ENSMUSG00000026260	NADH dehydrogenase (ubiquinone) 1 alpha subcomplex 10 [Source:MGI Symbol;Acc:MGI:1914523]	5.62139	5.81643	5.91008	5.88084	5.87724	5.28677	5.54805	5.48154	5.52476
Olfr1416	1	92479681	92480619	-	ENSMUSG00000067064	olfactory receptor 1416 [Source:MGI Symbol;Acc:MGI:3031250]	-0.664082	-0.394669	-0.52204	-0.936451	-0.777419	-0.587923	-0.496756	-0.531487	-0.54543
Olfr1415	1	92490818	92491753	-	ENSMUSG00000057464	olfactory receptor 1415 [Source:MGI Symbol;Acc:MGI:3031249]	-0.659465	-0.390052	-0.517424	-0.931835	-0.772802	-0.583306	-0.49214	-0.52687	-0.540813
Olfr1414	1	92511048	92518515	-	ENSMUSG00000042849	olfactory receptor 1414 [Source:MGI Symbol;Acc:MGI:3031248]	-1.00463	-0.73522	-0.862592	-1.277	-1.11797	-0.928475	-0.837308	-0.872038	-0.885981
Olfr1413	1	92573125	92574206	+	ENSMUSG00000058904	olfactory receptor 1413 [Source:MGI Symbol;Acc:MGI:3031247]	-0.868585	-0.599172	-0.726544	-1.14095	-0.981922	-0.792426	-0.70126	-0.73599	-0.749933
Olfr1412	1	92588332	92589297	+	ENSMUSG00000046300	olfactory receptor 1412 [Source:MGI Symbol;Acc:MGI:3031246]	-0.70498	-0.435567	-0.562938	-0.977349	-0.818317	-0.628821	-0.537654	-0.572385	-0.586327
Olfr1411	1	92596521	92597492	+	ENSMUSG00000062497	olfactory receptor 1411 [Source:MGI Symbol;Acc:MGI:3031245]	-0.713913	-0.4445	-0.571871	-0.986282	-0.82725	-0.637754	-0.546587	-0.581318	-0.595261
Olfr1410	1	92607839	92608847	+	ENSMUSG00000063583	olfactory receptor 1410 [Source:MGI Symbol;Acc:MGI:3031244]	-0.709453	-0.44004	-0.567412	-0.981823	-0.82279	-0.633295	-0.542128	-0.576858	-0.590801
Olfr12	1	92619881	92621001	+	ENSMUSG00000061616	olfactory receptor 12 [Source:MGI Symbol;Acc:MGI:107863]	-0.919671	-0.650258	-0.77763	-1.19204	-1.03301	-0.843512	-0.752345	-0.787076	-0.801019
Myeov2	1	92637145	92641985	-	ENSMUSG00000073616	myeloma overexpressed 2 [Source:MGI Symbol;Acc:MGI:1914165]	5.05843	5.1059	4.17741	4.27767	4.19155	4.50913	4.22295	4.22521	4.47142
Otos	1	92644218	92648841	-	ENSMUSG00000044055	otospiralin [Source:MGI Symbol;Acc:MGI:2672814]	-2.37875	-2.10934	-2.23671	-2.65112	-2.49209	-2.30259	-2.21143	-2.24616	-2.2601
Gpc1	1	92831645	92860198	+	ENSMUSG00000034220	glypican 1 [Source:MGI Symbol;Acc:MGI:1194891]	1.78327	2.44288	2.57971	2.09706	2.62675	3.42903	4.54609	4.50786	4.86214
Ankmy1	1	92870129	92902906	-	ENSMUSG00000034212	ankyrin repeat and MYND domain containing 1 [Source:MGI Symbol;Acc:MGI:3045261]	-2.45355	-2.18413	-2.31151	-2.64992	-2.52888	-2.37739	-2.28622	-2.32095	-2.3349
Dusp28	1	92906989	92908620	+	ENSMUSG00000047067	dual specificity phosphatase 28 [Source:MGI Symbol;Acc:MGI:1914696]	-0.352305	0.420733	0.85912	-0.0376932	0.9686	-0.206762	-0.615596	-0.688327	0.850455
Rnpepl1	1	92910783	92924384	+	ENSMUSG00000026269	arginyl aminopeptidase (aminopeptidase B)-like 1 [Source:MGI Symbol;Acc:MGI:1914170]	0.261039	0.229625	0.489176	-0.152796	0.495276	0.983966	1.95547	2.09708	2.19003
Capn10	1	92934376	92947941	+	ENSMUSG00000026270	calpain 10 [Source:MGI Symbol;Acc:MGI:1344392]	2.21503	2.59379	2.91168	2.65981	3.01963	1.99509	2.86512	2.3071	2.41095
Gpr35	1	92973119	92986391	+	ENSMUSG00000026271	G protein-coupled receptor 35 [Source:MGI Symbol;Acc:MGI:1929509]	-2.92417	-2.65476	-2.78213	-2.7623	-3.03751	-2.81001	-2.71884	-1.63509	-2.76752
Aqp12	1	93006334	93012269	+	ENSMUSG00000045091	aquaporin 12 [Source:MGI Symbol;Acc:MGI:2664636]	-0.876563	-0.60715	-0.734522	-1.14893	-0.9899	-0.800405	-0.709238	-0.743968	-0.757911
Kif1a	1	93015456	93101865	-	ENSMUSG00000014602	kinesin family member 1A [Source:MGI Symbol;Acc:MGI:108391]	-2.27079	-2.49225	-1.30764	-1.88035	1.83409	4.46598	4.59087	4.29721	2.93364
Agxt	1	93135245	93145407	+	ENSMUSG00000026272	alanine-glyoxylate aminotransferase [Source:MGI Symbol;Acc:MGI:1329033]	-1.37218	-1.10277	-1.23014	-1.64455	-1.48552	-1.29602	-1.20486	-1.23959	-1.25353
2310007B03Rik	1	93151349	93160948	-	ENSMUSG00000034159	RIKEN cDNA 2310007B03 gene [Source:MGI Symbol;Acc:MGI:1919124]	-1.99855	-1.72914	-1.85651	-2.27092	-2.11189	-1.9224	0.831873	0.280364	-0.00480066
E030010N08Rik	1	93215899	93231072	+	ENSMUSG00000084989	RIKEN cDNA E030010N08 gene [Source:MGI Symbol;Acc:MGI:3045962]	-2.40289	-2.13348	-2.22285	-2.38726	-2.44023	-2.32673	-2.23556	-2.27029	-2.28424
Sned1	1	93235841	93301065	+	ENSMUSG00000047793	sushi, nidogen and EGF-like domains 1 [Source:MGI Symbol;Acc:MGI:3045960]	-3.67544	-3.73203	-3.5714	-3.22557	-4.07678	-3.14745	-3.17764	-3.58085	-2.43831
Mterfd2	1	93299211	93305915	-	ENSMUSG00000047793	sushi, nidogen and EGF-like domains 1 [Source:MGI Symbol;Acc:MGI:3045960]	2.29975	1.77085	1.93877	2.01051	2.22904	2.02521	2.36686	2.58979	2.57224
Pask	1	93308770	93343482	-	ENSMUSG00000026274	PAS domain containing serine/threonine kinase [Source:MGI Symbol;Acc:MGI:2155936]	2.45032	2.42324	2.79306	2.88996	2.95851	2.47995	2.6758	2.50386	1.87191
Ppp1r7	1	93342854	93373489	+	ENSMUSG00000026274	PAS domain containing serine/threonine kinase [Source:MGI Symbol;Acc:MGI:2155936]	2.71967	3.06675	3.22213	3.03999	3.10218	2.30592	2.82179	2.49576	2.64342
Ano7	1	93373896	93403502	+	ENSMUSG00000034107	anoctamin 7 [Source:MGI Symbol;Acc:MGI:3052714]	-2.4026	-2.17119	-2.29856	-2.71297	-2.26594	-2.36444	-2.27327	-2.30801	-2.32195
Hdlbp	1	93405940	93478808	-	ENSMUSG00000034088	high density lipoprotein (HDL) binding protein [Source:MGI Symbol;Acc:MGI:99256]	5.18054	5.60898	6.06169	6.28547	6.14849	5.74204	6.41936	6.40617	6.38632
Gm17415	1	93421682	93422488	+	ENSMUSG00000034088	high density lipoprotein (HDL) binding protein [Source:MGI Symbol;Acc:MGI:99256]	-0.445525	-0.176112	-0.303484	-0.717895	-0.558862	-0.369366	-0.2782	-0.31293	-0.326873
2002-09-01	1	93478964	93510260	+	ENSMUSG00000026276	septin 2 [Source:MGI Symbol;Acc:MGI:97298]	6.75629	6.60565	6.27437	6.2564	5.84511	6.2857	6.24163	6.33068	6.27711
Farp2	1	93512079	93621976	+	ENSMUSG00000034066	FERM, RhoGEF and pleckstrin domain protein 2 [Source:MGI Symbol;Acc:MGI:2385126]	-2.02487	-1.42945	-1.19858	-1.68323	-2.64268	-2.20319	-2.06954	-1.60427	-0.726454
Stk25	1	93621902	93635722	-	ENSMUSG00000034066	FERM, RhoGEF and pleckstrin domain protein 2 [Source:MGI Symbol;Acc:MGI:2385126]	4.65458	4.45972	4.2906	4.35863	4.26809	4.81449	4.67636	4.83898	5.07355
Bok	1	93685694	93695762	+	ENSMUSG00000026278	BCL2-related ovarian killer protein [Source:MGI Symbol;Acc:MGI:1858494]	3.60699	3.27068	2.59593	3.10389	3.48016	3.38541	3.63075	2.54465	2.15405
Thap4	1	93705391	93754838	-	ENSMUSG00000026279	THAP domain containing 4 [Source:MGI Symbol;Acc:MGI:1914276]	4.46349	4.54562	4.47521	4.32218	4.36832	4.40809	4.59194	4.84387	4.98651
Atg4b	1	93751500	93789434	+	ENSMUSG00000026279	THAP domain containing 4 [Source:MGI Symbol;Acc:MGI:1914276]	3.45194	3.27331	3.04609	2.63836	2.76433	3.13362	3.26176	3.69315	3.78528
Dtymk	1	93792576	93801934	-	ENSMUSG00000026281	deoxythymidylate kinase [Source:MGI Symbol;Acc:MGI:108396]	6.70873	6.76725	6.25045	6.25093	6.22002	5.253	5.2273	4.92284	4.79596
Ing5	1	93803965	93822101	+	ENSMUSG00000026283	inhibitor of growth family, member 5 [Source:MGI Symbol;Acc:MGI:1922816]	3.985	4.16477	3.94072	4.1454	3.96699	3.37694	3.83653	3.35907	3.29991
D2hgdh	1	93825240	93852348	+	ENSMUSG00000073609	D-2-hydroxyglutarate dehydrogenase [Source:MGI Symbol;Acc:MGI:2138209]	0.958969	0.358141	1.17895	0.914137	1.33852	1.01865	1.56057	1.59504	1.94795
Gal3st2	1	93861344	93876494	+	ENSMUSG00000094651	galactose-3-O-sulfotransferase 2 [Source:MGI Symbol;Acc:MGI:2685834]	-2.26382	-1.99441	-2.12178	-2.53619	-2.37716	-2.18766	-2.09649	-2.13123	-2.14517
Gm9994	1	93918437	93941239	+	ENSMUSG00000093805	predicted gene 9994 [Source:MGI Symbol;Acc:MGI:3711964]	-1.03108	-0.761671	-0.889042	-1.30345	-1.14442	-0.954925	-0.863758	-0.898488	-0.912431
Gm6086	1	93990509	94011541	+	ENSMUSG00000073608	predicted gene 6086 [Source:MGI Symbol;Acc:MGI:3646771]	-2.77672	-2.50731	-2.34668	-3.04909	-2.89006	-2.70056	-2.60939	-2.64412	-2.65807
Neu4	1	94020493	94028326	+	ENSMUSG00000034000	sialidase 4 [Source:MGI Symbol;Acc:MGI:2661364]	-2.92577	-2.65636	-2.78373	-3.19814	-3.03911	-2.84961	-2.75845	-2.79318	-2.80712
Pdcd1	1	94038307	94052553	-	ENSMUSG00000026285	programmed cell death 1 [Source:MGI Symbol;Acc:MGI:104879]	-1.70199	-1.43258	-1.55995	-1.97436	-1.81533	-1.62583	-1.53466	-1.56939	-1.58334
Fam174a	1	95313628	95335284	+	ENSMUSG00000051185	family with sequence similarity 174, member A [Source:MGI Symbol;Acc:MGI:1914948]	2.49152	2.02438	1.18692	1.04388	1.01489	2.44915	2.12919	2.74226	2.35869
St8sia4	1	95587684	95667594	-	ENSMUSG00000040710	ST8 alpha-N-acetyl-neuraminide alpha-2,8-sialyltransferase 4 [Source:MGI Symbol;Acc:MGI:106018]	-3.15278	-2.92137	-3.04874	-3.42515	-3.30412	-3.07662	-2.55121	-2.04794	-1.32205
Slco4c1	1	96818784	96872171	-	ENSMUSG00000040693	solute carrier organic anion transporter family, member 4C1 [Source:MGI Symbol;Acc:MGI:2442784]	-0.254065	-0.918893	-1.54626	-0.738433	-2.12764	-1.90015	-1.52098	-1.30571	-1.81965
Slco6b1	1	96906176	96997577	-	ENSMUSG00000090974	solute carrier organic anion transporter family, member 6b1 [Source:MGI Symbol;Acc:MGI:1915104]	-2.07392	-1.80451	-1.93188	-2.34629	-2.18726	-1.99777	-1.9066	-1.94133	-1.95527
Gm6430	1	97024681	97025928	+	ENSMUSG00000044757	predicted gene 6430 [Source:MGI Symbol;Acc:MGI:3648857]	0.473741	-0.0726046	0.696265	0.428094	0.00664479	0.261899	-0.0431747	0.0683354	-0.341848
Slco6c1	1	97059038	97128253	-	ENSMUSG00000026331	solute carrier organic anion transporter family, member 6c1 [Source:MGI Symbol;Acc:MGI:1921691]	-2.23722	-1.9678	-2.09518	-2.50959	-2.35055	-2.16106	-2.06989	-2.10462	-2.11856
D1Ertd622e	1	97643903	97662074	-	ENSMUSG00000044768	DNA segment, Chr 1, ERATO Doi 622, expressed [Source:MGI Symbol;Acc:MGI:1277184]	1.01367	1.11755	0.952178	0.950786	1.06844	1.89981	1.29984	1.37299	0.98183
Ppip5k2	1	97706048	97770411	-	ENSMUSG00000040648	diphosphoinositol pentakisphosphate kinase 2 [Source:MGI Symbol;Acc:MGI:2142810]	1.96594	2.22458	2.99493	3.21726	3.35178	1.67846	3.22409	2.32017	1.968
Gin1	1	97770172	97793709	+	ENSMUSG00000040648	diphosphoinositol pentakisphosphate kinase 2 [Source:MGI Symbol;Acc:MGI:2142810]	1.43821	0.953584	0.106776	0.724228	0.64321	-1.22383	0.347016	0.0168476	0.437146
Pam	1	97795114	98095646	-	ENSMUSG00000026335	peptidylglycine alpha-amidating monooxygenase [Source:MGI Symbol;Acc:MGI:97475]	-0.368362	0.101837	-0.534936	-1.85569	-0.543795	1.11514	1.96096	2.02369	1.76604
B230216N24Rik	1	98031116	98057680	-	ENSMUSG00000026335	peptidylglycine alpha-amidating monooxygenase [Source:MGI Symbol;Acc:MGI:97475]	-2.7433	-2.43588	-2.60126	-3.01567	-2.85663	-2.66714	-2.57597	-2.6107	-2.62464
Slco6d1	1	98421124	98516988	+	ENSMUSG00000026336	solute carrier organic anion transporter family, member 6d1 [Source:MGI Symbol;Acc:MGI:1918116]	-2.41937	-2.14995	-2.27733	-2.69174	-2.5327	-2.34321	-2.25204	-2.28677	-2.30072
Cntnap5b	1	99772765	100485942	+	ENSMUSG00000067028	contactin associated protein-like 5B [Source:MGI Symbol;Acc:MGI:3664583]	-3.11103	-2.84162	-2.96899	-3.3834	-3.22437	-3.03487	-2.9437	-2.97843	-2.99238
Cdh20	1	104768529	104995481	+	ENSMUSG00000050840	cadherin 20 [Source:MGI Symbol;Acc:MGI:1346069]	-1.74896	-2.48979	-2.14492	-2.48333	-2.83454	-2.68305	-2.55388	-2.62661	-2.64055
Gm15699	1	104911431	104912333	-	ENSMUSG00000050840	cadherin 20 [Source:MGI Symbol;Acc:MGI:1346069]	1.08162	1.35103	1.22366	0.809247	0.96828	1.15778	1.24894	1.21421	1.20027
Rnf152	1	105276917	105356710	-	ENSMUSG00000047496	ring finger protein 152 [Source:MGI Symbol;Acc:MGI:2443787]	-3.80926	-3.53985	-3.23298	-3.13715	-2.47363	-2.4451	-3.24569	-2.95442	-2.66277
Pign	1	105518422	105659008	-	ENSMUSG00000056536	phosphatidylinositol glycan anchor biosynthesis, class N [Source:MGI Symbol;Acc:MGI:1351629]	1.28276	1.5874	1.62981	1.77904	1.57905	1.8876	2.41337	2.44801	2.3835
2310035C23Rik	1	105663861	105755131	+	ENSMUSG00000026319	RIKEN cDNA 2310035C23 gene [Source:MGI Symbol;Acc:MGI:1922832]	2.44255	2.54278	2.58511	2.71599	2.57618	2.0669	2.25844	2.05298	1.9124
Tnfrsf11a	1	105780723	105847981	+	ENSMUSG00000026321	tumor necrosis factor receptor superfamily, member 11a [Source:MGI Symbol;Acc:MGI:1314891]	-3.08315	-2.81373	-2.94111	-3.31752	-2.90848	-2.39299	-2.11758	-2.29855	-2.06249
Zcchc2	1	105990406	106034074	+	ENSMUSG00000038866	zinc finger, CCHC domain containing 2 [Source:MGI Symbol;Acc:MGI:2444114]	1.3771	1.9274	2.37429	1.66357	1.58754	1.84375	2.15164	2.43043	2.29696
Phlpp1	1	106171752	106394250	+	ENSMUSG00000044340	PH domain and leucine rich repeat protein phosphatase 1 [Source:MGI Symbol;Acc:MGI:2138327]	-0.277917	0.819923	1.33485	0.69748	1.41522	1.32666	1.94489	2.1404	1.99566
Bcl2	1	106538178	106714274	-	ENSMUSG00000057329	B cell leukemia/lymphoma 2 [Source:MGI Symbol;Acc:MGI:88138]	-3.56308	-3.33166	-3.45904	-3.87345	-3.67641	-0.537953	-0.262544	-1.736	-2.45458
D630008O14Rik	1	106541943	106575045	+	ENSMUSG00000057329	B cell leukemia/lymphoma 2 [Source:MGI Symbol;Acc:MGI:88138]	-1.79473	-1.52531	-1.65268	-2.06709	-1.90806	-1.28432	-1.3394	-1.66213	-1.67607
Kdsr	1	106720410	106759742	-	ENSMUSG00000009905	3-ketodihydrosphingosine reductase [Source:MGI Symbol;Acc:MGI:1918000]	3.23838	2.78289	2.54133	2.1242	2.68502	3.66623	2.67919	3.22883	2.74687
Vps4b	1	106764071	106796728	-	ENSMUSG00000009907	vacuolar protein sorting 4b (yeast) [Source:MGI Symbol;Acc:MGI:1100499]	3.00948	3.289	3.41718	3.51617	3.68432	3.3911	3.69738	3.69292	3.71772
Serpinb5	1	106861173	106883348	+	ENSMUSG00000067006	serine (or cysteine) peptidase inhibitor, clade B, member 5 [Source:MGI Symbol;Acc:MGI:109579]	-2.21432	-1.9449	-2.07227	-2.48669	-2.32765	-0.741834	-2.04699	-1.75572	-2.05766
Serpinb12	1	106934449	106957080	+	ENSMUSG00000059956	serine (or cysteine) peptidase inhibitor, clade B (ovalbumin), member 12 [Source:MGI Symbol;Acc:MGI:1919119]	-2.07566	-1.80625	-1.93362	-2.34803	-2.189	-1.9995	-1.90833	-1.94306	-1.95701
Serpinb13	1	106980984	107001195	+	ENSMUSG00000048775	serine (or cysteine) peptidase inhibitor, clade B (ovalbumin), member 13 [Source:MGI Symbol;Acc:MGI:3042250]	-1.49646	-1.22705	-1.35442	-1.76883	-1.6098	-1.4203	-1.32913	-1.36386	-1.37781
Serpinb3a	1	107045587	107052337	-	ENSMUSG00000044594	serine (or cysteine) peptidase inhibitor, clade B (ovalbumin), member 3A [Source:MGI Symbol;Acc:MGI:3573933]	-1.49041	-1.22099	-1.34837	-1.76278	-1.60374	-1.41425	-1.32308	-1.35781	-1.37175
Serpinb3d	1	107078193	107083480	-	ENSMUSG00000058017	serine (or cysteine) peptidase inhibitor, clade B (ovalbumin), member 3D [Source:MGI Symbol;Acc:MGI:2683295]	-0.973976	-0.704563	-0.831934	-1.24635	-1.08731	-0.897817	-0.80665	-0.841381	-0.855323
Serpinb3b	1	107153940	107278361	-	ENSMUSG00000073602	serine (or cysteine) peptidase inhibitor, clade B (ovalbumin), member 3B [Source:MGI Symbol;Acc:MGI:2683293]	-1.5102	-1.24079	-1.36816	-1.78257	-1.62354	-1.43404	-1.34287	-1.3776	-1.39155
Serpinb3c	1	107271201	107278371	-	ENSMUSG00000073602	serine (or cysteine) peptidase inhibitor, clade B (ovalbumin), member 3B [Source:MGI Symbol;Acc:MGI:2683293]	-1.4852	-1.21579	-1.34316	-1.75757	-1.59854	-1.40904	-1.31787	-1.3526	-1.36655
Serpinb11	1	107361929	107380475	+	ENSMUSG00000026327	serine (or cysteine) peptidase inhibitor, clade B (ovalbumin), member 11 [Source:MGI Symbol;Acc:MGI:1914207]	-1.81424	-1.54483	-1.6722	-2.08661	-1.92758	-1.73808	-1.64691	-1.68165	-1.69559
Gm15391	1	107385200	107387412	-	ENSMUSG00000087210	predicted gene 15391 [Source:MGI Symbol;Acc:MGI:3705314]	1.20527	1.47469	1.34732	0.932906	1.09194	1.28143	1.3726	1.33787	1.32393
Serpinb7	1	107399655	107452689	+	ENSMUSG00000067001	serine (or cysteine) peptidase inhibitor, clade B, member 7 [Source:MGI Symbol;Acc:MGI:2151053]	-1.72353	-1.45412	-1.58149	-1.9959	-1.83687	-1.64737	-1.5562	-1.59093	-1.60488
Serpinb2	1	107511423	107535478	+	ENSMUSG00000062345	serine (or cysteine) peptidase inhibitor, clade B, member 2 [Source:MGI Symbol;Acc:MGI:97609]	-1.94893	-1.71752	-1.84489	-2.2593	-2.10027	-1.91077	-1.81961	-1.85434	-1.86828
Serpinb8	1	107590006	107608909	+	ENSMUSG00000026315	serine (or cysteine) peptidase inhibitor, clade B, member 8 [Source:MGI Symbol;Acc:MGI:894657]	-2.44195	-2.17253	-2.2999	-2.71431	-2.55528	-2.36579	-2.19862	-1.15287	-1.42129
Gm15389	1	107687008	107693514	+	ENSMUSG00000086161	predicted gene 15389 [Source:MGI Symbol;Acc:MGI:3705287]	-0.168479	0.100934	-0.0264373	-0.440848	-0.281816	-0.0923201	-0.00115327	-0.0358838	-0.0498265
Cdh7	1	109982431	110140157	+	ENSMUSG00000026312	cadherin 7, type 2 [Source:MGI Symbol;Acc:MGI:2442792]	-3.85452	-3.5851	-3.71248	-4.12689	-3.96785	-3.77836	-3.68719	-3.72192	-3.73586
Cdh19	1	110889195	110977372	-	ENSMUSG00000047216	cadherin 19, type 2 [Source:MGI Symbol;Acc:MGI:3588198]	-2.36558	-2.09617	-2.22354	-2.63795	-2.47892	-2.25143	-2.19826	-2.23299	-2.24693
Dsel	1	111858702	111864909	-	ENSMUSG00000038702	dermatan sulfate epimerase-like [Source:MGI Symbol;Acc:MGI:2442948]	0.282614	-0.0989905	0.273638	0.398257	0.992915	1.16233	1.78734	1.32823	1.63697
Cntnap5a	1	115684756	116582026	+	ENSMUSG00000070695	contactin associated protein-like 5A [Source:MGI Symbol;Acc:MGI:3643623]	-3.25339	-2.98398	-3.11135	-3.52576	-3.36673	-3.17723	-3.08607	-3.1208	-3.13474
AC132379.1	1	116803193	116821850	+	ENSMUSG00000094429	No description	-1.08831	-0.818896	-0.946267	-1.36068	-1.20165	-1.01215	-0.920983	-0.955713	-0.969656
Tsn	1	118298517	118311132	-	ENSMUSG00000026374	translin [Source:MGI Symbol;Acc:MGI:109263]	5.54854	5.80501	5.6527	5.71867	5.69346	5.28597	5.53438	5.18126	5.43213
Mki67ip	1	118321839	118333822	+	ENSMUSG00000026377	Mki67 (FHA domain) interacting nucleolar phosphoprotein [Source:MGI Symbol;Acc:MGI:1915199]	5.4832	5.99485	5.873	6.17303	5.897	4.80257	5.71412	5.20074	5.45059
Clasp1	1	118389058	118609432	+	ENSMUSG00000064302	CLIP associating protein 1 [Source:MGI Symbol;Acc:MGI:1923957]	2.00518	2.15205	2.86989	2.95936	2.94221	2.61805	3.74542	3.35378	3.35186
2900060B14Rik	1	118458670	118458747	-	ENSMUSG00000064302	CLIP associating protein 1 [Source:MGI Symbol;Acc:MGI:1923957]	2.9255	3.19491	3.06754	2.65313	2.81216	3.00166	3.09282	3.05809	3.04415
Tfcp2l1	1	118627945	118685167	+	ENSMUSG00000026380	transcription factor CP2-like 1 [Source:MGI Symbol;Acc:MGI:2444691]	5.28802	5.65921	5.4193	4.19211	1.33388	2.2614	2.24357	2.76737	2.2158
Gli2	1	118834132	119053619	-	ENSMUSG00000048402	GLI-Kruppel family member GLI2 [Source:MGI Symbol;Acc:MGI:95728]	2.53213	2.99923	3.34779	2.85	0.0732938	-1.30234	1.36319	0.00930032	0.307021
Inhbb	1	119415465	119422248	-	ENSMUSG00000037035	inhibin beta-B [Source:MGI Symbol;Acc:MGI:96571]	0.420117	2.19566	1.84443	0.915146	-2.95738	-2.76789	-2.67672	-2.71145	-1.61139
Ralb	1	119470305	119504794	-	ENSMUSG00000004451	v-ral simian leukemia viral oncogene homolog B (ras related) [Source:MGI Symbol;Acc:MGI:1927244]	4.40789	3.94082	4.00563	3.33623	2.95155	3.87236	3.82099	4.30788	4.67432
Epb4.1l5	1	119545033	119649000	-	ENSMUSG00000026383	erythrocyte protein band 4.1-like 5 [Source:MGI Symbol;Acc:MGI:103006]	1.40672	1.15938	1.53316	1.49778	1.75478	2.21353	3.10841	3.13685	3.25162
Ptpn4	1	119658044	119837613	-	ENSMUSG00000026384	protein tyrosine phosphatase, non-receptor type 4 [Source:MGI Symbol;Acc:MGI:1099792]	0.600374	0.0554397	0.939986	0.512606	0.0865278	0.150905	0.605185	0.703816	-0.257697
Tmem177	1	119907890	119913208	-	ENSMUSG00000036975	transmembrane protein 177 [Source:MGI Symbol;Acc:MGI:1913593]	2.51602	2.07902	2.25792	2.26921	2.68407	2.53998	1.98153	2.50985	2.4352
Gm101	1	119923341	119997234	-	ENSMUSG00000036962	predicted gene 101 [Source:MGI Symbol;Acc:MGI:2684947]	-2.29838	-2.02897	-2.15634	-2.57075	-2.41172	-2.22222	-2.13105	-2.16579	-2.17973
Sctr	1	120006980	120063528	+	ENSMUSG00000026387	secretin receptor [Source:MGI Symbol;Acc:MGI:2441720]	-1.69449	-1.13707	-1.55245	-1.96686	-1.76982	-1.61833	-1.52716	-1.56189	-1.57584
Tmem37	1	120067377	120074074	-	ENSMUSG00000050777	transmembrane protein 37 [Source:MGI Symbol;Acc:MGI:2157899]	2.44611	2.61443	1.22897	2.32566	3.43418	3.16128	3.36976	4.49239	5.48665
Dbi	1	120113280	120121078	-	ENSMUSG00000026385	diazepam binding inhibitor [Source:MGI Symbol;Acc:MGI:94865]	7.15662	6.9836	6.37587	6.34561	6.32818	6.0588	6.35082	6.54975	6.90576
3110009E18Rik	1	120121187	120188189	+	ENSMUSG00000026388	RIKEN cDNA 3110009E18 gene [Source:MGI Symbol;Acc:MGI:1920353]	0.570102	-0.387207	-1.00722	-0.92899	-0.515477	-0.302704	0.699427	-0.58243	-0.287968
Steap3	1	120190757	120272705	-	ENSMUSG00000026389	STEAP family member 3 [Source:MGI Symbol;Acc:MGI:1915678]	2.50435	2.61974	2.71438	2.76148	2.21679	1.60201	2.65131	2.56624	2.53755
C1ql2	1	120340582	120343171	+	ENSMUSG00000036907	complement component 1, q subcomponent-like 2 [Source:MGI Symbol;Acc:MGI:3032521]	-1.75272	-1.44531	-1.61068	-2.02509	-1.86606	-1.67656	-1.58539	-1.62012	-0.727583
Marco	1	120474538	120505084	-	ENSMUSG00000026390	macrophage receptor with collagenous structure [Source:MGI Symbol;Acc:MGI:1309998]	-1.74402	-1.47461	-1.60198	-2.01639	-1.85736	-1.66786	-1.5767	-1.61143	-1.62537
En1	1	120602418	120609296	+	ENSMUSG00000058665	engrailed 1 [Source:MGI Symbol;Acc:MGI:95389]	-2.72868	-2.45927	-2.54864	-2.71305	-2.84202	-2.65252	-2.56135	-2.59608	-2.61003
Insig2	1	121304353	121332589	-	ENSMUSG00000003721	insulin induced gene 2 [Source:MGI Symbol;Acc:MGI:1920249]	2.56621	2.93078	2.48577	2.21365	2.46543	2.81891	2.65691	3.15435	3.04128
Ccdc93	1	121431049	121506460	+	ENSMUSG00000026339	coiled-coil domain containing 93 [Source:MGI Symbol;Acc:MGI:1918079]	1.11495	1.69572	1.49107	0.700388	0.268778	1.18088	1.01142	1.24873	1.25751
Gm15392	1	121489296	121493203	-	ENSMUSG00000026339	coiled-coil domain containing 93 [Source:MGI Symbol;Acc:MGI:1918079]	-0.392727	-0.123314	-0.212684	-0.665096	-0.506064	-0.316568	-0.225401	-0.260132	-0.274074
Htr5b	1	121509842	121528465	-	ENSMUSG00000050534	5-hydroxytryptamine (serotonin) receptor 5B [Source:MGI Symbol;Acc:MGI:96284]	-1.34322	-1.3998	-0.880935	-1.90359	-1.82056	-1.63106	-1.53989	-1.57462	-1.55057
Ddx18	1	121553835	121567989	-	ENSMUSG00000001674	DEAD (Asp-Glu-Ala-Asp) box polypeptide 18 [Source:MGI Symbol;Acc:MGI:1914192]	4.64643	4.97623	5.0225	5.15808	5.09683	4.05305	4.38498	4.19492	4.08138
Dpp10	1	123332142	124045559	-	ENSMUSG00000036815	dipeptidylpeptidase 10 [Source:MGI Symbol;Acc:MGI:2442409]	-3.04826	-2.77884	-2.90621	-3.32062	-3.16159	-2.9721	-2.88093	-2.91566	-2.9296
Actr3	1	125392905	125435727	-	ENSMUSG00000026341	ARP3 actin-related protein 3 homolog (yeast) [Source:MGI Symbol;Acc:MGI:1921367]	6.04715	6.03683	5.84461	5.87048	5.94031	6.24873	5.97876	6.15673	6.26039
Slc35f5	1	125561016	125595684	+	ENSMUSG00000026342	solute carrier family 35, member F5 [Source:MGI Symbol;Acc:MGI:1921400]	0.868352	0.0968902	-0.00272349	0.0551078	1.40685	2.6696	2.78279	3.54659	3.93873
Gpr39	1	125676995	125873862	+	ENSMUSG00000026343	G protein-coupled receptor 39 [Source:MGI Symbol;Acc:MGI:1918361]	-2.34704	-2.07763	-2.205	-2.61941	-2.46038	-2.27088	-2.10372	-1.63845	-1.13767
Lypd1	1	125867622	125913101	-	ENSMUSG00000026343	G protein-coupled receptor 39 [Source:MGI Symbol;Acc:MGI:1918361]	-3.57005	-3.30064	-3.42801	-3.84242	-3.68339	-3.49389	-3.36472	-2.96521	-3.3374
Nckap5	1	125913620	126830799	-	ENSMUSG00000049690	NCK-associated protein 5 [Source:MGI Symbol;Acc:MGI:2686394]	-4.35182	-4.08241	-4.20978	-4.62419	-4.46516	-4.27566	-4.18449	-4.18122	-4.23317
Mgat5	1	127204986	127483704	+	ENSMUSG00000036155	mannoside acetylglucosaminyltransferase 5 [Source:MGI Symbol;Acc:MGI:894701]	-0.250003	-0.946214	-0.0079789	-0.289032	-0.929099	-0.44446	0.265402	0.334431	0.0252591
Tmem163	1	127486546	127678096	-	ENSMUSG00000026347	transmembrane protein 163 [Source:MGI Symbol;Acc:MGI:1919410]	-2.26078	-1.66536	-2.08073	-2.53314	-2.37411	-1.71237	-2.05545	-2.12818	-1.81612
Acmsd	1	127729413	127767564	+	ENSMUSG00000026348	amino carboxymuconate semialdehyde decarboxylase [Source:MGI Symbol;Acc:MGI:2386323]	-1.9204	-1.40099	-1.77836	-2.23077	-2.07174	-1.59424	-1.75307	-1.8258	-1.80175
Ccnt2	1	127774164	127808061	+	ENSMUSG00000026349	cyclin T2 [Source:MGI Symbol;Acc:MGI:1920199]	3.15562	3.10303	3.17585	3.36777	3.33433	3.31343	2.99344	3.21493	2.47001
Ysk4	1	127815271	127840290	-	ENSMUSG00000051590	Yeast Sps1/Ste20-related kinase 4 (S. cerevisiae) [Source:MGI Symbol;Acc:MGI:1203481]	-2.73162	-2.4622	-2.58957	-3.00398	-2.84495	-2.65546	-2.56429	-2.59902	-2.61296
Rab3gap1	1	127868773	127943868	+	ENSMUSG00000036104	RAB3 GTPase activating protein subunit 1 [Source:MGI Symbol;Acc:MGI:2445001]	1.94773	1.45421	2.00397	2.10156	1.87926	2.02765	2.49306	2.58737	2.71084
Zranb3	1	127954184	128103047	-	ENSMUSG00000036086	zinc finger, RAN-binding domain containing 3 [Source:MGI Symbol;Acc:MGI:1918362]	2.3721	2.11825	2.97448	2.74605	2.98297	2.02946	2.31536	2.37594	2.07291
R3hdm1	1	128103306	128237735	+	ENSMUSG00000056211	R3H domain 1 (binds single-stranded nucleic acids) [Source:MGI Symbol;Acc:MGI:2448514]	2.92946	3.2838	3.81814	3.56655	3.60981	4.02	3.56484	3.79407	3.24381
Ubxn4	1	128244181	128279377	+	ENSMUSG00000026353	UBX domain protein 4 [Source:MGI Symbol;Acc:MGI:1915062]	3.99614	4.15415	4.41103	4.27276	4.27529	4.3418	4.4668	4.54914	4.86146
Lct	1	128284756	128328318	-	ENSMUSG00000026354	lactase [Source:MGI Symbol;Acc:MGI:104576]	-2.89631	-3.12689	-3.25427	-3.70668	-3.54765	-3.32015	-3.26698	-3.30171	-3.31566
Mcm6	1	128331591	128359656	-	ENSMUSG00000026355	minichromosome maintenance deficient 6 (MIS5 homolog, S. pombe) (S. cerevisiae) [Source:MGI Symbol;Acc:MGI:1298227]	7.19351	7.55378	7.88147	7.85674	7.78096	7.02709	7.08252	7.05494	6.88099
Dars	1	128363708	128417416	-	ENSMUSG00000026356	aspartyl-tRNA synthetase [Source:MGI Symbol;Acc:MGI:2442544]	7.58721	7.32776	6.8714	7.01802	6.77037	6.66087	6.37167	6.47179	6.61307
Cxcr4	1	128588199	128592293	-	ENSMUSG00000045382	chemokine (C-X-C motif) receptor 4 [Source:MGI Symbol;Acc:MGI:109563]	0.915687	0.660216	-0.414514	-0.333405	-1.64661	-0.588636	-0.719712	-0.400683	1.64258
Thsd7b	1	129273302	130219278	+	ENSMUSG00000042581	thrombospondin, type I, domain containing 7B [Source:MGI Symbol;Acc:MGI:2443925]	-4.00068	-3.73127	-3.85864	-4.27305	-4.11402	-3.92453	-3.83336	-3.86809	-3.88203
Gm16081	1	130269950	130281258	-	ENSMUSG00000086633	predicted gene 16081 [Source:MGI Symbol;Acc:MGI:3801800]	-0.206953	0.06246	-0.0649114	-0.479322	-0.32029	-0.130794	-0.0396273	-0.0743578	-0.0883006
Daf2	1	130388537	130423009	-	ENSMUSG00000026401	decay accelerating factor 2 [Source:MGI Symbol;Acc:MGI:104849]	-1.49905	-1.22963	-1.357	-1.77142	-1.61238	-1.42289	-1.33172	-1.36645	-1.38039
Gm15674	1	130422824	130437914	+	ENSMUSG00000026401	decay accelerating factor 2 [Source:MGI Symbol;Acc:MGI:104849]	-1.75258	-1.77117	-1.89854	-2.31295	-2.15392	-1.88842	-1.87326	-1.86999	-1.63393
Gm15675	1	130429781	130437191	-	ENSMUSG00000087691	predicted gene 15674 [Source:MGI Symbol;Acc:MGI:3783116]	-2.30898	-2.28957	-2.16694	-2.58135	-2.23808	-2.48282	-2.42966	-2.38839	-2.47833
Cd55	1	130439027	130462744	-	ENSMUSG00000026399	CD55 antigen [Source:MGI Symbol;Acc:MGI:104850]	2.50534	2.48109	2.44932	1.84237	0.40223	0.721041	1.31985	2.06789	1.79556
Gm16083	1	130462576	130557075	+	ENSMUSG00000026399	CD55 antigen [Source:MGI Symbol;Acc:MGI:104850]	-2.10368	-1.79627	-1.92364	-2.37605	-2.21702	-1.98952	-1.93636	-1.97109	-1.98503
Zp3r	1	130576713	130629621	-	ENSMUSG00000042554	zona pellucida 3 receptor [Source:MGI Symbol;Acc:MGI:104965]	-1.83963	-1.57022	-1.69759	-2.112	-1.95297	-1.72547	-1.6723	-1.70703	-1.72098
C4bp	1	130634773	130661632	-	ENSMUSG00000026405	complement component 4 binding protein [Source:MGI Symbol;Acc:MGI:88229]	-2.36936	-2.09995	-2.22732	-2.64173	-2.4827	-2.2932	-2.20203	-2.23676	-2.25071
Pfkfb2	1	130689043	130729253	-	ENSMUSG00000026409ption=6-phosphofructo-2-kinase/fructose-2,6-biphosphatase2 [Source:MGI Symbol;Acc:MGI:107815]	No description	-1.12314	-0.751576	-0.346627	-0.245285	0.12765	0.862775	-0.286298	0.778301	0.168628
Yod1	1	130717327	130722055	+	ENSMUSG00000026409ption=6-phosphofructo-2-kinase/fructose-2,6-biphosphatase2 [Source:MGI Symbol;Acc:MGI:107815]	No description	-0.463539	-1.02461	-1.04719	-0.437747	-0.382474	-0.10772	-0.616535	0.499538	-0.640993
AA986860	1	130731976	130744621	+	ENSMUSG00000042510	expressed sequence AA986860 [Source:MGI Symbol;Acc:MGI:2138143]	-2.25691	-1.7375	-2.15287	-2.56728	-2.40825	-1.74651	-0.0368614	0.112649	-0.731775
Fcamr	1	130800902	130814740	+	ENSMUSG00000026415	Fc receptor, IgA, IgM, high affinity [Source:MGI Symbol;Acc:MGI:1927803]	-1.68921	-1.4198	-1.54717	-1.96158	-1.80255	-1.61305	-1.52189	-1.55662	-1.57056
Gm15848	1	130809977	130824084	-	ENSMUSG00000026415	Fc receptor, IgA, IgM, high affinity [Source:MGI Symbol;Acc:MGI:1927803]	-0.847092	-0.577679	-0.705051	-1.11946	-0.960429	-0.770933	-0.679766	-0.714497	-0.72844
Pigr	1	130826684	130852249	+	ENSMUSG00000026417	polymeric immunoglobulin receptor [Source:MGI Symbol;Acc:MGI:103080]	-2.76387	-2.49446	-2.62183	-3.03624	-2.87721	-2.68771	-2.59655	-2.63128	-2.64522
Faim3	1	130865669	130880790	+	ENSMUSG00000042474	Fas apoptotic inhibitory molecule 3 [Source:MGI Symbol;Acc:MGI:1916419]	-1.54982	-1.28041	-1.40778	-1.82219	-1.66316	-1.47366	-1.38249	-1.41723	-1.43117
Il24	1	130882074	130887454	-	ENSMUSG00000026420	interleukin 24 [Source:MGI Symbol;Acc:MGI:2135548]	-0.967765	-0.698352	-0.825724	-1.24013	-1.0811	-0.891606	-0.80044	-0.83517	-0.849113
Il20	1	130907192	130911296	-	ENSMUSG00000026416	interleukin 20 [Source:MGI Symbol;Acc:MGI:1890473]	-0.475601	-0.206188	-0.33356	-0.74797	-0.588938	-0.399442	-0.308275	-0.343006	-0.356949
Il19	1	130932658	130940073	-	ENSMUSG00000016524	interleukin 19 [Source:MGI Symbol;Acc:MGI:1890472]	-0.865916	-0.596503	-0.723875	-1.13829	-0.979253	-0.789757	-0.698591	-0.733321	-0.747264
Il10	1	131019845	131024974	+	ENSMUSG00000016529	interleukin 10 [Source:MGI Symbol;Acc:MGI:96537]	-1.14445	-0.875038	-1.00241	-1.41682	-0.681787	-0.634051	-0.977126	-1.01186	-1.0258
Mapkapk2	1	131053704	131097543	-	ENSMUSG00000016528	MAP kinase-activated protein kinase 2 [Source:MGI Symbol;Acc:MGI:109298]	2.57258	2.685	3.58027	3.22592	3.50627	4.95183	5.55653	6.05413	6.02875
Dyrk3	1	131128441	131138234	-	ENSMUSG00000016526	dual-specificity tyrosine-(Y)-phosphorylation regulated kinase 3 [Source:MGI Symbol;Acc:MGI:1330300]	5.00414	5.21547	5.04614	4.62022	4.42255	3.91297	4.06831	3.88969	3.96543
Eif2d	1	131153181	131187658	+	ENSMUSG00000026427	eukaryotic translation initiation factor 2D [Source:MGI Symbol;Acc:MGI:109342]	4.17208	4.33123	4.33488	4.41469	4.37348	3.89817	4.10651	4.00012	3.86742
Rassf5	1	131176410	131245258	-	ENSMUSG00000026427	eukaryotic translation initiation factor 2D [Source:MGI Symbol;Acc:MGI:109342]	-1.04929	-2.0622	-1.46285	-2.35398	-2.19495	-1.30362	-1.00332	-0.330535	0.476699
Ikbke	1	131254343	131279606	-	ENSMUSG00000042349	inhibitor of kappaB kinase epsilon [Source:MGI Symbol;Acc:MGI:1929612]	-3.88969	-3.37028	-2.87917	-4.12406	-3.38455	-3.85153	-3.76037	-3.28485	-1.55896
Srgap2	1	131285251	131527361	-	ENSMUSG00000026425	SLIT-ROBO Rho GTPase activating protein 2 [Source:MGI Symbol;Acc:MGI:109605]	2.53157	2.77503	3.36771	3.01253	2.9044	2.94178	3.59218	3.67378	3.41748
Fam72a	1	131527903	131539872	+	ENSMUSG00000055184	family with sequence similarity 72, member A [Source:MGI Symbol;Acc:MGI:1919669]	1.6772	2.07836	2.28311	2.26095	1.87891	0.987928	1.58814	2.12216	1.67525
Avpr1b	1	131599239	131612000	+	ENSMUSG00000026432	arginine vasopressin receptor 1B [Source:MGI Symbol;Acc:MGI:1347010]	-2.76316	-2.49374	-2.62111	-3.03553	-2.87649	-2.687	-2.59583	-2.26656	-2.17226
AC120217.1	1	131632506	131632874	-	ENSMUSG00000095841	No description	0.683422	0.952836	0.825464	0.699054	1.33033	0.759581	2.11099	0.816018	1.12808
Ctse	1	131638306	131675503	+	ENSMUSG00000004552	cathepsin E [Source:MGI Symbol;Acc:MGI:107361]	-2.41846	-2.14904	-2.27642	-2.69083	-2.53179	-2.3423	-2.25113	-2.28586	-2.2998
5430435G22Rik	1	131688695	131713542	+	ENSMUSG00000052688	RIKEN cDNA 5430435G22 gene [Source:MGI Symbol;Acc:MGI:2442295]	-2.1642	-1.93279	-2.06016	-2.47457	-2.31554	-2.12604	-1.60063	-1.59736	-1.03082
Slc26a9	1	131744022	131771504	+	ENSMUSG00000042268	solute carrier family 26, member 9 [Source:MGI Symbol;Acc:MGI:2444594]	-2.85259	-2.07294	-1.43271	0.780112	-2.38545	-3.06443	-2.97327	-3.008	-3.02194
Pm20d1	1	131797381	131821473	+	ENSMUSG00000042251	peptidase M20 domain containing 1 [Source:MGI Symbol;Acc:MGI:2442939]	0.78271	0.0633952	0.875772	1.10171	0.255535	-0.540823	1.14066	0.927962	0.780006
Slc41a1	1	131827493	131848865	+	ENSMUSG00000013275	solute carrier family 41, member 1 [Source:MGI Symbol;Acc:MGI:2444823]	2.263	2.64594	2.80333	2.39572	1.69185	1.76622	2.2715	2.45445	2.26013
Rab7l1	1	131867224	131872887	+	ENSMUSG00000026433	RAB7, member RAS oncogene family-like 1 [Source:MGI Symbol;Acc:MGI:2385107]	2.49809	2.30027	1.33292	0.19627	-0.687179	0.847522	-0.326034	0.785476	0.663293
Nucks1	1	131910458	131936321	+	ENSMUSG00000026434	nuclear casein kinase and cyclin-dependent kinase substrate 1 [Source:MGI Symbol;Acc:MGI:1934811]	5.97138	6.34876	6.34886	6.38548	6.06646	5.83746	6.04248	6.02247	5.87033
Slc45a3	1	131962967	131982963	+	ENSMUSG00000026435	solute carrier family 45, member 3 [Source:MGI Symbol;Acc:MGI:1922082]	-0.902263	-0.279091	-0.156462	-0.0107943	-0.242322	0.857234	-0.759821	1.11802	1.43205
Elk4	1	132007607	132032612	+	ENSMUSG00000026436	ELK4, member of ETS oncogene family [Source:MGI Symbol;Acc:MGI:102853]	-0.612507	-0.717083	0.245159	0.140826	-0.0573522	0.287516	0.14628	0.308908	0.878379
Mfsd4	1	132022806	132068062	-	ENSMUSG00000026436	ELK4, member of ETS oncogene family [Source:MGI Symbol;Acc:MGI:102853]	-1.78731	-2.35862	-2.09423	-1.78192	-2.84961	-1.10291	-1.51174	-1.0121	-1.5189
Cdk18	1	132113550	132139685	-	ENSMUSG00000026437	cyclin-dependent kinase 18 [Source:MGI Symbol;Acc:MGI:97518]	1.52031	2.27784	2.80394	2.07155	2.14761	1.8065	3.21525	3.15706	3.06349
Lemd1	1	132191436	132257381	+	ENSMUSG00000079330	LEM domain containing 1 [Source:MGI Symbol;Acc:MGI:1922403]	-0.72868	-0.421266	-0.586638	-1.00105	-0.842017	-0.652521	-0.273353	-0.596085	-0.610027
Gm10188	1	132229048	132229767	-	ENSMUSG00000079330	LEM domain containing 1 [Source:MGI Symbol;Acc:MGI:1922403]	-0.280954	-0.0115406	-0.138912	-0.553323	-0.394291	-0.204795	-0.113628	-0.148359	-0.162301
Klhdc8a	1	132298626	132307357	+	ENSMUSG00000042115	kelch domain containing 8A [Source:MGI Symbol;Acc:MGI:2442630]	-2.84878	-2.57937	-2.41874	-3.12115	-2.96212	-2.77262	-1.62873	-2.67819	-0.955164
Nuak2	1	132316126	132333488	+	ENSMUSG00000009772	NUAK family, SNF1-like kinase, 2 [Source:MGI Symbol;Acc:MGI:1921387]	0.557278	1.03998	1.86621	0.859588	1.89527	2.55377	2.718	2.92845	2.61881
Tmcc2	1	132356315	132391281	-	ENSMUSG00000042066	transmembrane and coiled-coil domains 2 [Source:MGI Symbol;Acc:MGI:1916125]	-1.1175	-0.0176023	0.461779	-0.157464	-0.344754	0.571464	1.16629	1.00365	1.07514
Gm15849	1	132381129	132382509	+	ENSMUSG00000042066	transmembrane and coiled-coil domains 2 [Source:MGI Symbol;Acc:MGI:1916125]	0.822882	1.0923	0.964924	0.550513	0.709545	0.899041	0.990208	0.955477	0.941535
Dstyk	1	132417453	132466959	+	ENSMUSG00000042046	dual serine/threonine and tyrosine protein kinase [Source:MGI Symbol;Acc:MGI:1925064]	1.26613	1.638	2.08174	1.36574	0.538059	1.01167	1.56264	2.13873	1.93125
Rbbp5	1	132477367	132505665	+	ENSMUSG00000026439	retinoblastoma binding protein 5 [Source:MGI Symbol;Acc:MGI:1918367]	4.38682	4.61138	4.82518	4.49393	4.07481	4.07209	4.07057	3.99161	3.62717
Tmem81	1	132506230	132508637	+	ENSMUSG00000048174	transmembrane protein 81 [Source:MGI Symbol;Acc:MGI:1921876]	0.640512	1.17465	1.65818	0.796704	0.895658	1.39178	0.0476775	1.26295	-0.0945947
Cntn2	1	132509425	132542940	-	ENSMUSG00000053024	contactin 2 [Source:MGI Symbol;Acc:MGI:104518]	-3.72012	-3.01646	-2.96407	-3.23224	-1.62137	-0.303844	1.27706	0.920228	0.407367
Nfasc	1	132564691	132741797	-	ENSMUSG00000026442	neurofascin [Source:MGI Symbol;Acc:MGI:104753]	-2.22386	-2.8082	-1.42533	-1.27966	-0.353854	0.107508	1.48071	0.234387	-0.170026
Lrrn2	1	132880273	132940005	+	ENSMUSG00000026443	leucine rich repeat protein 2, neuronal [Source:MGI Symbol;Acc:MGI:106037]	-0.916553	-0.42498	-0.575629	-2.151	-1.85021	-1.65623	-1.28155	-1.17004	0.579365
Mdm4	1	132989845	133025366	-	ENSMUSG00000054387	transformed mouse 3T3 cell double minute 4 [Source:MGI Symbol;Acc:MGI:107934]	4.15067	3.74988	4.04726	4.11367	3.64283	4.07952	3.86055	4.15865	3.42941
Pik3c2b	1	133045667	133108687	+	ENSMUSG00000026447	phosphoinositide-3-kinase, class 2, beta polypeptide [Source:MGI Symbol;Acc:MGI:2685045]	-1.6732	-0.521689	0.491648	-0.45412	-2.14132	-1.46017	-1.25242	-0.666612	-2.04541
Ppp1r15b	1	133131143	133139783	+	ENSMUSG00000046062	protein phosphatase 1, regulatory (inhibitor) subunit 15b [Source:MGI Symbol;Acc:MGI:2444211]	4.69613	4.89031	4.97042	4.8834	4.70967	4.35644	4.79203	4.72596	4.61692
Plekha6	1	133246097	133303435	+	ENSMUSG00000041757	pleckstrin homology domain containing, family A member 6 [Source:MGI Symbol;Acc:MGI:2388662]	-1.71262	-0.574725	-0.789823	-0.455543	-1.27985	-0.729159	-1.79167	-1.5653	0.704245
Golt1a	1	133309823	133323026	+	ENSMUSG00000041717	golgi transport 1 homolog A (S. cerevisiae) [Source:MGI Symbol;Acc:MGI:1915588]	-1.59816	-1.07874	-1.49412	-1.90853	-1.74949	-1.56	-1.46883	-1.50356	-1.08326
Kiss1	1	133321875	133329901	+	ENSMUSG00000041717	golgi transport 1 homolog A (S. cerevisiae) [Source:MGI Symbol;Acc:MGI:1915588]	2.0499	0.635076	0.691946	-0.378948	-0.507917	-0.318421	-0.227254	-0.261985	-0.275928
Ren1	1	133350510	133360325	+	ENSMUSG00000070645	renin 1 structural [Source:MGI Symbol;Acc:MGI:97898]	-1.01122	-0.562042	-0.331174	-1.17983	-1.5968	-1.4073	-1.31613	-1.35086	-1.36481
Etnk2	1	133363572	133380336	+	ENSMUSG00000070644	ethanolamine kinase 2 [Source:MGI Symbol;Acc:MGI:2443760]	-0.746851	-0.731918	-0.0668085	-0.158843	-0.412829	-0.363191	-0.920168	0.465731	0.570098
Sox13	1	133382303	133424377	-	ENSMUSG00000070643	SRY-box containing gene 13 [Source:MGI Symbol;Acc:MGI:98361]	2.54226	2.64706	3.0337	3.16208	3.05772	1.90144	2.75565	2.2646	2.39257
Snrpe	1	133603871	133610291	-	ENSMUSG00000090553	small nuclear ribonucleoprotein E [Source:MGI Symbol;Acc:MGI:98346]	7.15228	6.97211	6.39197	6.39557	6.50695	6.41434	5.72888	6.01772	5.91395
Zc3h11a	1	133619871	133661380	-	ENSMUSG00000026464	zinc finger CCCH type containing 11A [Source:MGI Symbol;Acc:MGI:1917829]	4.52155	4.65284	5.00834	5.05711	4.8913	5.15862	5.16706	5.37491	5.30829
Zbed6	1	133619940	133661318	-	ENSMUSG00000026464	zinc finger CCCH type containing 11A [Source:MGI Symbol;Acc:MGI:1917829]	3.73566	3.74618	4.08018	4.2096	3.93532	4.36764	4.51262	4.63115	4.46622
Lax1	1	133679029	133690108	-	ENSMUSG00000051998	lymphocyte transmembrane adaptor 1 [Source:MGI Symbol;Acc:MGI:2443362]	-1.27814	0.099597	0.100869	-0.75507	-1.06099	-1.92422	-1.83305	-1.86779	-1.84373
Gm17678	1	133701639	133701881	-	ENSMUSG00000091176	predicted gene, 17678 [Source:MGI Symbol;Acc:MGI:4937312]	1.28609	1.5555	1.42813	1.01372	1.17275	1.36225	1.45341	1.41868	1.40474
Atp2b4	1	133702674	133801041	-	ENSMUSG00000026463	ATPase, Ca++ transporting, plasma membrane 4 [Source:MGI Symbol;Acc:MGI:88111]	1.90094	2.29682	2.70044	2.19706	0.311438	0.991386	1.03422	2.03962	1.98679
Optc	1	133897199	133907999	-	ENSMUSG00000010311	opticin [Source:MGI Symbol;Acc:MGI:2151113]	-2.11946	-1.81204	-1.97742	-2.39183	-2.23279	-2.0433	-1.95213	-1.98686	-2.0008
Gm15851	1	133906531	133914822	+	ENSMUSG00000010311	opticin [Source:MGI Symbol;Acc:MGI:2151113]	-0.159788	0.109625	-0.0177463	-0.432157	-0.273125	-0.083629	0.00753779	-0.0271927	-0.0411354
Prelp	1	133910304	133921414	-	ENSMUSG00000090208	predicted gene 15851 [Source:MGI Symbol;Acc:MGI:3801734]	-2.60888	-2.33947	-2.46684	-2.88125	-2.72222	-2.53272	-2.44155	-2.47629	-2.41423
Fmod	1	134037254	134048277	+	ENSMUSG00000041559	fibromodulin [Source:MGI Symbol;Acc:MGI:1328364]	-2.47997	-2.21056	-2.33793	-2.75234	-2.59331	-2.40381	-2.31265	-2.34738	-2.36132
Btg2	1	134075170	134079120	-	ENSMUSG00000020423	B cell translocation gene 2, anti-proliferative [Source:MGI Symbol;Acc:MGI:108384]	3.65591	4.0444	4.57994	3.987	4.23104	4.84584	5.53118	5.89815	6.03611
Gm8618	1	134109368	134109799	+	ENSMUSG00000073559	predicted gene 8618 [Source:MGI Symbol;Acc:MGI:3647540]	0.494013	0.725425	0.598054	0.183643	0.342675	0.532171	0.623338	0.588607	0.574664
Chit1	1	134111242	134151540	+	ENSMUSG00000026450	chitinase 1 (chitotriosidase) [Source:MGI Symbol;Acc:MGI:1919134]	-1.00085	0.429525	-0.0663292	-0.692739	-1.65219	-1.5387	-0.503044	-0.156258	0.0565222
Chi3l1	1	134182176	134190181	+	ENSMUSG00000064246	chitinase 3-like 1 [Source:MGI Symbol;Acc:MGI:1340899]	-0.905271	-1.93496	-2.10033	-2.47674	-2.02971	-1.07549	-2.03704	-1.34953	0.181962
Mybph	1	134193448	134201231	+	ENSMUSG00000042451	myosin binding protein H [Source:MGI Symbol;Acc:MGI:1858196]	-1.62515	-1.35574	-1.48311	-1.89752	-1.73849	-1.54899	-1.45783	-1.49256	-1.4685
Adora1	1	134199223	134235431	-	ENSMUSG00000042451	myosin binding protein H [Source:MGI Symbol;Acc:MGI:1858196]	-3.2872	-3.01779	-3.14516	-3.55957	-3.36254	-3.21104	-3.08188	-3.15461	-2.84255
Myog	1	134290004	134292547	+	ENSMUSG00000026459	myogenin [Source:MGI Symbol;Acc:MGI:97276]	-1.31951	-0.762093	-1.17747	-1.55388	-1.43284	-1.24335	-1.15218	-1.18691	-1.16285
Ppfia4	1	134296783	134332928	-	ENSMUSG00000026458	protein tyrosine phosphatase, receptor type, f polypeptide (PTPRF), interacting protein (liprin), alpha 4 [Source:MGI Symbol;Acc:MGI:1915757]	1.87538	1.03053	2.17775	2.22922	2.68305	2.90919	1.53136	1.54601	0.63583
Tmem183a	1	134346097	134361999	-	ENSMUSG00000042305	transmembrane protein 183A [Source:MGI Symbol;Acc:MGI:1914729]	5.15288	5.31506	4.93862	5.1121	5.14072	5.20241	5.37346	5.07297	5.12581
4933406M09Rik	1	134385940	134390981	+	ENSMUSG00000050526	RIKEN cDNA 4933406M09 gene [Source:MGI Symbol;Acc:MGI:3045320]	-1.577	-1.30759	-1.43496	-1.84937	-1.69034	-1.50084	-1.40968	-1.44441	-1.45835
Cyb5r1	1	134405781	134411740	+	ENSMUSG00000026456	cytochrome b5 reductase 1 [Source:MGI Symbol;Acc:MGI:1919267]	4.52684	4.54708	4.608	4.66116	4.6764	4.56064	5.06629	4.24103	4.02984
Adipor1	1	134415378	134433351	+	ENSMUSG00000026457	adiponectin receptor 1 [Source:MGI Symbol;Acc:MGI:1919924]	4.41175	4.62344	4.6101	4.82999	4.89022	5.44631	5.79265	5.80136	5.56507
Klhl12	1	134455531	134491018	+	ENSMUSG00000026455	kelch-like 12 (Drosophila) [Source:MGI Symbol;Acc:MGI:2385619]	2.30017	2.62703	3.07586	3.12081	3.24731	3.24669	3.38234	2.98173	2.84666
Rabif	1	134494660	134507882	+	ENSMUSG00000042229	RAB interacting factor [Source:MGI Symbol;Acc:MGI:2138605]	4.37975	4.50228	4.58533	4.29792	3.8794	3.51265	4.18154	3.77786	4.14801
4931440L10Rik	1	134540941	134549682	-	ENSMUSG00000046367	RIKEN cDNA 4931440L10 gene [Source:MGI Symbol;Acc:MGI:1918251]	-0.935818	-1.24241	-0.539296	-0.0897046	-0.218673	-1.47366	-1.38249	-1.41723	-1.43117
Kdm5b	1	134560171	134632877	+	ENSMUSG00000042207	lysine (K)-specific demethylase 5B [Source:MGI Symbol;Acc:MGI:1922855]	5.38133	5.80624	6.22528	6.31949	6.14811	5.29785	5.85413	5.45862	4.97064
Syt2	1	134709300	134753149	+	ENSMUSG00000026452	synaptotagmin II [Source:MGI Symbol;Acc:MGI:99666]	-3.46108	-3.19167	-3.35704	-3.77145	-3.65042	-3.42292	-3.33176	-3.40449	-3.41843
Ppp1r12b	1	134754658	134955942	-	ENSMUSG00000073557	protein phosphatase 1, regulatory (inhibitor) subunit 12B [Source:MGI Symbol;Acc:MGI:1916417]	-2.44967	-2.54063	-1.46049	-2.3193	-2.71586	-1.22727	-1.27124	-0.696742	-2.29963
Ube2t	1	134962565	134974162	+	ENSMUSG00000026429	ubiquitin-conjugating enzyme E2T (putative) [Source:MGI Symbol;Acc:MGI:1914446]	5.54395	5.31834	4.67869	4.69882	4.84904	6.00972	4.19837	4.97743	4.47967
Lgr6	1	134986348	135105276	-	ENSMUSG00000042793	leucine-rich repeat-containing G protein-coupled receptor 6 [Source:MGI Symbol;Acc:MGI:2441805]	-2.3564	-2.12499	-2.54036	-2.95477	-2.71974	-2.56824	-2.51508	-2.54981	-2.52575
Ptprv	1	135111169	135112306	-	ENSMUSG00000066885	protein tyrosine phosphatase, receptor type, V [Source:MGI Symbol;Acc:MGI:108027]	1.02602	1.29544	1.16807	0.753655	0.950688	1.10218	1.19335	1.15862	1.14468
Ptpn7	1	135132725	135145320	+	ENSMUSG00000031506	protein tyrosine phosphatase, non-receptor type 7 [Source:MGI Symbol;Acc:MGI:2156893]	0.0457278	-0.115476	0.344777	0.125063	0.0822566	-0.412489	-1.91205	-1.94678	-2.39496
Arl8a	1	135146824	135156269	+	ENSMUSG00000026426	ADP-ribosylation factor-like 8A [Source:MGI Symbol;Acc:MGI:1915974]	3.86319	4.2682	4.6225	4.10346	4.29634	4.85591	4.52012	4.81877	4.77992
Gm15445	1	135152963	135153806	+	ENSMUSG00000026426	ADP-ribosylation factor-like 8A [Source:MGI Symbol;Acc:MGI:1915974]	-0.0251148	0.244298	0.116927	-0.297484	-0.138452	0.0510441	0.142211	0.10748	0.131538
Gpr37l1	1	135160234	135167681	-	ENSMUSG00000026424	G protein-coupled receptor 37-like 1 [Source:MGI Symbol;Acc:MGI:1928503]	-1.93694	-1.62953	-1.7949	-2.17131	-2.05028	-1.86078	-1.76962	-1.80435	-1.81829
Gm4204	1	135232045	135233404	+	ENSMUSG00000079139	predicted gene 4204 [Source:MGI Symbol;Acc:MGI:3782381]	9.17685	9.16309	9.01632	9.15628	9.14788	8.93116	8.65875	8.45522	8.3934
Elf3	1	135253574	135258472	-	ENSMUSG00000003051	E74-like factor 3 [Source:MGI Symbol;Acc:MGI:1101781]	5.48817	5.57529	5.25354	4.9421	4.85149	4.22572	4.8774	5.70332	6.22597
Rnpep	1	135262712	135284084	-	ENSMUSG00000041926	arginyl aminopeptidase (aminopeptidase B) [Source:MGI Symbol;Acc:MGI:2384902]	3.80357	4.0556	4.69013	4.26723	4.36842	4.0957	4.5581	4.67076	4.58475
Timm17a	1	135301532	135313778	-	ENSMUSG00000062580	translocase of inner mitochondrial membrane 17a [Source:MGI Symbol;Acc:MGI:1343131]	5.9619	6.03898	5.42931	5.53494	5.45584	5.24554	5.25558	5.18895	5.23005
Lmod1	1	135324807	135368065	+	ENSMUSG00000048096	leiomodin 1 (smooth muscle) [Source:MGI Symbol;Acc:MGI:2135671]	-1.54152	-2.17859	-1.87172	-2.93237	-2.56134	-0.642168	0.0163639	0.861388	0.0538526
Shisa4	1	135371057	135375237	-	ENSMUSG00000041889	shisa homolog 4 (Xenopus laevis) [Source:MGI Symbol;Acc:MGI:1924802]	0.642508	-0.38056	1.03853	0.595255	1.00988	1.00667	2.31727	2.2815	3.1574
Ipo9	1	135382312	135430499	-	ENSMUSG00000041879	importin 9 [Source:MGI Symbol;Acc:MGI:1918944]	3.8397	4.1994	4.53513	4.70536	4.4651	4.01715	4.52295	4.3284	4.2152
Nav1	1	135434580	135585355	-	ENSMUSG00000009418	neuron navigator 1 [Source:MGI Symbol;Acc:MGI:2183683]	0.00266307	0.00021049	0.901301	1.28137	0.980769	0.665196	2.33015	2.27412	2.02721
Gm4793	1	135584773	135599950	+	ENSMUSG00000009418	neuron navigator 1 [Source:MGI Symbol;Acc:MGI:2183683]	-2.06735	-1.87394	-1.96331	-2.12772	-2.21869	-1.30695	-1.21578	-1.28851	-1.4487
Nav1	1	135606447	135688105	-	ENSMUSG00000090399	neuron navigator 1 [Source:MGI Symbol;Acc:MGI:2183683]	-1.18497	-0.769318	-1.29293	-1.74534	-1.58631	-1.10881	-0.729645	-1.30238	-0.816319
Csrp1	1	135720061	135752232	+	ENSMUSG00000026421	cysteine and glycine-rich protein 1 [Source:MGI Symbol;Acc:MGI:88549]	5.55052	5.42769	5.40303	5.17092	5.07837	6.27031	7.08032	7.05728	7.44997
Phlda3	1	135766119	135769136	+	ENSMUSG00000041801	pleckstrin homology-like domain, family A, member 3 [Source:MGI Symbol;Acc:MGI:1351485]	5.37541	5.31405	5.29021	4.34314	4.84028	5.24224	5.50369	5.82718	6.03825
Tnni1	1	135783065	135810989	+	ENSMUSG00000026418	troponin I, skeletal, slow 1 [Source:MGI Symbol;Acc:MGI:105073]	2.27664	0.582945	-1.09715	-1.36532	-0.587805	-1.12503	-1.32187	-1.3566	-1.40854
Lad1	1	135818598	135833341	+	ENSMUSG00000041782	ladinin [Source:MGI Symbol;Acc:MGI:109343]	-0.439672	0.156772	-2.15595	-1.43428	2.06823	2.28729	2.75997	3.25804	3.32122
Tnnt2	1	135836386	135852260	+	ENSMUSG00000026414	troponin T2, cardiac [Source:MGI Symbol;Acc:MGI:104597]	-0.355536	-0.780607	-0.619978	-1.32239	-1.16336	-0.973861	-0.882694	-0.917425	-0.931368
Pkp1	1	135871395	135919207	-	ENSMUSG00000026413	plakophilin 1 [Source:MGI Symbol;Acc:MGI:1328359]	-3.08372	-2.81431	-2.94168	-3.35609	-3.19706	-3.00756	-2.9164	-2.95113	-2.96507
Igfn1	1	135953578	136006342	-	ENSMUSG00000051985	immunoglobulin-like and fibronectin type III domain containing 1 [Source:MGI Symbol;Acc:MGI:3045352]	-3.92417	-3.65476	-3.78213	-4.19654	-4.03751	-3.84801	-3.75684	-3.79157	-3.80552
Tmem9	1	136008219	136035030	+	ENSMUSG00000026411	transmembrane protein 9 [Source:MGI Symbol;Acc:MGI:1913491]	4.61095	4.28623	4.27359	3.86434	4.25136	5.14734	4.73633	5.52785	5.55284
Cacna1s	1	136052750	136119822	+	ENSMUSG00000026407	calcium channel, voltage-dependent, L type, alpha 1S subunit [Source:MGI Symbol;Acc:MGI:88294]	-3.46638	-3.19697	-3.32434	-3.73875	-3.57972	-2.62998	-3.29905	-2.46978	-3.34773
Gm15850	1	136126178	136131183	-	ENSMUSG00000086264	predicted gene 15850 [Source:MGI Symbol;Acc:MGI:3801986]	-1.7898	-1.52039	-1.64776	-2.06217	-1.90314	-1.67565	-1.62248	-1.65721	-1.67115
Kif21b	1	136131389	136177998	+	ENSMUSG00000041642	kinesin family member 21B [Source:MGI Symbol;Acc:MGI:109234]	0.34443	-0.408986	1.16335	1.20786	2.08682	2.40617	2.19509	2.15513	0.866614
2310006M14Rik	1	136181474	136207097	-	ENSMUSG00000087230	RIKEN cDNA 2310006M14 gene [Source:MGI Symbol;Acc:MGI:1923672]	-2.22216	-1.95275	-2.08012	-2.49453	-2.3355	-2.14601	-2.05484	-1.80157	-2.10351
5730559C18Rik	1	136213522	136234280	-	ENSMUSG00000041605	RIKEN cDNA 5730559C18 gene [Source:MGI Symbol;Acc:MGI:1921579]	0.461543	1.44691	1.66964	1.91864	2.71336	2.97782	3.25131	3.0297	2.81063
Gpr25	1	136258914	136260873	-	ENSMUSG00000052759	G protein-coupled receptor 25 [Source:MGI Symbol;Acc:MGI:2686146]	-1.72574	-1.45633	-1.5837	-1.99811	-1.83908	-1.07358	-1.55841	-1.59314	-1.60709
Camsap2	1	136268123	136346104	-	ENSMUSG00000041570	calmodulin regulated spectrin-associated protein family, member 2 [Source:MGI Symbol;Acc:MGI:1922434]	1.45855	1.87568	2.33296	2.41984	2.19345	2.37086	2.8458	2.65404	2.35378
Ddx59	1	136415271	136440158	+	ENSMUSG00000026404	DEAD (Asp-Glu-Ala-Asp) box polypeptide 59 [Source:MGI Symbol;Acc:MGI:1915247]	2.0061	2.69889	2.87325	2.40546	2.09287	2.05592	2.43673	2.73144	2.56785
Kif14	1	136467958	136531511	+	ENSMUSG00000041498	kinesin family member 14 [Source:MGI Symbol;Acc:MGI:1098226]	2.33708	2.33185	2.63219	2.66387	2.19233	2.40467	2.25999	2.48144	1.83195
Zfp281	1	136624901	136630053	+	ENSMUSG00000041483	zinc finger protein 281 [Source:MGI Symbol;Acc:MGI:3029290]	3.42907	3.81925	4.36071	4.52169	4.55478	3.78867	4.55795	4.02518	3.87667
Nr5a2	1	136843584	136960427	-	ENSMUSG00000026398	nuclear receptor subfamily 5, group A, member 2 [Source:MGI Symbol;Acc:MGI:1346834]	3.90504	3.71795	3.58546	3.32335	-0.217099	-2.00433	-1.66316	-2.02389	-1.81559
A130050O07Rik	1	137928170	137930273	+	ENSMUSG00000051480	RIKEN cDNA A130050O07 gene [Source:MGI Symbol;Acc:MGI:2443458]	-1.82802	-1.55861	-1.68598	-2.10039	-1.94136	-1.75186	-1.66069	-1.69542	-1.70937
Ptprc	1	138062861	138175305	-	ENSMUSG00000026395	protein tyrosine phosphatase, receptor type, C [Source:MGI Symbol;Acc:MGI:97810]	-3.25671	-2.98729	-3.11466	-3.52908	-3.37004	-3.18055	-3.08938	-3.12411	-3.13805
Atp6v1g3	1	138273738	138289460	+	ENSMUSG00000026394	ATPase, H+ transporting, lysosomal V1 subunit G3 [Source:MGI Symbol;Acc:MGI:2450548]	-1.66945	-1.40004	-1.52741	-1.94182	-1.78279	-1.59329	-1.50212	-1.53685	-1.5508
Nek7	1	138484714	138619696	-	ENSMUSG00000026393	NIMA (never in mitosis gene a)-related expressed kinase 7 [Source:MGI Symbol;Acc:MGI:1890645]	2.97343	2.8155	2.22983	2.56498	2.92896	3.95195	3.4524	3.96466	3.39705
Lhx9	1	138825186	138848576	-	ENSMUSG00000019230	LIM homeobox protein 9 [Source:MGI Symbol;Acc:MGI:1316721]	-3.52233	-3.25291	-3.38029	-3.7947	-3.63566	-2.87017	-3.317	-3.38973	-3.40368
2310009B15Rik	1	138851979	138856854	-	ENSMUSG00000079283	RIKEN cDNA 2310009B15 gene [Source:MGI Symbol;Acc:MGI:1916799]	1.49804	1.83321	1.51144	1.47567	1.8847	2.15468	1.5616	2.14536	2.11669
Dennd1b	1	138963436	139176043	+	ENSMUSG00000056268	DENN/MADD domain containing 1B [Source:MGI Symbol;Acc:MGI:2447812]	-0.121695	0.207954	0.907465	0.483833	0.25534	0.700996	0.853619	0.641163	0.907827
4930596I21Rik	1	138977657	138979240	+	ENSMUSG00000056268	DENN/MADD domain containing 1B [Source:MGI Symbol;Acc:MGI:2447812]	0.384351	0.653764	0.526393	0.111982	0.271014	0.46051	0.551677	0.516946	0.503003
Crb1	1	139197056	139377100	-	ENSMUSG00000063681	crumbs homolog 1 (Drosophila) [Source:MGI Symbol;Acc:MGI:2136343]	-4.20524	-3.93583	-4.0632	-4.47761	-4.31857	-4.12908	-4.03791	-4.07264	-4.04859
Zbtb41	1	139422383	139453005	+	ENSMUSG00000033964	zinc finger and BTB domain containing 41 homolog [Source:MGI Symbol;Acc:MGI:2444487]	1.05591	1.0875	0.912569	0.943848	0.734914	1.3985	1.3294	1.41813	1.07456
Aspm	1	139454773	139494090	+	ENSMUSG00000033952	asp (abnormal spindle)-like, microcephaly associated (Drosophila) [Source:MGI Symbol;Acc:MGI:1334448]	1.81326	1.77101	2.72769	2.82209	2.18962	2.29321	2.58491	2.75504	2.12797
F13b	1	139501707	139523756	+	ENSMUSG00000026368	coagulation factor XIII, beta subunit [Source:MGI Symbol;Acc:MGI:88379]	-2.09459	-1.82518	-1.95255	-2.32896	-2.20793	-2.01843	-1.92727	-1.962	-1.97594
Cfhr1	1	139547062	139560258	-	ENSMUSG00000057037	complement factor H-related 1 [Source:MGI Symbol;Acc:MGI:2138169]	-1.68695	-1.41753	-1.5449	-1.95932	-1.80028	-1.61079	-1.51962	-1.55435	-1.56829
Cfhr3	1	139593755	139608282	-	ENSMUSG00000090623	complement factor H-related 3 [Source:MGI Symbol;Acc:MGI:3647418]	0.538474	0.807887	0.680516	0.266105	0.425137	0.614633	0.7058	0.671069	0.657127
Gm4788	1	139697635	139781239	-	ENSMUSG00000070594	predicted gene 4788 [Source:MGI Symbol;Acc:MGI:3646434]	-2.41982	-2.15041	-2.27778	-2.69219	-2.53316	-2.34366	-2.2525	-2.28723	-2.30117
Cfhr2	1	139810293	139858689	-	ENSMUSG00000033898	complement factor H-related 2 [Source:MGI Symbol;Acc:MGI:3611575]	-1.42482	-1.15541	-1.28278	-1.69719	-1.53816	-1.34866	-1.25749	-1.29222	-1.30617
Cfh	1	140085855	140183411	-	ENSMUSG00000026365	complement component factor h [Source:MGI Symbol;Acc:MGI:88385]	-3.05917	-3.262	-3.35137	-3.80378	-3.64475	-3.45525	-3.32608	-3.39881	-3.41276
Kcnt2	1	140246216	140612063	+	ENSMUSG00000052726	potassium channel, subfamily T, member 2 [Source:MGI Symbol;Acc:MGI:3036273]	-2.67225	-3.05932	-2.02572	-2.36126	-0.993101	-1.14425	-2.1234	-3.19613	-2.27583
AC110527.1	1	141256568	141257158	-	ENSMUSG00000095238	No description	0.003885	0.273298	0.145927	-0.268484	-0.109452	0.080044	0.171211	0.13648	0.122538
Cdc73	1	143598797	143702893	-	ENSMUSG00000026361	cell division cycle 73, Paf1/RNA polymerase II complex component, homolog (S. cerevisiae) [Source:MGI Symbol;Acc:MGI:2384876]	2.77442	2.66028	2.90923	3.1438	3.13018	2.66313	3.17962	2.68128	3.12966
B3galt2	1	143640664	143650406	+	ENSMUSG00000026361	cell division cycle 73, Paf1/RNA polymerase II complex component, homolog (S. cerevisiae) [Source:MGI Symbol;Acc:MGI:2384876]	-3.09971	-2.8303	-2.95767	-3.37208	-3.21305	-3.02355	-2.93239	-2.96712	-2.98106
Glrx2	1	143739029	143749676	+	ENSMUSG00000018196	glutaredoxin 2 (thioltransferase) [Source:MGI Symbol;Acc:MGI:1916617]	1.75481	1.3851	1.13425	0.86375	1.8246	1.77728	1.58432	1.49273	1.5663
Trove2	1	143750790	143777068	-	ENSMUSG00000018199	TROVE domain family, member 2 [Source:MGI Symbol;Acc:MGI:106652]	0.361507	0.403837	0.877627	1.30988	1.97617	2.39336	2.37668	2.18908	1.57993
Uchl5	1	143777278	143807466	+	ENSMUSG00000018189	ubiquitin carboxyl-terminal esterase L5 [Source:MGI Symbol;Acc:MGI:1914848]	5.34971	5.44198	5.64899	5.7465	6.01386	6.00229	5.56167	5.70706	5.45797
Rgs2	1	143999338	144004161	-	ENSMUSG00000026360	regulator of G-protein signaling 2 [Source:MGI Symbol;Acc:MGI:1098271]	-2.61366	-2.34425	-2.47162	-2.81003	-1.46676	-2.4995	-2.15834	-2.44307	-2.45701
Rgs13	1	144138667	144177372	-	ENSMUSG00000051079	regulator of G-protein signaling 13 [Source:MGI Symbol;Acc:MGI:2180585]	-1.47034	-1.20093	-1.3283	-1.74271	-1.58368	-1.39418	-1.30301	-1.33774	-1.35169
Rgs1	1	144243972	144249242	-	ENSMUSG00000026358	regulator of G-protein signaling 1 [Source:MGI Symbol;Acc:MGI:1354694]	-2.69223	-2.42282	-2.55019	-2.9646	-2.80557	-2.61607	-2.5249	-2.55963	-2.57358
Rgs18	1	144752683	144775435	-	ENSMUSG00000026357	regulator of G-protein signaling 18 [Source:MGI Symbol;Acc:MGI:1927498]	-1.77708	-1.50766	-1.63503	-2.04944	-1.89041	-1.70092	-1.60975	-1.64448	-1.65842
Gm5263	1	146420434	146420874	+	ENSMUSG00000090323	predicted gene 5263 [Source:MGI Symbol;Acc:MGI:3647343]	1.21732	2.27473	1.71312	1.84119	2.6187	2.08596	0.9124	1.63791	2.12397
Fam5c	1	146495629	146902472	+	ENSMUSG00000035131	family with sequence similarity 5, member C [Source:MGI Symbol;Acc:MGI:2443035]	-3.37171	-3.1023	-3.22967	-3.64408	-3.48505	-3.29555	-3.20439	-3.23912	-3.25306
A230059L01Rik	1	146802965	146806022	-	ENSMUSG00000035131	family with sequence similarity 5, member C [Source:MGI Symbol;Acc:MGI:2443035]	-2.24699	-1.97758	-2.10495	-2.51936	-2.36033	-2.13283	-2.00367	-2.0764	-2.12834
Gm15584	1	146809831	146841696	-	ENSMUSG00000035131	family with sequence similarity 5, member C [Source:MGI Symbol;Acc:MGI:2443035]	-0.357057	-0.0876435	-0.215015	-0.629426	-0.470393	-0.280898	-0.189731	-0.224461	-0.238404
Gm9931	1	147280758	147281942	-	ENSMUSG00000053988	predicted gene 9931 [Source:MGI Symbol;Acc:MGI:3642402]	-0.999772	-0.730359	-0.85773	-1.27214	-1.11311	-0.923613	-0.832446	-0.867177	-0.881119
Pla2g4a	1	149829618	149961290	-	ENSMUSG00000056220	phospholipase A2, group IVA (cytosolic, calcium-dependent) [Source:MGI Symbol;Acc:MGI:1195256]	-2.92001	-2.72659	-3.00021	-3.33862	-0.880484	0.574554	-0.251742	-1.79757	-2.05135
Ptgs2	1	150100124	150108010	+	ENSMUSG00000032487	prostaglandin-endoperoxide synthase 2 [Source:MGI Symbol;Acc:MGI:97798]	-2.51756	-2.53615	-2.04952	-2.00193	-2.9189	-2.6914	-2.31223	-2.38496	-0.399534
Pdc	1	150319417	150333905	+	ENSMUSG00000006007	phosducin [Source:MGI Symbol;Acc:MGI:98090]	-1.07219	-0.802776	-0.930147	-1.34456	-1.18553	-0.99603	-0.904863	-0.939594	-0.953537
BC003331	1	150361305	150393080	-	ENSMUSG00000006010	cDNA sequence BC003331 [Source:MGI Symbol;Acc:MGI:2385108]	2.43178	2.26993	1.803	2.27839	2.30789	2.69182	2.44733	2.91486	2.86762
Tpr	1	150392838	150449935	+	ENSMUSG00000006010	cDNA sequence BC003331 [Source:MGI Symbol;Acc:MGI:2385108]	3.94758	4.16581	4.8652	5.05825	4.83448	4.18504	5.06014	4.61905	4.64934
Prg4	1	150449412	150466165	-	ENSMUSG00000006005	translocated promoter region [Source:MGI Symbol;Acc:MGI:1922066]	-0.908011	-0.600597	0.106325	0.695245	0.940068	-0.067129	0.168672	0.0792813	0.216233
Hmcn1	1	150563527	150993435	-	ENSMUSG00000066842	hemicentin 1 [Source:MGI Symbol;Acc:MGI:2685047]	-4.55231	-4.8209	-4.91027	-5.36268	-5.20365	-4.50391	-4.09698	-2.90947	-3.11334
Gm20631	1	150625265	150783499	+	ENSMUSG00000066842	hemicentin 1 [Source:MGI Symbol;Acc:MGI:2685047]	-3.53015	-3.26073	-3.3881	-3.80252	-3.64348	-3.45399	-3.36282	-3.39755	-3.37349
Ivns1abp	1	151344498	151364445	+	ENSMUSG00000023150	influenza virus NS1A binding protein [Source:MGI Symbol;Acc:MGI:2152389]	4.59255	4.5602	4.92867	5.13047	5.18271	4.06064	5.09358	4.82828	4.73225
1200016B10Rik	1	151367699	151428455	-	ENSMUSG00000052748	RIKEN cDNA 1200016B10 gene [Source:MGI Symbol;Acc:MGI:1914125]	3.44106	3.33965	3.0763	2.49423	2.05266	2.65616	2.09577	2.64506	2.49123
1190005F20Rik	1	151428648	151458182	+	ENSMUSG00000053286	RIKEN cDNA 1190005F20 gene [Source:MGI Symbol;Acc:MGI:1916185]	3.69876	3.87569	4.05878	4.08626	4.22811	3.42621	4.17042	4.01314	3.82349
Rnf2	1	151469406	151500823	-	ENSMUSG00000026484	ring finger protein 2 [Source:MGI Symbol;Acc:MGI:1101759]	6.00021	6.07917	5.88973	5.85283	5.32211	5.28053	5.32094	5.5751	5.5988
Fam129a	1	151571186	151721939	+	ENSMUSG00000026483	family with sequence similarity 129, member A [Source:MGI Symbol;Acc:MGI:2137237]	3.10398	2.88899	3.62211	3.03775	2.07127	1.8985	1.67041	1.96198	1.63469
Edem3	1	151755374	151822328	+	ENSMUSG00000043019	ER degradation enhancer, mannosidase alpha-like 3 [Source:MGI Symbol;Acc:MGI:1914217]	1.4783	1.66893	2.57842	2.52811	2.07189	2.08859	2.64223	2.327	2.32911
1700025G04Rik	1	151884524	152090320	-	ENSMUSG00000032666	RIKEN cDNA 1700025G04 gene [Source:MGI Symbol;Acc:MGI:1916649]	-0.172974	0.166303	0.789598	0.688192	0.190561	0.369289	0.685109	0.959995	0.868275
Tsen15	1	152370735	152386688	-	ENSMUSG00000014980	tRNA splicing endonuclease 15 homolog (S. cerevisiae) [Source:MGI Symbol;Acc:MGI:1913887]	3.75255	3.81575	3.35399	3.42198	3.4229	3.50466	2.70791	3.31635	3.64998
Glt25d2	1	152399830	152510695	+	ENSMUSG00000032649	glycosyltransferase 25 domain containing 2 [Source:MGI Symbol;Acc:MGI:2138232]	-1.97217	-1.34899	-1.25412	-1.91853	-2.91599	-2.72649	-1.315	-1.93021	-1.96175
Rgl1	1	152516759	152766351	-	ENSMUSG00000026482	ral guanine nucleotide dissociation stimulator,-like 1 [Source:MGI Symbol;Acc:MGI:107484]	-1.81365	-2.02384	-2.23169	-3.1841	-1.79835	-1.21709	-1.1112	-0.692036	0.298501
Gm15479	1	152684026	152687501	-	ENSMUSG00000026482	ral guanine nucleotide dissociation stimulator,-like 1 [Source:MGI Symbol;Acc:MGI:107484]	-0.935033	-0.66562	-0.792991	-1.2074	-1.04837	-0.858874	-0.479706	-0.802438	-0.81638
Apobec4	1	152750551	152757544	+	ENSMUSG00000026482	ral guanine nucleotide dissociation stimulator,-like 1 [Source:MGI Symbol;Acc:MGI:107484]	-1.40197	-1.13256	-1.25993	-1.67434	-1.51531	-1.32581	-1.23464	-1.26937	-1.28332
Arpc5	1	152766542	152775597	+	ENSMUSG00000008475	actin related protein 2/3 complex, subunit 5 [Source:MGI Symbol;Acc:MGI:1915021]	6.41669	6.24308	5.77749	5.39789	5.30691	6.03505	6.48721	6.08679	6.53935
Ncf2	1	152807890	152836990	+	ENSMUSG00000026480	neutrophil cytosolic factor 2 [Source:MGI Symbol;Acc:MGI:97284]	0.84563	0.0974457	-0.176166	-0.562819	1.19142	-0.794773	-0.264885	-1.71058	-1.97452
Smg7	1	152836996	152902646	-	ENSMUSG00000042772	Smg-7 homolog, nonsense mediated mRNA decay factor (C. elegans) [Source:MGI Symbol;Acc:MGI:2682334]	4.29365	4.77386	4.93497	4.6691	3.97328	4.17419	4.39586	4.1337	3.85857
Nmnat2	1	152955101	153119260	+	ENSMUSG00000042751	nicotinamide nucleotide adenylyltransferase 2 [Source:MGI Symbol;Acc:MGI:2444155]	3.20151	2.7754	3.43148	2.83144	2.44922	2.76908	2.88756	1.88358	0.65448
Lamc2	1	153122756	153186447	-	ENSMUSG00000026479	laminin, gamma 2 [Source:MGI Symbol;Acc:MGI:99913]	1.0498	0.661489	1.67881	1.17627	-0.638549	0.810481	3.56736	3.51532	3.6855
Lamc1	1	153218922	153332786	-	ENSMUSG00000026478	laminin, gamma 1 [Source:MGI Symbol;Acc:MGI:99914]	4.77745	5.04771	5.73222	5.69302	4.26221	4.21505	5.36432	5.36548	5.08482
E330020D12Rik	1	153404827	153408429	-	ENSMUSG00000073538	Riken cDNA E330020D12 gene [Source:MGI Symbol;Acc:MGI:3761270]	4.2001	3.57162	3.21181	2.59478	2.53767	3.68433	0.619727	1.51645	1.4663
1700012A16Rik	1	153425162	153452574	+	ENSMUSG00000042708	RIKEN cDNA 1700012A16 gene [Source:MGI Symbol;Acc:MGI:1919086]	-2.6463	-2.33889	-2.42826	-2.88067	-2.72164	-1.99414	-1.75674	-2.18771	-2.45165
Dhx9	1	153455758	153487660	-	ENSMUSG00000042699	DEAH (Asp-Glu-Ala-His) box polypeptide 9 [Source:MGI Symbol;Acc:MGI:108177]	6.52727	6.78242	7.10404	7.57034	7.27389	5.4931	6.87365	6.04756	5.9594
Npl	1	153503016	153549714	-	ENSMUSG00000042684	N-acetylneuraminate pyruvate lyase [Source:MGI Symbol;Acc:MGI:1921341]	4.07852	2.86106	2.44121	2.79998	2.43743	1.76058	0.698892	-0.16632	-0.260745
Rgs8	1	153653025	153697667	+	ENSMUSG00000042671	regulator of G-protein signaling 8 [Source:MGI Symbol;Acc:MGI:108408]	-3.55894	-3.28953	-3.4169	-3.83131	-3.63427	-3.48278	-3.35361	-3.42634	-3.44029
Rgs16	1	153740349	153745468	+	ENSMUSG00000026475	regulator of G-protein signaling 16 [Source:MGI Symbol;Acc:MGI:108407]	-1.69278	-1.71136	-1.80073	-0.950422	-0.326434	0.349733	0.277274	0.951	1.27404
Rnasel	1	153749426	153764221	+	ENSMUSG00000066800	ribonuclease L (2', 5'-oligoisoadenylate synthetase-dependent) [Source:MGI Symbol;Acc:MGI:1098272]	-3.00524	-2.73583	-2.8632	-3.27761	-3.08058	-1.37636	-2.79991	-2.79664	-1.42451
Rgsl1	1	153779381	153844142	-	ENSMUSG00000042641	regulator of G-protein signaling like 1 [Source:MGI Symbol;Acc:MGI:2685048]	-2.9857	-2.71629	-2.84366	-3.25807	-3.09904	-2.90954	-2.81838	-2.85311	-2.86705
5830403L16Rik	1	153849542	153900208	-	ENSMUSG00000045968	RIKEN cDNA 5830403L16 gene [Source:MGI Symbol;Acc:MGI:1923273]	-0.810401	-0.937228	0.227882	0.66723	0.487227	0.265758	-0.105074	-1.47029	0.534975
Gm5531	1	153874345	153876871	+	ENSMUSG00000045968	RIKEN cDNA 5830403L16 gene [Source:MGI Symbol;Acc:MGI:1923273]	-2.09231	-1.8229	-1.95027	-2.36468	-2.20565	-2.01615	-1.92498	-1.95972	-1.97366
Teddm1	1	153891646	153893060	+	ENSMUSG00000045968	RIKEN cDNA 5830403L16 gene [Source:MGI Symbol;Acc:MGI:1923273]	-1.25569	-0.986274	-1.11365	-1.52806	-1.36902	-1.17953	-1.08836	-1.12309	-1.13703
Glul	1	153899944	153909723	+	ENSMUSG00000045968	RIKEN cDNA 5830403L16 gene [Source:MGI Symbol;Acc:MGI:1923273]	4.01437	4.63958	5.0526	5.61897	5.81173	5.19461	5.28498	5.22438	5.4069
A930039A15Rik	1	153905301	153916910	+	ENSMUSG00000026473	glutamate-ammonia ligase (glutamine synthetase) [Source:MGI Symbol;Acc:MGI:95739]	0.35915	0.628563	0.501192	0.0867811	0.245814	0.47331	0.526476	0.491746	0.477803
Zfp648	1	154201187	154205674	+	ENSMUSG00000066797	zinc finger protein 648 [Source:MGI Symbol;Acc:MGI:2685049]	-1.66331	-1.3939	-1.52127	-1.93568	-1.77665	-1.58715	-1.49599	-1.53072	-1.54466
Cacna1e	1	154392519	154725920	-	ENSMUSG00000004110	calcium channel, voltage-dependent, R type, alpha 1E subunit [Source:MGI Symbol;Acc:MGI:106217]	-4.4213	-4.15189	-4.27926	-4.65567	-4.53464	-4.34514	-4.25397	-4.28871	-4.30265
Ier5	1	155096367	155099636	-	ENSMUSG00000056708	immediate early response 5 [Source:MGI Symbol;Acc:MGI:1337072]	0.0896603	-1.50028	0.452832	0.142181	2.28718	1.86667	2.52326	2.36137	3.17965
Mr1	1	155127878	155146780	-	ENSMUSG00000026471	major histocompatibility complex, class I-related [Source:MGI Symbol;Acc:MGI:1195463]	-2.082	-1.81258	-1.93996	-2.35437	-2.19533	-2.00584	-1.91467	-1.6234	-1.67534
Stx6	1	155158703	155203517	+	ENSMUSG00000026470	syntaxin 6 [Source:MGI Symbol;Acc:MGI:1926235]	2.79751	2.78557	3.19642	3.1412	3.97844	3.69449	3.86228	3.92275	4.13398
BC034090	1	155212474	155232724	-	ENSMUSG00000033722	cDNA sequence BC034090 [Source:MGI Symbol;Acc:MGI:2672904]	-1.22879	-1.93162	-0.794264	-2.58164	-2.21061	-1.22863	0.019021	0.934408	0.933597
Xpr1	1	155275701	155417415	-	ENSMUSG00000026469	xenotropic and polytropic retrovirus receptor 1 [Source:MGI Symbol;Acc:MGI:97932]	0.472066	0.390725	1.37927	0.755896	0.888865	1.47087	1.31867	1.67938	1.04959
Gm5532	1	155520173	155527111	-	ENSMUSG00000073535	predicted gene 5532 [Source:MGI Symbol;Acc:MGI:3646828]	-1.56306	-1.29365	-1.42102	-1.83543	-1.6764	-1.48691	-1.39574	-1.43047	-1.44441
Acbd6	1	155558120	155687233	+	ENSMUSG00000033701	acyl-Coenzyme A binding domain containing 6 [Source:MGI Symbol;Acc:MGI:1919732]	3.468	3.77988	3.97521	3.93893	4.00743	3.95114	3.93079	4.17057	4.08909
Lhx4	1	155698036	155742120	-	ENSMUSG00000026468	LIM homeobox protein 4 [Source:MGI Symbol;Acc:MGI:101776]	-3.24083	-2.97141	-3.09879	-3.5132	-3.35416	-3.16467	-3.0735	-3.10823	-3.12217
Qsox1	1	155778155	155812883	-	ENSMUSG00000033684	quiescin Q6 sulfhydryl oxidase 1 [Source:MGI Symbol;Acc:MGI:1330818]	0.753392	0.770558	-0.0643323	-0.329841	-0.215951	1.23339	1.39432	1.67497	1.94388
Cep350	1	155844966	155972890	-	ENSMUSG00000033671	centrosomal protein 350 [Source:MGI Symbol;Acc:MGI:1921331]	0.0118253	0.0702682	0.949973	0.702561	0.453279	0.947065	1.8537	1.92088	1.74987
Tor1aip1	1	156004599	156036480	-	ENSMUSG00000026466	torsin A interacting protein 1 [Source:MGI Symbol;Acc:MGI:3582693]	1.70514	1.28097	1.28049	1.39728	1.17024	1.12073	2.04952	2.33791	3.26069
Tor1aip2	1	156035403	156068861	+	ENSMUSG00000026466	torsin A interacting protein 1 [Source:MGI Symbol;Acc:MGI:3582693]	4.23629	4.06182	3.97223	3.96432	3.82536	3.94883	4.52156	4.74962	4.94382
Fam163a	1	156075966	156205026	-	ENSMUSG00000015484	family with sequence similarity 163, member A [Source:MGI Symbol;Acc:MGI:3618859]	-2.71169	-2.44227	-2.56964	-2.98405	-2.82502	-2.63553	-2.54436	-2.57909	-2.59303
Tdrd5	1	156255296	156303664	-	ENSMUSG00000060985	tudor domain containing 5 [Source:MGI Symbol;Acc:MGI:2684949]	-2.03895	-2.55754	-2.10443	-1.07798	-1.18573	1.03609	2.07704	1.40369	1.09289
Nphs2	1	156310727	156328035	+	ENSMUSG00000026602	nephrosis 2 homolog, podocin (human) [Source:MGI Symbol;Acc:MGI:2157018]	-2.39458	-2.12517	-2.25254	-2.66695	-2.50792	-2.31842	-2.22725	-2.26198	-1.98793
9430070O13Rik	1	156323509	156421159	-	ENSMUSG00000026602	nephrosis 2 homolog, podocin (human) [Source:MGI Symbol;Acc:MGI:2157018]	-3.13229	-2.86287	-2.99024	-3.40466	-2.95762	-2.76813	-2.85096	-2.71169	-3.01363
Gm2000	1	156366040	156366484	+	ENSMUSG00000026601	RIKEN cDNA 9430070O13 gene [Source:MGI Symbol;Acc:MGI:1924602]	9.61119	9.33256	8.73919	8.73859	8.94321	9.34904	8.40856	8.65146	8.73893
Soat1	1	156428108	156474328	-	ENSMUSG00000026600	sterol O-acyltransferase 1 [Source:MGI Symbol;Acc:MGI:104665]	2.12853	1.5568	2.18906	2.74581	4.29871	4.67853	5.47903	5.15662	5.06994
AC114588.1	1	156524092	156526659	+	ENSMUSG00000096493	No description	5.26016	5.46588	5.54265	5.77493	5.46824	5.70141	5.31024	5.43449	4.89605
Abl2	1	156558786	156649568	+	ENSMUSG00000026596	v-abl Abelson murine leukemia viral oncogene homolog 2 (arg, Abelson-related gene) [Source:MGI Symbol;Acc:MGI:87860]	1.82814	1.96874	2.72611	2.83686	3.18762	3.26077	3.44946	3.17759	2.83542
Tor3a	1	156653617	156674356	-	ENSMUSG00000060519	torsin family 3, member A [Source:MGI Symbol;Acc:MGI:1353652]	0.20581	0.70034	1.53024	2.2524	3.86799	2.22236	3.56985	2.88154	2.97916
Fam20b	1	156678545	156719001	-	ENSMUSG00000033557	family with sequence similarity 20, member B [Source:MGI Symbol;Acc:MGI:2443990]	1.87589	1.97177	1.94339	1.82865	1.94063	1.90385	2.69696	2.55665	2.83074
Ralgps2	1	156804166	156939626	-	ENSMUSG00000026594	Ral GEF with PH domain and SH3 binding motif 2 [Source:MGI Symbol;Acc:MGI:1925505]	2.96989	2.58493	2.64108	2.82124	2.83502	3.28426	3.08009	3.15338	2.92292
Angptl1	1	156838562	156861078	+	ENSMUSG00000026594	Ral GEF with PH domain and SH3 binding motif 2 [Source:MGI Symbol;Acc:MGI:1925505]	-2.26128	-1.99187	-2.11924	-2.53365	-2.37462	-2.18512	-2.09396	-2.12869	-2.14263
1700057K13Rik	1	157099148	157108680	-	ENSMUSG00000026592	RIKEN cDNA 1700057K13 gene [Source:MGI Symbol;Acc:MGI:1920685]	-0.865916	-0.596503	-0.723875	-1.13829	-0.979253	-0.789757	-0.698591	-0.733321	-0.747264
Rasal2	1	157135183	157412595	-	ENSMUSG00000070565	RAS protein activator like 2 [Source:MGI Symbol;Acc:MGI:2443881]	-0.842017	0.144661	0.478731	0.144584	0.984988	0.334336	0.766809	0.151168	0.110286
2810025M15Rik	1	157412352	157420235	+	ENSMUSG00000070565	RAS protein activator like 2 [Source:MGI Symbol;Acc:MGI:2443881]	5.78041	5.8808	5.97196	5.78846	6.32013	6.16959	5.74004	5.83808	5.60576
BC026585	1	157458580	157489060	+	ENSMUSG00000033488	cDNA sequence BC026585 [Source:MGI Symbol;Acc:MGI:2448516]	1.05737	1.71664	1.18653	0.076778	1.85811	2.04827	2.35805	2.30654	2.37148
Gm15486	1	157497875	157511721	-	ENSMUSG00000087093	predicted gene 15486 [Source:MGI Symbol;Acc:MGI:3705263]	-0.155423	0.11399	-0.0133813	-0.427792	-0.26876	-0.0792639	0.0119028	-0.0228277	-0.0367704
Sec16b	1	157506728	157568425	+	ENSMUSG00000087093	predicted gene 15486 [Source:MGI Symbol;Acc:MGI:3705263]	-3.19051	-2.8831	-2.42999	-3.42488	-2.97785	-3.11435	-3.02319	-3.01992	-3.07186
Fam5b	1	158245271	158356260	-	ENSMUSG00000004031	family with sequence similarity 5, member B [Source:MGI Symbol;Acc:MGI:2443333]	-2.79016	-2.52074	-2.64812	-3.06253	-2.43125	-2.388	-2.33483	-2.65756	-2.6715
Astn1	1	158362304	158691786	+	ENSMUSG00000026587	astrotactin 1 [Source:MGI Symbol;Acc:MGI:1098567]	-3.6428	-3.37339	-3.46276	-3.91517	-3.21814	-3.1324	-2.86147	-3.5102	-3.48615
Pappa2	1	158711727	158980490	-	ENSMUSG00000073530	pappalysin 2 [Source:MGI Symbol;Acc:MGI:3051647]	-4.11862	-3.8492	-3.97658	-4.39099	-4.23195	-4.04246	-3.95129	-3.98602	-3.31572
1600012P17Rik	1	158967701	158980463	-	ENSMUSG00000073530	pappalysin 2 [Source:MGI Symbol;Acc:MGI:3051647]	-2.12895	-1.85954	-1.98691	-2.40132	-2.24229	-2.05279	-1.96162	-1.99636	-1.9723
Gm4953	1	159168157	159168642	-	ENSMUSG00000061992	predicted pseudogene 4953 [Source:MGI Symbol;Acc:MGI:3647627]	0.286087	0.5555	0.428129	0.0137177	0.17275	0.362246	0.453413	0.418682	0.404739
Rfwd2	1	159232326	159347580	+	ENSMUSG00000040782	ring finger and WD repeat domain 2 [Source:MGI Symbol;Acc:MGI:1347046]	0.643458	1.54308	1.9102	1.82434	1.92035	1.49159	1.58563	1.7576	1.82249
Gm10530	1	159614749	159684875	+	ENSMUSG00000073528	predicted gene 10530 [Source:MGI Symbol;Acc:MGI:3641765]	-0.978925	-0.709512	-0.836883	-1.25129	-1.09226	-0.902766	-0.811599	-0.84633	-0.860273
Tnr	1	159737510	159924397	+	ENSMUSG00000015829	tenascin R [Source:MGI Symbol;Acc:MGI:99516]	-2.90024	-2.63082	-2.75819	-3.17261	-3.01357	-2.82408	-2.73291	-2.76764	-2.78158
4930523C07Rik	1	160044384	160078428	+	ENSMUSG00000090394	RIKEN cDNA 4930523C07 gene [Source:MGI Symbol;Acc:MGI:1914897]	-3.1581	-2.92669	-3.05406	-3.46847	-3.30944	-3.11994	-2.74078	-2.98751	-3.00145
4930562F07Rik	1	160074735	160077985	-	ENSMUSG00000090394	RIKEN cDNA 4930523C07 gene [Source:MGI Symbol;Acc:MGI:1914897]	-0.598065	-0.328652	-0.456023	-0.870434	-0.711402	-0.521906	-0.430739	-0.46547	-0.479412
Tnn	1	160085036	160153580	-	ENSMUSG00000026725	tenascin N [Source:MGI Symbol;Acc:MGI:2665790]	-3.29342	-3.02401	-3.15138	-3.56579	-3.36876	-3.21726	-3.1261	-3.16083	-3.17477
Mrps14	1	160195215	160202170	+	ENSMUSG00000058267	mitochondrial ribosomal protein S14 [Source:MGI Symbol;Acc:MGI:1928141]	4.64361	4.54473	4.37719	4.38531	4.47168	4.34366	3.9431	3.95301	4.09541
Cacybp	1	160202367	160212892	-	ENSMUSG00000014226	calcyclin binding protein [Source:MGI Symbol;Acc:MGI:1270839]	8.69263	8.60568	8.22586	8.19342	7.75699	7.14872	7.08687	6.7552	6.96357
Rabgap1l	1	160219174	160792938	-	ENSMUSG00000026721	RAB GTPase activating protein 1-like [Source:MGI Symbol;Acc:MGI:1352507]	-0.664193	-0.538655	-1.20534	-0.716681	0.0168218	0.461583	0.422651	0.306647	0.605181
Gm6177	1	160893120	160893584	+	ENSMUSG00000057499	predicted gene 6177 [Source:MGI Symbol;Acc:MGI:3643753]	0.349813	0.619226	0.491854	0.0774433	0.236476	0.425971	0.517138	0.482408	0.468465
Rc3h1	1	160906418	160974978	+	ENSMUSG00000040423	RING CCCH (C3H) domains 1 [Source:MGI Symbol;Acc:MGI:2685397]	1.2875	1.58193	2.06699	2.00706	2.20384	2.34918	2.51093	2.59562	2.35736
Serpinc1	1	160978606	161003010	+	ENSMUSG00000026715	serine (or cysteine) peptidase inhibitor, clade C (antithrombin), member 1 [Source:MGI Symbol;Acc:MGI:88095]	-1.82591	-1.5945	-1.72187	-2.13628	-1.97725	-1.78775	-1.69659	-1.69332	-1.70726
Zbtb37	1	161008794	161034849	-	ENSMUSG00000043467	zinc finger and BTB domain containing 37 [Source:MGI Symbol;Acc:MGI:2444467]	-0.418579	-0.520522	-1.33214	0.084874	-0.780309	-0.421295	-0.330128	0.00649767	0.308805
Gas5	1	161034422	161038539	+	ENSMUSG00000043467	zinc finger and BTB domain containing 37 [Source:MGI Symbol;Acc:MGI:2444467]	6.8753	6.31196	6.22469	5.88575	6.08176	7.29947	5.75307	6.16724	5.86535
Dars2	1	161040601	161070658	-	ENSMUSG00000026709	aspartyl-tRNA synthetase 2 (mitochondrial) [Source:MGI Symbol;Acc:MGI:2442510]	2.69859	3.03981	3.21386	3.33242	3.35027	3.13549	3.60698	3.22241	2.93068
Cenpl	1	161070767	161086724	+	ENSMUSG00000026708	centromere protein L [Source:MGI Symbol;Acc:MGI:1917704]	2.55897	2.46107	2.20899	1.97087	1.82339	2.19009	1.47537	2.29761	1.89948
Klhl20	1	161088375	161131511	-	ENSMUSG00000026705	kelch-like 20 (Drosophila) [Source:MGI Symbol;Acc:MGI:2444855]	2.23625	2.33745	2.21009	2.03898	1.37952	1.56809	1.45201	1.4583	1.2392
Ankrd45	1	161142691	161169106	+	ENSMUSG00000044835	ankyrin repeat domain 45 [Source:MGI Symbol;Acc:MGI:1921094]	2.67069	2.22327	2.03867	1.36782	0.427772	-0.841857	-1.20253	-0.510537	-0.213202
4930469G21Rik	1	161154558	161159314	-	ENSMUSG00000044835	ankyrin repeat domain 45 [Source:MGI Symbol;Acc:MGI:1921094]	-1.00827	-0.738856	-0.828227	-1.28064	-1.12161	-0.93211	-0.802943	-0.875674	-0.889617
Prdx6	1	161240112	161251219	-	ENSMUSG00000026701	peroxiredoxin 6 [Source:MGI Symbol;Acc:MGI:894320]	7.04886	7.48884	7.35865	7.246	7.44771	7.01293	6.99546	6.57314	6.13801
Tnfsf4	1	161395409	161418410	+	ENSMUSG00000026700	tumor necrosis factor (ligand) superfamily, member 4 [Source:MGI Symbol;Acc:MGI:104511]	-1.63616	-1.36674	-1.49412	-1.90853	-1.74949	-1.56	-1.46883	-1.50356	-1.51751
Tnfsf18	1	161494655	161505290	+	ENSMUSG00000066755	tumor necrosis factor (ligand) superfamily, member 18 [Source:MGI Symbol;Acc:MGI:2673064]	-1.80173	-1.53231	-1.65968	-2.07409	-1.87706	-1.72557	-1.6344	-1.66913	-1.68307
Fasl	1	161780691	161788495	-	ENSMUSG00000000817	Fas ligand (TNF superfamily, member 6) [Source:MGI Symbol;Acc:MGI:99255]	-1.70722	-1.43781	-1.56518	-1.97959	-1.82056	-1.63106	-1.53989	-1.57462	-1.58857
AI848100	1	161816112	161876661	-	ENSMUSG00000040297	expressed sequence AI848100 [Source:MGI Symbol;Acc:MGI:2138346]	2.70309	2.75358	2.79768	2.8737	3.03932	3.0494	3.38647	3.66016	4.19318
4930558K02Rik	1	161942086	161979636	-	ENSMUSG00000086277	RIKEN cDNA 4930558K02 gene [Source:MGI Symbol;Acc:MGI:1922618]	-0.977689	-0.708276	-0.835648	-1.25006	-1.09103	-0.901531	-0.810364	-0.845094	-0.859037
Pigc	1	161969186	162027106	+	ENSMUSG00000086277	RIKEN cDNA 4930558K02 gene [Source:MGI Symbol;Acc:MGI:1922618]	1.37566	1.14253	0.415883	-0.22414	0.179301	1.40987	1.13852	2.16678	2.3681
Dnm3	1	161982453	162478034	-	ENSMUSG00000026698	phosphatidylinositol glycan anchor biosynthesis, class C [Source:MGI Symbol;Acc:MGI:1914542]	-4.6586	-4.38918	-4.51656	-4.93097	-4.77193	-4.29444	-4.49127	-4.45	-4.50194
2810442N19Rik	1	162004969	162016494	+	ENSMUSG00000026698	phosphatidylinositol glycan anchor biosynthesis, class C [Source:MGI Symbol;Acc:MGI:1914542]	-0.647082	-0.377668	-0.50504	-0.919451	-0.760418	-0.570923	-0.479756	-0.514486	-0.528429
Dnm3os	1	162217623	162225550	+	ENSMUSG00000040265	dynamin 3 [Source:MGI Symbol;Acc:MGI:1341299]	-3.74184	-3.47243	-3.5998	-4.01421	-3.85518	-3.66568	-3.57452	-3.60925	-3.62319
Gm10176	1	162477680	162479943	+	ENSMUSG00000040265	dynamin 3 [Source:MGI Symbol;Acc:MGI:1341299]	-1.93376	-1.66435	-1.79172	-2.20613	-2.0471	-1.8576	-1.76643	-1.80116	-1.81511
Mettl13	1	162532127	162548551	-	ENSMUSG00000026694	methyltransferase like 13 [Source:MGI Symbol;Acc:MGI:1918699]	0.961931	1.34648	1.48643	1.84802	1.68153	1.05487	2.27566	2.10225	1.6458
Vamp4	1	162570515	162599084	+	ENSMUSG00000026696	vesicle-associated membrane protein 4 [Source:MGI Symbol;Acc:MGI:1858730]	2.71727	2.05769	2.08107	1.61317	1.42701	1.54826	1.92589	2.24313	2.28669
Gm5705	1	162628357	162629067	-	ENSMUSG00000091743	predicted gene 5705 [Source:MGI Symbol;Acc:MGI:3643224]	-0.262806	0.00660669	-0.120765	-0.535176	-0.376143	-0.186648	-0.0954807	-0.130211	-0.144154
Myoc	1	162639150	162649693	+	ENSMUSG00000026697	myocilin [Source:MGI Symbol;Acc:MGI:1202864]	-1.81077	-1.54136	-1.66873	-2.08314	-1.92411	-1.73462	-1.64345	-1.67818	-1.69212
7420461P10Rik	1	162647203	162658173	-	ENSMUSG00000026697	myocilin [Source:MGI Symbol;Acc:MGI:1202864]	-0.310701	-0.041288	-0.168659	-0.58307	-0.424038	-0.234542	-0.143375	-0.178106	-0.192049
Prrc2c	1	162673402	162740495	-	ENSMUSG00000040225	proline-rich coiled-coil 2C [Source:MGI Symbol;Acc:MGI:1913754]	3.5282	3.77095	4.53046	4.80657	4.27971	4.30962	5.24121	4.72073	4.10364
Fmo4	1	162793883	162813972	-	ENSMUSG00000026692	flavin containing monooxygenase 4 [Source:MGI Symbol;Acc:MGI:2429497]	-2.33358	-2.06417	-2.19154	-2.60595	-2.44692	-2.25742	-2.16626	-2.20099	-2.21493
Fmo1	1	162829561	162866548	-	ENSMUSG00000040181	flavin containing monooxygenase 1 [Source:MGI Symbol;Acc:MGI:1310002]	-2.85989	-2.59048	-2.71785	-3.13226	-2.97323	-2.78373	-2.69257	-2.7273	-2.74124
Fmo2	1	162874317	162898726	-	ENSMUSG00000040170	flavin containing monooxygenase 2 [Source:MGI Symbol;Acc:MGI:1916776]	-3.22607	-2.95666	-3.08403	-3.49844	-3.33941	-3.14991	-3.05875	-3.09348	-3.10742
AC117767.1	1	162916551	162937225	-	ENSMUSG00000095576	flavin containing monooxygenase 6 [Source:RefSeq peptide;Acc:NP_001171509]	-1.65792	-1.38851	-1.51588	-1.93029	-1.77126	-1.58176	-1.4906	-1.52533	-1.53927
Fmo3	1	162953802	162984528	-	ENSMUSG00000026691	flavin containing monooxygenase 3 [Source:MGI Symbol;Acc:MGI:1100496]	-2.02452	-1.7551	-1.88247	-2.29689	-2.13785	-1.94836	-1.85719	-1.89192	-1.90586
4921528O07Rik	1	163024302	163085670	-	ENSMUSG00000071890	RIKEN cDNA 4921528O07 gene [Source:MGI Symbol;Acc:MGI:1925508]	-2.31853	-2.04912	-2.17649	-2.5909	-2.43187	-2.24237	-2.15121	-2.18594	-2.19988
Prrx1	1	163245116	163313710	-	ENSMUSG00000026586	paired related homeobox 1 [Source:MGI Symbol;Acc:MGI:97712]	-4.21222	-3.9428	-4.07017	-4.48459	-4.32555	-4.13606	-4.04489	-4.07962	-4.09356
Gm20471	1	163280356	163287045	+	ENSMUSG00000026586	paired related homeobox 1 [Source:MGI Symbol;Acc:MGI:97712]	-0.0791194	0.190294	0.0629223	-0.351489	-0.192456	-0.00296043	0.0882063	0.0534758	0.0395331
Gorab	1	163384909	163403641	-	ENSMUSG00000040124	golgin, RAB6-interacting [Source:MGI Symbol;Acc:MGI:2138271]	2.84705	2.44842	2.0445	2.08871	2.0705	2.2466	2.085	2.04316	2.00433
Mettl11b	1	163702257	163725232	-	ENSMUSG00000040113	methyltransferase like 11B [Source:MGI Symbol;Acc:MGI:2685053]	-1.64007	-1.37066	-1.49803	-1.91244	-1.75341	-1.56391	-1.47274	-1.50747	-1.52142
Kifap3	1	163779583	163917109	+	ENSMUSG00000026585	kinesin-associated protein 3 [Source:MGI Symbol;Acc:MGI:107566]	4.23094	4.15778	4.32046	4.47272	4.17267	4.63596	4.48091	4.5758	4.3107
Scyl3	1	163929100	163955126	+	ENSMUSG00000026584	SCY1-like 3 (S. cerevisiae) [Source:MGI Symbol;Acc:MGI:1921385]	2.18662	2.159	2.44561	2.73622	2.71472	2.12042	2.43444	2.32746	2.5975
BC055324	1	163945993	163994796	-	ENSMUSG00000026584	SCY1-like 3 (S. cerevisiae) [Source:MGI Symbol;Acc:MGI:1921385]	4.76564	4.60789	4.77432	4.84354	4.85841	4.43815	4.35036	4.32259	4.17357
2810422O20Rik	1	163994889	163997243	+	ENSMUSG00000041396	RIKEN cDNA 2810422O20 gene [Source:MGI Symbol;Acc:MGI:1917212]	3.49953	3.69439	3.52293	3.37307	3.22493	2.12972	2.99794	3.08586	3.10243
Sele	1	164048234	164057677	+	ENSMUSG00000026582	selectin, endothelial cell [Source:MGI Symbol;Acc:MGI:98278]	-2.2969	-2.02748	-2.15485	-2.56926	-2.41023	-2.22074	-2.12957	-2.1643	-2.17824
Sell	1	164062076	164080785	+	ENSMUSG00000026581	selectin, lymphocyte [Source:MGI Symbol;Acc:MGI:98279]	-1.96963	-1.70022	-1.82759	-2.242	-2.08297	-1.89347	-1.80231	-1.83704	-1.85098
Selp	1	164115264	164150026	+	ENSMUSG00000026580	selectin, platelet [Source:MGI Symbol;Acc:MGI:98280]	-2.89664	-2.62723	-2.7546	-3.13101	-2.97198	-2.82049	-2.72932	-2.76405	-2.77799
Gm16587	1	164143432	164146366	-	ENSMUSG00000026580	selectin, platelet [Source:MGI Symbol;Acc:MGI:98280]	-0.542317	-0.272904	-0.400276	-0.814686	-0.655654	-0.466158	-0.374991	-0.409722	-0.423665
Gm16548	1	164148591	164152217	-	ENSMUSG00000026580	selectin, platelet [Source:MGI Symbol;Acc:MGI:98280]	-1.04884	-0.779431	-0.906802	-1.32121	-1.16218	-0.972685	-0.881518	-0.916249	-0.930191
F5	1	164151838	164220277	+	ENSMUSG00000086593	predicted gene 16548 [Source:MGI Symbol;Acc:MGI:4414968]	-3.64825	-3.34083	-3.4682	-2.91037	-3.68558	-2.06185	0.972148	0.117554	-1.95248
Slc19a2	1	164249046	164265385	+	ENSMUSG00000040918	solute carrier family 19 (thiamine transporter), member 2 [Source:MGI Symbol;Acc:MGI:1928761]	4.43785	4.75362	4.71529	4.55068	4.51425	4.51337	4.47501	4.45242	4.45063
4930455F23Rik	1	164275585	164287847	+	ENSMUSG00000026578	RIKEN cDNA 4930455F23 gene [Source:MGI Symbol;Acc:MGI:1922145]	1.31399	1.23931	2.13298	2.44823	2.70464	2.17851	2.57779	2.54797	2.68013
Blzf1	1	164289800	164307489	-	ENSMUSG00000026577	basic leucine zipper nuclear factor 1 [Source:MGI Symbol;Acc:MGI:1201607]	2.40101	2.61845	2.30161	2.38123	1.96829	1.89305	2.23659	2.50545	2.37583
Nme7	1	164312879	164348181	+	ENSMUSG00000026575	NME/NM23 family member 7 [Source:MGI Symbol;Acc:MGI:2449121]	4.13218	4.3152	3.69235	4.24495	3.86133	3.52933	3.84175	4.7227	4.25922
Atp1b1	1	164437267	164458355	-	ENSMUSG00000026576	ATPase, Na+/K+ transporting, beta 1 polypeptide [Source:MGI Symbol;Acc:MGI:88108]	6.36258	6.1986	5.8303	5.34642	4.99497	6.727	5.81785	5.79162	4.93672
Dpt	1	164796732	164824266	+	ENSMUSG00000026574	dermatopontin [Source:MGI Symbol;Acc:MGI:1928392]	-1.46506	-1.19564	-1.32302	-1.73743	-1.57839	-1.3889	-1.29773	-1.33246	-1.34641
Xcl1	1	164931644	164935527	-	ENSMUSG00000026573	chemokine (C motif) ligand 1 [Source:MGI Symbol;Acc:MGI:104593]	0.180232	0.449645	0.322274	-0.0921369	0.0668956	0.256391	0.347558	0.312828	0.298885
Tbx19	1	165137855	165160773	-	ENSMUSG00000026572	T-box 19 [Source:MGI Symbol;Acc:MGI:1891158]	-2.42935	-2.15993	-2.2873	-2.70171	-2.54268	-2.35319	-2.26202	-2.29675	-2.31069
Sft2d2	1	165174341	165194433	-	ENSMUSG00000040848	SFT2 domain containing 2 [Source:MGI Symbol;Acc:MGI:1917362]	1.15353	0.455888	1.56282	1.58748	2.49031	3.09829	3.20961	3.7374	3.29525
Tiprl	1	165214922	165236943	-	ENSMUSG00000040843	TIP41, TOR signalling pathway regulator-like (S. cerevisiae) [Source:MGI Symbol;Acc:MGI:1915087]	5.14439	4.93708	4.7352	4.77718	4.91323	5.26902	4.74522	4.94088	4.86173
Gpr161	1	165301863	165322930	+	ENSMUSG00000040836	G protein-coupled receptor 161 [Source:MGI Symbol;Acc:MGI:2685054]	-1.90932	-1.3519	-1.44127	-1.57793	-0.469928	-0.430298	0.0358505	-1.77672	-0.790663
Dcaf6	1	165329511	165460465	-	ENSMUSG00000026571	DDB1 and CUL4 associated factor 6 [Source:MGI Symbol;Acc:MGI:1921356]	2.47099	2.18414	2.42852	2.12064	1.90564	2.05933	2.06558	2.40573	2.66895
Brp44	1	165461037	165481214	+	ENSMUSG00000026568	brain protein 44 [Source:MGI Symbol;Acc:MGI:1917706]	2.94701	2.78038	2.07619	1.72738	1.23119	1.30928	0.403113	0.666543	2.25097
Adcy10	1	165485183	165576774	+	ENSMUSG00000026567	adenylate cyclase 10 [Source:MGI Symbol;Acc:MGI:2660854]	-3.35824	-3.08883	-3.1782	-3.63061	-3.39558	-3.28209	-3.19092	-3.22565	-3.23959
Mpzl1	1	165592181	165634541	-	ENSMUSG00000026566	myelin protein zero-like 1 [Source:MGI Symbol;Acc:MGI:1915731]	5.08159	4.99641	5.16858	4.89275	4.49671	5.12144	5.50206	5.77037	5.81319
Rcsd1	1	165648945	165708094	-	ENSMUSG00000040723	RCSD domain containing 1 [Source:MGI Symbol;Acc:MGI:2676394]	0.521348	1.37565	1.49653	1.25459	0.673786	1.11274	-0.0514487	0.00911438	-0.174346
Creg1	1	165763746	165775308	+	ENSMUSG00000040713	cellular repressor of E1A-stimulated genes 1 [Source:MGI Symbol;Acc:MGI:1344382]	4.24556	3.46155	2.97183	1.27243	2.44183	2.95525	1.85534	2.39476	3.2045
Gm16565	1	165781075	165789367	+	ENSMUSG00000089829	predicted gene 16565 [Source:MGI Symbol;Acc:MGI:4414985]	-1.87987	-1.61046	-1.73783	-2.15224	-1.99321	-1.80372	-1.71255	-1.74728	-1.76122
Cd247	1	165788681	165877276	+	ENSMUSG00000089829	predicted gene 16565 [Source:MGI Symbol;Acc:MGI:4414985]	0.299343	0.735793	1.28035	1.73787	1.30829	1.34303	1.72548	1.70912	1.05002
Pou2f1	1	165865154	166002678	-	ENSMUSG00000005763	CD247 antigen [Source:MGI Symbol;Acc:MGI:88334]	0.874856	1.47458	1.70656	2.16257	1.64923	1.87743	1.96803	2.03785	1.3995
Dusp27	1	166098153	166127898	-	ENSMUSG00000026564	dual specificity phosphatase 27 (putative) [Source:MGI Symbol;Acc:MGI:2685055]	2.29102	2.70708	3.91955	4.34328	2.50903	-0.539598	0.180212	-2.09148	-1.43135
Gpa33	1	166130238	166166510	+	ENSMUSG00000000544	glycoprotein A33 (transmembrane) [Source:MGI Symbol;Acc:MGI:1891703]	4.1054	4.37659	4.836	5.03729	3.91423	2.86167	2.06905	2.01907	1.31752
Mael	1	166201385	166238744	-	ENSMUSG00000040629	maelstrom homolog (Drosophila) [Source:MGI Symbol;Acc:MGI:2138453]	2.74559	3.8339	3.79874	4.2366	4.63469	5.10366	2.91822	1.99262	1.61955
Ildr2	1	166254139	166316823	+	ENSMUSG00000040612	immunoglobulin-like domain containing receptor 2 [Source:MGI Symbol;Acc:MGI:1196370]	-3.79945	-3.53004	-3.22317	-3.78382	-3.91279	-3.28905	-3.55613	-3.30286	-3.6808
5330438I03Rik	1	166306741	166309585	-	ENSMUSG00000040612	immunoglobulin-like domain containing receptor 2 [Source:MGI Symbol;Acc:MGI:1196370]	-2.26331	-1.9939	-2.12127	-2.53568	-2.37665	-2.18715	-2.09599	-2.13072	-2.14466
Tada1	1	166379097	166393621	+	ENSMUSG00000026563	transcriptional adaptor 1 [Source:MGI Symbol;Acc:MGI:1196415]	1.44742	0.911681	0.721064	0.309646	0.141822	-0.980899	0.544509	0.599753	1.6289
Gm15853	1	166379839	166380493	-	ENSMUSG00000026563	transcriptional adaptor 1 [Source:MGI Symbol;Acc:MGI:1196415]	0.0919584	0.361372	0.234	-0.180411	-0.0213784	0.168117	0.259284	0.224554	0.210611
Pogk	1	166384622	166409863	-	ENSMUSG00000026563	transcriptional adaptor 1 [Source:MGI Symbol;Acc:MGI:1196415]	-3.50321	-3.4458	-3.32317	-3.55334	-1.27134	-0.960703	-0.418304	-1.01229	-0.118724
Gm4846	1	166483613	166497588	-	ENSMUSG00000086056	predicted gene 4846 [Source:MGI Symbol;Acc:MGI:3643319]	-1.55728	-1.28787	-1.41524	-1.82965	-1.67062	-1.48113	-1.38996	-1.42469	-1.43863
Gm4847	1	166628971	166647693	-	ENSMUSG00000051081	predicted gene 4847 [Source:MGI Symbol;Acc:MGI:3643320]	-2.34561	-2.07619	-2.20357	-2.61798	-2.45894	-2.26945	-2.17828	-2.21301	-2.22695
Fmo9	1	166662055	166681845	-	ENSMUSG00000026560	flavin containing monooxygenase 9 [Source:MGI Symbol;Acc:MGI:3606068]	-2.37077	-2.10136	-2.22873	-2.64314	-2.48411	-2.29461	-2.20345	-2.23818	-2.25212
Fam78b	1	167001417	167091302	+	ENSMUSG00000060568	family with sequence similarity 78, member B [Source:MGI Symbol;Acc:MGI:2443050]	-3.07277	-2.51535	-2.89273	-3.34514	-3.1861	-2.88261	-2.86744	-2.21793	-1.15139
Uck2	1	167223827	167223919	-	ENSMUSG00000053664	uridine-cytidine kinase 2 [Source:MGI Symbol;Acc:MGI:1931744]	5.21857	5.35426	6.04457	5.70666	4.32975	3.50814	5.91963	5.24882	4.97472
Uck2	1	167226090	167285127	-	ENSMUSG00000026558	uridine-cytidine kinase 2 [Source:MGI Symbol;Acc:MGI:1931744]	6.47234	6.78251	6.96911	6.80997	6.59781	6.43605	6.66872	6.43524	6.06943
Tmco1	1	167308670	167333978	+	ENSMUSG00000052428	transmembrane and coiled-coil domains 1 [Source:MGI Symbol;Acc:MGI:1921173]	3.89145	3.84166	3.62188	3.87072	3.6134	3.33369	3.38656	3.5027	3.81368
Aldh9a1	1	167349991	167368530	+	ENSMUSG00000026687	aldehyde dehydrogenase 9, subfamily A1 [Source:MGI Symbol;Acc:MGI:1861622]	5.42161	5.33863	5.29827	5.55995	6.19239	6.80734	6.00908	5.86656	5.56077
Mgst3	1	167371966	167393841	-	ENSMUSG00000026688	microsomal glutathione S-transferase 3 [Source:MGI Symbol;Acc:MGI:1913697]	2.33025	1.75969	1.93792	1.96223	3.38163	4.38211	3.79644	4.11462	4.08396
Lrrc52	1	167445675	167466780	-	ENSMUSG00000040485	leucine rich repeat containing 52 [Source:MGI Symbol;Acc:MGI:1924118]	-0.940117	-0.670704	-0.798075	-1.21249	-1.05345	-0.863958	-0.772791	-0.807522	-0.821465
Rxrg	1	167598384	167639623	+	ENSMUSG00000015843	retinoid X receptor gamma [Source:MGI Symbol;Acc:MGI:98216]	-1.95464	-1.68522	-1.81259	-2.227	1.24881	-1.09048	-1.42331	-1.82204	-1.79798
Lmx1a	1	167689239	167848741	+	ENSMUSG00000026686	LIM homeobox transcription factor 1 alpha [Source:MGI Symbol;Acc:MGI:1888519]	-2.51745	-2.24803	-1.61516	-2.78982	-2.63078	-2.44129	-1.81212	-1.95061	-2.07279
Gm20711	1	168115244	168122465	+	ENSMUSG00000093538	predicted gene 20711 [Source:MGI Symbol;Acc:MGI:5313158]	0.664005	0.933418	0.806046	0.391636	0.550668	0.740164	0.831331	0.7966	0.782657
Pbx1	1	168153527	168432270	-	ENSMUSG00000052534	pre B cell leukemia homeobox 1 [Source:MGI Symbol;Acc:MGI:97495]	-2.19855	-2.47823	-2.05288	-1.29126	1.15484	1.34289	1.60993	1.7508	1.61771
Gm5265	1	169453528	169453869	-	ENSMUSG00000058622	predicted pseudogene 5265 [Source:MGI Symbol;Acc:MGI:3643416]	0.793047	1.06246	0.935089	0.520678	0.67971	0.869206	0.960373	0.925642	0.911699
Nuf2	1	169497934	169531464	-	ENSMUSG00000026683	NUF2, NDC80 kinetochore complex component, homolog (S. cerevisiae) [Source:MGI Symbol;Acc:MGI:1914227]	4.58944	4.66605	4.08366	4.43588	4.45085	4.53623	4.46639	4.25887	4.62309
Rgs5	1	169655501	169695813	+	ENSMUSG00000026678	regulator of G-protein signaling 5 [Source:MGI Symbol;Acc:MGI:1098434]	-2.36443	-2.38302	-2.51039	-2.9248	-3.05377	-2.86428	-2.77311	-2.76984	-2.78378
Rgs4	1	169741477	169747642	-	ENSMUSG00000038530	regulator of G-protein signaling 4 [Source:MGI Symbol;Acc:MGI:108409]	-2.38622	-2.11681	-2.24418	-2.65859	-2.49956	-2.31006	-2.2189	-2.25363	-1.97957
1700084C01Rik	1	169928648	169934653	+	ENSMUSG00000070532	RIKEN cDNA 1700084C01 gene [Source:MGI Symbol;Acc:MGI:1925715]	-1.54899	-1.27958	-1.40695	-1.82136	-1.66233	-1.43483	-1.38166	-1.41639	-1.43034
Gm15852	1	169932698	169934248	-	ENSMUSG00000070532	RIKEN cDNA 1700084C01 gene [Source:MGI Symbol;Acc:MGI:1925715]	-0.626729	-0.357315	-0.484687	-0.899098	-0.740065	-0.512569	-0.459403	-0.494133	-0.508076
Hsd17b7	1	169949535	169969241	-	ENSMUSG00000026675	hydroxysteroid (17-beta) dehydrogenase 7 [Source:MGI Symbol;Acc:MGI:1330808]	1.10179	1.47019	1.46631	1.46043	1.44456	1.41728	1.93214	1.3919	1.29473
Ddr2	1	169972308	170110501	-	ENSMUSG00000026674	discoidin domain receptor family, member 2 [Source:MGI Symbol;Acc:MGI:1345277]	0.990957	1.58252	1.46053	-1.0592	-2.49824	-3.71523	-3.29806	-3.26255	-3.63474
Uap1	1	170141938	170174957	-	ENSMUSG00000026670	UDP-N-acetylglucosamine pyrophosphorylase 1 [Source:MGI Symbol;Acc:MGI:1334459]	3.18199	3.77471	3.69439	3.75324	3.55719	4.30569	4.09199	4.23626	3.87846
Uhmk1	1	170193420	170215397	-	ENSMUSG00000026667	U2AF homology motif (UHM) kinase 1 [Source:MGI Symbol;Acc:MGI:1341908]	1.57148	2.16356	2.49631	2.62608	2.59142	3.15907	2.92415	3.51325	3.24806
4930500M09Rik	1	170214860	170215556	+	ENSMUSG00000026667	U2AF homology motif (UHM) kinase 1 [Source:MGI Symbol;Acc:MGI:1341908]	-0.234115	0.0352976	-0.0920739	-0.506485	-0.347452	-0.157957	-0.028789	-0.10152	-0.115463
Sh2d1b2	1	170232749	170253608	+	ENSMUSG00000073494	SH2 domain protein 1B2 [Source:MGI Symbol;Acc:MGI:3622649]	-2.10085	-1.83144	-1.95881	-2.37322	-2.21419	-2.02469	-1.93352	-1.96825	-1.9822
Sh2d1b1	1	170277376	170285662	+	ENSMUSG00000096334	SH2 domain protein 1B1 [Source:MGI Symbol;Acc:MGI:1349420]	-1.2206	-0.951185	-1.07856	-1.49297	-1.33393	-1.14444	-1.05327	-1.088	-1.10195
Gm7694	1	170298193	170306332	-	ENSMUSG00000096603	predicted gene 7694 [Source:MGI Symbol;Acc:MGI:3649135]	-2.15536	-2.38594	-2.47532	-2.67773	-1.46597	0.391631	-1.01579	0.37356	-0.428383
Nos1ap	1	170302668	170589861	-	ENSMUSG00000096603	predicted gene 7694 [Source:MGI Symbol;Acc:MGI:3649135]	-3.61267	-3.34325	-3.47063	-3.30903	-3.65	-1.47067	-3.40734	-2.61607	-2.91801
1700015E13Rik	1	170308803	170312125	+	ENSMUSG00000038473	nitric oxide synthase 1 (neuronal) adaptor protein [Source:MGI Symbol;Acc:MGI:1917979]	-0.379688	-0.110274	-0.237646	-0.652057	-0.493024	-0.303529	-0.212362	-0.247092	-0.261035
Olfml2b	1	170644532	170682789	+	ENSMUSG00000038463	olfactomedin-like 2B [Source:MGI Symbol;Acc:MGI:2443310]	-2.38482	-2.11541	-2.24278	-2.65719	-2.17216	-0.3217	-0.609176	-0.991986	-1.21793
Atf6	1	170704457	170867771	-	ENSMUSG00000026663	activating transcription factor 6 [Source:MGI Symbol;Acc:MGI:1926157]	2.34418	2.46865	3.16328	3.1178	2.87577	3.11238	3.0806	3.05896	2.86266
Gm9929	1	170868645	170881721	+	ENSMUSG00000053925	predicted gene 9929 [Source:MGI Symbol;Acc:MGI:3708526]	3.70947	3.79596	3.29281	3.22225	2.90748	2.75698	2.34294	2.6138	1.86664
Dusp12	1	170873498	170885540	-	ENSMUSG00000053925	predicted gene 9929 [Source:MGI Symbol;Acc:MGI:3708526]	4.84952	4.72938	4.31151	4.33701	3.88925	3.8697	3.25657	3.28355	3.1106
Fcrlb	1	170907273	170912941	-	ENSMUSG00000070524	Fc receptor-like B [Source:MGI Symbol;Acc:MGI:3576487]	-1.11553	-0.846117	-0.973488	-1.3879	-1.22887	-1.03937	-0.948204	-0.982935	-0.996878
Fcrla	1	170917576	170927583	-	ENSMUSG00000038421	Fc receptor-like A [Source:MGI Symbol;Acc:MGI:2138647]	-1.55811	-1.2887	-1.41607	-1.83048	-1.67145	-1.48195	-1.39079	-1.42552	-1.43946
Fcgr2b	1	170960558	170976547	-	ENSMUSG00000026656	Fc receptor, IgG, low affinity IIb [Source:MGI Symbol;Acc:MGI:95499]	-2.18913	-2.42996	-1.83508	-0.989253	-2.81271	-2.62321	-2.53204	-2.56677	-2.58072
Fcgr4	1	171018920	171029761	+	ENSMUSG00000059089	Fc receptor, IgG, low affinity IV [Source:MGI Symbol;Acc:MGI:2179523]	-1.08372	-0.814308	-0.94168	-1.35609	-1.19706	-1.00756	-0.916396	-0.951126	-0.965069
Fcgr3	1	171051174	171064935	-	ENSMUSG00000059498	Fc receptor, IgG, low affinity III [Source:MGI Symbol;Acc:MGI:95500]	-0.97465	-0.846997	-1.37061	-1.82302	-1.62599	-1.47449	-1.09533	-1.13006	-0.459757
1700009P17Rik	1	171113918	171126967	+	ENSMUSG00000026649	RIKEN cDNA 1700009P17 gene [Source:MGI Symbol;Acc:MGI:1922722]	-1.54389	-1.27448	-0.429606	-1.49026	-1.04322	-0.957488	-0.866321	0.0507867	0.513567
Sdhc	1	171127165	171150603	-	ENSMUSG00000058076	succinate dehydrogenase complex, subunit C, integral membrane protein [Source:MGI Symbol;Acc:MGI:1913302]	5.18749	5.01792	5.0393	4.86502	4.82572	5.21769	4.69151	4.80521	4.76601
Mpz	1	171150711	171161130	+	ENSMUSG00000056569	myelin protein zero [Source:MGI Symbol;Acc:MGI:103177]	-1.83281	-1.5634	-1.69077	-2.10518	-1.94615	-1.28441	-1.66549	-1.70022	-1.71416
Pcp4l1	1	171173262	171196268	-	ENSMUSG00000038370	Purkinje cell protein 4-like 1 [Source:MGI Symbol;Acc:MGI:1913675]	-1.41207	-1.14265	-0.982025	-1.64644	-0.949403	-0.901667	-1.24474	-1.24147	-1.00541
Nr1i3	1	171213970	171220701	+	ENSMUSG00000005677	nuclear receptor subfamily 1, group I, member 3 [Source:MGI Symbol;Acc:MGI:1346307]	2.24445	2.05873	1.64699	1.95324	1.92421	1.86512	1.54131	2.12008	1.89226
Tomm40l	1	171217802	171222514	-	ENSMUSG00000005677	nuclear receptor subfamily 1, group I, member 3 [Source:MGI Symbol;Acc:MGI:1346307]	3.02941	2.911	2.37399	2.88215	2.65437	2.83753	2.42525	2.8594	2.70373
Apoa2	1	171225054	171226379	+	ENSMUSG00000005681	apolipoprotein A-II [Source:MGI Symbol;Acc:MGI:88050]	4.8978	4.69394	3.91625	3.86334	3.84712	2.66276	1.28169	1.03496	0.874776
Fcer1g	1	171229572	171234365	-	ENSMUSG00000058715	Fc receptor, IgE, high affinity I, gamma polypeptide [Source:MGI Symbol;Acc:MGI:95496]	-0.432957	-0.163544	-0.290915	-0.705326	-0.546293	-0.356798	-0.265631	-0.300361	-0.314304
Ndufs2	1	171234853	171247122	-	ENSMUSG00000013593	NADH dehydrogenase (ubiquinone) Fe-S protein 2 [Source:MGI Symbol;Acc:MGI:2385112]	6.65987	6.56406	6.63464	6.63301	6.66852	6.56444	6.18456	6.59222	6.67743
Adamts4	1	171250421	171260637	+	ENSMUSG00000006403	a disintegrin-like and metallopeptidase (reprolysin type) with thrombospondin type 1 motif, 4 [Source:MGI Symbol;Acc:MGI:1339949]	-2.29868	-2.46351	-2.11864	-2.75529	-1.68977	-2.18452	-1.73959	0.179121	1.33797
B4galt3	1	171270328	171276896	+	ENSMUSG00000052423	UDP-Gal:betaGlcNAc beta 1,4-galactosyltransferase, polypeptide 3 [Source:MGI Symbol;Acc:MGI:1928767]	1.87981	1.96851	2.07482	2.07993	2.55795	2.7457	3.02022	3.13066	3.57808
Ppox	1	171275990	171281186	-	ENSMUSG00000052423	UDP-Gal:betaGlcNAc beta 1,4-galactosyltransferase, polypeptide 3 [Source:MGI Symbol;Acc:MGI:1928767]	2.51795	2.65584	2.53324	2.19963	2.60068	3.07713	2.78916	3.31508	3.31145
Usp21	1	171281945	171287991	-	ENSMUSG00000053483	ubiquitin specific peptidase 21 [Source:MGI Symbol;Acc:MGI:1353665]	2.64382	2.73061	2.91791	2.74278	3.14398	3.2059	3.22408	3.40473	2.96268
Ufc1	1	171288563	171295024	-	ENSMUSG00000062963	ubiquitin-fold modifier conjugating enzyme 1 [Source:MGI Symbol;Acc:MGI:1913405]	5.179	5.2649	4.58179	4.69517	4.78372	4.74338	4.58092	4.91134	5.02941
Rpl27-ps1	1	171305084	171305494	-	ENSMUSG00000079137	ribosomal protein L27, pseudogene 1 [Source:MGI Symbol;Acc:MGI:3645348]	0.527905	0.835319	0.745948	0.293536	0.452569	0.642065	0.695231	0.6605	1.18456
Dedd	1	171329145	171342331	+	ENSMUSG00000013973	death effector domain-containing [Source:MGI Symbol;Acc:MGI:1333874]	2.42187	2.18877	2.24052	2.45506	3.1441	2.78417	2.87316	2.96215	2.77336
Nit1	1	171338008	171345646	-	ENSMUSG00000013973	death effector domain-containing [Source:MGI Symbol;Acc:MGI:1333874]	3.32319	3.38114	3.19814	3.43733	3.84689	3.42533	3.74034	3.77802	3.85615
Pfdn2	1	171345670	171359254	+	ENSMUSG00000006412	prefoldin 2 [Source:MGI Symbol;Acc:MGI:1276111]	5.41538	5.49547	5.54212	5.61703	5.79256	5.6478	5.49605	5.35451	5.27906
Klhdc9	1	171358446	171360798	-	ENSMUSG00000006412	prefoldin 2 [Source:MGI Symbol;Acc:MGI:1276111]	1.73974	1.60732	1.71411	1.86361	1.84025	1.0603	1.68379	1.31858	1.20088
Pvrl4	1	171370099	171388598	+	ENSMUSG00000006411	poliovirus receptor-related 4 [Source:MGI Symbol;Acc:MGI:1918990]	-0.562074	-0.181615	-0.489242	-0.165744	-0.102366	-0.437754	-1.15219	-1.7498	-1.53134
Arhgap30	1	171388954	171410298	+	ENSMUSG00000048865	Rho GTPase activating protein 30 [Source:MGI Symbol;Acc:MGI:2684948]	-1.38725	-1.94831	0.24862	0.670867	1.22166	-1.31109	-0.737367	-2.51937	-2.96756
Usf1	1	171411313	171419142	+	ENSMUSG00000026641	upstream transcription factor 1 [Source:MGI Symbol;Acc:MGI:99542]	4.83884	4.58758	4.12688	4.56954	5.74917	4.24181	4.87961	4.32906	4.54186
Tstd1	1	171419033	171420352	+	ENSMUSG00000026641	upstream transcription factor 1 [Source:MGI Symbol;Acc:MGI:99542]	0.577233	0.374404	0.573034	0.158623	3.32222	1.55988	0.348318	0.275587	0.511644
F11r	1	171437535	171464603	+	ENSMUSG00000038235	F11 receptor [Source:MGI Symbol;Acc:MGI:1321398]	4.45999	3.93765	3.68571	3.84218	5.05056	5.18045	5.84072	5.76112	5.8862
B930036N10Rik	1	171502796	171504111	-	ENSMUSG00000091993	RIKEN cDNA B930036N10 gene [Source:MGI Symbol;Acc:MGI:3702496]	-0.863043	-0.59363	-0.933001	-0.951171	-0.93838	-0.498884	-0.369716	-0.470205	-0.45639
Alyref2	1	171503478	171504750	+	ENSMUSG00000091993	RIKEN cDNA B930036N10 gene [Source:MGI Symbol;Acc:MGI:3702496]	-0.565116	0.0347787	-0.183235	-0.431002	-0.456211	0.0490432	0.543069	0.88332	0.24802
Gm9765	1	171515233	171516922	+	ENSMUSG00000038218	predicted gene 9765 [Source:MGI Symbol;Acc:MGI:3642721]	0.88447	1.15388	1.02651	0.612101	0.771133	0.960629	1.0518	1.01707	1.00312
Itln1	1	171518122	171535294	-	ENSMUSG00000038209	intelectin 1 (galactofuranose binding) [Source:MGI Symbol;Acc:MGI:1333831]	-0.945184	-0.675771	-0.803142	-1.21755	-1.05852	-0.869025	-0.777858	-0.812589	-0.826531
Cd244	1	171559193	171585318	+	ENSMUSG00000004709	CD244 natural killer cell receptor 2B4 [Source:MGI Symbol;Acc:MGI:109294]	-2.66562	-2.3962	-2.52358	-2.93799	-2.77895	-2.58946	-2.49829	-2.53302	-2.54697
Ly9	1	171588624	171607410	-	ENSMUSG00000004707	lymphocyte antigen 9 [Source:MGI Symbol;Acc:MGI:96885]	-2.48041	-2.21099	-2.33837	-2.75278	-2.59374	-2.40425	-2.31308	-2.34781	-2.36176
Slamf7	1	171634925	171649007	-	ENSMUSG00000038179	SLAM family member 7 [Source:MGI Symbol;Acc:MGI:1922595]	-0.868585	-0.599172	-0.726544	-1.14095	-0.981922	-0.792426	-0.70126	-0.73599	-0.749933
Cd48	1	171682009	171705258	+	ENSMUSG00000015355	CD48 antigen [Source:MGI Symbol;Acc:MGI:88339]	-1.00463	-0.73522	-0.862592	-1.277	-1.11797	-0.928475	-0.837308	-0.872038	-0.885981
Slamf1	1	171767127	171801184	+	ENSMUSG00000015316	signaling lymphocytic activation molecule family member 1 [Source:MGI Symbol;Acc:MGI:1351314]	-2.52127	-2.25185	-2.37923	-2.79364	-2.6346	-2.44511	-2.35394	-2.38867	-2.40262
Cd84	1	171839697	171890718	+	ENSMUSG00000038147	CD84 antigen [Source:MGI Symbol;Acc:MGI:1336885]	-3.40381	-3.1344	-3.26177	-3.67618	-3.22915	-3.32765	-3.23648	-3.27122	-3.28516
Gm10521	1	171895664	171898237	+	ENSMUSG00000073492	predicted gene 10521 [Source:MGI Symbol;Acc:MGI:3642358]	-2.1189	-1.84948	-1.97686	-2.39127	-2.23223	-2.04274	-1.95157	-1.9863	-2.00024
Slamf6	1	171917537	171943868	+	ENSMUSG00000015314	SLAM family member 6 [Source:MGI Symbol;Acc:MGI:1353620]	-0.211945	-0.986125	-0.495014	0.0156856	-1.28839	-1.96738	-1.87621	-1.91094	-1.92489
Vangl2	1	172000960	172028444	-	ENSMUSG00000026556	vang-like 2 (van gogh, Drosophila) [Source:MGI Symbol;Acc:MGI:2135272]	1.99409	2.25229	2.40365	2.48751	2.84552	2.79187	3.14996	3.03057	2.87134
Nhlh1	1	172052292	172057573	-	ENSMUSG00000051251	nescient helix loop helix 1 [Source:MGI Symbol;Acc:MGI:98481]	-2.05589	-1.78647	-1.91385	-2.32826	-2.16922	-1.97973	-1.88856	-1.92329	-1.93723
Ncstn	1	172066013	172082795	-	ENSMUSG00000003458	nicastrin [Source:MGI Symbol;Acc:MGI:1891700]	3.46299	3.48648	3.83685	3.88301	3.60445	3.68265	4.5591	4.75128	4.88139
Copa	1	172082529	172122330	+	ENSMUSG00000003458	nicastrin [Source:MGI Symbol;Acc:MGI:1891700]	3.85876	4.11193	4.45539	4.63691	4.52741	4.61866	5.09872	5.20117	5.24609
Pex19	1	172126755	172136493	+	ENSMUSG00000003464	peroxisomal biogenesis factor 19 [Source:MGI Symbol;Acc:MGI:1334458]	4.28304	4.20922	4.19173	4.42928	4.74188	4.58869	4.60031	5.04548	5.12314
Dcaf8	1	172148015	172196393	+	ENSMUSG00000026554	DDB1 and CUL4 associated factor 8 [Source:MGI Symbol;Acc:MGI:91860]	4.82223	4.6917	4.94473	4.83704	5.12268	5.66223	5.36246	5.7914	5.5658
Pea15a	1	172196728	172206804	-	ENSMUSG00000013698	phosphoprotein enriched in astrocytes 15A [Source:MGI Symbol;Acc:MGI:104799]	0.419186	0.358117	2.16659	2.9799	3.84129	4.22518	4.64759	5.25747	5.94012
Casq1	1	172209894	172219868	-	ENSMUSG00000007122	calsequestrin 1 [Source:MGI Symbol;Acc:MGI:1309468]	-1.24686	-0.477443	0.238784	2.0066	2.0205	0.405304	-0.579531	-1.2225	-1.56245
Gm17224	1	172213021	172213680	+	ENSMUSG00000007122	calsequestrin 1 [Source:MGI Symbol;Acc:MGI:1309468]	0.245115	0.552529	0.387157	0.836748	0.892021	0.321274	0.412441	0.37771	0.363768
Atp1a4	1	172223513	172258414	-	ENSMUSG00000007107	ATPase, Na+/K+ transporting, alpha 4 polypeptide [Source:MGI Symbol;Acc:MGI:1351335]	-2.54982	-2.28041	-1.97354	-0.0721072	-1.83716	-2.47366	-2.38249	-2.37922	-2.43117
Igsf8	1	172261641	172319841	+	ENSMUSG00000038034	immunoglobulin superfamily, member 8 [Source:MGI Symbol;Acc:MGI:2154090]	1.79042	1.68962	2.82631	3.15689	3.43495	3.45135	3.11708	3.44224	3.74471
Atp1a2	1	172271709	172298064	-	ENSMUSG00000038034	immunoglobulin superfamily, member 8 [Source:MGI Symbol;Acc:MGI:2154090]	-0.613889	-1.11846	1.15427	1.56759	1.09419	0.0686892	-1.24543	0.260911	0.603896
Kcnj9	1	172321033	172329263	-	ENSMUSG00000038026	potassium inwardly-rectifying channel, subfamily J, member 9 [Source:MGI Symbol;Acc:MGI:108007]	-2.46418	-2.19476	-2.28413	-2.66054	-2.00151	-2.38802	-2.25885	-2.33158	-2.34552
Kcnj10	1	172341210	172374085	+	ENSMUSG00000044708	potassium inwardly-rectifying channel, subfamily J, member 10 [Source:MGI Symbol;Acc:MGI:1194504]	-3.18971	-2.8823	-3.04767	-3.13608	-3.26505	-2.78755	-2.69639	-3.05712	-3.07106
Pigm	1	172376531	172384099	+	ENSMUSG00000050229	phosphatidylinositol glycan anchor biosynthesis, class M [Source:MGI Symbol;Acc:MGI:1914806]	1.99603	2.02194	1.93472	2.04674	2.33566	2.01581	2.64956	2.45445	2.95343
Slamf9	1	172475358	172478575	+	ENSMUSG00000026548	SLAM family member 9 [Source:MGI Symbol;Acc:MGI:1923692]	-1.14775	-0.840338	-0.967709	-1.13212	-1.26109	0.226651	-0.616424	-0.727156	-0.594858
Igsf9	1	172481788	172498878	+	ENSMUSG00000037995	immunoglobulin superfamily, member 9 [Source:MGI Symbol;Acc:MGI:2135283]	-1.57349	-1.51607	-0.312963	0.938604	2.86308	2.90532	3.62769	2.7266	2.54171
Tagln2	1	172500047	172507380	+	ENSMUSG00000026547	transgelin 2 [Source:MGI Symbol;Acc:MGI:1312985]	5.18677	5.26507	5.79145	5.71789	5.65756	6.23694	6.8595	7.23573	7.76652
Ccdc19	1	172521044	172545870	+	ENSMUSG00000026546	coiled-coil domain containing 19 [Source:MGI Symbol;Acc:MGI:1919120]	-1.33426	-1.4186	-1.54597	-2.10662	-2.23559	-2.0081	-1.95493	-1.95166	-2.0036
4933439K11Rik	1	172538133	172558129	-	ENSMUSG00000026546	coiled-coil domain containing 19 [Source:MGI Symbol;Acc:MGI:1919120]	-2.31364	-2.04423	-2.1336	-2.29801	-2.42698	-2.23748	-2.14632	-2.18105	-1.90699
Vsig8	1	172555938	172563717	+	ENSMUSG00000085184	RIKEN cDNA 4933439K11 gene [Source:MGI Symbol;Acc:MGI:1918569]	-1.66485	-1.39544	-1.52281	-1.93722	-1.77819	-1.58869	-1.49752	-1.53225	-1.5462
Slamf8	1	172581377	172590568	-	ENSMUSG00000053318	SLAM family member 8 [Source:MGI Symbol;Acc:MGI:1921998]	-1.78345	-1.51404	-1.64141	-2.05582	-1.89679	-1.7073	-1.61613	-1.65086	-1.6648
Fcrl6	1	172596640	172602551	-	ENSMUSG00000070504	Fc receptor-like 6 [Source:MGI Symbol;Acc:MGI:3618339]	-1.69148	-1.42206	-1.54943	-1.96384	-1.80481	-1.61532	-1.52415	-1.55888	-1.57282
Dusp23	1	172630769	172632974	-	ENSMUSG00000026544	dual specificity phosphatase 23 [Source:MGI Symbol;Acc:MGI:1915690]	-1.25772	-0.55407	-1.07768	-1.45409	-1.08306	-0.855564	-0.726397	-1.04913	-0.628829
Crp	1	172698056	172699966	+	ENSMUSG00000037942	C-reactive protein, pentraxin-related [Source:MGI Symbol;Acc:MGI:88512]	-1.51872	-1.24931	-1.37668	-1.79109	-1.63206	-1.44256	-1.3514	-1.38613	-1.40007
Apcs	1	172893962	172895054	-	ENSMUSG00000026542	serum amyloid P-component [Source:MGI Symbol;Acc:MGI:98229]	-0.730148	-0.460735	-0.588107	-1.00252	-0.843485	-0.653989	-0.562822	-0.597553	-0.611496
Olfr16	1	172956768	172957817	+	ENSMUSG00000037924	olfactory receptor 16 [Source:MGI Symbol;Acc:MGI:106648]	-0.825274	-0.555861	-0.683233	-1.09764	-0.938611	-0.749115	-0.657948	-0.692679	-0.706622
Olfr1408	1	173130200	173131236	-	ENSMUSG00000062527	olfactory receptor 1408 [Source:MGI Symbol;Acc:MGI:3031242]	-0.807301	-0.537888	-0.665259	-1.07967	-0.920637	-0.731142	-0.639975	-0.674705	-0.688648
Olfr1406	1	173183442	173184504	-	ENSMUSG00000058981	olfactory receptor 1406 [Source:MGI Symbol;Acc:MGI:3031240]	-0.843026	-0.573613	-0.700985	-1.1154	-0.956363	-0.766867	-0.675701	-0.710431	-0.724374
Olfr218	1	173203358	173204299	+	ENSMUSG00000046643	olfactory receptor 218 [Source:MGI Symbol;Acc:MGI:3030052]	-0.668684	-0.399271	-0.526642	-0.941053	-0.782021	-0.592525	-0.501358	-0.536089	-0.550031
Olfr1404	1	173215607	173216640	+	ENSMUSG00000049456	olfactory receptor 1404 [Source:MGI Symbol;Acc:MGI:3031238]	-0.803121	-0.533708	-0.661079	-1.07549	-0.916458	-0.726962	-0.635795	-0.670526	-0.684469
Fcer1a	1	173221271	173227229	-	ENSMUSG00000005339	Fc receptor, IgE, high affinity I, alpha polypeptide [Source:MGI Symbol;Acc:MGI:95494]	-0.791916	-0.522503	-0.649874	-1.06428	-0.905252	-0.715757	-0.62459	-0.65932	-0.673263
Olfr418-ps1	1	173270147	173271137	+	ENSMUSG00000049605	olfactory receptor 418, pseudogene 1 [Source:MGI Symbol;Acc:MGI:3030252]	-0.741842	-0.472429	-0.5998	-1.01421	-0.855179	-0.665683	-0.574516	-0.609247	-0.623189
Gm11062	1	173274461	173277756	-	ENSMUSG00000079180	predicted gene 11062 [Source:MGI Symbol;Acc:MGI:3779286]	-0.227892	0.0415207	-0.0858508	-0.500262	-0.341229	-0.151733	-0.0605667	-0.0952972	-0.10924
Darc	1	173331886	173333503	-	ENSMUSG00000037872	Duffy blood group, chemokine receptor [Source:MGI Symbol;Acc:MGI:1097689]	-0.96652	-0.697107	-0.824478	-1.23889	-1.07986	-0.890361	-0.799194	-0.833925	-0.847868
Cadm3	1	173334254	173367695	-	ENSMUSG00000005338	cell adhesion molecule 3 [Source:MGI Symbol;Acc:MGI:2137858]	-3.3992	-3.12979	-3.25716	-3.63357	-2.64406	-2.49256	-1.64115	-3.19061	-3.28055
Aim2	1	173350879	173466040	+	ENSMUSG00000005338	cell adhesion molecule 3 [Source:MGI Symbol;Acc:MGI:2137858]	4.63646	4.30897	3.87487	3.79184	3.63139	2.74152	2.1453	1.38488	-0.395756
Gm4955	1	173468509	173474052	-	ENSMUSG00000037849	predicted gene 4955 [Source:MGI Symbol;Acc:MGI:3646410]	-0.598065	-0.328652	-0.456023	-0.870434	-0.711402	-0.521906	-0.430739	-0.46547	-0.479412
Gm4955	1	173480371	173491041	-	ENSMUSG00000037849	predicted gene 4955 [Source:MGI Symbol;Acc:MGI:3646410]	-1.84777	-1.57836	-1.70573	-2.12014	-1.96111	-1.77161	-1.68044	-1.71517	-1.72912
BC094916	1	173519717	173535957	-	ENSMUSG00000070501	cDNA sequence BC094916 [Source:MGI Symbol;Acc:MGI:3584522]	-2.60168	-2.33227	-2.45964	-2.87405	-2.71502	-2.52552	-2.43435	-2.46908	-2.48303
Pydc4	1	173566284	173599274	-	ENSMUSG00000073491	pyrin domain containing 4 [Source:MGI Symbol;Acc:MGI:3695276]	-3.52867	-3.25926	-3.38663	-3.80104	-3.64201	-3.45251	-3.36134	-3.39608	-3.41002
Pyhin1	1	173630859	173647928	+	ENSMUSG00000043263	pyrin and HIN domain family, member 1 [Source:MGI Symbol;Acc:MGI:2138243]	-2.561	-2.29159	-2.41896	-2.83337	-2.67434	-2.48484	-2.39368	-2.42841	-2.44235
Pydc3	1	173673911	173698392	+	ENSMUSG00000066677	pyrin domain containing 3 [Source:MGI Symbol;Acc:MGI:2442822]	-2.21746	-1.94805	-2.07542	-2.48983	-2.3308	-2.1413	-2.05013	-2.08487	-2.09881
AI607873	1	173723430	173741809	-	ENSMUSG00000073490	expressed sequence AI607873 [Source:MGI Symbol;Acc:MGI:2138302]	-2.55439	-2.28497	-2.41235	-2.82676	-2.66772	-2.47823	-2.38706	-2.42179	-2.43573
Ifi204	1	173747293	173766876	-	ENSMUSG00000073489	interferon activated gene 204 [Source:MGI Symbol;Acc:MGI:96429]	-1.92673	-1.65732	-1.78469	-2.1991	-2.04007	-1.85057	-1.75941	-1.79414	-1.80808
Mndal	1	173857221	173942491	-	ENSMUSG00000090272	myeloid nuclear differentiation antigen like [Source:MGI Symbol;Acc:MGI:3780953]	-1.68619	-1.41678	-1.54415	-1.95856	-1.79953	-1.61003	-1.51886	-1.55359	-1.56754
Mnda	1	173896355	173912922	-	ENSMUSG00000090272	myeloid nuclear differentiation antigen like [Source:MGI Symbol;Acc:MGI:3780953]	-1.47822	-1.20881	-1.33618	-1.75059	-1.59156	-1.40207	-1.3109	-1.34563	-1.35957
Ifi203	1	173920407	173942672	-	ENSMUSG00000090272	myeloid nuclear differentiation antigen like [Source:MGI Symbol;Acc:MGI:3780953]	-3.50034	-3.23092	-3.3583	-3.77271	-3.61367	-3.42418	-3.33301	-3.36774	-3.38168
Ifi202b	1	173962569	173982844	-	ENSMUSG00000026535	interferon activated gene 202B [Source:MGI Symbol;Acc:MGI:1347083]	-1.59967	-1.33026	-1.45763	-1.87204	-1.71301	-1.52351	-1.43235	-1.46708	-1.48102
Ifi205	1	174011998	174031755	-	ENSMUSG00000054203	interferon activated gene 205 [Source:MGI Symbol;Acc:MGI:101847]	-1.44463	-1.17522	-1.30259	-1.717	-1.55797	-1.36847	-1.27731	-1.31204	-1.32598
Olfr433	1	174041933	174042936	+	ENSMUSG00000045381	olfactory receptor 433 [Source:MGI Symbol;Acc:MGI:3030267]	-0.760644	-0.491231	-0.618602	-1.03301	-0.873981	-0.684485	-0.593318	-0.628049	-0.641992
Olfr432	1	174050375	174051313	+	ENSMUSG00000047048	olfactory receptor 432 [Source:MGI Symbol;Acc:MGI:3030266]	-0.664082	-0.394669	-0.52204	-0.936451	-0.777419	-0.587923	-0.496756	-0.531487	-0.54543
Olfr430	1	174069300	174070253	+	ENSMUSG00000050134	olfactory receptor 430 [Source:MGI Symbol;Acc:MGI:3030264]	-0.686946	-0.417533	-0.544904	-0.959315	-0.800283	-0.610787	-0.51962	-0.554351	-0.568294
Olfr429	1	174089038	174089980	+	ENSMUSG00000049528	olfactory receptor 429 [Source:MGI Symbol;Acc:MGI:3030263]	-0.670215	-0.400801	-0.528173	-0.942584	-0.783551	-0.594056	-0.502889	-0.537619	-0.551562
Olfr427	1	174099460	174100407	+	ENSMUSG00000059371	olfactory receptor 427 [Source:MGI Symbol;Acc:MGI:3030261]	-0.677844	-0.408431	-0.535802	-0.950213	-0.791181	-0.601685	-0.510518	-0.545249	-0.559191
Olfr231	1	174117091	174118014	-	ENSMUSG00000046486	olfactory receptor 231 [Source:MGI Symbol;Acc:MGI:3030065]	-0.64085	-0.371437	-0.498808	-0.913219	-0.754186	-0.564691	-0.473524	-0.508254	-0.522197
Olfr424	1	174136746	174137693	+	ENSMUSG00000051528	olfactory receptor 424 [Source:MGI Symbol;Acc:MGI:3030258]	-0.677844	-0.408431	-0.535802	-0.950213	-0.791181	-0.601685	-0.510518	-0.545249	-0.559191
Olfr420	1	174158722	174159767	+	ENSMUSG00000055033	olfactory receptor 420 [Source:MGI Symbol;Acc:MGI:3030254]	-0.819768	-0.550355	-0.677726	-1.09214	-0.933104	-0.743609	-0.652442	-0.687172	-0.701115
Spna1	1	174172776	174248450	+	ENSMUSG00000026532	spectrin alpha 1 [Source:MGI Symbol;Acc:MGI:98385]	-2.91305	-2.41425	-0.364522	1.4315	1.7707	-0.296521	0.539139	-2.10069	-3.58688
Olfr419	1	174249889	174250976	-	ENSMUSG00000050788	olfactory receptor 419 [Source:MGI Symbol;Acc:MGI:3030253]	-0.876563	-0.60715	-0.734522	-1.14893	-0.9899	-0.800405	-0.709238	-0.743968	-0.757911
1810030J14Rik	1	174330518	174332873	+	ENSMUSG00000026531	RIKEN cDNA 1810030J14 gene [Source:MGI Symbol;Acc:MGI:1913539]	-0.431152	-0.161739	-0.289111	-0.703521	-0.544489	-0.354993	-0.263827	-0.298557	-0.3125
Olfr417	1	174368919	174369848	+	ENSMUSG00000066672	olfactory receptor 417 [Source:MGI Symbol;Acc:MGI:3030251]	-0.650187	-0.380774	-0.508146	-0.922557	-0.763524	-0.574029	-0.482862	-0.517592	-0.531535
Olfr248	1	174391046	174392055	+	ENSMUSG00000059503	olfactory receptor 248 [Source:MGI Symbol;Acc:MGI:3030082]	-0.76924	-0.499827	-0.627199	-1.04161	-0.882577	-0.693081	-0.601914	-0.636645	-0.650588
Olfr414	1	174430430	174431384	+	ENSMUSG00000051509	olfactory receptor 414 [Source:MGI Symbol;Acc:MGI:3030248]	-0.688457	-0.419044	-0.546416	-0.960827	-0.801794	-0.612299	-0.521132	-0.555862	-0.569805
Olfr220	1	174448625	174449602	+	ENSMUSG00000066671	olfactory receptor 220 [Source:MGI Symbol;Acc:MGI:3030054]	-0.722791	-0.453378	-0.58075	-0.99516	-0.836128	-0.646632	-0.555465	-0.590196	-0.604139
Fmn2	1	174501825	174822717	+	ENSMUSG00000028354	formin 2 [Source:MGI Symbol;Acc:MGI:1859252]	-1.41075	-0.742465	-0.103178	-0.371348	0.243792	0.396072	0.204427	-0.239661	-0.834085
Grem2	1	174833785	174921819	-	ENSMUSG00000050069	gremlin 2 homolog, cysteine knot superfamily (Xenopus laevis) [Source:MGI Symbol;Acc:MGI:1344367]	-2.65985	-2.39044	-2.51781	-2.93222	-2.77319	-2.58369	-2.49252	-2.52726	-2.06896
Rgs7	1	175059736	175491130	-	ENSMUSG00000026527	regulator of G protein signaling 7 [Source:MGI Symbol;Acc:MGI:1346089]	-1.25874	-0.989329	-1.1167	-1.53111	-1.37208	-0.894583	-1.09142	-1.12615	-1.14009
Fh1	1	175600374	175625635	-	ENSMUSG00000026526	fumarate hydratase 1 [Source:MGI Symbol;Acc:MGI:95530]	5.81234	5.50694	5.25703	5.14532	5.09534	5.23757	4.9169	5.11913	5.40829
Kmo	1	175620381	175662116	+	ENSMUSG00000026526	fumarate hydratase 1 [Source:MGI Symbol;Acc:MGI:95530]	-2.99489	-2.72548	-2.85285	-3.26726	-3.10823	-2.91873	-2.82757	-2.8623	-2.87624
Opn3	1	175662421	175692776	-	ENSMUSG00000026525	opsin 3 [Source:MGI Symbol;Acc:MGI:1338022]	-1.61472	-0.987067	-0.576438	-1.88709	-1.80406	-0.36448	-0.116912	1.10292	1.65872
Chml	1	175686488	175688353	-	ENSMUSG00000026525	opsin 3 [Source:MGI Symbol;Acc:MGI:1338022]	0.28965	0.364662	-0.0887113	0.612487	0.256796	1.01653	0.603217	0.936969	0.21493
Wdr64	1	175698593	175815734	+	ENSMUSG00000026523	WD repeat domain 64 [Source:MGI Symbol;Acc:MGI:1923070]	-2.70087	-2.43145	-2.55883	-2.97324	-2.8142	-2.62471	-2.53354	-2.56827	-2.58221
Exo1	1	175880778	175911396	+	ENSMUSG00000039748	exonuclease 1 [Source:MGI Symbol;Acc:MGI:1349427]	3.63232	3.99225	3.97781	3.94075	3.93987	3.11295	3.73625	3.38236	3.20514
Pld5	1	175962306	176275312	-	ENSMUSG00000055214	phospholipase D family, member 5 [Source:MGI Symbol;Acc:MGI:2442056]	-4.09031	-3.8209	-3.94827	-4.36268	-4.20365	-4.01415	-3.92299	-3.95772	-3.93366
B020018G12Rik	1	175977777	175979114	-	ENSMUSG00000055214	phospholipase D family, member 5 [Source:MGI Symbol;Acc:MGI:2442056]	5.42581	5.75458	5.74052	5.56852	5.65938	5.0616	5.18005	4.86973	5.28864
Cep170	1	176733653	176807124	-	ENSMUSG00000057335	centrosomal protein 170 [Source:MGI Symbol;Acc:MGI:1918348]	0.871772	1.42734	1.97136	2.08896	1.46522	0.552256	1.80189	1.55823	1.70404
Sdccag8	1	176814660	177020437	+	ENSMUSG00000026504	serologically defined colon cancer antigen 8 [Source:MGI Symbol;Acc:MGI:1924066]	-0.616353	-1.48302	-1.15855	-0.127624	-1.46953	-0.578195	-0.358385	0.517848	0.796921
Gm15423	1	176927999	176932711	-	ENSMUSG00000026504	serologically defined colon cancer antigen 8 [Source:MGI Symbol;Acc:MGI:1924066]	-1.2709	-1.00149	-1.12886	-1.54327	-1.38424	-1.19474	-1.10357	-1.1383	-1.15225
Akt3	1	177020073	177258203	-	ENSMUSG00000026504	serologically defined colon cancer antigen 8 [Source:MGI Symbol;Acc:MGI:1924066]	1.31218	1.67869	2.16037	1.77612	2.67973	3.72761	3.28261	3.57283	3.07311
Zfp238	1	177444661	177450760	+	ENSMUSG00000063659	zinc finger protein 238 [Source:MGI Symbol;Acc:MGI:1353609]	1.8805	2.06093	2.10754	2.09363	2.07187	2.39399	2.05341	2.23589	1.78802
1700016C15Rik	1	177729814	177753324	+	ENSMUSG00000015962	RIKEN cDNA 1700016C15 gene [Source:MGI Symbol;Acc:MGI:1916678]	-0.374063	-0.10465	-0.232021	-0.646432	-0.4874	-0.297904	-0.206737	-0.241468	-0.255411
Adss	1	177762962	177796511	-	ENSMUSG00000015961	adenylosuccinate synthetase, non muscle [Source:MGI Symbol;Acc:MGI:87948]	6.09634	6.10398	5.93924	6.05766	5.90327	5.47811	5.88766	5.76416	5.54567
Gm16432	1	177991435	178048291	+	ENSMUSG00000091476	predicted gene 16432 [Source:MGI Symbol;Acc:MGI:3645414]	-1.48867	-1.21926	-1.34663	-1.76104	-1.60201	-1.41251	-1.32135	-1.35608	-1.37002
Pppde1	1	178187417	178252598	+	ENSMUSG00000026502	PPPDE peptidase domain containing 1 [Source:MGI Symbol;Acc:MGI:1926075]	3.28366	3.34603	3.80906	3.97156	4.25185	3.98528	3.91953	4.39043	4.42631
Gm9982	1	178256103	178257295	+	ENSMUSG00000055831	predicted gene 9982 [Source:MGI Symbol;Acc:MGI:3642428]	-1.00948	-0.740066	-0.867437	-1.28185	-1.12282	-0.93332	-0.842153	-0.876884	-0.852826
B230369F24Rik	1	178313328	178318549	-	ENSMUSG00000086350	RIKEN cDNA B230369F24 gene [Source:MGI Symbol;Acc:MGI:2443392]	-2.11103	-1.84162	-1.96899	-2.3834	-2.18636	-2.03487	-1.9437	-1.94043	-1.91637
Fam36a	1	178319130	178322693	+	ENSMUSG00000026500	family with sequence similarity 36, member A [Source:MGI Symbol;Acc:MGI:1913609]	3.80699	4.13475	4.01373	3.59106	3.85258	4.11885	3.48989	4.11089	3.54896
Gm16586	1	178321108	178324171	-	ENSMUSG00000026500	family with sequence similarity 36, member A [Source:MGI Symbol;Acc:MGI:1913609]	3.11785	3.48502	3.7451	2.94917	3.49171	3.99297	3.62317	3.81508	3.12727
Hnrnpu	1	178323074	178337797	-	ENSMUSG00000089788	predicted gene 16586 [Source:MGI Symbol;Acc:MGI:4415006]	6.77388	7.27917	7.82615	7.94072	7.68185	6.66763	7.30653	6.63936	6.86124
Efcab2	1	178405881	178483247	+	ENSMUSG00000026495	EF-hand calcium binding domain 2 [Source:MGI Symbol;Acc:MGI:1915476]	0.997848	0.318297	0.538186	0.816122	0.0985659	-0.374957	-0.485629	-0.66212	-1.16295
Kif26b	1	178529125	178932855	+	ENSMUSG00000026494	kinesin family member 26B [Source:MGI Symbol;Acc:MGI:2447076]	-3.39605	-3.41464	-3.00401	-3.91842	-3.83539	-3.64589	-3.51673	-3.58946	-2.59316
Gm16564	1	178898582	178917614	-	ENSMUSG00000026494	kinesin family member 26B [Source:MGI Symbol;Acc:MGI:2447076]	-2.30665	-2.07524	-2.20261	-2.61702	-2.45799	-2.26849	-2.17732	-2.21205	-2.188
Smyd3	1	178951960	179518041	-	ENSMUSG00000055067	SET and MYND domain containing 3 [Source:MGI Symbol;Acc:MGI:1916976]	1.77973	1.69508	2.1217	1.40539	1.3309	1.99448	1.4109	1.83485	1.21608
AC130279.1	1	179520375	179520857	-	ENSMUSG00000096474	No description	0.29502	0.564433	0.437062	0.0226508	0.181683	0.40918	0.462346	0.427615	0.413673
Tfb2m	1	179528055	179546267	-	ENSMUSG00000026492	transcription factor B2, mitochondrial [Source:MGI Symbol;Acc:MGI:107937]	1.01594	0.630884	1.63789	1.01766	0.485017	0.160901	0.773116	-0.127291	0.342631
Cnst	1	179546370	179627478	+	ENSMUSG00000038949	consortin, connexin sorting protein [Source:MGI Symbol;Acc:MGI:2445141]	-0.56073	0.484732	1.12945	0.852679	0.935634	0.620371	0.552181	0.486884	0.825065
Sccpdh	1	179668210	179687189	+	ENSMUSG00000038936	saccharopine dehydrogenase (putative) [Source:MGI Symbol;Acc:MGI:1924486]	3.37462	3.06939	2.44052	1.67902	2.34177	2.79195	3.23937	3.25063	3.25862
Gm1305	1	179695297	179745185	-	ENSMUSG00000087236	predicted gene 1305 [Source:MGI Symbol;Acc:MGI:2686151]	-1.96506	-1.94565	-1.63878	-2.44943	-0.606156	-2.3129	-1.03301	-1.75646	-1.18993
Ahctf1	1	179744894	179803680	-	ENSMUSG00000087236	predicted gene 1305 [Source:MGI Symbol;Acc:MGI:2686151]	3.89102	4.12113	4.45875	4.70114	4.50381	4.4494	5.04453	4.63753	4.44204
Gm10518	1	179803376	179804676	+	ENSMUSG00000026491	AT hook containing transcription factor 1 [Source:MGI Symbol;Acc:MGI:1915033]	-0.412264	-0.14285	0.164019	0.353368	-0.091359	0.0981367	0.704027	-0.279668	-0.0436112
Cdc42bpa	1	179960472	180165603	+	ENSMUSG00000026490	CDC42 binding protein kinase alpha [Source:MGI Symbol;Acc:MGI:2441841]	-0.984743	-0.0827163	0.648439	0.242311	0.0545962	-0.2714	0.941375	0.98228	0.571322
Adck3	1	180165238	180199602	-	ENSMUSG00000026490	CDC42 binding protein kinase alpha [Source:MGI Symbol;Acc:MGI:2441841]	0.0967039	-0.291396	0.154278	0.00936786	0.847864	2.77005	-0.712693	1.66418	0.372784
Psen2	1	180227004	180263438	-	ENSMUSG00000010609	presenilin 2 [Source:MGI Symbol;Acc:MGI:109284]	0.140575	-0.729085	0.00840154	0.209841	1.38374	1.23249	2.25938	2.29696	2.19218
Gm5069	1	180326971	180330550	-	ENSMUSG00000055676	predicted pseudogene 5069 [Source:MGI Symbol;Acc:MGI:3644516]	-1.16305	-0.89364	-1.02101	-1.43542	-1.27639	-1.08689	-0.995728	-1.03046	-0.968399
Itpkb	1	180330485	180424802	+	ENSMUSG00000055676	predicted pseudogene 5069 [Source:MGI Symbol;Acc:MGI:3644516]	-2.20442	-3.04986	-2.63475	-2.51116	-1.66789	-0.863533	2.9918	2.19431	2.50028
6330403A02Rik	1	180432387	180483504	-	ENSMUSG00000053963	RIKEN cDNA 6330403A02 gene [Source:MGI Symbol;Acc:MGI:2138735]	-3.46682	-3.19741	-3.32478	-3.73919	-3.58016	-3.39066	-3.29949	-2.89998	-3.34817
Parp1	1	180568955	180601253	+	ENSMUSG00000026496	poly (ADP-ribose) polymerase family, member 1 [Source:MGI Symbol;Acc:MGI:1340806]	7.3781	7.68565	8.00461	7.92642	7.77744	7.54755	7.25027	7.17403	6.72271
Lin9	1	180641150	180690518	+	ENSMUSG00000058729	lin-9 homolog (C. elegans) [Source:MGI Symbol;Acc:MGI:1919818]	3.02064	2.46159	2.57436	2.40643	2.04058	2.13082	2.24051	2.52859	2.86857
Mixl1	1	180693043	180697034	-	ENSMUSG00000026497	Mix1 homeobox-like 1 (Xenopus laevis) [Source:MGI Symbol;Acc:MGI:1351322]	-1.91475	-1.64534	-1.81071	-2.18712	-2.02809	-1.87659	-0.133421	-0.16256	-0.643238
Acbd3	1	180726043	180754203	+	ENSMUSG00000026499	acyl-Coenzyme A binding domain containing 3 [Source:MGI Symbol;Acc:MGI:2181074]	2.88651	2.8564	2.8526	3.00812	3.40864	3.958	3.96289	4.42214	4.32932
H3f3a	1	180800832	180813943	-	ENSMUSG00000060743	H3 histone, family 3A [Source:MGI Symbol;Acc:MGI:1097686]	5.44584	5.22167	4.64539	4.78906	5.04258	5.07097	4.44816	4.77769	4.71003
Gm16067	1	180813776	180816859	+	ENSMUSG00000060743	H3 histone, family 3A [Source:MGI Symbol;Acc:MGI:1097686]	-2.36085	-2.09144	-2.21881	-2.59522	-2.43619	-2.28469	-2.15553	-2.15226	-2.2042
BC031781	1	180851151	180868097	+	ENSMUSG00000038806	cDNA sequence BC031781 [Source:MGI Symbol;Acc:MGI:2384788]	4.51592	4.49051	4.69737	4.66914	4.35424	4.72646	4.30235	4.39095	4.36996
Lefty2	1	180893108	180899103	+	ENSMUSG00000066652	left-right determination factor 2 [Source:MGI Symbol;Acc:MGI:2443573]	4.67633	3.47497	3.7127	3.67871	3.77701	2.63657	5.82301	3.47784	3.39673
Pycr2	1	180904274	180908087	+	ENSMUSG00000026520	pyrroline-5-carboxylate reductase family, member 2 [Source:MGI Symbol;Acc:MGI:1277956]	5.96832	5.83415	5.88527	5.71513	6.18888	6.61104	7.17741	6.24999	6.05795
Lefty1	1	180935022	180938400	+	ENSMUSG00000038793	left right determination factor 1 [Source:MGI Symbol;Acc:MGI:107405]	3.77351	2.05353	3.48551	3.73018	4.30325	4.83269	6.78278	5.11303	4.50936
Tmem63a	1	180942344	180975112	+	ENSMUSG00000026519	transmembrane protein 63a [Source:MGI Symbol;Acc:MGI:2384789]	-1.23138	-1.37499	-0.0913968	0.0240877	1.74035	2.49072	3.51962	3.07769	2.43019
2210411M09Rik	1	180952064	180958149	-	ENSMUSG00000026519	transmembrane protein 63a [Source:MGI Symbol;Acc:MGI:2384789]	-0.117775	0.151638	0.0242661	-0.390145	-0.155111	0.468626	2.24403	0.378822	0.0388778
Ephx1	1	180976155	181020904	-	ENSMUSG00000038776	epoxide hydrolase 1, microsomal [Source:MGI Symbol;Acc:MGI:95405]	3.63671	3.35473	3.63498	3.2901	2.83125	3.36471	2.25516	2.74056	1.5276
9130409I23Rik	1	181051237	181060667	+	ENSMUSG00000038768	RIKEN cDNA 9130409I23 gene [Source:MGI Symbol;Acc:MGI:3588271]	-1.67936	-1.40995	-1.53732	-1.95173	-1.7927	-1.60321	-1.51204	-1.54677	-1.56071
Nvl	1	181093423	181144157	-	ENSMUSG00000026516	nuclear VCP-like [Source:MGI Symbol;Acc:MGI:1914709]	4.8311	5.06411	5.21795	5.53507	5.61265	4.92657	5.29265	4.79202	4.92224
Cnih4	1	181150931	181168994	+	ENSMUSG00000062169	cornichon homolog 4 (Drosophila) [Source:MGI Symbol;Acc:MGI:1925828]	4.65734	4.27958	3.7541	3.9489	3.73579	4.20882	4.05475	3.8391	3.93041
Wdr26	1	181173228	181211552	-	ENSMUSG00000038733	WD repeat domain 26 [Source:MGI Symbol;Acc:MGI:1923825]	2.99911	3.18455	3.79985	3.73037	4.29087	4.31301	5.1225	5.01493	4.93107
A430110L20Rik	1	181226076	181228490	+	ENSMUSG00000054135	RIKEN cDNA A430110L20 gene [Source:MGI Symbol;Acc:MGI:3036249]	-2.02691	-1.75749	-1.88487	-2.29928	-2.14024	-1.87475	-1.85958	-1.89431	-1.90826
Cnih3	1	181352628	181460641	+	ENSMUSG00000026514	cornichon homolog 3 (Drosophila) [Source:MGI Symbol;Acc:MGI:1920228]	-2.2022	-1.93279	-2.06016	-2.47457	-2.31554	-1.6918	-1.27463	-1.9936	-2.08355
Ccdc121	1	181509633	181511451	-	ENSMUSG00000050625	coiled-coil domain containing 121 [Source:MGI Symbol;Acc:MGI:2685601]	-1.61803	-1.34862	-1.47599	-1.8904	-1.73137	-1.54187	-1.4507	-1.48544	-1.49938
Dnahc14	1	181738988	181769674	+	ENSMUSG00000047369	dynein, axonemal, heavy chain 14 [Source:MGI Symbol;Acc:MGI:2444525]	-2.01371	-1.74429	-1.87166	-2.28607	-2.12704	-1.93755	-1.27038	-1.88111	-1.89505
Lbr	1	181815316	181842401	-	ENSMUSG00000004880	lamin B receptor [Source:MGI Symbol;Acc:MGI:2138281]	6.73844	6.508	6.32083	6.52881	6.84216	6.55815	6.77377	6.5334	6.07909
Gm5533	1	181851608	181853189	-	ENSMUSG00000056699	predicted gene 5533 [Source:MGI Symbol;Acc:MGI:3647595]	-1.14335	-0.873937	-1.00131	-1.41572	-1.25669	-1.06719	-0.976024	-1.01075	-1.0247
Enah	1	181904445	182019980	-	ENSMUSG00000022995	enabled homolog (Drosophila) [Source:MGI Symbol;Acc:MGI:108360]	5.03162	5.81016	6.16242	6.34296	5.36011	4.89039	5.03735	4.77593	4.69438
Srp9	1	182124737	182132407	+	ENSMUSG00000026511	signal recognition particle 9 [Source:MGI Symbol;Acc:MGI:1350930]	5.31407	5.03734	4.87831	5.06329	4.92653	5.00409	5.04252	4.74408	5.03524
Vmn1r1	1	182157144	182158319	-	ENSMUSG00000091013	vomeronasal 1 receptor 1 [Source:MGI Symbol;Acc:MGI:3647849]	-0.988773	-0.71936	-0.846731	-1.26114	-1.10211	-0.912614	-0.821447	-0.856178	-0.87012
Degs1	1	182275772	182282804	-	ENSMUSG00000038633	degenerative spermatocyte homolog 1 (Drosophila) [Source:MGI Symbol;Acc:MGI:1097711]	5.39186	5.58928	5.25356	5.04159	4.73082	5.20808	5.77	5.84244	5.89584
Fbxo28	1	182313102	182341606	-	ENSMUSG00000047539	F-box protein 28 [Source:MGI Symbol;Acc:MGI:1261890]	2.87385	2.7983	3.16334	2.95654	2.94895	3.08525	3.21561	3.28017	3.22722
Gm10517	1	182408619	182409020	-	ENSMUSG00000073482	predicted gene 10517 [Source:MGI Symbol;Acc:MGI:3642267]	0.559848	0.829261	0.701889	0.287478	0.446511	0.636007	0.727173	0.692443	0.6785
Trp53bp2	1	182409172	182462432	+	ENSMUSG00000026510	transformation related protein 53 binding protein 2 [Source:MGI Symbol;Acc:MGI:2138319]	1.69583	2.46423	2.62538	2.8459	2.83985	3.09064	3.74419	3.42524	2.98999
Capn2	1	182467256	182517495	-	ENSMUSG00000026509	calpain 2 [Source:MGI Symbol;Acc:MGI:88264]	-0.776473	-0.469059	-0.0964307	1.05334	2.10627	2.34487	5.15521	4.93942	5.09749
Capn8	1	182565007	182632352	+	ENSMUSG00000038599	calpain 8 [Source:MGI Symbol;Acc:MGI:2181366]	-2.64436	-2.37495	-2.50232	-2.91673	-2.7577	-2.5682	-2.47703	-2.51176	-2.52571
4922505E12Rik	1	182747126	182749180	-	ENSMUSG00000043429	RIKEN cDNA 4922505E12 gene [Source:MGI Symbol;Acc:MGI:3618292]	-1.79402	-1.52461	-1.65198	-2.06639	-1.90736	-1.71786	-1.6267	-1.66143	-1.67537
Susd4	1	182763860	182896598	+	ENSMUSG00000038576	sushi domain containing 4 [Source:MGI Symbol;Acc:MGI:2138351]	-0.257485	0.579293	1.8491	1.25724	1.44206	1.6325	3.38796	3.43846	3.38493
Tlr5	1	182954788	182976044	+	ENSMUSG00000079164	toll-like receptor 5 [Source:MGI Symbol;Acc:MGI:1858171]	-2.43251	-2.16309	-2.25246	-1.26039	-2.50784	-2.35635	-2.26518	-1.82767	-0.998012
Disp1	1	183086264	183221529	-	ENSMUSG00000030768	dispatched homolog 1 (Drosophila) [Source:MGI Symbol;Acc:MGI:1916147]	0.402408	0.116223	0.14586	0.852047	0.515794	0.021222	1.25163	0.994129	1.20436
Brox	1	183276342	183297256	-	ENSMUSG00000046836	BRO1 domain and CAAX motif containing [Source:MGI Symbol;Acc:MGI:1918928]	3.08354	3.01138	2.66934	2.83901	2.64161	2.80957	2.65382	3.0585	3.3281
Aida	1	183297060	183324501	+	ENSMUSG00000046836	BRO1 domain and CAAX motif containing [Source:MGI Symbol;Acc:MGI:1918928]	3.33713	3.03179	2.95815	2.78604	2.91294	2.10693	2.74575	2.87831	3.4689
CAAA01083517.1	1	183326725	183369529	-	ENSMUSG00000056050	melanoma inhibitory activity protein 3 precursor [Source:RefSeq peptide;Acc:NP_796363]	2.43715	2.50919	3.15053	2.92765	2.81885	2.80308	4.01721	3.54055	3.48109
CAAA01083517.2	1	183388981	183409353	+	ENSMUSG00000072258	TATA box-binding protein-associated factor RNA polymerase I subunit A [Source:RefSeq peptide;Acc:NP_067441]	2.39087	2.09291	2.03859	2.80579	2.52753	1.20629	2.41195	-0.0059864	2.44581
Hhipl2	1	183418503	183437053	+	ENSMUSG00000053461	hedgehog interacting protein-like 2 [Source:MGI Symbol;Acc:MGI:1926022]	-2.20695	-1.93754	-2.06491	-2.47932	-2.32029	-2.13079	-2.03963	-2.07436	-2.0883
Gm8214	1	183681778	183682194	-	ENSMUSG00000090533	predicted gene 8214 [Source:MGI Symbol;Acc:MGI:3646554]	0.506996	0.776409	0.649038	0.234627	0.393659	0.583155	0.674322	0.639591	0.625648
Dusp10	1	184013302	184075636	+	ENSMUSG00000039384	dual specificity phosphatase 10 [Source:MGI Symbol;Acc:MGI:1927070]	-1.8219	-1.51449	-2.10386	-1.87203	-0.206381	-0.321664	1.14908	1.40874	1.61332
1700056E22Rik	1	184033032	184033998	-	ENSMUSG00000039384	dual specificity phosphatase 10 [Source:MGI Symbol;Acc:MGI:1927070]	-0.706473	-0.43706	-0.564431	-0.978842	-0.819809	-0.630314	-0.501146	-0.535877	0.0261821
4930488B22Rik	1	184712497	184718989	+	ENSMUSG00000092578	RIKEN cDNA 4930488B22 gene [Source:MGI Symbol;Acc:MGI:1922221]	-1.53897	-1.26956	-1.39693	-1.81134	-1.65231	-1.46281	-1.37164	-1.40637	-1.42032
Hlx	1	184727140	184732619	-	ENSMUSG00000039377	H2.0-like homeobox [Source:MGI Symbol;Acc:MGI:96109]	-1.94265	-1.67324	-1.80061	-2.21502	-2.05599	-1.86649	-1.77533	-1.81006	-1.786
Mosc1	1	184786776	184811313	-	ENSMUSG00000026621	MOCO sulphurase C-terminal domain containing 1 [Source:MGI Symbol;Acc:MGI:1913362]	-1.86792	-1.59851	-1.68788	-2.14029	-1.98126	-1.79176	-1.70059	-1.69732	-0.989023
Mosc2	1	184813068	184846451	-	ENSMUSG00000073481	MOCO sulphurase C-terminal domain containing 2 [Source:MGI Symbol;Acc:MGI:1914497]	4.00378	3.76092	3.32887	2.74536	1.93553	2.49764	2.08872	2.70506	3.07554
C130074G19Rik	1	184871926	184883218	-	ENSMUSG00000039349	RIKEN cDNA C130074G19 gene [Source:MGI Symbol;Acc:MGI:2444831]	1.65357	1.60306	1.34068	0.249775	-0.611596	-0.328501	-0.0372525	1.03719	0.211036
Mark1	1	184896443	184999549	-	ENSMUSG00000026620	MAP/microtubule affinity-regulating kinase 1 [Source:MGI Symbol;Acc:MGI:2664902]	-0.88014	-0.00902289	0.533124	0.115695	1.03811	1.43867	1.83615	1.4624	1.80222
Rab3gap2	1	185204168	185286743	+	ENSMUSG00000039318	RAB3 GTPase activating protein subunit 2 [Source:MGI Symbol;Acc:MGI:1916043]	1.21388	1.72281	2.59233	3.12482	2.95632	2.96216	3.0742	3.34729	3.02492
Iars2	1	185284726	185329396	-	ENSMUSG00000039318	RAB3 GTPase activating protein subunit 2 [Source:MGI Symbol;Acc:MGI:1916043]	3.07623	3.30009	3.47754	3.56065	3.65634	3.63631	4.1107	4.12175	3.94485
Bpnt1	1	185332149	185357777	+	ENSMUSG00000026617	bisphosphate 3'-nucleotidase 1 [Source:MGI Symbol;Acc:MGI:1338800]	4.50415	4.57218	4.48915	4.13204	4.30034	3.03332	3.97422	3.91313	4.25679
Eprs	1	185363095	185428355	+	ENSMUSG00000026615	glutamyl-prolyl-tRNA synthetase [Source:MGI Symbol;Acc:MGI:97838]	6.25145	6.44605	7.12078	7.07834	6.79311	6.23891	6.51382	6.19588	5.99597
9630028B13Rik	1	185429357	185441819	-	ENSMUSG00000051295	RIKEN cDNA 9630028B13 gene [Source:MGI Symbol;Acc:MGI:2442281]	-2.52296	-2.25355	-2.38092	-2.79533	-2.6363	-2.4468	-2.35564	-2.39037	-2.40431
Slc30a10	1	185454848	185468762	+	ENSMUSG00000026614	solute carrier family 30, member 10 [Source:MGI Symbol;Acc:MGI:2685058]	-3.29986	-2.70445	-3.11982	-3.57223	-3.3752	-3.1477	-3.13254	-3.16727	-3.18121
Lyplal1	1	186087731	186117310	-	ENSMUSG00000039246	lysophospholipase-like 1 [Source:MGI Symbol;Acc:MGI:2385115]	4.11456	3.85287	3.28635	3.63871	3.27419	3.24468	3.0145	2.77896	2.67598
Tgfb2	1	186623186	186705992	-	ENSMUSG00000039239	transforming growth factor, beta 2 [Source:MGI Symbol;Acc:MGI:98726]	-2.9952	-2.72579	-2.56516	-3.26757	-3.10854	-2.4848	-1.60563	0.101381	1.25394
Rrp15	1	186720978	186749358	-	ENSMUSG00000001305	ribosomal RNA processing 15 homolog (S. cerevisiae) [Source:MGI Symbol;Acc:MGI:1914473]	4.81897	4.94656	4.72208	4.78838	4.76374	4.26563	4.60622	4.24958	4.15227
D1Pas1	1	186967416	186970627	+	ENSMUSG00000039224	DNA segment, Chr 1, Pasteur Institute 1 [Source:MGI Symbol;Acc:MGI:91842]	2.80391	3.26268	3.71582	3.99177	2.98738	0.728527	1.1269	-0.305679	0.138601
Spata17	1	187044648	187215465	-	ENSMUSG00000026611	spermatogenesis associated 17 [Source:MGI Symbol;Acc:MGI:1921967]	-2.27644	-1.96902	-2.0964	-2.51081	-2.35177	-2.20028	-2.07111	-1.81784	-2.15779
Gm15509	1	187120869	187124365	-	ENSMUSG00000026611	spermatogenesis associated 17 [Source:MGI Symbol;Acc:MGI:1921967]	-1.86725	-1.59784	-1.72521	-2.13962	-1.98059	-1.79109	-1.69993	-1.73466	-1.7486
1700007P06Rik	1	187125138	187125983	+	ENSMUSG00000026611	spermatogenesis associated 17 [Source:MGI Symbol;Acc:MGI:1921967]	0.155617	0.42503	0.297659	-0.116752	0.0422802	0.231776	0.322943	0.288212	0.274269
Gpatch2	1	187215508	187351704	+	ENSMUSG00000039210	G patch domain containing 2 [Source:MGI Symbol;Acc:MGI:1915019]	0.794782	1.21932	1.67219	1.46878	1.3992	0.980293	1.88123	1.84567	1.7405
Esrrg	1	187608791	188214885	+	ENSMUSG00000026610	estrogen-related receptor gamma [Source:MGI Symbol;Acc:MGI:1347056]	-3.38901	-3.1196	-3.24697	-3.66138	-3.50235	-3.31285	-3.22169	-3.25642	-3.27036
Ush2a	1	188262023	188965041	+	ENSMUSG00000026609	Usher syndrome 2A (autosomal recessive, mild) homolog (human) [Source:MGI Symbol;Acc:MGI:1341292]	-4.86942	-4.60001	-4.72738	-5.14179	-4.98276	-4.79326	-4.70209	-4.73682	-4.75077
Kctd3	1	188971098	189007840	-	ENSMUSG00000026608	potassium channel tetramerisation domain containing 3 [Source:MGI Symbol;Acc:MGI:2444629]	3.63567	3.75754	4.04694	4.59645	5.27766	4.96584	5.09225	4.89834	4.68914
Kcnk2	1	189207931	189343832	-	ENSMUSG00000037624	potassium channel, subfamily K, member 2 [Source:MGI Symbol;Acc:MGI:109366]	-2.67368	-2.44227	-2.56964	-2.94605	-2.53702	-2.59753	-2.54436	-2.57909	-2.59303
Cenpf	1	189640599	189688086	-	ENSMUSG00000026605	centromere protein F [Source:MGI Symbol;Acc:MGI:1313302]	3.00543	3.08489	3.66304	3.68509	3.52279	3.76328	4.05538	4.19574	3.65372
Ptpn14	1	189728268	189876695	+	ENSMUSG00000026604	protein tyrosine phosphatase, non-receptor type 14 [Source:MGI Symbol;Acc:MGI:102467]	0.801377	1.57215	2.21512	2.12422	2.87939	3.83696	4.94644	4.74926	4.04633
Smyd2	1	189880492	189922363	-	ENSMUSG00000026603	SET and MYND domain containing 2 [Source:MGI Symbol;Acc:MGI:1915889]	4.13268	4.15718	3.82929	3.74291	3.19928	3.17231	3.63512	3.7886	3.87186
Prox1	1	190118038	190170680	-	ENSMUSG00000010175	prospero-related homeobox 1 [Source:MGI Symbol;Acc:MGI:97772]	-3.81199	-3.54258	-3.63195	-4.08436	-3.84932	-2.50697	-2.56866	-0.702588	-2.13037
Gm17566	1	190170296	190217276	+	ENSMUSG00000010175	prospero-related homeobox 1 [Source:MGI Symbol;Acc:MGI:97772]	-0.482588	-0.213174	-0.340546	-0.754957	-0.595924	-0.406429	-0.315262	-0.349992	-0.363935
Rps6kc1	1	190700202	190911770	-	ENSMUSG00000089872	ribosomal protein S6 kinase polypeptide 1 [Source:MGI Symbol;Acc:MGI:2443419]	-0.450743	0.650254	0.839426	0.989328	1.37963	0.0328313	1.28177	1.07493	0.889219
Angel2	1	190925112	190946962	+	ENSMUSG00000026634	angel homolog 2 (Drosophila) [Source:MGI Symbol;Acc:MGI:1196310]	2.52143	2.65713	2.55196	2.80283	2.46122	1.66993	2.52733	2.38565	2.57868
Vash2	1	190947648	190979296	-	ENSMUSG00000037568	vasohibin 2 [Source:MGI Symbol;Acc:MGI:2444826]	-1.16466	-1.57949	-0.782782	-0.881434	0.720065	-0.470021	1.27288	0.597514	1.12239
Mfsd7b	1	191005832	191026190	-	ENSMUSG00000066595	major facilitator superfamily domain containing 7B [Source:MGI Symbol;Acc:MGI:2444881]	1.24475	0.999321	0.823788	0.593619	0.498666	0.130957	1.47071	0.770371	2.02296
1700022P22Rik	1	191036822	191042941	+	ENSMUSG00000057072	RIKEN cDNA 1700022P22 gene [Source:MGI Symbol;Acc:MGI:1922808]	0.469432	1.02685	0.611474	0.273065	0.932097	0.545591	0.924759	0.602028	0.588085
Tatdn3	1	191045826	191062932	-	ENSMUSG00000026632	TatD DNase domain containing 3 [Source:MGI Symbol;Acc:MGI:1916222]	-0.0274972	-0.453424	-0.278071	0.384375	0.259032	-0.0281954	-0.909271	0.583839	-0.339461
Nsl1	1	191063012	191084558	+	ENSMUSG00000062510	NSL1, MIND kinetochore complex component, homolog (S. cerevisiae) [Source:MGI Symbol;Acc:MGI:2685830]	3.63151	3.48792	3.20209	3.30235	3.24642	3.66914	3.10143	3.33688	2.9445
Batf3	1	191098414	191108943	+	ENSMUSG00000026630	basic leucine zipper transcription factor, ATF-like 3 [Source:MGI Symbol;Acc:MGI:1925491]	-0.226833	0.00457906	-0.122792	-0.537203	-0.378171	-0.188675	0.228493	1.77424	4.49062
Fam71a	1	191162584	191164817	-	ENSMUSG00000091017	family with sequence similarity 71, member A [Source:MGI Symbol;Acc:MGI:3588202]	-1.91451	-1.6451	-1.77247	-2.18688	-2.02785	-1.83836	-1.74719	-1.78192	-1.79586
Atf3	1	191170296	191183340	-	ENSMUSG00000026628	activating transcription factor 3 [Source:MGI Symbol;Acc:MGI:109384]	1.64287	1.64106	1.93023	2.32614	2.28246	1.52984	2.11945	2.89562	3.87288
D730003I15Rik	1	191224474	191225686	+	ENSMUSG00000073478	RIKEN cDNA D730003I15 gene [Source:MGI Symbol;Acc:MGI:1925971]	0.115502	0.422916	0.295545	-0.156867	0.0781673	0.555664	0.282828	1.3241	0.782399
Nenf	1	191306789	191318194	-	ENSMUSG00000037499	neuron derived neurotrophic factor [Source:MGI Symbol;Acc:MGI:1913458]	3.54867	2.79033	2.30015	1.62195	2.91613	4.70552	4.49085	4.94478	5.07058
Tmem206	1	191325912	191350914	+	ENSMUSG00000026627	transmembrane protein 206 [Source:MGI Symbol;Acc:MGI:1914200]	1.83244	1.06352	1.61612	1.33483	2.25321	1.84021	1.57565	2.29856	2.23897
Ppp2r5a	1	191351981	191397041	-	ENSMUSG00000026626	protein phosphatase 2, regulatory subunit B (B56), alpha isoform [Source:MGI Symbol;Acc:MGI:2388479]	3.00296	3.51446	4.04977	4.07983	4.35757	4.15446	4.41921	4.90263	4.51977
Dtl	1	191537365	191575534	-	ENSMUSG00000037474	denticleless homolog (Drosophila) [Source:MGI Symbol;Acc:MGI:1924093]	5.3855	5.16737	5.17133	4.96699	4.78964	4.42262	4.57833	4.52314	4.39743
Ints7	1	191575763	191622672	+	ENSMUSG00000037461	integrator complex subunit 7 [Source:MGI Symbol;Acc:MGI:1924315]	4.21549	4.43313	4.64747	4.7662	4.05686	3.39296	4.18585	4.14879	3.96218
Lpgat1	1	191717834	191784255	+	ENSMUSG00000026623	lysophosphatidylglycerol acyltransferase 1 [Source:MGI Symbol;Acc:MGI:2446186]	1.68829	2.08011	2.50958	1.65469	1.39635	2.10648	3.20563	3.25227	2.91232
Nek2	1	191821444	191833050	+	ENSMUSG00000026622	NIMA (never in mitosis gene a)-related expressed kinase 2 [Source:MGI Symbol;Acc:MGI:109359]	3.94887	4.36537	4.36966	4.27197	4.26934	4.48739	4.25506	4.57026	4.37491
1700034H15Rik	1	191890233	191907527	-	ENSMUSG00000055833	RIKEN cDNA 1700034H15 gene [Source:MGI Symbol;Acc:MGI:1921515]	-2.84205	-2.57264	-2.73801	-2.61442	-2.99339	-2.65766	-3.10897	-2.8557	-2.2234
Slc30a1	1	191906767	191913247	+	ENSMUSG00000055833	RIKEN cDNA 1700034H15 gene [Source:MGI Symbol;Acc:MGI:1921515]	0.929332	2.20863	1.57607	2.04438	2.35041	1.87356	1.75872	2.11436	2.65967
Rd3	1	191977373	191988282	+	ENSMUSG00000049353	retinal degeneration 3 [Source:MGI Symbol;Acc:MGI:1921273]	-2.84811	-2.57869	-2.70607	-3.12048	-2.96144	-2.77195	-2.64278	-2.71551	-2.72945
Traf5	1	191997430	192092559	-	ENSMUSG00000026637	TNF receptor-associated factor 5 [Source:MGI Symbol;Acc:MGI:107548]	-1.11468	-1.45927	-1.58664	-2.00105	-1.55402	-1.36452	-1.48535	-1.52008	-0.349784
Rcor3	1	192098656	192138010	-	ENSMUSG00000037395	REST corepressor 3 [Source:MGI Symbol;Acc:MGI:2441920]	1.23806	0.426994	0.45898	-0.174867	-0.455756	0.0182894	0.434346	0.842901	0.404877
Kcnh1	1	192190784	192510159	+	ENSMUSG00000058248	potassium voltage-gated channel, subfamily H (eag-related), member 1 [Source:MGI Symbol;Acc:MGI:1341721]	-3.62693	-3.35751	-3.48488	-3.89929	-3.74026	-3.51277	-3.4596	-3.45633	-3.07403
Hhat	1	192512828	192771213	-	ENSMUSG00000037375	hedgehog acyltransferase [Source:MGI Symbol;Acc:MGI:2444681]	-2.59831	-2.13163	-2.471	-3.78165	-3.98662	-3.25912	-2.36523	-2.18796	-1.7019
A730013G03Rik	1	192833169	192834719	-	ENSMUSG00000047384	RIKEN cDNA A730013G03 gene [Source:MGI Symbol;Acc:MGI:2445118]	-1.38808	-1.11867	-1.24604	-1.66045	-1.50142	-1.31192	-1.22076	-1.25549	-1.26943
Sertad4	1	192844431	192855752	-	ENSMUSG00000016262	SERTA domain containing 4 [Source:MGI Symbol;Acc:MGI:2443496]	-1.49723	-1.35933	-1.81718	-2.37784	-0.106	0.851093	2.79156	2.02306	1.58631
Gm15867	1	192854928	192856466	+	ENSMUSG00000016262	SERTA domain containing 4 [Source:MGI Symbol;Acc:MGI:2443496]	-0.0251148	0.244298	0.116927	-0.297484	-0.138452	0.377046	0.218213	0.433482	0.381539
Syt14	1	192897307	193035698	-	ENSMUSG00000016200	synaptotagmin XIV [Source:MGI Symbol;Acc:MGI:2444490]	-0.0844088	0.0636476	0.0364106	-0.412376	0.54938	1.32223	0.645802	0.0963477	0.0518409
Diexf	1	193104403	193130251	-	ENSMUSG00000016181	digestive organ expansion factor homolog (zebrafish) [Source:MGI Symbol;Acc:MGI:2138080]	2.4777	2.57778	2.93673	3.17843	3.12152	1.98666	3.01572	2.48032	2.03019
Irf6	1	193153112	193172042	+	ENSMUSG00000026638	interferon regulatory factor 6 [Source:MGI Symbol;Acc:MGI:1859211]	-0.500223	-0.199427	0.0927194	0.126371	0.735188	2.56075	2.07543	2.39248	2.08151
A130010J15Rik	1	193168049	193177832	+	ENSMUSG00000026638	interferon regulatory factor 6 [Source:MGI Symbol;Acc:MGI:1859211]	2.00753	1.90684	1.77785	1.79476	2.13546	2.04843	1.89861	1.85515	1.88805
Traf3ip3	1	193175506	193201703	-	ENSMUSG00000079144	RIKEN cDNA A130010J15 gene [Source:MGI Symbol;Acc:MGI:2441776]	-1.96921	-1.66179	-1.65309	-2.55734	-1.6483	-2.25129	-1.95828	-1.83661	-2.35056
Gm15872	1	193187375	193192011	+	ENSMUSG00000037318	TRAF3 interacting protein 3 [Source:MGI Symbol;Acc:MGI:2441706]	-0.108773	0.16064	0.033269	-0.381142	-0.222109	-0.0326137	0.0585531	0.0238225	0.00987984
4930570N18Rik	1	193203039	193226208	+	ENSMUSG00000089683	RIKEN cDNA 4930570N18 gene [Source:MGI Symbol;Acc:MGI:1925300]	0.840212	1.10963	0.982254	0.567843	0.726875	0.916371	1.00754	0.972807	0.958865
1600010F14Rik	1	193207750	193254474	+	ENSMUSG00000089683	RIKEN cDNA 4930570N18 gene [Source:MGI Symbol;Acc:MGI:1925300]	1.19967	1.46909	1.34171	0.927303	1.08634	1.27583	1.367	1.33227	1.31832
Hsd11b1	1	193221630	193264054	-	ENSMUSG00000089683	RIKEN cDNA 4930570N18 gene [Source:MGI Symbol;Acc:MGI:1925300]	-2.19211	-1.9227	-2.05007	-2.46448	-2.30545	-2.11595	-2.02479	-2.05952	-2.07346
G0s2	1	193272161	193273188	-	ENSMUSG00000009633	G0/G1 switch gene 2 [Source:MGI Symbol;Acc:MGI:1316737]	1.91443	0.95712	0.895508	1.2422	1.69285	0.579625	-0.339451	0.23982	-0.388125
Lamb3	1	193301957	193343878	+	ENSMUSG00000026639	laminin, beta 3 [Source:MGI Symbol;Acc:MGI:99915]	-2.59287	-2.57345	-2.66282	-1.74675	-1.79972	0.221721	0.944054	1.34989	0.206486
Camk1g	1	193346346	193370297	-	ENSMUSG00000016179	calcium/calmodulin-dependent protein kinase I gamma [Source:MGI Symbol;Acc:MGI:2388073]	-2.40289	-2.13348	-2.26085	-2.67526	-2.51623	-1.60449	-2.15956	-1.40629	-2.28424
Plxna2	1	194619829	194816869	+	ENSMUSG00000026640	plexin A2 [Source:MGI Symbol;Acc:MGI:107684]	-2.07997	-1.69207	-2.45154	-3.99858	-4.06179	-3.76853	-3.24312	-1.8194	-0.396968
Cd34	1	194938821	194961292	+	ENSMUSG00000016494	CD34 antigen [Source:MGI Symbol;Acc:MGI:88329]	-1.569	-1.83759	-1.71496	-1.15713	0.232612	-0.253002	-0.467434	-1.25216	-1.98835
Cd46	1	195041285	195092248	-	ENSMUSG00000016493	CD46 antigen, complement regulatory protein [Source:MGI Symbol;Acc:MGI:1203290]	-2.43205	-2.16264	-2.29001	-2.70442	-2.54539	-2.3559	-2.26473	-2.29946	-2.2754
Cr1l	1	195103789	195131570	-	ENSMUSG00000016481	complement component (3b/4b) receptor 1-like [Source:MGI Symbol;Acc:MGI:88513]	4.43596	4.28838	3.35691	3.71825	3.51422	3.15365	2.96838	3.40004	4.07864
Cr2	1	195136811	195176715	-	ENSMUSG00000026616	complement receptor 2 [Source:MGI Symbol;Acc:MGI:88489]	-3.38878	-3.11937	-2.95874	-3.66115	-3.46412	-3.31262	-3.10745	-3.18018	-2.98213
AC139206.1	1	195165745	195171168	-	ENSMUSG00000026616	complement receptor 2 [Source:MGI Symbol;Acc:MGI:88489]	-0.817007	-0.547594	-0.674965	-1.08938	-0.930343	-0.740848	-0.649681	-0.684411	-0.698354
Fam171a1	2	3114224	3227806	+	ENSMUSG00000050530	family with sequence similarity 171, member A1 [Source:MGI Symbol;Acc:MGI:2442917]	-0.139233	0.541963	0.649689	0.298342	0.519296	1.01738	2.23219	2.03001	1.40118
Nmt2	2	3284212	3328877	+	ENSMUSG00000026643	N-myristoyltransferase 2 [Source:MGI Symbol;Acc:MGI:1202298]	4.31076	4.26218	4.30764	4.02319	4.14353	4.48556	4.55294	4.39008	4.17968
Rpp38	2	3328949	3332643	-	ENSMUSG00000049950	ribonuclease P/MRP 38 subunit (human) [Source:MGI Symbol;Acc:MGI:2443607]	4.43942	4.35151	3.66533	4.23694	3.94418	3.45632	3.62237	3.20516	3.96183
Acbd7	2	3336168	3340993	+	ENSMUSG00000026644	acyl-Coenzyme A binding domain containing 7 [Source:MGI Symbol;Acc:MGI:1925495]	0.196332	0.465745	0.300373	-3.5516e-05	0.0449946	0.706732	0.363658	0.366928	1.43347
Olah	2	3341982	3366591	-	ENSMUSG00000026645	oleoyl-ACP hydrolase [Source:MGI Symbol;Acc:MGI:2139018]	-1.37406	-1.10465	-1.23202	-1.64643	-1.4874	-1.2979	-1.20674	-1.24147	-1.25541
Meig1	2	3409043	3422648	-	ENSMUSG00000026650	meiosis expressed gene 1 [Source:MGI Symbol;Acc:MGI:1202878]	-0.895009	-0.625596	-0.752967	-1.16738	-1.00835	-0.81885	-0.727683	-0.762414	-0.776357
Dclre1c	2	3424131	3464130	+	ENSMUSG00000026648	DNA cross-link repair 1C, PSO2 homolog (S. cerevisiae) [Source:MGI Symbol;Acc:MGI:2441769]	0.683703	0.555999	0.376302	0.395285	0.727821	0.314583	0.713793	0.44201	0.183521
Suv39h2	2	3455815	3475031	-	ENSMUSG00000026648	DNA cross-link repair 1C, PSO2 homolog (S. cerevisiae) [Source:MGI Symbol;Acc:MGI:2441769]	2.81293	2.83464	2.87312	3.20108	3.644	2.90405	3.50261	3.19924	3.12004
Gm13184	2	3468613	3474546	+	ENSMUSG00000026646	suppressor of variegation 3-9 homolog 2 (Drosophila) [Source:MGI Symbol;Acc:MGI:1890396]	-0.0791194	0.190294	0.0629223	-0.351489	-0.192456	-0.00296043	0.0882063	0.0534758	0.0395331
Hspa14	2	3488850	3512814	-	ENSMUSG00000051396	heat shock protein 14 [Source:MGI Symbol;Acc:MGI:1354164]	4.58467	4.74889	4.59016	4.63167	4.47322	3.68825	3.94207	4.07255	4.23205
Cdnf	2	3513030	3526376	+	ENSMUSG00000039496	cerebral dopamine neurotrophic factor [Source:MGI Symbol;Acc:MGI:3606576]	-2.35426	-2.12285	-2.25022	-2.62663	-2.4676	-1.65962	-2.22494	-1.82543	-1.98561
Fam107b	2	3613758	3782142	+	ENSMUSG00000026655	family with sequence similarity 107, member B [Source:MGI Symbol;Acc:MGI:1913790]	2.7198	2.35529	2.87836	1.74053	2.21181	3.2213	3.95753	3.92937	4.22454
Gm13185	2	3752986	3755177	-	ENSMUSG00000026655	family with sequence similarity 107, member B [Source:MGI Symbol;Acc:MGI:1913790]	-0.671744	-0.40233	-0.529702	-0.944113	-0.78508	-0.595585	-0.504418	-0.539148	-0.553091
Gm13180	2	3855030	3877575	+	ENSMUSG00000085656	predicted gene 13180 [Source:MGI Symbol;Acc:MGI:3650463]	0.42954	0.698953	0.571581	0.157171	0.316203	0.505699	0.596865	0.562135	0.548192
Gm13191	2	3925808	3929139	-	ENSMUSG00000086445	predicted gene 13191 [Source:MGI Symbol;Acc:MGI:3650045]	0.51046	0.779873	0.652501	0.276091	0.397123	0.586619	0.677785	0.643055	0.629112
Frmd4a	2	4017717	4614043	+	ENSMUSG00000026657	FERM domain containing 4A [Source:MGI Symbol;Acc:MGI:1919850]	-0.924623	-0.664944	-0.365983	-0.344862	-2.27012	-2.85448	-1.59035	-1.90646	-0.791304
1700080N15Rik	2	4132063	4141141	-	ENSMUSG00000026657	FERM domain containing 4A [Source:MGI Symbol;Acc:MGI:1919850]	-1.30579	-1.03637	-1.16374	-1.57815	-1.41912	-1.22963	-1.13846	-1.17319	-1.18713
Gm13189	2	4137774	4144102	+	ENSMUSG00000026657	FERM domain containing 4A [Source:MGI Symbol;Acc:MGI:1919850]	1.23362	1.50303	1.37566	0.96125	1.12028	1.30978	1.40095	1.36621	1.35227
Gm13187	2	4287595	4301167	-	ENSMUSG00000026657	FERM domain containing 4A [Source:MGI Symbol;Acc:MGI:1919850]	-1.38622	-1.11681	-1.24418	-1.65859	-1.49956	-1.31006	-1.2189	-1.25363	-1.26757
Gm13175	2	4458434	4466670	-	ENSMUSG00000026657	FERM domain containing 4A [Source:MGI Symbol;Acc:MGI:1919850]	0.346713	0.616126	0.488755	0.0743441	0.233377	0.422872	0.514039	0.479309	0.465366
Gm13179	2	4586024	4587287	-	ENSMUSG00000026657	FERM domain containing 4A [Source:MGI Symbol;Acc:MGI:1919850]	-0.722791	-0.415377	0.245252	-0.95716	-0.836128	-0.646632	-0.517465	-0.590196	-0.604139
Prpf18	2	4622058	4652113	-	ENSMUSG00000039449	PRP18 pre-mRNA processing factor 18 homolog (yeast) [Source:MGI Symbol;Acc:MGI:1914479]	3.3924	3.28341	3.38857	3.45801	3.46231	3.55997	3.42074	3.43115	3.28037
Bend7	2	4717831	4802142	+	ENSMUSG00000048186	BEN domain containing 7 [Source:MGI Symbol;Acc:MGI:2443100]	-2.24721	-2.4778	-2.68117	-2.76958	-1.41158	1.2005	-0.77268	0.407545	0.0324064
Sephs1	2	4881564	4910557	+	ENSMUSG00000026662	selenophosphate synthetase 1 [Source:MGI Symbol;Acc:MGI:1923580]	3.84055	3.82512	3.97386	4.20554	4.71683	3.93665	4.27633	3.85323	3.97237
Phyh	2	4919019	4938730	+	ENSMUSG00000026664	phytanoyl-CoA hydroxylase [Source:MGI Symbol;Acc:MGI:891978]	5.1464	4.44929	4.361	4.52856	4.47697	4.08867	3.61556	4.23703	4.34834
Ucma	2	4976122	4985748	+	ENSMUSG00000026668	upper zone of growth plate and cartilage matrix associated [Source:MGI Symbol;Acc:MGI:1915777]	-0.577003	-0.0195892	-0.434961	-0.849372	-0.652339	-0.500844	-0.121677	-0.406407	-0.458351
Mcm10	2	4989714	5012791	-	ENSMUSG00000026669	minichromosome maintenance deficient 10 (S. cerevisiae) [Source:MGI Symbol;Acc:MGI:1917274]	4.46024	4.57141	4.62143	4.71601	4.58791	3.40433	4.09533	3.60224	3.51712
Optn	2	5020642	5064051	-	ENSMUSG00000026672	optineurin [Source:MGI Symbol;Acc:MGI:1918898]	-0.84282	-1.85552	-1.1144	0.17015	2.16238	3.17814	2.55123	2.9432	2.70671
4930551O13Rik	2	5037280	5041133	+	ENSMUSG00000026672	optineurin [Source:MGI Symbol;Acc:MGI:1918898]	-0.845738	-0.576325	-0.703697	-1.08011	-0.383074	-0.075095	-0.352411	-0.240901	0.283157
Ccdc3	2	5137776	5230878	+	ENSMUSG00000026676	coiled-coil domain containing 3 [Source:MGI Symbol;Acc:MGI:1921436]	-1.88372	-1.86431	-1.45368	-0.419127	-0.0333723	-2.05756	-2.0044	-1.75113	-2.05307
Camk1d	2	5293457	5714515	-	ENSMUSG00000039145	calcium/calmodulin-dependent protein kinase ID [Source:MGI Symbol;Acc:MGI:2442190]	1.04006	1.10494	1.72091	1.65438	1.53168	0.0860896	0.108975	0.202604	0.118918
Cdc123	2	5794294	5845164	-	ENSMUSG00000039128	cell division cycle 123 homolog (S. cerevisiae) [Source:MGI Symbol;Acc:MGI:2138811]	4.95985	4.93162	4.70685	4.78003	4.78372	4.21621	4.66719	4.77256	4.99723
Nudt5	2	5845019	5871895	+	ENSMUSG00000039128	cell division cycle 123 homolog (S. cerevisiae) [Source:MGI Symbol;Acc:MGI:2138811]	4.61181	4.62436	4.31999	4.33912	4.27447	4.03366	4.11507	4.0444	4.1378
Gm13199	2	5862080	5862934	-	ENSMUSG00000025817	nudix (nucleoside diphosphate linked moiety X)-type motif 5 [Source:MGI Symbol;Acc:MGI:1858232]	4.0342	4.26418	3.41568	3.79403	3.80807	3.18279	3.4758	2.95073	2.8948
Sec61a2	2	5870987	5895432	-	ENSMUSG00000025817	nudix (nucleoside diphosphate linked moiety X)-type motif 5 [Source:MGI Symbol;Acc:MGI:1858232]	4.25713	4.12267	4.16252	4.193	4.23633	4.6306	4.15386	4.45249	4.20182
Gm13267	2	5895510	5900131	+	ENSMUSG00000085818	predicted gene 13267 [Source:MGI Symbol;Acc:MGI:3652179]	0.0550639	-0.289525	-0.128896	-0.793307	-0.672275	-0.444779	-0.353612	-0.388342	-0.326284
Dhtkd1	2	5896115	5942792	-	ENSMUSG00000085818	predicted gene 13267 [Source:MGI Symbol;Acc:MGI:3652179]	0.810001	1.05453	1.87549	1.41666	1.01084	2.23948	1.08238	2.06204	0.591147
Upf2	2	5951469	6056703	+	ENSMUSG00000043241	UPF2 regulator of nonsense transcripts homolog (yeast) [Source:MGI Symbol;Acc:MGI:2449307]	2.80876	2.7219	3.37667	3.37977	3.42207	3.55181	3.34697	3.47306	3.29513
5430407P10Rik	2	6100025	6130211	-	ENSMUSG00000045319	RIKEN cDNA 5430407P10 gene [Source:MGI Symbol;Acc:MGI:2442238]	-0.897974	-0.510078	-0.38745	-0.388023	0.639492	-0.741333	2.10267	2.49132	2.87148
Echdc3	2	6188465	6213033	-	ENSMUSG00000039063	enoyl Coenzyme A hydratase domain containing 3 [Source:MGI Symbol;Acc:MGI:1915106]	-2.17981	-1.43815	-1.96176	-2.37617	-1.75514	0.123157	-1.25224	0.311111	-0.654671
A230108P19Rik	2	6193251	6321611	+	ENSMUSG00000039063	enoyl Coenzyme A hydratase domain containing 3 [Source:MGI Symbol;Acc:MGI:1915106]	-2.07681	-1.8074	-1.93477	-2.34918	-2.19015	-2.00065	-1.90949	-1.94422	-1.95816
Gm13383	2	6255946	6257266	-	ENSMUSG00000087125	RIKEN cDNA A230108P19 gene [Source:MGI Symbol;Acc:MGI:2443444]	-0.982626	-0.713213	-0.840584	-1.255	-1.09596	-0.906467	-0.8153	-0.850031	-0.863974
Usp6nl	2	6322667	6446390	+	ENSMUSG00000039046	USP6 N-terminal like [Source:MGI Symbol;Acc:MGI:2138893]	1.59024	1.58024	2.23252	2.27112	2.36024	2.10325	2.80469	3.02597	3.10138
Gm13388	2	6431786	6436033	-	ENSMUSG00000039046	USP6 N-terminal like [Source:MGI Symbol;Acc:MGI:2138893]	0.47958	0.748993	0.621622	0.207211	0.366244	0.555739	0.646906	0.612176	0.598233
Gm13391	2	6472000	6478619	+	ENSMUSG00000086109	predicted gene 13391 [Source:MGI Symbol;Acc:MGI:3651526]	-0.657923	-0.38851	-0.515882	-0.930292	-0.77126	-0.581764	-0.490597	-0.525328	-0.539271
Celf2	2	6539705	7081302	-	ENSMUSG00000002107	CUGBP, Elav-like family member 2 [Source:MGI Symbol;Acc:MGI:1338822]	-1.45643	-2.06117	-1.07006	-1.56496	-1.16315	0.535475	0.398507	1.0025	0.744466
Gm13389	2	6884270	6886924	+	ENSMUSG00000002107	CUGBP, Elav-like family member 2 [Source:MGI Symbol;Acc:MGI:1338822]	-0.108773	0.16064	0.033269	-0.381142	-0.222109	-0.0326137	0.0585531	0.0238225	0.00987984
Gm10855	2	6932541	6935081	-	ENSMUSG00000002107	CUGBP, Elav-like family member 2 [Source:MGI Symbol;Acc:MGI:1338822]	-2.10028	-1.83087	-1.95824	-2.37265	-2.21362	-2.02412	-1.93296	-1.96769	-1.98163
Gm10115	2	6950453	6951680	-	ENSMUSG00000002107	CUGBP, Elav-like family member 2 [Source:MGI Symbol;Acc:MGI:1338822]	-1.0512	-0.781782	-0.909154	-1.32356	-1.16453	-0.975037	-0.88387	-0.9186	-0.932543
Gm13390	2	7395858	7396000	-	ENSMUSG00000087656	predicted gene 13390 [Source:MGI Symbol;Acc:MGI:3705123]	2.05103	2.32044	2.19307	1.77866	1.93769	2.12719	2.21835	2.18362	2.16968
Gm13211	2	7716151	7781408	-	ENSMUSG00000085070	predicted gene 13211 [Source:MGI Symbol;Acc:MGI:3651019]	-0.234115	0.0352976	-0.0920739	-0.506485	-0.347452	-0.157957	-0.0667898	-0.10152	-0.115463
1700061F12Rik	2	9189515	9197477	+	ENSMUSG00000085580	RIKEN cDNA 1700061F12 gene [Source:MGI Symbol;Acc:MGI:1920688]	-0.563888	-0.294474	-0.421846	-0.836257	-0.677224	-0.487729	-0.396562	-0.431292	-0.445235
Gm13219	2	9352431	9447676	+	ENSMUSG00000079604	predicted gene 13219 [Source:MGI Symbol;Acc:MGI:3651678]	-3.05061	-2.78119	-2.90857	-3.32298	-3.16394	-2.97445	-2.88328	-2.91801	-2.93196
Gm13218	2	9591219	9597843	-	ENSMUSG00000079603	predicted gene 13218 [Source:MGI Symbol;Acc:MGI:3651679]	1.16105	1.43046	1.30309	0.888682	1.04771	1.23721	1.32838	1.29365	1.2797
Gata3	2	9857078	9890034	-	ENSMUSG00000015619	GATA binding protein 3 [Source:MGI Symbol;Acc:MGI:95663]	-2.02469	-1.90151	-0.496564	-0.744331	-0.424912	0.638573	0.422087	1.93372	2.61184
Gm13256	2	9877256	9878869	+	ENSMUSG00000015619	GATA binding protein 3 [Source:MGI Symbol;Acc:MGI:95663]	0.188532	0.457945	0.330573	-0.0838375	0.0751949	0.302691	0.355857	0.359128	0.595185
4930412O13Rik	2	9881252	9883921	+	ENSMUSG00000015619	GATA binding protein 3 [Source:MGI Symbol;Acc:MGI:95663]	-1.2206	-0.951185	-1.07856	-1.49297	-1.33393	-1.14444	-1.05327	-1.088	-1.10195
9230102O04Rik	2	9883041	9889540	-	ENSMUSG00000015619	GATA binding protein 3 [Source:MGI Symbol;Acc:MGI:95663]	-0.657923	-0.38851	-0.515882	-0.930292	-0.77126	-0.581764	-0.490597	-0.525328	-0.539271
Gm13262	2	9906178	9914678	+	ENSMUSG00000075534	predicted gene 13262 [Source:MGI Symbol;Acc:MGI:3703165]	-1.77067	-1.50125	-1.62863	-2.04304	-1.884	-1.69451	-1.60334	-1.63807	-1.65202
Taf3	2	9914552	10048596	-	ENSMUSG00000075534	predicted gene 13262 [Source:MGI Symbol;Acc:MGI:3703165]	1.34251	2.03238	2.22929	2.12066	2.21887	1.81351	2.08702	1.64842	1.54193
Atp5c1	2	10056016	10080510	-	ENSMUSG00000025781	ATP synthase, H+ transporting, mitochondrial F1 complex, gamma polypeptide 1 [Source:MGI Symbol;Acc:MGI:1261437]	8.3848	8.18053	7.76805	7.71155	7.553	7.69227	7.00971	7.234	7.23373
Kin	2	10080593	10092806	+	ENSMUSG00000037262	antigenic determinant of rec-A protein [Source:MGI Symbol;Acc:MGI:96676]	2.02918	2.37817	2.81444	2.80441	2.72127	2.24692	2.65812	3.09615	3.0353
Itih2	2	10094593	10131396	-	ENSMUSG00000037254	inter-alpha trypsin inhibitor, heavy chain 2 [Source:MGI Symbol;Acc:MGI:96619]	-2.48389	-2.21448	-2.34185	-2.75626	-2.59723	-2.40773	-2.31657	-2.3513	-2.36524
Itih5	2	10153571	10256529	+	ENSMUSG00000025780	inter-alpha (globulin) inhibitor H5 [Source:MGI Symbol;Acc:MGI:1925751]	-3.69874	-3.46732	-3.5947	-4.00911	-1.61759	-0.376035	-1.05917	0.0431189	0.380586
Gm13261	2	10339283	10374041	-	ENSMUSG00000086748	predicted gene 13261 [Source:MGI Symbol;Acc:MGI:3650831]	4.04132	3.80278	3.11476	3.37581	3.03013	2.08591	0.557953	0.755625	0.741682
Sfmbt2	2	10370510	10595253	+	ENSMUSG00000086748	predicted gene 13261 [Source:MGI Symbol;Acc:MGI:3650831]	1.13146	1.42067	2.11736	2.46171	1.98289	1.23818	3.8667	4.1942	4.8957
Gm13264	2	11036874	11049066	+	ENSMUSG00000085257	predicted gene 13264 [Source:MGI Symbol;Acc:MGI:3652184]	0.972495	1.24191	1.11454	0.700126	0.859158	1.04865	1.13982	1.10509	1.09115
Prkcq	2	11172113	11301226	+	ENSMUSG00000026778	protein kinase C, theta [Source:MGI Symbol;Acc:MGI:97601]	-3.41618	-3.10876	-3.27414	-3.68855	-3.52952	-3.34002	-3.24885	-3.28358	-3.29753
Gm13293	2	11339489	11342612	+	ENSMUSG00000086006	predicted gene 13293 [Source:MGI Symbol;Acc:MGI:3649469]	-0.174963	0.09445	-0.0329214	-0.447332	-0.2883	-0.0988041	-0.00763734	-0.0423678	-0.0563106
Gm13291	2	11385003	11387064	+	ENSMUSG00000086491	predicted gene 13291 [Source:MGI Symbol;Acc:MGI:3649284]	-0.144452	0.124962	-0.00240992	-0.416821	-0.257788	-0.0682926	0.0228742	-0.0118564	-0.0257991
Pfkfb3	2	11471430	11502101	-	ENSMUSG00000026773ption=6-phosphofructo-2-kinase/fructose-2,6-biphosphatase3 [Source:MGI Symbol;Acc:MGI:2181202]	No description	1.39407	1.6658	2.40103	2.97253	2.69706	3.12057	4.64885	4.79324	4.28134
Rbm17	2	11585439	11604153	-	ENSMUSG00000037197	RNA binding motif protein 17 [Source:MGI Symbol;Acc:MGI:1924188]	5.35004	5.83524	6.05879	6.05421	6.01493	5.35287	5.68779	5.68091	5.66776
Gm17490	2	11625606	11626264	-	ENSMUSG00000091312	predicted gene, 17490 [Source:MGI Symbol;Acc:MGI:4937124]	3.23362	3.50303	3.37566	2.96125	3.12028	3.30978	3.40095	3.36621	3.35227
Il2ra	2	11642792	11693191	+	ENSMUSG00000026770	interleukin 2 receptor, alpha chain [Source:MGI Symbol;Acc:MGI:96549]	-3.10283	-2.83342	-2.96079	-3.3752	-3.21617	-3.02667	-2.93551	-2.97024	-2.98418
Il15ra	2	11705287	11733986	+	ENSMUSG00000023206	interleukin 15 receptor, alpha chain [Source:MGI Symbol;Acc:MGI:104644]	-2.79683	-2.48941	-2.65479	-3.0692	-2.87216	-2.72067	-0.195179	-0.800231	-1.41345
Fbxo18	2	11742573	11777582	-	ENSMUSG00000058594	F-box protein 18 [Source:MGI Symbol;Acc:MGI:1354699]	3.23924	3.11314	3.14627	3.17171	3.45761	4.10522	4.32159	4.3546	4.07465
Ankrd16	2	11777876	11790325	+	ENSMUSG00000047909	ankyrin repeat domain 16 [Source:MGI Symbol;Acc:MGI:2444796]	1.10767	0.678242	0.783273	0.368862	1.31759	0.869104	1.13514	1.30521	0.571521
Itga8	2	12106632	12301920	-	ENSMUSG00000026768	integrin alpha 8 [Source:MGI Symbol;Acc:MGI:109442]	-3.32943	-3.34802	-3.47539	-3.8518	-3.73077	-3.54128	-2.91211	-2.29036	-3.46078
E030013I19Rik	2	12300947	12311300	+	ENSMUSG00000026768	integrin alpha 8 [Source:MGI Symbol;Acc:MGI:109442]	-2.21589	-1.94648	-2.07385	-2.48826	-2.32923	-2.13973	-2.04856	-2.08329	-2.09724
Fam188a	2	12347263	12419469	-	ENSMUSG00000026767	family with sequence similarity 188, member A [Source:MGI Symbol;Acc:MGI:1914210]	4.09285	4.2086	4.00336	4.3689	3.78173	2.75882	3.14247	2.56579	2.72968
Pter	2	12924041	13003453	+	ENSMUSG00000026730	phosphotriesterase related [Source:MGI Symbol;Acc:MGI:107372]	-0.312765	0.167619	1.30152	0.473097	0.0830299	-1.05796	0.0479338	1.42054	1.31502
C1ql3	2	13003457	13011747	-	ENSMUSG00000049630	C1q-like 3 [Source:MGI Symbol;Acc:MGI:2387350]	-2.0629	-1.79348	-1.92085	-2.33527	-2.17623	-1.98674	-1.89557	-1.9303	-1.94424
Rsu1	2	13076967	13271431	-	ENSMUSG00000026727	Ras suppressor protein 1 [Source:MGI Symbol;Acc:MGI:103040]	1.6321	1.7476	2.17324	2.40289	2.21904	1.85186	2.19558	2.06654	2.51816
Gm13270	2	13271602	13324791	+	ENSMUSG00000086358	predicted gene 13270 [Source:MGI Symbol;Acc:MGI:3651704]	-0.131175	0.138238	0.0108664	-0.403544	-0.244512	-0.0550163	0.0361504	0.00141997	-0.0125228
Cubn	2	13276338	13491924	-	ENSMUSG00000086358	predicted gene 13270 [Source:MGI Symbol;Acc:MGI:3651704]	-4.27894	-4.00953	-3.8489	-4.55131	-4.43028	-4.16478	-4.14962	-4.18435	-4.19829
Trdmt1	2	13509014	13544664	-	ENSMUSG00000026723	tRNA aspartic acid methyltransferase 1 [Source:MGI Symbol;Acc:MGI:1274787]	1.66584	1.89985	2.02575	1.83869	1.39112	0.333629	0.451525	-0.0350443	0.485389
Gm9875	2	13557848	13560324	+	ENSMUSG00000052389	predicted gene 9875 [Source:MGI Symbol;Acc:MGI:3642007]	-2.06348	-1.79407	-1.92144	-2.33585	-2.17682	-1.98732	-1.89615	-1.93088	-1.94483
Vim	2	13573927	13582826	+	ENSMUSG00000026728	vimentin [Source:MGI Symbol;Acc:MGI:98932]	5.81365	6.07044	6.88372	7.09782	5.21569	5.00131	4.05968	4.70272	5.13126
St8sia6	2	13651020	13793808	-	ENSMUSG00000003418	ST8 alpha-N-acetyl-neuraminide alpha-2,8-sialyltransferase 6 [Source:MGI Symbol;Acc:MGI:2386797]	-0.680179	-1.22843	-1.36493	-2.72205	-3.4315	-3.09576	-3.0046	-3.47357	-3.19951
Ptpla	2	13975563	14056135	-	ENSMUSG00000063275	protein tyrosine phosphatase-like (proline instead of catalytic arginine), member a [Source:MGI Symbol;Acc:MGI:1353592]	0.582871	0.140285	0.739636	0.178984	1.05002	1.31637	0.288197	1.5109	1.00712
4921530L18Rik	2	14070332	14073934	-	ENSMUSG00000086657	RIKEN cDNA 4921530L18 gene [Source:MGI Symbol;Acc:MGI:1918207]	-0.434759	-0.165346	-0.292717	-0.707128	-0.548096	-0.0325985	-0.191432	-0.302164	-0.278106
Stam	2	14074100	14148338	+	ENSMUSG00000026718	signal transducing adaptor molecule (SH3 domain and ITAM motif) 1 [Source:MGI Symbol;Acc:MGI:1329014]	3.47768	3.27051	3.14914	3.05646	2.92053	3.48564	3.00117	3.45731	3.42681
Tmem236	2	14174524	14221971	+	ENSMUSG00000061531	transmembrane protein 236 [Source:MGI Symbol;Acc:MGI:1919309]	-2.61724	-2.34782	-2.4752	-2.88961	-2.73057	-2.54108	-2.44991	-2.48464	-2.49858
Mrc1	2	14229414	14332057	+	ENSMUSG00000026712	mannose receptor, C type 1 [Source:MGI Symbol;Acc:MGI:97142]	-1.05208	-1.59555	-0.678539	0.00603227	1.08655	-1.22592	-0.89854	-2.10373	-1.98615
Slc39a12	2	14388316	14494975	+	ENSMUSG00000036949	solute carrier family 39 (zinc transporter), member 12 [Source:MGI Symbol;Acc:MGI:2139274]	-2.33792	-2.06851	-2.19588	-2.61029	-2.45126	-2.26176	-2.1706	-2.20533	-2.21927
Gm13266	2	14512591	14542805	+	ENSMUSG00000084901	predicted gene 13266 [Source:MGI Symbol;Acc:MGI:3652181]	-0.0393991	0.230014	0.102643	-0.311768	-0.152736	0.0367599	0.127927	0.0931962	0.0792534
Cacnb2	2	14604306	14987908	+	ENSMUSG00000057914	calcium channel, voltage-dependent, beta 2 subunit [Source:MGI Symbol;Acc:MGI:894644]	-3.92545	-3.65604	-3.78341	-4.15982	-3.75079	-2.62705	-3.43212	-3.35861	-3.7688
Gm13269	2	14740374	14767022	-	ENSMUSG00000057914	calcium channel, voltage-dependent, beta 2 subunit [Source:MGI Symbol;Acc:MGI:894644]	-0.396431	-0.127018	-0.254389	-0.6688	-0.509768	-0.320272	-0.229105	-0.263836	-0.277778
Nsun6	2	14995131	15054884	-	ENSMUSG00000026707	NOL1/NOP2/Sun domain family member 6 [Source:MGI Symbol;Acc:MGI:1921705]	1.02574	0.933749	0.854539	0.79429	0.800999	1.56796	1.02319	1.1903	1.11802
Arl5b	2	15049395	15082456	+	ENSMUSG00000026707	NOL1/NOP2/Sun domain family member 6 [Source:MGI Symbol;Acc:MGI:1921705]	2.96416	2.72279	2.81876	2.75187	2.80256	3.51441	3.2014	3.10219	2.85527
Gm13364	2	15646962	15696710	+	ENSMUSG00000085942	predicted gene 13364 [Source:MGI Symbol;Acc:MGI:3712425]	0.118142	0.387555	0.260184	-0.154227	0.00480548	0.194301	0.285468	0.250737	0.236795
Gm13318	2	16042126	16150806	+	ENSMUSG00000075520	predicted gene 13318 [Source:MGI Symbol;Acc:MGI:3651283]	-0.70199	-0.432577	-0.559948	-0.974359	-0.815327	-0.625831	-0.534664	-0.569395	-0.583337
Plxdc2	2	16356304	16755839	+	ENSMUSG00000026748	plexin domain containing 2 [Source:MGI Symbol;Acc:MGI:1914698]	-1.00106	-1.2949	0.232227	-0.740087	0.820942	1.29667	1.61789	1.95228	1.67443
Gm13322	2	17181743	17185487	-	ENSMUSG00000085193	predicted gene 13322 [Source:MGI Symbol;Acc:MGI:3650424]	1.26838	1.5378	1.41043	0.996016	1.15505	1.34454	1.43571	1.40098	1.38704
Nebl	2	17343909	17731464	-	ENSMUSG00000053702	nebulette [Source:MGI Symbol;Acc:MGI:1921353]	-4.6842	-4.08879	-4.54216	-4.91857	-4.75954	-4.60804	-4.51688	-4.26361	-3.40907
Gm13324	2	17559060	17559998	+	ENSMUSG00000053702	nebulette [Source:MGI Symbol;Acc:MGI:1921353]	0.0586146	0.328028	0.200656	-0.213755	-0.0547222	0.134773	0.22594	0.19121	0.177267
H2afb1	2	17996422	17996946	-	ENSMUSG00000062651	H2A histone family, member B1 [Source:MGI Symbol;Acc:MGI:1915481]	0.174726	0.444139	0.316767	-0.0976433	0.0613891	0.250885	0.342052	0.307321	0.293378
A930004D18Rik	2	18025193	18037737	-	ENSMUSG00000054057	RIKEN cDNA A930004D18 gene [Source:MGI Symbol;Acc:MGI:1925190]	-0.354571	0.783325	1.82073	1.25914	-0.374309	-1.13217	-1.72973	-1.65622	-1.8164
Gm13330	2	18032533	18039633	+	ENSMUSG00000054057	RIKEN cDNA A930004D18 gene [Source:MGI Symbol;Acc:MGI:1925190]	0.610986	0.8804	0.753028	0.338617	0.49765	0.687145	0.778312	0.743582	0.729639
2810030E01Rik	2	18040676	18049051	-	ENSMUSG00000054074	RIKEN cDNA 2810030E01 gene [Source:MGI Symbol;Acc:MGI:1919918]	-0.746252	0.190624	0.0759089	-0.750851	-1.26693	-2.07295	-1.09002	-2.885	-2.36094
1810059C17Rik	2	18054193	18056613	-	ENSMUSG00000086340	RIKEN cDNA 1810059C17 gene [Source:MGI Symbol;Acc:MGI:1917068]	0.283122	0.552535	0.425163	0.0107523	0.169785	0.35928	0.450447	0.415717	0.401774
Mllt10	2	18055237	18212388	+	ENSMUSG00000086340	RIKEN cDNA 1810059C17 gene [Source:MGI Symbol;Acc:MGI:1917068]	3.95818	4.12653	3.95958	4.09634	3.87053	3.79527	3.56367	3.43076	3.27022
Dnajc1	2	18195654	18392830	-	ENSMUSG00000026743	myeloid/lymphoid or mixed-lineage leukemia (trithorax homolog, Drosophila); translocated to, 10 [Source:MGI Symbol;Acc:MGI:1329038]	0.868469	0.89063	1.30896	1.20279	0.966313	1.01565	1.08867	1.10399	0.868387
Commd3	2	18672384	18676231	+	ENSMUSG00000051154	COMM domain containing 3 [Source:MGI Symbol;Acc:MGI:88218]	4.36504	4.03353	3.27339	2.86067	2.7861	3.25447	2.83248	3.60179	4.24157
Bmi1	2	18677018	18686629	+	ENSMUSG00000026739	Bmi1 polycomb ring finger oncogene [Source:MGI Symbol;Acc:MGI:88174]	1.85318	1.88843	1.66984	1.44584	1.45612	1.12893	-0.129186	-0.0970466	0.468381
Gm13334	2	18694032	18699037	+	ENSMUSG00000087182	predicted gene 13334 [Source:MGI Symbol;Acc:MGI:3757726]	-0.563888	-0.294474	-0.421846	-0.836257	-0.677224	-0.487729	-0.396562	-0.431292	-0.445235
BC061194	2	18699023	18750413	+	ENSMUSG00000087182	predicted gene 13334 [Source:MGI Symbol;Acc:MGI:3757726]	-2.09459	-1.82518	-1.95255	-2.36696	-2.20793	-2.01843	-1.92727	-1.962	-1.97594
Gm20539	2	18742715	18760862	-	ENSMUSG00000037708	cDNA sequence BC061194 [Source:MGI Symbol;Acc:MGI:3040687]	-1.22373	-0.954316	-1.08169	-1.4961	-1.33707	-1.14757	-1.0564	-1.09113	-1.10508
Pip4k2a	2	18842255	18998126	-	ENSMUSG00000026737	phosphatidylinositol-5-phosphate 4-kinase, type II, alpha [Source:MGI Symbol;Acc:MGI:1298206]	1.3676	1.88727	2.07929	1.57105	1.65232	1.74398	1.01651	1.00107	1.29841
4930426L09Rik	2	18998343	18999801	+	ENSMUSG00000026736	RIKEN cDNA 4930426L09 gene [Source:MGI Symbol;Acc:MGI:1921879]	-1.29986	-1.03045	-1.15782	-1.57223	-1.4132	-1.22371	-1.13254	-1.16727	-1.18121
Armc3	2	19199302	19310241	+	ENSMUSG00000037683	armadillo repeat containing 3 [Source:MGI Symbol;Acc:MGI:1918132]	-2.25569	-1.98627	-2.11365	-2.52806	-2.36902	-2.17953	-2.05036	-2.12309	-2.13703
4930447M23Rik	2	19344317	19351050	+	ENSMUSG00000087674	RIKEN cDNA 4930447M23 gene [Source:MGI Symbol;Acc:MGI:1918902]	-1.58352	-1.3141	-1.44147	-1.85589	-1.69685	-1.50736	-1.41619	-1.45092	-1.46486
Msrb2	2	19371440	19394976	+	ENSMUSG00000023094	methionine sulfoxide reductase B2 [Source:MGI Symbol;Acc:MGI:1923717]	3.92879	3.60444	3.06168	3.43857	3.34005	2.03494	1.13972	-1.04582	-0.00703595
Gm13344	2	19429104	19431983	-	ENSMUSG00000087103	predicted gene 13344 [Source:MGI Symbol;Acc:MGI:3649239]	-1.39365	-1.12424	-1.25161	-1.66602	-1.50699	-1.31749	-1.22633	-1.26106	-1.275
Gm13336	2	19441508	19446674	-	ENSMUSG00000085388	predicted gene 13336 [Source:MGI Symbol;Acc:MGI:3651438]	-0.628304	-0.358891	-0.486263	-0.900674	-0.741641	-0.552145	-0.460979	-0.495709	-0.509652
Ptf1a	2	19445663	19447501	+	ENSMUSG00000085388	predicted gene 13336 [Source:MGI Symbol;Acc:MGI:3651438]	-1.34752	-1.07811	-1.20548	-1.61989	-1.46086	-1.27136	-1.1802	-1.21493	-1.22887
1810010K12Rik	2	19451828	19454995	+	ENSMUSG00000056329	RIKEN cDNA 1810010K12 gene [Source:MGI Symbol;Acc:MGI:1921419]	-1.9496	-1.68019	-1.80756	-2.22197	-2.06294	-1.87344	-1.78228	-1.81701	-1.83095
4921504E06Rik	2	19462837	19553914	-	ENSMUSG00000026734	RIKEN cDNA 4921504E06 gene [Source:MGI Symbol;Acc:MGI:1918087]	-1.95212	-1.68271	-1.81008	-2.22449	-2.06546	-1.87596	-1.7848	-1.81953	-1.83347
Gm13348	2	19634034	19636986	-	ENSMUSG00000086621	predicted gene 13348 [Source:MGI Symbol;Acc:MGI:3649255]	-0.219553	0.04986	-0.0775115	-0.491922	-0.33289	-0.143394	-0.0522274	-0.086958	-0.100901
Otud1	2	19658062	19660590	+	ENSMUSG00000043415	OTU domain containing 1 [Source:MGI Symbol;Acc:MGI:1918448]	1.49665	1.58701	1.82356	1.34101	1.99155	2.64262	2.86414	3.03191	2.52764
Gm13346	2	19676711	19686157	-	ENSMUSG00000087246	predicted gene 13346 [Source:MGI Symbol;Acc:MGI:3649698]	-2.61644	-2.34703	-2.4744	-2.88881	-2.72978	-2.54028	-2.44912	-2.48385	-2.49779
Etl4	2	19909780	20810713	+	ENSMUSG00000036617	enhancer trap locus 4 [Source:MGI Symbol;Acc:MGI:95454]	2.07077	2.20015	2.67433	2.87475	2.70811	2.20909	3.53608	2.97311	3.11164
Gm17171	2	20300817	20324670	-	ENSMUSG00000036617	enhancer trap locus 4 [Source:MGI Symbol;Acc:MGI:95454]	0.150204	0.419617	0.292245	-0.122166	0.0368668	0.226363	0.317529	0.282799	0.268856
Gm13335	2	20420570	20432934	-	ENSMUSG00000036617	enhancer trap locus 4 [Source:MGI Symbol;Acc:MGI:95454]	0.086778	0.644192	0.51682	-0.10959	-0.0265587	0.162937	0.330105	0.219373	0.243431
Gm13362	2	20709375	20713234	-	ENSMUSG00000036617	enhancer trap locus 4 [Source:MGI Symbol;Acc:MGI:95454]	0.442857	0.555786	1.0849	0.420488	-0.500962	1.73763	1.89818	1.75969	1.3847
Arhgap21	2	20847919	20968881	-	ENSMUSG00000036591	Rho GTPase activating protein 21 [Source:MGI Symbol;Acc:MGI:1918685]	2.36782	2.51921	2.89546	2.80662	2.55687	2.66954	3.70202	3.67647	3.68685
Gm13380	2	20921860	20931389	-	ENSMUSG00000036591	Rho GTPase activating protein 21 [Source:MGI Symbol;Acc:MGI:1918685]	-0.276941	-0.00752749	-0.134899	-0.54931	-0.390277	-0.200782	-0.109615	-0.144345	-0.158288
Gm13375	2	20969054	20969997	+	ENSMUSG00000075514	predicted gene 13375 [Source:MGI Symbol;Acc:MGI:3649913]	0.417292	0.0682218	0.625092	0.248682	0.884437	1.65729	1.4151	2.63336	2.46451
Gm13376	2	21097099	21120659	+	ENSMUSG00000087219	predicted gene 13376 [Source:MGI Symbol;Acc:MGI:3649912]	0.403544	0.672958	0.545586	0.131175	0.290208	0.479703	0.57087	0.53614	0.522197
Enkur	2	21180731	21205365	-	ENSMUSG00000026679	enkurin, TRPC channel interacting protein [Source:MGI Symbol;Acc:MGI:1918483]	-1.39736	-1.12794	-1.25531	-1.66972	-1.51069	-1.3212	-1.19203	0.298207	-0.372219
Thnsl1	2	21205724	21215009	+	ENSMUSG00000048550	threonine synthase-like 1 (bacterial) [Source:MGI Symbol;Acc:MGI:2139347]	2.5324	2.33397	2.29518	2.38804	2.79268	3.05965	2.76681	2.93292	2.62062
Gm13327	2	21341925	21369111	-	ENSMUSG00000085680	predicted gene 13327 [Source:MGI Symbol;Acc:MGI:3651762]	-2.20959	-1.94017	-2.06755	-2.48196	-2.32292	-2.13343	-2.04226	-2.07699	-2.09093
Gpr158	2	21367542	21830547	+	ENSMUSG00000085680	predicted gene 13327 [Source:MGI Symbol;Acc:MGI:3651762]	-3.78522	-3.51581	-3.64318	-4.05759	-3.89856	-3.70906	-3.6179	-3.65263	-3.66657
Myo3a	2	22227503	22618252	+	ENSMUSG00000025716	myosin IIIA [Source:MGI Symbol;Acc:MGI:2183924]	-3.74457	-3.47516	-3.60253	-4.01694	-3.85791	-3.63041	-3.57724	-3.61197	-3.62592
Gad2	2	22622205	22693874	+	ENSMUSG00000026787	glutamic acid decarboxylase 2 [Source:MGI Symbol;Acc:MGI:95634]	-3.30972	-3.04031	-3.16768	-3.58209	-3.42306	-3.23356	-3.14239	-3.17712	-3.19107
1700092C17Rik	2	22755984	22762273	+	ENSMUSG00000085353	RIKEN cDNA 1700092C17 gene [Source:MGI Symbol;Acc:MGI:1921545]	0.482979	0.752392	0.625021	0.21061	0.369642	0.559138	0.650305	0.615574	0.601632
Apbb1ip	2	22774094	22875653	+	ENSMUSG00000026786	amyloid beta (A4) precursor protein-binding, family B, member 1 interacting protein [Source:MGI Symbol;Acc:MGI:1861354]	-3.64514	-3.37572	-3.5031	-3.91751	-3.72047	-3.56898	-3.47781	-3.51254	-3.48848
Pdss1	2	22895522	22940266	+	ENSMUSG00000026784	prenyl (solanesyl) diphosphate synthase, subunit 1 [Source:MGI Symbol;Acc:MGI:1889278]	3.01147	2.89661	2.67022	2.81396	2.33693	-0.321025	1.77983	0.698348	0.782658
Abi1	2	22940073	23040241	-	ENSMUSG00000026784	prenyl (solanesyl) diphosphate synthase, subunit 1 [Source:MGI Symbol;Acc:MGI:1889278]	4.14827	4.17903	4.13839	3.94928	3.75215	4.16636	4.26638	4.49237	4.55341
Acbd5	2	23068168	23114510	+	ENSMUSG00000026781	acyl-Coenzyme A binding domain containing 5 [Source:MGI Symbol;Acc:MGI:1921409]	2.52538	2.60807	2.3957	2.16755	1.93152	2.65735	2.42954	2.87024	3.03486
Mastl	2	23115606	23156024	-	ENSMUSG00000026779	microtubule associated serine/threonine kinase-like [Source:MGI Symbol;Acc:MGI:1914371]	3.33131	3.19652	3.00441	2.91044	3.0681	3.71761	3.03909	3.35946	3.19811
Yme1l1	2	23156369	23199260	+	ENSMUSG00000026775	YME1-like 1 (S. cerevisiae) [Source:MGI Symbol;Acc:MGI:1351651]	5.79803	5.66922	5.07391	5.26078	5.19107	5.1173	4.98971	4.94245	5.05698
4931423N10Rik	2	23207476	23267129	+	ENSMUSG00000026774	RIKEN cDNA 4931423N10 gene [Source:MGI Symbol;Acc:MGI:1918231]	-1.75777	-1.48835	-1.61573	-2.03014	-1.8711	-1.68161	-1.59044	-1.62517	-1.63911
Nxph2	2	23321246	23401973	+	ENSMUSG00000069132	neurexophilin 2 [Source:MGI Symbol;Acc:MGI:107491]	-2.1217	-1.85228	-1.97966	-2.39407	-2.23503	-2.04554	-1.95437	-1.9891	-2.00304
Spopl	2	23506220	23572106	-	ENSMUSG00000026771	speckle-type POZ protein-like [Source:MGI Symbol;Acc:MGI:1924107]	2.80359	2.78537	2.50796	2.42612	2.30772	2.45818	2.36242	2.65408	2.35661
Hnmt	2	24002910	24049394	-	ENSMUSG00000026986	histamine N-methyltransferase [Source:MGI Symbol;Acc:MGI:2153181]	-1.57782	-1.30841	-1.00154	-1.81219	-1.65315	-1.50166	-1.41049	-1.40722	-1.42117
Tbpl2	2	24071721	24096595	-	ENSMUSG00000061809	TATA box binding protein like 2 [Source:MGI Symbol;Acc:MGI:2684058]	-1.21851	-0.949094	-1.07647	-1.49088	-1.33184	-1.14235	-1.05118	-1.08591	-1.09985
Il1f8	2	24153161	24160519	+	ENSMUSG00000026985	interleukin 1 family, member 8 [Source:MGI Symbol;Acc:MGI:1916927]	-1.03821	-0.768801	-0.896172	-1.31058	-1.15155	-0.962055	-0.870888	-0.905619	-0.919562
Il1f9	2	24186476	24193568	+	ENSMUSG00000044103	interleukin 1 family, member 9 [Source:MGI Symbol;Acc:MGI:2449929]	-1.4756	-1.20619	-1.33356	-1.74797	-1.58894	-1.39944	-1.30828	-1.34301	-1.35695
Il1f6	2	24215418	24225702	+	ENSMUSG00000026984	interleukin 1 family, member 6 [Source:MGI Symbol;Acc:MGI:1859324]	-0.57537	-0.305957	-0.433329	-0.847739	-0.688707	-0.499211	-0.408044	-0.442775	-0.456718
Il1f5	2	24276954	24283426	+	ENSMUSG00000026983	interleukin 1 family, member 5 (delta) [Source:MGI Symbol;Acc:MGI:1859325]	-2.31315	-2.04374	-2.17111	-2.58552	-2.42649	-2.23699	-2.14583	-2.18056	-2.1945
Il1f10	2	24291196	24293820	+	ENSMUSG00000046845	interleukin 1 family, member 10 [Source:MGI Symbol;Acc:MGI:2652548]	0.139437	0.40885	0.281479	-0.132932	0.0261003	0.215596	0.306763	0.272032	0.25809
Gm13411	2	24322424	24322956	+	ENSMUSG00000085999	predicted gene 13411 [Source:MGI Symbol;Acc:MGI:3651013]	0.517412	0.786826	0.659454	0.245043	0.404076	0.593571	0.684738	0.650008	0.636065
Il1rn	2	24336853	24351494	+	ENSMUSG00000026981	interleukin 1 receptor antagonist [Source:MGI Symbol;Acc:MGI:96547]	-2.43611	-2.1667	-2.29407	-2.70848	-2.54945	-2.35995	-2.26878	-2.30351	-2.31746
Psd4	2	24367580	24409182	+	ENSMUSG00000026979	pleckstrin and Sec7 domain containing 4 [Source:MGI Symbol;Acc:MGI:2674093]	-0.908886	-0.192824	0.684753	1.24834	1.24396	-0.742084	0.907248	-0.123666	0.711373
Pax8	2	24420551	24475599	-	ENSMUSG00000026976	paired box gene 8 [Source:MGI Symbol;Acc:MGI:97492]	-3.03201	-3.08859	-3.17796	-3.09238	-2.52686	-2.99385	-3.19068	-3.22541	-3.20135
Gm13415	2	24440418	24486855	+	ENSMUSG00000026976	paired box gene 8 [Source:MGI Symbol;Acc:MGI:97492]	-2.53057	-2.26115	-2.38853	-2.80294	-2.6439	-2.45441	-2.36324	-2.39797	-2.41192
Gm13417	2	24545492	24566697	-	ENSMUSG00000085330	predicted gene 13417 [Source:MGI Symbol;Acc:MGI:3652159]	0.152908	0.422321	0.294949	-0.119461	0.039571	0.229067	0.320234	0.285503	0.27156
Cacna1b	2	24603887	24763152	-	ENSMUSG00000004113	calcium channel, voltage-dependent, N type, alpha 1B subunit [Source:MGI Symbol;Acc:MGI:88296]	-4.03042	-3.76101	-3.45414	-2.14631	0.193535	0.783092	0.823196	-0.55262	-0.759061
Ehmt1	2	24790769	24919609	-	ENSMUSG00000036893	euchromatic histone methyltransferase 1 [Source:MGI Symbol;Acc:MGI:1924933]	2.91179	3.09694	3.48812	3.94066	4.07332	3.81608	4.22553	3.85196	3.69993
Arrdc1	2	24925352	24935252	-	ENSMUSG00000026972	arrestin domain containing 1 [Source:MGI Symbol;Acc:MGI:2446136]	1.64423	0.320047	1.37692	1.29777	3.6341	4.21741	3.72336	4.11045	3.93786
Zmynd19	2	24949792	24962075	+	ENSMUSG00000026974	zinc finger, MYND domain containing 19 [Source:MGI Symbol;Acc:MGI:1914437]	3.96119	4.34906	4.46831	4.40479	4.81422	4.12783	4.47834	3.9622	4.00963
Wdr85	2	24962400	24972163	+	ENSMUSG00000026975	WD repeat domain 85 [Source:MGI Symbol;Acc:MGI:1914478]	3.47033	3.56762	3.26407	3.19241	3.1301	3.02934	3.05473	3.19955	3.05361
Mrpl41	2	24974117	24975098	-	ENSMUSG00000036850	mitochondrial ribosomal protein L41 [Source:MGI Symbol;Acc:MGI:1333816]	5.84964	5.54481	4.47261	4.31267	4.39226	4.76514	4.32696	4.58066	4.84377
Pnpla7	2	24976033	25054057	+	ENSMUSG00000036833	patatin-like phospholipase domain containing 7 [Source:MGI Symbol;Acc:MGI:2385325]	-1.39414	-0.771998	0.0773528	-0.229847	0.925662	1.4302	1.13011	1.65624	0.295858
Nelf	2	25054355	25062881	+	ENSMUSG00000006476	nasal embryonic LHRH factor [Source:MGI Symbol;Acc:MGI:1861755]	-2.26865	-2.73907	-2.61645	-2.66237	0.0918639	1.52583	1.49216	1.61667	1.85884
Entpd8	2	25080304	25085716	+	ENSMUSG00000036813	ectonucleoside triphosphate diphosphohydrolase 8 [Source:MGI Symbol;Acc:MGI:1919340]	-2.19584	-1.92642	-2.0538	-2.46821	-2.30917	-2.11968	-2.02851	-2.06324	-2.07718
Noxa1	2	25085667	25095149	-	ENSMUSG00000036813	ectonucleoside triphosphate diphosphohydrolase 8 [Source:MGI Symbol;Acc:MGI:1919340]	-1.4482	-1.17879	-1.30616	-1.72057	-1.56154	-1.37205	-1.28088	-1.31561	-1.32955
Gm13387	2	25122603	25145396	-	ENSMUSG00000087028	predicted gene 13387 [Source:MGI Symbol;Acc:MGI:3651242]	-2.28145	-2.01204	-2.13941	-2.55382	-2.39479	-2.2053	-2.11413	-2.14886	-2.1628
Nrarp	2	25180758	25183330	+	ENSMUSG00000078202	Notch-regulated ankyrin repeat protein [Source:MGI Symbol;Acc:MGI:1914372]	-0.0231308	-0.0183587	0.444912	-0.140623	-0.390948	0.841029	1.22681	1.80395	1.49838
A830007P12Rik	2	25192966	25196886	-	ENSMUSG00000059555	RIKEN cDNA A830007P12 gene [Source:MGI Symbol;Acc:MGI:2442720]	0.7359	-0.142534	0.227221	0.355291	0.948565	0.410435	2.01808	2.23396	2.67169
Cobra1	2	25199712	25211489	-	ENSMUSG00000013465	cofactor of BRCA1 [Source:MGI Symbol;Acc:MGI:1931035]	4.37593	4.268	4.38996	4.29049	4.5042	4.6842	4.88426	5.14696	5.06703
4933433C11Rik	2	25212207	25214637	-	ENSMUSG00000036770	RIKEN cDNA 4933433C11 gene [Source:MGI Symbol;Acc:MGI:1921722]	-1.71466	-1.44524	-1.57261	-1.91102	-0.595507	-1.31249	-0.971328	-1.54406	-1.596
Fam166a	2	25218745	25222280	+	ENSMUSG00000026969	family with sequence similarity 166, member A [Source:MGI Symbol;Acc:MGI:3605773]	5.21661	5.56872	5.06511	5.11135	5.31387	4.80928	5.16511	4.66957	4.98212
Tubb4b	2	25222160	25224702	-	ENSMUSG00000026969	family with sequence similarity 166, member A [Source:MGI Symbol;Acc:MGI:3605773]	8.22033	8.3633	7.96137	8.06962	8.10529	7.72633	8.13215	7.60957	7.85995
Slc34a3	2	25228898	25234364	-	ENSMUSG00000006469	solute carrier family 34 (sodium phosphate), member 3 [Source:MGI Symbol;Acc:MGI:2159410]	-1.12845	-1.64703	-0.943923	-1.29258	-0.355703	-0.0755647	-1.46112	-1.57185	-1.8738
Gm757	2	25234476	25236787	-	ENSMUSG00000089953	predicted gene 757 [Source:MGI Symbol;Acc:MGI:2685603]	-1.73195	-1.50054	-1.58991	-2.04232	-1.55729	-1.61779	-1.31463	-1.63736	-1.6133
2310002J15Rik	2	25238827	25242452	-	ENSMUSG00000036731	RIKEN cDNA 2310002J15 gene [Source:MGI Symbol;Acc:MGI:1915109]	-0.74969	-0.480277	-0.645649	-0.772059	-0.863027	-0.673531	-0.620365	-0.655096	-0.669038
Rnf208	2	25242255	25244262	+	ENSMUSG00000036731	RIKEN cDNA 2310002J15 gene [Source:MGI Symbol;Acc:MGI:1915109]	0.750727	1.02462	1.02429	1.52931	2.04107	1.40374	1.44581	2.1408	2.24049
Ndor1	2	25244821	25256022	-	ENSMUSG00000006471	NADPH dependent diflavin oxidoreductase 1 [Source:MGI Symbol;Acc:MGI:1926047]	2.25729	2.3488	2.70454	2.80133	2.86449	1.80926	2.92881	2.42815	2.75263
Tmem203	2	25255439	25256352	+	ENSMUSG00000006471	NADPH dependent diflavin oxidoreductase 1 [Source:MGI Symbol;Acc:MGI:1926047]	1.45541	1.52299	1.91321	1.60417	1.90784	2.07973	2.29226	2.88049	2.66404
Tprn	2	25262618	25269885	+	ENSMUSG00000048707	taperin [Source:MGI Symbol;Acc:MGI:2139535]	2.43427	2.871	2.72097	2.50107	1.8259	1.88594	1.55126	1.16749	1.39693
Ssna1	2	25271039	25272438	-	ENSMUSG00000026966	Sjogren's syndrome nuclear autoantigen 1 [Source:MGI Symbol;Acc:MGI:1915725]	4.89563	5.04185	4.66802	4.61506	4.45563	4.84787	4.76802	4.61372	4.63339
Anapc2	2	25272478	25285915	+	ENSMUSG00000026965	anaphase promoting complex subunit 2 [Source:MGI Symbol;Acc:MGI:2139135]	4.43634	4.47143	4.67632	4.72217	4.69745	5.18982	5.45502	5.58804	5.60269
Tmem210	2	25288145	25289189	+	ENSMUSG00000026963	transmembrane protein 210 [Source:MGI Symbol;Acc:MGI:1925467]	0.194091	0.463504	0.336133	-0.0782781	0.0807543	0.27025	0.361417	0.326686	0.312744
Lrrc26	2	25289915	25291180	+	ENSMUSG00000026961	leucine rich repeat containing 26 [Source:MGI Symbol;Acc:MGI:2385129]	-1.00585	-0.736433	-0.863805	-1.27822	-1.11918	-0.929688	-0.838521	-0.873251	-0.887194
Grin1	2	25291181	25319187	-	ENSMUSG00000026959	glutamate receptor, ionotropic, NMDA1 (zeta 1) [Source:MGI Symbol;Acc:MGI:95819]	-3.38087	-2.68745	-1.15386	-2.15892	-1.6314	-0.364735	-1.87858	-0.127821	-0.714141
E130003G02Rik	2	25291220	25298925	+	ENSMUSG00000026959	glutamate receptor, ionotropic, NMDA1 (zeta 1) [Source:MGI Symbol;Acc:MGI:95819]	-2.21045	-1.11056	-1.38417	-2.19482	-0.705306	0.289788	-0.750645	0.596224	-0.271478
Man1b1	2	25332338	25352212	+	ENSMUSG00000036646	mannosidase, alpha, class 1B, member 1 [Source:MGI Symbol;Acc:MGI:2684954]	3.39218	3.30623	3.71643	3.60736	3.6245	4.39465	4.32952	4.53747	4.22032
Dpp7	2	25352276	25356359	-	ENSMUSG00000026958	dipeptidylpeptidase 7 [Source:MGI Symbol;Acc:MGI:1933213]	2.7274	1.96128	2.11891	1.97768	1.97766	3.30608	1.90708	2.97545	2.8825
Uap1l1	2	25359889	25365682	-	ENSMUSG00000026956	UDP-N-acteylglucosamine pyrophosphorylase 1-like 1 [Source:MGI Symbol;Acc:MGI:2443318]	2.88627	2.23521	0.842847	-0.0368024	2.27889	4.42597	3.57971	4.50467	4.02135
2010317E24Rik	2	25372321	25378213	+	ENSMUSG00000026955	RIKEN cDNA 2010317E24 gene [Source:MGI Symbol;Acc:MGI:1919330]	2.15216	2.31881	2.30641	1.92739	2.24227	2.42807	2.87159	2.5367	1.55204
Entpd2	2	25395874	25401321	+	ENSMUSG00000015085	ectonucleoside triphosphate diphosphohydrolase 2 [Source:MGI Symbol;Acc:MGI:1096863]	-1.80638	-1.57497	-1.70234	-2.11675	-1.63172	0.56234	0.267427	1.08078	-0.531246
Npdc1	2	25399351	25409494	+	ENSMUSG00000015085	ectonucleoside triphosphate diphosphohydrolase 2 [Source:MGI Symbol;Acc:MGI:1096863]	-0.281772	-0.739082	0.158431	1.24024	1.82351	2.93891	2.465	2.86595	2.52319
Fut7	2	25423267	25426374	+	ENSMUSG00000036587	fucosyltransferase 7 [Source:MGI Symbol;Acc:MGI:107692]	-1.99061	-1.7212	-1.84857	-2.26298	-2.10395	-1.91445	-1.82329	-1.85802	-1.87196
Abca2	2	25428703	25448540	+	ENSMUSG00000026944	ATP-binding cassette, sub-family A (ABC1), member 2 [Source:MGI Symbol;Acc:MGI:99606]	0.124738	-0.0317507	0.591521	0.342506	0.995147	1.93506	2.1525	1.93284	1.04673
BC029214	2	25455141	25461094	-	ENSMUSG00000047617	cDNA sequence BC029214 [Source:MGI Symbol;Acc:MGI:2442831]	-1.26372	-1.53231	-1.33368	-1.78609	-1.87706	0.261399	-1.0584	-0.245049	0.261412
Clic3	2	25456838	25458776	+	ENSMUSG00000047617	cDNA sequence BC029214 [Source:MGI Symbol;Acc:MGI:2442831]	-0.772094	-0.502681	-0.630052	-1.04446	-0.885431	-0.695935	-0.604768	-0.639499	-0.615441
Ptgds	2	25466709	25470046	-	ENSMUSG00000015090	prostaglandin D2 synthase (brain) [Source:MGI Symbol;Acc:MGI:99261]	-1.47648	-1.20706	-1.33443	-1.46084	-1.55181	-1.36232	-1.30915	-1.34388	-1.31982
Lcn12	2	25490845	25493911	-	ENSMUSG00000026943	lipocalin 12 [Source:MGI Symbol;Acc:MGI:1924951]	-0.414809	-0.145396	-0.272768	-0.687179	-0.528146	-0.33865	-0.247484	-0.282214	-0.296157
C8g	2	25498651	25501719	-	ENSMUSG00000015083	complement component 8, gamma polypeptide [Source:MGI Symbol;Acc:MGI:88237]	0.0733846	-1.02569	-0.577055	-0.236985	0.210048	1.11265	0.0287111	0.945819	0.164279
Fbxw5	2	25500750	25505471	+	ENSMUSG00000015083	complement component 8, gamma polypeptide [Source:MGI Symbol;Acc:MGI:88237]	1.93981	2.64111	2.68195	2.71501	2.96313	3.24969	3.36113	3.25002	2.87955
Traf2	2	25517982	25546940	-	ENSMUSG00000026942	TNF receptor-associated factor 2 [Source:MGI Symbol;Acc:MGI:101835]	1.31648	0.657332	1.00021	1.25228	1.38738	1.71305	1.7766	2.31475	2.51168
Edf1	2	25557847	25562082	+	ENSMUSG00000015092	endothelial differentiation-related factor 1 [Source:MGI Symbol;Acc:MGI:1891227]	5.76789	5.79289	5.77807	5.52798	5.70144	5.43482	5.7349	5.6383	6.11504
Mamdc4	2	25563115	25574845	-	ENSMUSG00000026941	MAM domain containing 4 [Source:MGI Symbol;Acc:MGI:2685841]	2.76539	2.47365	2.19525	1.98418	1.95847	2.07332	2.12012	2.40365	2.28218
Phpt1	2	25573430	25575224	-	ENSMUSG00000026941	MAM domain containing 4 [Source:MGI Symbol;Acc:MGI:2685841]	4.99178	4.76769	4.49574	4.24108	4.17563	4.35605	4.25728	4.67727	4.52008
Gm996	2	25575416	25580099	-	ENSMUSG00000029419	predicted gene 996 [Source:MGI Symbol;Acc:MGI:2685842]	-2.98263	-2.71321	-2.84058	-3.255	-2.76996	-2.83047	-2.8153	-2.85003	-2.86397
B230208H17Rik	2	25583018	25608521	-	ENSMUSG00000015087	RIKEN cDNA B230208H17 gene [Source:MGI Symbol;Acc:MGI:2442633]	3.09186	3.23981	3.56021	3.43589	3.68678	3.88248	4.09946	4.27004	4.14164
Gm13520	2	25607892	25631761	+	ENSMUSG00000015087	RIKEN cDNA B230208H17 gene [Source:MGI Symbol;Acc:MGI:2442633]	-1.4482	-1.17879	-1.30616	-1.72057	-1.56154	-1.37205	-1.28088	-1.31561	-1.32955
4921530D09Rik	2	25608635	25617678	-	ENSMUSG00000052403	predicted gene 13520 [Source:MGI Symbol;Acc:MGI:3701343]	-2.35658	-2.08717	-2.21454	-2.62895	-2.46992	-2.28042	-2.18926	-2.22399	-2.23793
Tmem141	2	25620067	25622005	-	ENSMUSG00000052403	predicted gene 13520 [Source:MGI Symbol;Acc:MGI:3701343]	1.77353	0.896699	0.59981	1.04364	2.24067	1.82641	1.57693	0.759881	1.1108
Fcna	2	25624666	25628030	-	ENSMUSG00000052403	predicted gene 13520 [Source:MGI Symbol;Acc:MGI:3701343]	-1.21327	-0.943854	-1.07123	-1.48564	-1.3266	-1.13711	-1.04594	-1.08067	-1.09461
Lcn8	2	25653120	25656217	+	ENSMUSG00000036449	lipocalin 8 [Source:MGI Symbol;Acc:MGI:2135945]	-0.135614	0.133799	0.00642722	-0.407984	-0.248951	-0.0594555	0.0317114	-0.00301919	-0.0169619
Lcn5	2	25657952	25661977	+	ENSMUSG00000026937	lipocalin 5 [Source:MGI Symbol;Acc:MGI:1277241]	-0.573735	-0.304322	-0.431694	-0.846105	-0.687072	-0.497576	-0.40641	-0.44114	-0.455083
Lcn6	2	25676786	25681608	+	ENSMUSG00000045684	lipocalin 6 [Source:MGI Symbol;Acc:MGI:3045364]	-1.45177	-1.18236	-1.30973	-1.72414	-1.56511	-1.37561	-1.28444	-1.31917	-1.33312
Lcn10	2	25682726	25686081	+	ENSMUSG00000047356	lipocalin 10 [Source:MGI Symbol;Acc:MGI:1925000]	-0.900236	-0.630823	-0.758195	-1.17261	-1.01357	-0.824077	-0.73291	-0.767641	-0.781584
Lcn13	2	25700043	25703326	+	ENSMUSG00000062061	lipocalin 13 [Source:MGI Symbol;Acc:MGI:2387617]	-0.328259	-0.0588463	-0.186218	-0.600629	-0.441596	-0.252101	-0.160934	-0.195664	-0.209607
A230005M16Rik	2	25705850	25709716	-	ENSMUSG00000087612	RIKEN cDNA A230005M16 gene [Source:MGI Symbol;Acc:MGI:3603401]	1.2242	1.85481	1.53371	1.59602	1.69785	1.35124	1.86825	1.49938	2.18144
Bmyc	2	25706879	25707717	+	ENSMUSG00000087612	RIKEN cDNA A230005M16 gene [Source:MGI Symbol;Acc:MGI:3603401]	2.92702	3.45659	3.28834	3.48727	3.42352	3.17837	3.61923	3.57639	3.9804
Lcn14	2	25737009	25740097	+	ENSMUSG00000079539	lipocalin 14 [Source:MGI Symbol;Acc:MGI:3651927]	-0.3048	-0.0353873	-0.162759	-0.57717	-0.418137	-0.228641	-0.137475	-0.172205	-0.186148
Lcn3	2	25765569	25768099	+	ENSMUSG00000026936	lipocalin 3 [Source:MGI Symbol;Acc:MGI:102669]	-0.206953	0.06246	-0.0649114	-0.479322	-0.32029	-0.130794	-0.0396273	-0.0743578	-0.0883006
Lcn11	2	25777017	25780279	+	ENSMUSG00000069080	lipocalin 11 [Source:MGI Symbol;Acc:MGI:2684955]	-0.137829	0.131584	0.0042128	-0.410198	-0.251166	-0.0616699	0.0294969	-0.00523356	-0.0191763
Gm13538	2	25783940	25794650	-	ENSMUSG00000090073	predicted gene 13538 [Source:MGI Symbol;Acc:MGI:3702043]	0.112867	0.38228	0.254909	-0.159502	-0.000469384	0.189026	0.280193	0.245463	0.23152
Gm13539	2	25784617	25787022	+	ENSMUSG00000090073	predicted gene 13538 [Source:MGI Symbol;Acc:MGI:3702043]	-0.00826922	0.261144	0.133772	-0.280638	-0.121606	0.0678898	0.159057	0.124326	0.110383
Glt6d1	2	25793859	25815848	-	ENSMUSG00000090073	predicted gene 13538 [Source:MGI Symbol;Acc:MGI:3702043]	-1.2434	-0.973987	-1.10136	-1.51577	-1.35674	-1.16724	-1.07607	-1.1108	-1.12475
Lcn9	2	25823153	25825537	+	ENSMUSG00000023210	lipocalin 9 [Source:MGI Symbol;Acc:MGI:1924954]	-0.501627	-0.232214	-0.359586	-0.735996	-0.614964	-0.425469	-0.334302	-0.369032	-0.382975
Sohlh1	2	25842995	25847248	-	ENSMUSG00000059625	spermatogenesis and oogenesis specific basic helix-loop-helix 1 [Source:MGI Symbol;Acc:MGI:2684956]	-1.12114	-0.851724	-0.979095	-1.39351	-1.23447	-1.04498	-0.953811	-0.988542	-0.568243
Kcnt1	2	25863795	25918273	+	ENSMUSG00000058740	potassium channel, subfamily T, member 1 [Source:MGI Symbol;Acc:MGI:1924627]	-3.66715	-3.39774	-3.48711	-3.90152	-3.78049	-3.59099	-3.49983	-3.49656	-2.24577
Camsap1	2	25926838	25983282	-	ENSMUSG00000026933	calmodulin regulated spectrin-associated protein 1 [Source:MGI Symbol;Acc:MGI:3036242]	1.89091	2.20519	2.81359	2.80101	2.69666	2.63504	3.26746	2.80963	2.89354
Ubac1	2	25998543	26021747	-	ENSMUSG00000036352	ubiquitin associated domain containing 1 [Source:MGI Symbol;Acc:MGI:1920995]	4.82533	4.99703	5.17658	4.95817	4.80606	4.98699	4.72797	4.73155	4.85811
Nacc2	2	26055535	26123220	-	ENSMUSG00000026932	nucleus accumbens associated 2, BEN and BTB (POZ) domain containing [Source:MGI Symbol;Acc:MGI:1915241]	-1.12215	-0.578672	-0.0161219	-1.20094	-2.53622	-1.40801	-2.02596	-0.290292	-1.45616
Gm13554	2	26059010	26060275	+	ENSMUSG00000026932	nucleus accumbens associated 2, BEN and BTB (POZ) domain containing [Source:MGI Symbol;Acc:MGI:1915241]	0.639056	0.870468	0.927338	0.0786855	0.237718	0.427214	0.806381	1.02165	0.719707
C330006A16Rik	2	26136814	26140521	-	ENSMUSG00000087679	RIKEN cDNA C330006A16 gene [Source:MGI Symbol;Acc:MGI:1924939]	2.91433	3.18534	3.38536	3.01948	3.15568	2.61558	3.4299	3.68598	3.48176
1810012K08Rik	2	26138546	26139543	+	ENSMUSG00000087679	RIKEN cDNA C330006A16 gene [Source:MGI Symbol;Acc:MGI:1924939]	2.32096	1.21741	2.06676	1.16995	2.2309	1.13239	2.42253	2.40539	1.92489
Gm13553	2	26186729	26191678	-	ENSMUSG00000085545	predicted gene 13553 [Source:MGI Symbol;Acc:MGI:3650620]	-1.73308	-1.46367	-1.59104	-2.00545	-1.84642	-1.65692	-1.56575	-1.60049	-1.61443
Lhx3	2	26200212	26208289	-	ENSMUSG00000026934	LIM homeobox protein 3 [Source:MGI Symbol;Acc:MGI:102673]	-2.32333	-2.09191	-2.21929	-2.3457	-2.43666	-2.28517	-2.194	-2.22873	-2.24267
Qsox2	2	26208637	26237525	-	ENSMUSG00000036327	quiescin Q6 sulfhydryl oxidase 2 [Source:MGI Symbol;Acc:MGI:2387194]	3.45179	3.11761	3.34241	3.09971	3.00799	2.70646	3.08315	2.90615	2.81016
C030048H21Rik	2	26246333	26246707	-	ENSMUSG00000090340	RIKEN cDNA C030048H21 gene [Source:MGI Symbol;Acc:MGI:1924731]	0.660153	0.929566	0.802194	0.387783	0.546816	0.736312	0.827478	0.792748	0.778805
C030048H21Rik	2	26251757	26257554	-	ENSMUSG00000079537	RIKEN cDNA C030048H21 gene [Source:MGI Symbol;Acc:MGI:1924731]	-0.168479	0.100934	-0.0264373	-0.440848	-0.281816	-0.0923201	-0.00115327	-0.0358838	-0.0498265
4932418E24Rik	2	26271646	26294557	-	ENSMUSG00000048038	RIKEN cDNA 4932418E24 gene [Source:MGI Symbol;Acc:MGI:3045295]	-2.46197	-2.19255	-2.31993	-2.69634	-2.5753	-2.38581	-2.29464	-2.32937	-2.34332
Gpsm1	2	26315515	26348237	+	ENSMUSG00000026930	G-protein signalling modulator 1 (AGS3-like, C. elegans) [Source:MGI Symbol;Acc:MGI:1915089]	0.109268	-0.358202	0.432678	-0.108321	0.330399	1.08829	2.25613	2.30569	2.94632
Dnlz	2	26348121	26352110	-	ENSMUSG00000026930	G-protein signalling modulator 1 (AGS3-like, C. elegans) [Source:MGI Symbol;Acc:MGI:1915089]	3.17058	2.62527	2.46381	2.31877	1.82586	1.86895	2.68225	2.54194	3.25626
Card9	2	26352176	26360918	-	ENSMUSG00000026928	caspase recruitment domain family, member 9 [Source:MGI Symbol;Acc:MGI:2685628]	-0.979879	-1.68271	-1.48408	-2.22449	-2.02746	-1.58796	-1.7848	-1.81953	-1.83347
Gm13562	2	26352645	26371952	+	ENSMUSG00000026928	caspase recruitment domain family, member 9 [Source:MGI Symbol;Acc:MGI:2685628]	0.328825	0.28248	1.02359	1.63788	1.73469	1.27347	2.07663	1.5419	0.41972
Snapc4	2	26362765	26380653	-	ENSMUSG00000086779	predicted gene 13562 [Source:MGI Symbol;Acc:MGI:3651238]	1.50613	1.65015	2.40546	2.54288	2.32563	2.5165	2.56429	2.38284	1.65722
Gm13563	2	26381526	26389018	+	ENSMUSG00000085767	predicted gene 13563 [Source:MGI Symbol;Acc:MGI:3652052]	2.43466	3.05083	3.06074	2.80263	2.93422	3.05707	3.45614	2.79053	2.80595
Sdccag3	2	26382802	26389316	-	ENSMUSG00000085767	predicted gene 13563 [Source:MGI Symbol;Acc:MGI:3652052]	3.39296	3.86889	3.99232	3.96085	4.1468	4.13993	4.39929	3.90449	3.82688
Pmpca	2	26389339	26397122	+	ENSMUSG00000026926	peptidase (mitochondrial processing) alpha [Source:MGI Symbol;Acc:MGI:1918568]	5.1476	5.26845	5.40001	5.46056	5.60184	5.33023	5.8505	5.69399	5.74127
Inpp5e	2	26396249	26409203	-	ENSMUSG00000026926	peptidase (mitochondrial processing) alpha [Source:MGI Symbol;Acc:MGI:1918568]	2.95167	3.31999	3.49196	3.32125	3.64517	3.39477	4.06261	3.9062	4.08419
Sec16a	2	26409431	26445216	-	ENSMUSG00000026924	SEC16 homolog A (S. cerevisiae) [Source:MGI Symbol;Acc:MGI:2139207]	1.81815	2.28334	3.08256	3.28998	2.97282	2.73184	3.91736	3.64368	3.35508
0610009E02Rik	2	26445696	26459390	+	ENSMUSG00000086714	RIKEN cDNA 0610009E02 gene [Source:MGI Symbol;Acc:MGI:3698435]	1.6448	0.869712	1.32932	1.54289	0.281462	0.877358	0.756526	1.10788	0.691718
Gm13568	2	26457144	26458316	+	ENSMUSG00000086714	RIKEN cDNA 0610009E02 gene [Source:MGI Symbol;Acc:MGI:3698435]	0.698	1.25541	1.81228	0.751633	0.806906	1.2084	1.31716	1.0806	1.22314
Notch1	2	26457903	26516663	-	ENSMUSG00000086714	RIKEN cDNA 0610009E02 gene [Source:MGI Symbol;Acc:MGI:3698435]	1.1907	0.9689	1.84711	1.81358	1.08123	1.69741	1.93135	2.0547	1.50189
Egfl7	2	26580014	26593120	+	ENSMUSG00000026921	EGF-like domain 7 [Source:MGI Symbol;Acc:MGI:2449923]	3.12828	2.84726	3.08703	2.74701	3.32584	3.60007	2.90634	3.09899	3.14552
Gm20532	2	26586639	26635634	+	ENSMUSG00000026921	EGF-like domain 7 [Source:MGI Symbol;Acc:MGI:2449923]	3.21461	2.80163	2.83727	2.97465	3.42904	3.27139	2.86162	3.0956	3.15485
Agpat2	2	26593057	26604417	-	ENSMUSG00000026921	EGF-like domain 7 [Source:MGI Symbol;Acc:MGI:2449923]	3.56183	4.02471	3.69428	3.62785	3.00827	2.4704	3.29087	3.26509	3.30991
Fam69b	2	26628457	26636497	+	ENSMUSG00000092356	predicted gene 20532 [Source:MGI Symbol;Acc:MGI:5141997]	1.45294	1.08524	1.28473	0.735175	0.742461	-0.132895	0.750753	0.844665	0.99008
5730588L14Rik	2	26640372	26645944	+	ENSMUSG00000086775	RIKEN cDNA 5730588L14 gene [Source:MGI Symbol;Acc:MGI:3045374]	-2.73564	-2.46623	-2.5936	-3.00801	-2.37674	-2.37148	-2.56832	-2.60305	-2.61699
Lcn4	2	26667674	26671282	-	ENSMUSG00000026919	lipocalin 4 [Source:MGI Symbol;Acc:MGI:102668]	-0.38529	-0.115877	-0.243249	-0.65766	-0.498627	-0.309131	-0.217965	-0.252695	-0.266638
Abo	2	26842503	26864979	-	ENSMUSG00000015787	ABO blood group (transferase A, alpha 1-3-N-acetylgalactosaminyltransferase, transferase B, alpha 1-3-galactosyltransferase) [Source:MGI Symbol;Acc:MGI:2135738]	-0.723749	-0.0200944	-1.11971	-1.39236	-1.77133	-1.61983	-1.52867	-1.5634	-1.57734
Surf6	2	26888628	26902879	-	ENSMUSG00000036160	surfeit gene 6 [Source:MGI Symbol;Acc:MGI:98447]	3.90791	4.00262	4.01348	4.38668	4.21893	4.04701	4.04034	3.8221	3.67725
Med22	2	26905262	26910677	-	ENSMUSG00000015776	mediator complex subunit 22 [Source:MGI Symbol;Acc:MGI:98446]	3.05747	3.3182	3.46478	3.98589	3.94	3.96451	3.99645	3.83686	4.10024
Rpl7a	2	26910764	26913318	+	ENSMUSG00000062647	ribosomal protein L7A [Source:MGI Symbol;Acc:MGI:1353472]	7.11951	7.07224	6.82317	6.84802	6.94497	7.22612	6.49955	6.71448	6.50353
Surf1	2	26913383	26916530	-	ENSMUSG00000015790	surfeit gene 1 [Source:MGI Symbol;Acc:MGI:98443]	3.74575	3.31908	3.653	3.80752	4.15371	3.8351	4.019	4.08283	4.08091
Surf2	2	26916367	26920183	+	ENSMUSG00000015790	surfeit gene 1 [Source:MGI Symbol;Acc:MGI:98443]	2.97365	2.96711	3.34609	3.64614	3.48424	2.7241	3.24777	2.88354	3.06177
Surf4	2	26920040	26933928	-	ENSMUSG00000014873	surfeit gene 2 [Source:MGI Symbol;Acc:MGI:98444]	4.98842	5.16824	5.2853	5.24207	5.22936	5.57232	6.09404	6.30226	6.51468
Gm711	2	26934047	26953496	+	ENSMUSG00000049897	predicted gene 711 [Source:MGI Symbol;Acc:MGI:2685557]	-1.88647	-1.61706	-1.74443	-2.15884	-1.99981	-1.81032	-1.68115	-1.75388	-1.76782
Rexo4	2	26953563	26964386	-	ENSMUSG00000052406	REX4, RNA exonuclease 4 homolog (S. cerevisiae) [Source:MGI Symbol;Acc:MGI:2684957]	3.59408	3.46376	3.82104	4.0063	4.1223	3.71077	4.02245	3.89505	3.87158
Adamts13	2	26973416	27009628	+	ENSMUSG00000014852	a disintegrin-like and metallopeptidase (reprolysin type) with thrombospondin type 1 motif, 13 [Source:MGI Symbol;Acc:MGI:2685556]	-3.05501	-2.7856	-2.91297	-3.32738	-3.16835	-2.97885	-2.88768	-2.92241	-2.93636
5930434B04Rik	2	27009926	27021089	+	ENSMUSG00000015488	RIKEN cDNA 5930434B04 gene [Source:MGI Symbol;Acc:MGI:1924317]	1.60408	1.68938	1.55856	1.37482	2.12772	1.77035	2.8864	2.98225	2.99981
Slc2a6	2	27021363	27027998	-	ENSMUSG00000036067	solute carrier family 2 (facilitated glucose transporter), member 6 [Source:MGI Symbol;Acc:MGI:2443286]	-2.43791	-2.16849	-2.29587	-2.71028	-2.55124	-2.07375	-2.27058	-1.97931	-2.28125
Gm13398	2	27037285	27040853	+	ENSMUSG00000087364	predicted gene 13398 [Source:MGI Symbol;Acc:MGI:3652315]	-2.25925	-1.98984	-2.11721	-2.53162	-2.33459	-2.18309	-2.09193	-2.08866	-1.8526
Tmem8c	2	27061636	27072179	-	ENSMUSG00000009214	transmembrane protein 8C [Source:MGI Symbol;Acc:MGI:1913389]	-1.35039	-1.08098	-1.20835	-1.62276	-1.46373	-1.27423	-1.18306	-1.21779	-1.23174
Adamtsl2	2	27079379	27108981	+	ENSMUSG00000036040	ADAMTS-like 2 [Source:MGI Symbol;Acc:MGI:1925044]	-3.75362	-3.48421	-3.61158	-4.02599	-3.86696	-3.67746	-3.5863	-3.62103	-3.63497
Fam163b	2	27110380	27142491	-	ENSMUSG00000009216	family with sequence similarity 163, member B [Source:MGI Symbol;Acc:MGI:1926106]	-1.88575	-2.01258	-1.81395	-2.59236	-1.63509	-0.587352	-1.25067	-2.1494	-2.16334
Gm13399	2	27144898	27162703	-	ENSMUSG00000085008	predicted gene 13399 [Source:MGI Symbol;Acc:MGI:3652314]	-2.76208	-2.49267	-2.62004	-3.03445	-2.87542	-2.68592	-2.59475	-2.62949	-2.64343
Dbh	2	27165233	27183200	+	ENSMUSG00000000889	dopamine beta hydroxylase [Source:MGI Symbol;Acc:MGI:94864]	-2.18356	-1.91415	-2.04152	-2.45593	-2.2969	-2.1074	-2.01624	-2.05097	-2.06491
Sardh	2	27188393	27248337	-	ENSMUSG00000009614	sarcosine dehydrogenase [Source:MGI Symbol;Acc:MGI:2183102]	-3.19637	-2.92696	-3.05433	-3.46874	-3.30971	-3.12021	-3.02904	-3.06377	-3.07772
Gm17071	2	27189382	27234710	+	ENSMUSG00000009614	sarcosine dehydrogenase [Source:MGI Symbol;Acc:MGI:2183102]	1.16105	1.43046	1.30309	0.888682	1.04771	1.23721	1.32838	1.29365	1.2797
Vav2	2	27262104	27427033	-	ENSMUSG00000009621	vav 2 oncogene [Source:MGI Symbol;Acc:MGI:102718]	0.636475	1.03973	1.53508	1.70635	2.75706	2.36927	3.27704	3.37177	3.36615
AA645442	2	27326704	27331297	+	ENSMUSG00000009621	vav 2 oncogene [Source:MGI Symbol;Acc:MGI:102718]	1.05608	1.32549	1.19812	0.783712	0.942745	1.13224	1.22341	1.18868	1.17473
Brd3	2	27445579	27507662	-	ENSMUSG00000026918	bromodomain containing 3 [Source:MGI Symbol;Acc:MGI:1914632]	2.84615	3.65366	3.83393	3.77177	4.05406	4.05058	4.43451	4.37465	4.16115
Wdr5	2	27515157	27536535	+	ENSMUSG00000026917	WD repeat domain 5 [Source:MGI Symbol;Acc:MGI:2155884]	6.62689	6.95236	6.865	6.51373	5.96431	6.0807	6.04583	5.86075	5.51494
Gm13421	2	27540426	27543362	+	ENSMUSG00000085929	predicted gene 13421 [Source:MGI Symbol;Acc:MGI:3649922]	-0.400356	-0.168944	-0.258314	-0.384724	0.0623089	0.648045	-0.195029	0.37848	0.902538
Rxra	2	27676440	27762957	+	ENSMUSG00000015846	retinoid X receptor alpha [Source:MGI Symbol;Acc:MGI:98214]	0.899723	1.48329	2.2259	1.86188	1.85604	1.54136	2.72933	3.30284	3.86775
2810430I11Rik	2	27882925	27887052	-	ENSMUSG00000085766	RIKEN cDNA 2810430I11 gene [Source:MGI Symbol;Acc:MGI:3590515]	-2.52719	-2.25778	-2.38515	-2.79956	-2.64053	-2.45103	-2.35987	-2.2806	-2.33254
Col5a1	2	27886425	28039514	+	ENSMUSG00000085766	RIKEN cDNA 2810430I11 gene [Source:MGI Symbol;Acc:MGI:3590515]	-1.34057	-1.11565	0.340119	-0.343732	-0.263041	-1.5196	3.04279	2.80986	2.96098
Gm13372	2	28025417	28030437	-	ENSMUSG00000026837	collagen, type V, alpha 1 [Source:MGI Symbol;Acc:MGI:88457]	-0.215365	0.0540477	-0.0733238	-0.487735	-0.0407013	-0.139206	0.962203	0.243231	0.597771
Fcnb	2	28076378	28084885	-	ENSMUSG00000026835	ficolin B [Source:MGI Symbol;Acc:MGI:1341158]	-1.17604	-0.906628	-1.034	-1.44841	-1.28938	-1.09988	-1.00872	-1.04345	-1.05739
Gm13371	2	28092032	28093514	-	ENSMUSG00000085693	predicted gene 13371 [Source:MGI Symbol;Acc:MGI:3650807]	0.337455	0.606868	0.479497	0.065086	0.224119	0.413614	0.504781	0.47005	0.456108
F730016J06Rik	2	28095477	28127731	+	ENSMUSG00000086425	RIKEN cDNA F730016J06 gene [Source:MGI Symbol;Acc:MGI:2443559]	-3.53729	-3.26788	-3.39525	-3.80966	-3.65063	-3.46113	-3.36997	-3.4047	-3.41864
Olfm1	2	28192992	28230736	+	ENSMUSG00000026833	olfactomedin 1 [Source:MGI Symbol;Acc:MGI:1860437]	0.318081	-0.039543	0.128229	0.24187	1.91213	2.39302	2.55165	2.89053	1.67507
Gm13373	2	28315016	28324050	-	ENSMUSG00000087196	predicted gene 13373 [Source:MGI Symbol;Acc:MGI:3650390]	-0.144452	0.124962	-0.00240992	-0.416821	-0.257788	-0.0682926	0.0228742	-0.0118564	-0.0257991
Ppp1r26	2	28446800	28455508	+	ENSMUSG00000035829	protein phosphatase 1, regulatory subunit 26 [Source:MGI Symbol;Acc:MGI:2685193]	-0.243509	-0.98882	-0.0751971	-1.42684	-0.541087	-1.07831	0.979415	0.217961	0.279311
1700007K13Rik	2	28462001	28466332	-	ENSMUSG00000026831	RIKEN cDNA 1700007K13 gene [Source:MGI Symbol;Acc:MGI:1916577]	4.55691	4.68934	4.75332	4.17024	3.99327	3.70676	3.38442	3.33448	2.8131
Mrps2	2	28468066	28471178	+	ENSMUSG00000035772	mitochondrial ribosomal protein S2 [Source:MGI Symbol;Acc:MGI:2153089]	5.15648	5.3935	5.38396	5.09507	4.89205	4.47498	4.5868	4.52216	4.65341
Gbgt1	2	28496891	28505415	+	ENSMUSG00000026829	globoside alpha-1,3-N-acetylgalactosaminyltransferase 1 [Source:MGI Symbol;Acc:MGI:2449143]	0.37884	-0.86647	-0.66784	-0.582251	-0.85298	-1.09773	-1.00656	-1.00329	-1.01723
Gm10134	2	28506095	28506475	+	ENSMUSG00000063611	predicted gene 10134 [Source:MGI Symbol;Acc:MGI:3642322]	0.963254	0.944666	0.779294	0.364883	0.523915	0.713411	0.804578	0.769847	0.755905
Ralgds	2	28513125	28553081	+	ENSMUSG00000026821	ral guanine nucleotide dissociation stimulator [Source:MGI Symbol;Acc:MGI:107485]	1.26306	1.37974	1.53279	1.94463	1.80091	2.8677	3.41795	4.02658	3.96124
Cel	2	28555795	28563403	-	ENSMUSG00000026818	carboxyl ester lipase [Source:MGI Symbol;Acc:MGI:88374]	-1.82802	-1.55861	-1.68598	-2.10039	-1.94136	-1.75186	-1.66069	-1.69542	-1.70937
Gm13381	2	28562197	28576698	+	ENSMUSG00000026818	carboxyl ester lipase [Source:MGI Symbol;Acc:MGI:88374]	-0.637723	-0.36831	-0.495682	-0.910093	-0.75106	-0.561565	-0.470398	-0.505128	-0.519071
Gtf3c5	2	28566311	28583751	-	ENSMUSG00000087667	predicted gene 13381 [Source:MGI Symbol;Acc:MGI:3649650]	2.76974	2.83738	3.12198	3.12647	3.21961	2.9597	3.28838	3.50984	3.60098
Gfi1b	2	28609450	28621982	-	ENSMUSG00000026815	growth factor independent 1B [Source:MGI Symbol;Acc:MGI:1276578]	-1.62673	-1.35732	-1.48469	-1.8611	-1.66406	-0.932087	-1.0954	-1.16813	-1.50808
Tsc1	2	28641228	28691167	+	ENSMUSG00000026812	tuberous sclerosis 1 [Source:MGI Symbol;Acc:MGI:1929183]	0.59856	1.1162	1.27658	1.19856	1.74647	3.01354	1.93407	2.67663	1.9215
1700026L06Rik	2	28692080	28699727	-	ENSMUSG00000026809	RIKEN cDNA 1700026L06 gene [Source:MGI Symbol;Acc:MGI:1917237]	-0.334065	-0.0646518	-0.192023	-0.606434	-0.447402	-0.181904	-0.166739	-0.163469	0.360589
Ak8	2	28700164	28813165	+	ENSMUSG00000026807	adenylate kinase 8 [Source:MGI Symbol;Acc:MGI:1916120]	-0.791753	-1.06482	-1.23019	-1.8946	-1.48557	-0.0738338	-0.520668	-0.0451554	-0.24334
Gtf3c4	2	28822299	28840360	-	ENSMUSG00000035666	general transcription factor IIIC, polypeptide 4 [Source:MGI Symbol;Acc:MGI:2138937]	3.0508	3.2995	3.72064	3.61477	3.37949	4.09944	3.91317	3.81199	3.27322
Ddx31	2	28840406	28905571	+	ENSMUSG00000026806	DEAD/H (Asp-Glu-Ala-Asp/His) box polypeptide 31 [Source:MGI Symbol;Acc:MGI:2682639]	2.7734	2.84777	2.91838	3.06324	2.71949	2.35636	3.10913	2.17349	2.4716
Barhl1	2	28907679	28916668	-	ENSMUSG00000026805	BarH-like 1 (Drosophila) [Source:MGI Symbol;Acc:MGI:1859288]	-2.72021	-2.45079	-2.57817	-2.99258	-2.83354	-2.64405	-2.55288	-2.58761	-2.60155
1700101E01Rik	2	28955373	29055064	-	ENSMUSG00000079502	RIKEN cDNA 1700101E01 gene [Source:MGI Symbol;Acc:MGI:2685669]	-0.7691	-0.645927	-1.0613	-1.51371	-0.990676	-1.16518	-0.786015	-1.03275	-1.08469
Ttf1	2	29060262	29087656	+	ENSMUSG00000026803	transcription termination factor, RNA polymerase I [Source:MGI Symbol;Acc:MGI:105044]	2.16425	2.06023	2.38848	2.30306	2.03218	1.81922	2.35178	2.19763	2.15205
Gm13395	2	29088371	29090246	-	ENSMUSG00000087000	predicted gene 13395 [Source:MGI Symbol;Acc:MGI:3651847]	-1.63381	-1.36439	-1.49176	-1.90618	-1.74714	-1.55765	-1.46648	-1.50121	-1.51515
Gm13393	2	29088666	29094501	+	ENSMUSG00000087000	predicted gene 13395 [Source:MGI Symbol;Acc:MGI:3651847]	0.581543	0.850956	0.723584	0.309174	0.468206	0.657702	0.748869	0.714138	0.700195
Setx	2	29124181	29182471	+	ENSMUSG00000043535	senataxin [Source:MGI Symbol;Acc:MGI:2443480]	3.50771	3.6978	4.53376	5.07561	4.85512	3.96362	4.5162	3.69202	3.11793
Ntng2	2	29194541	29253005	-	ENSMUSG00000035513	netrin G2 [Source:MGI Symbol;Acc:MGI:2159341]	-2.75127	-2.44386	-2.28323	-2.40964	-1.46261	-2.34911	-2.58395	-2.61868	-2.63262
6530402F18Rik	2	29245107	29253006	-	ENSMUSG00000035513	netrin G2 [Source:MGI Symbol;Acc:MGI:2159341]	-3.2172	-2.94779	-3.07516	-3.48957	-3.33054	-3.14104	-3.04987	-3.0846	-3.09855
Med27	2	29346819	29524793	+	ENSMUSG00000026799	mediator complex subunit 27 [Source:MGI Symbol;Acc:MGI:1916225]	2.1076	2.4915	2.7133	2.72473	2.50282	1.36941	2.06819	1.66432	2.14606
Gm13402	2	29349842	29396459	-	ENSMUSG00000026799	mediator complex subunit 27 [Source:MGI Symbol;Acc:MGI:1916225]	1.88946	1.84312	2.35751	2.71069	2.43261	1.46114	0.802308	1.52206	1.72011
Rapgef1	2	29619720	29740978	+	ENSMUSG00000039844	Rap guanine nucleotide exchange factor (GEF) 1 [Source:MGI Symbol;Acc:MGI:104580]	2.32526	2.78614	3.65539	3.86874	3.73955	3.00415	4.16435	3.86735	3.90475
Gm13420	2	29744919	29747250	-	ENSMUSG00000079497	predicted gene 13420 [Source:MGI Symbol;Acc:MGI:3649917]	-0.0370281	0.232385	0.105014	-0.309397	-0.150365	0.0391308	0.130298	0.0955671	0.0816244
Gm13547	2	29759312	29768998	+	ENSMUSG00000075425	predicted gene 13547 [Source:MGI Symbol;Acc:MGI:3650473]	-2.61565	-2.34624	-2.47361	-2.88802	-2.72899	-2.00149	-2.44832	-2.19505	-2.459
Trub2	2	29761224	29788502	-	ENSMUSG00000075425	predicted gene 13547 [Source:MGI Symbol;Acc:MGI:3650473]	3.50516	3.50193	3.11983	2.99771	2.87868	2.37466	2.92958	2.18333	2.48106
Coq4	2	29787493	29797935	+	ENSMUSG00000039826	TruB pseudouridine (psi) synthase homolog 2 (E. coli) [Source:MGI Symbol;Acc:MGI:2442186]	2.63724	3.04453	2.96564	3.03618	2.77896	1.46549	2.2428	1.88413	1.36233
Slc27a4	2	29802634	29817522	+	ENSMUSG00000059316	solute carrier family 27 (fatty acid transporter), member 4 [Source:MGI Symbol;Acc:MGI:1347347]	2.28477	2.59422	2.78765	2.53014	2.0905	1.91716	2.53629	2.62423	3.13845
Urm1	2	29820075	29845002	+	ENSMUSG00000069020	ubiquitin related modifier 1 homolog (S. cerevisiae) [Source:MGI Symbol;Acc:MGI:1915455]	3.86781	3.73374	3.30208	3.27765	3.26183	3.31741	2.73894	2.75013	3.02646
2600006K01Rik	2	29868726	29869785	-	ENSMUSG00000039798	RIKEN cDNA 2600006K01 gene [Source:MGI Symbol;Acc:MGI:1917569]	0.492614	-0.172214	0.454895	-0.751997	-0.630965	0.422533	0.0839384	1.35193	0.469507
Cercam	2	29869164	29882840	+	ENSMUSG00000039798	RIKEN cDNA 2600006K01 gene [Source:MGI Symbol;Acc:MGI:1917569]	2.56319	1.89705	2.62263	1.79388	1.87516	3.31984	3.44123	3.68306	3.59691
Odf2	2	29889221	29931746	+	ENSMUSG00000026790	outer dense fiber of sperm tails 2 [Source:MGI Symbol;Acc:MGI:1098824]	4.32377	4.57719	4.93997	4.89916	4.95868	4.96727	4.76159	4.67065	4.18596
Gle1	2	29935426	29960371	+	ENSMUSG00000019715	GLE1 RNA export mediator (yeast) [Source:MGI Symbol;Acc:MGI:1921662]	3.11595	3.30378	3.49662	3.66441	3.62875	3.4682	3.31902	3.32429	3.45211
Spna2	2	29965560	30031451	+	ENSMUSG00000057738	spectrin alpha 2 [Source:MGI Symbol;Acc:MGI:98386]	3.79884	3.93989	4.50031	4.8029	4.17372	3.68014	5.39708	4.99414	5.09221
Wdr34	2	30031546	30048881	-	ENSMUSG00000039715	WD repeat domain 34 [Source:MGI Symbol;Acc:MGI:1919070]	3.49026	3.48125	3.76032	3.79306	4.21851	3.78596	3.52523	3.79713	3.54937
Set	2	30057378	30072577	+	ENSMUSG00000054766	SET nuclear oncogene [Source:MGI Symbol;Acc:MGI:1860267]	7.31444	7.51527	7.53368	7.57996	7.49082	6.24296	6.24654	5.95822	5.91915
Pkn3	2	30077684	30091022	+	ENSMUSG00000026785	protein kinase N3 [Source:MGI Symbol;Acc:MGI:2388285]	0.969627	0.669703	1.87206	1.6676	2.33632	2.23048	1.71375	2.59988	1.66968
Zdhhc12	2	30090944	30093648	-	ENSMUSG00000026785	protein kinase N3 [Source:MGI Symbol;Acc:MGI:2388285]	4.17335	4.15071	4.15225	3.82222	4.41927	4.07737	4.70717	4.4228	4.37336
Zer1	2	30097283	30124585	-	ENSMUSG00000039686	zer-1 homolog (C. elegans) [Source:MGI Symbol;Acc:MGI:2442511]	0.589932	0.930625	1.37008	0.707992	1.68204	2.40812	1.98531	2.34056	2.04799
Tbc1d13	2	30133746	30152013	+	ENSMUSG00000039678	TBC1 domain family, member 13 [Source:MGI Symbol;Acc:MGI:2385326]	5.30105	5.42496	5.62932	4.99706	3.70832	3.55883	4.11017	3.80112	3.58522
Endog	2	30171493	30174069	+	ENSMUSG00000015337	endonuclease G [Source:MGI Symbol;Acc:MGI:1261433]	5.10231	5.41316	5.0544	5.04841	5.12416	4.24093	4.44571	4.15881	4.33532
D2Wsu81e	2	30173447	30178459	-	ENSMUSG00000015337	endonuclease G [Source:MGI Symbol;Acc:MGI:1261433]	4.7653	5.04406	4.69365	4.81821	4.89263	4.39318	4.62679	4.31662	4.37268
Ccbl1	2	30185124	30205847	-	ENSMUSG00000039648	cysteine conjugate-beta lyase 1 [Source:MGI Symbol;Acc:MGI:1917516]	2.32618	1.40905	1.49713	1.6632	2.01865	1.62313	1.47615	1.16721	0.848721
Lrrc8a	2	30237715	30282148	+	ENSMUSG00000007476	leucine rich repeat containing 8A [Source:MGI Symbol;Acc:MGI:2652847]	1.95198	2.05616	2.54661	2.19093	2.16029	2.2984	2.92842	2.41327	2.85945
Phyhd1	2	30266203	30301080	+	ENSMUSG00000007476	leucine rich repeat containing 8A [Source:MGI Symbol;Acc:MGI:2652847]	2.1865	1.89604	2.23634	2.32478	1.91079	2.67528	2.33787	1.86299	2.62589
Dolk	2	30284229	30286354	-	ENSMUSG00000079484	phytanoyl-CoA dioxygenase domain containing 1 [Source:MGI Symbol;Acc:MGI:3612860]	2.13442	2.47282	2.04342	1.92892	0.956738	0.00809895	1.65141	1.69333	2.83622
Nup188	2	30286397	30344266	+	ENSMUSG00000079484	phytanoyl-CoA dioxygenase domain containing 1 [Source:MGI Symbol;Acc:MGI:3612860]	4.88072	5.02006	5.64548	5.6753	5.56647	5.6418	5.46701	5.32654	4.79778
Gm14471	2	30306067	30323986	-	ENSMUSG00000052533	nucleoporin 188 [Source:MGI Symbol;Acc:MGI:2446190]	2.82156	2.64165	3.36669	3.76521	3.35426	3.57249	3.36944	3.14851	2.04271
Sh3glb2	2	30344809	30359337	-	ENSMUSG00000026860	SH3-domain GRB2-like endophilin B2 [Source:MGI Symbol;Acc:MGI:2385131]	2.89583	2.68705	2.69988	2.86036	2.81509	2.75005	2.70294	3.05464	3.46551
Fam73b	2	30364233	30385521	+	ENSMUSG00000026858	family with sequence similarity 73, member B [Source:MGI Symbol;Acc:MGI:1922035]	0.93141	1.08626	1.19706	1.21576	0.966387	0.0827207	1.13078	1.16242	1.70188
Dolpp1	2	30392254	30400529	+	ENSMUSG00000026856	dolichyl pyrophosphate phosphatase 1 [Source:MGI Symbol;Acc:MGI:1914093]	3.09779	3.1684	3.53341	3.74171	3.5086	2.43845	2.72081	2.88378	2.89593
Crat	2	30400471	30415813	-	ENSMUSG00000026856	dolichyl pyrophosphate phosphatase 1 [Source:MGI Symbol;Acc:MGI:1914093]	-0.591662	0.0366996	0.670427	-0.730199	-0.261907	1.68318	0.938302	1.82341	1.67036
Gm16323	2	30413716	30415338	+	ENSMUSG00000026853	carnitine acetyltransferase [Source:MGI Symbol;Acc:MGI:109501]	0.0919584	0.361372	0.234	-0.180411	-0.0213784	0.494119	0.259284	0.262554	0.210611
Ppp2r4	2	30416039	30447806	+	ENSMUSG00000039515	protein phosphatase 2A, regulatory subunit B (PR 53) [Source:MGI Symbol;Acc:MGI:1346006]	4.55109	4.73594	4.83797	4.83137	4.99802	4.82166	4.88614	4.72222	4.72651
Ier5l	2	30472648	30474199	-	ENSMUSG00000089762	immediate early response 5-like [Source:MGI Symbol;Acc:MGI:1919750]	3.2003	3.12671	2.82982	1.73921	2.18358	3.10666	2.19885	2.58688	2.71296
Gm14487	2	30534729	30539022	+	ENSMUSG00000085275	predicted gene 14487 [Source:MGI Symbol;Acc:MGI:3649724]	-1.08716	-0.81775	-0.945121	-1.35953	-1.2005	-1.011	-0.919837	-0.954568	-0.968511
Cstad	2	30595040	30608943	+	ENSMUSG00000047363	CSA-conditional, T cell activation-dependent protein [Source:MGI Symbol;Acc:MGI:1925867]	-1.05237	-0.782957	-0.910328	-1.32474	-1.16571	-0.976211	-0.885044	-0.919775	-0.933717
9330198N18Rik	2	30629655	30689210	+	ENSMUSG00000086405	RIKEN cDNA 9330198N18 gene [Source:MGI Symbol;Acc:MGI:1924766]	-1.07335	-0.803933	-0.931305	-1.34572	-1.18668	-0.997187	-0.906021	-0.940751	-0.954694
Gm14486	2	30658468	30678011	-	ENSMUSG00000086405	RIKEN cDNA 9330198N18 gene [Source:MGI Symbol;Acc:MGI:1924766]	-0.414809	-0.145396	-0.272768	-0.687179	-0.528146	-0.33865	-0.247484	-0.282214	-0.296157
Gm14488	2	30713147	30720057	-	ENSMUSG00000075416	predicted gene 14488 [Source:MGI Symbol;Acc:MGI:3649725]	-2.43025	-2.16084	-2.28821	-2.70262	-2.54359	-2.35409	-2.26292	-2.29765	-2.3116
1700001O22Rik	2	30794769	30803661	-	ENSMUSG00000044320	RIKEN cDNA 1700001O22 gene [Source:MGI Symbol;Acc:MGI:1923631]	-1.07763	-0.502621	-1.76607	-2.21848	-1.83721	-1.39771	-2.06679	-1.77552	-2.11546
4930527E20Rik	2	30803793	30807429	+	ENSMUSG00000085491	RIKEN cDNA 4930527E20 gene [Source:MGI Symbol;Acc:MGI:1925448]	0.755572	1.02499	0.897614	0.483203	0.642235	0.831731	0.922898	0.888167	0.874225
Mettl11a	2	30807826	30823033	+	ENSMUSG00000026857	methyltransferase like 11A [Source:MGI Symbol;Acc:MGI:1913867]	3.9976	3.99436	3.83234	3.62249	3.84261	2.99518	3.6119	3.83179	3.86384
Asb6	2	30823097	30830333	-	ENSMUSG00000039483	ankyrin repeat and SOCS box-containing 6 [Source:MGI Symbol;Acc:MGI:1919573]	1.49104	2.10324	2.41921	2.37508	2.21164	1.35816	2.52799	1.87255	2.42561
Prrx2	2	30834972	30881241	+	ENSMUSG00000039476	paired related homeobox 2 [Source:MGI Symbol;Acc:MGI:98218]	-0.893097	-1.41168	-1.28906	-1.55723	-0.784192	-0.0289373	-0.225771	-0.53826	0.708896
Ptges	2	30889471	30929863	-	ENSMUSG00000050737	prostaglandin E synthase [Source:MGI Symbol;Acc:MGI:1927593]	1.97478	2.14756	0.889065	-0.0429427	-0.593036	-1.10538	0.42003	1.15849	2.67762
Tor1b	2	30952959	30959015	+	ENSMUSG00000026848	torsin family 1, member B [Source:MGI Symbol;Acc:MGI:1353605]	2.52434	2.32042	2.53446	2.45411	2.42785	1.52495	2.90228	2.54802	3.05074
Tor1a	2	30960627	30967933	-	ENSMUSG00000026849	torsin family 1, member A (torsin A) [Source:MGI Symbol;Acc:MGI:1353568]	4.38381	4.44262	3.96869	3.6795	3.76933	3.74445	3.79589	3.84655	3.87136
BC005624	2	30972833	30982201	-	ENSMUSG00000026851	cDNA sequence BC005624 [Source:MGI Symbol;Acc:MGI:2385132]	2.90665	2.91298	3.21185	2.9342	3.36739	2.76476	2.93602	2.71212	2.94397
Usp20	2	30982279	31023586	+	ENSMUSG00000026854	ubiquitin specific peptidase 20 [Source:MGI Symbol;Acc:MGI:1921520]	-0.932091	-0.896543	-0.595353	-0.676408	0.169006	-0.113977	0.769905	1.03231	1.1647
Fnbp1	2	31026206	31142008	-	ENSMUSG00000075415	formin binding protein 1 [Source:MGI Symbol;Acc:MGI:109606]	2.09434	2.41387	2.57627	2.78707	2.53096	2.07118	2.48524	2.1788	2.20375
D330023K18Rik	2	31146457	31152291	-	ENSMUSG00000087269	RIKEN cDNA D330023K18 gene [Source:MGI Symbol;Acc:MGI:2445152]	-0.711656	-0.480244	-0.895616	-1.34803	-1.15099	-0.961499	-0.620332	-0.905062	-0.919005
Gpr107	2	31152316	31219548	+	ENSMUSG00000000194	G protein-coupled receptor 107 [Source:MGI Symbol;Acc:MGI:2139054]	2.74428	2.81258	2.78443	2.54534	2.40254	2.16122	2.73802	3.03532	3.1704
Gm13405	2	31209470	31211347	-	ENSMUSG00000000194	G protein-coupled receptor 107 [Source:MGI Symbol;Acc:MGI:2139054]	-0.256706	0.0507077	-0.114665	-0.529075	-0.370043	-0.180547	-0.0893805	-0.124111	-0.138054
Ncs1	2	31245823	31295989	+	ENSMUSG00000062661	neuronal calcium sensor 1 [Source:MGI Symbol;Acc:MGI:109166]	1.48139	1.4234	1.37789	1.15376	2.10881	2.21629	2.54671	1.83161	1.5654
Hmcn2	2	31314415	31460738	+	ENSMUSG00000055632	hemicentin 2 [Source:MGI Symbol;Acc:MGI:2677838]	-1.59025	-1.92459	-1.25998	-2.10518	-2.56545	-2.91033	-3.87188	-3.32613	-2.68072
Ass1	2	31470207	31520672	+	ENSMUSG00000076441	argininosuccinate synthetase 1 [Source:MGI Symbol;Acc:MGI:88090]	3.89632	4.14992	3.92442	3.53063	2.47705	2.17969	2.12763	2.34627	2.40031
Fubp3	2	31572651	31617526	+	ENSMUSG00000026843	far upstream element (FUSE) binding protein 3 [Source:MGI Symbol;Acc:MGI:2443699]	5.03991	5.4958	5.4645	5.64161	4.64739	4.15249	5.01876	4.40149	4.46446
Gm13425	2	31638170	31640589	-	ENSMUSG00000085224	predicted gene 13425 [Source:MGI Symbol;Acc:MGI:3649915]	-0.185705	0.0837077	-0.0436638	-0.458075	-0.299042	-0.109546	-0.0183796	-0.0531101	-0.0670529
Prdm12	2	31640037	31655795	+	ENSMUSG00000085224	predicted gene 13425 [Source:MGI Symbol;Acc:MGI:3649915]	-2.05998	-1.79057	-1.91794	-2.33235	-2.17332	-1.98382	-1.89265	-1.92738	-1.94133
Exosc2	2	31670715	31681350	+	ENSMUSG00000039356	exosome component 2 [Source:MGI Symbol;Acc:MGI:2385133]	5.36604	5.50207	5.76713	5.92573	5.87422	4.92404	5.16349	4.78724	4.62341
Gm13427	2	31676364	31688469	-	ENSMUSG00000039356	exosome component 2 [Source:MGI Symbol;Acc:MGI:2385133]	1.39087	0.423319	1.36627	1.39626	1.77753	0.956787	0.543474	0.470742	0.560559
Abl1	2	31688376	31804227	+	ENSMUSG00000087549	predicted gene 13427 [Source:MGI Symbol;Acc:MGI:3650808]	2.5355	2.69236	3.14144	2.9923	2.79477	2.68417	3.48988	3.58737	3.33836
Qrfp	2	31806166	31810580	-	ENSMUSG00000043102	pyroglutamylated RFamide peptide [Source:MGI Symbol;Acc:MGI:3630329]	-2.30431	-2.03489	-2.16227	-2.57668	-2.37964	-1.75591	-2.13698	-1.88371	-2.18566
Fibcd1	2	31813290	31846005	-	ENSMUSG00000026841	fibrinogen C domain containing 1 [Source:MGI Symbol;Acc:MGI:2138953]	-3.00312	-2.7337	-2.86107	-3.27549	-3.11645	-2.92696	-2.83579	-2.87052	-2.88446
Gm13441	2	31886934	31892417	-	ENSMUSG00000086356	predicted gene 13441 [Source:MGI Symbol;Acc:MGI:3649406]	-0.978925	-0.709512	-0.836883	-1.25129	-1.09226	-0.902766	-0.811599	-0.84633	-0.860273
Lamc3	2	31887291	31946539	+	ENSMUSG00000086356	predicted gene 13441 [Source:MGI Symbol;Acc:MGI:3649406]	-3.36156	-3.09215	-3.18152	-3.63393	-3.1869	-2.9594	-2.684	-2.61497	-2.12891
Aif1l	2	31950260	31973442	+	ENSMUSG00000001864	allograft inflammatory factor 1-like [Source:MGI Symbol;Acc:MGI:1919598]	2.35553	1.72645	1.05283	0.695124	2.38506	2.21651	2.90398	3.21051	4.9049
Gm13442	2	31961690	31962547	-	ENSMUSG00000001864	allograft inflammatory factor 1-like [Source:MGI Symbol;Acc:MGI:1919598]	-0.161966	0.395448	-0.0199239	-0.358333	-0.237302	0.490195	0.949845	0.665114	2.80485
Nup214	2	31974436	32053975	+	ENSMUSG00000001855	nucleoporin 214 [Source:MGI Symbol;Acc:MGI:1095411]	2.56117	2.80669	3.53021	3.67377	3.22474	2.51139	3.42019	3.01734	2.92007
Gm13609	2	32016644	32017344	-	ENSMUSG00000001855	nucleoporin 214 [Source:MGI Symbol;Acc:MGI:1095411]	1.8115	1.30603	1.77954	1.98649	1.87792	1.34518	2.12059	0.797854	1.46815
Fam78a	2	32050055	32084857	-	ENSMUSG00000001855	nucleoporin 214 [Source:MGI Symbol;Acc:MGI:1095411]	0.824081	0.680475	1.76789	1.12446	0.850155	-0.939734	-0.33545	-0.766422	-0.318365
Gm16534	2	32050086	32064911	-	ENSMUSG00000001855	nucleoporin 214 [Source:MGI Symbol;Acc:MGI:1095411]	0.203616	0.434173	2.23536	1.87573	1.79788	0.0991586	0.887684	0.852953	1.08901
Ppapdc3	2	32095528	32110820	+	ENSMUSG00000051373	phosphatidic acid phosphatase type 2 domain containing 3 [Source:MGI Symbol;Acc:MGI:2445183]	-1.81008	-1.21467	-1.34204	-2.04445	-1.59742	-0.511679	-0.632512	0.322597	0.202021
Prrc2b	2	32151082	32234537	+	ENSMUSG00000039262	proline-rich coiled-coil 2B [Source:MGI Symbol;Acc:MGI:1923304]	3.74947	4.36585	4.81923	4.47521	4.42355	4.46625	5.3659	5.24722	4.85075
Gm13610	2	32232782	32236382	-	ENSMUSG00000039262	proline-rich coiled-coil 2B [Source:MGI Symbol;Acc:MGI:1923304]	3.51528	3.78243	4.52123	4.02905	3.89733	4.30952	4.96374	5.15671	4.72954
Pomt1	2	32236590	32255005	+	ENSMUSG00000039254	protein-O-mannosyltransferase 1 [Source:MGI Symbol;Acc:MGI:2138994]	0.940865	1.29832	1.72589	1.87722	1.32603	1.56034	1.65541	2.20619	1.45994
Uck1	2	32255002	32260159	-	ENSMUSG00000039254	protein-O-mannosyltransferase 1 [Source:MGI Symbol;Acc:MGI:2138994]	3.0876	2.87296	2.36366	2.30222	2.26563	2.98507	2.57266	2.79939	3.12
Swi5	2	32278816	32288075	-	ENSMUSG00000044627	SWI5 recombination repair homolog (yeast) [Source:MGI Symbol;Acc:MGI:1920181]	6.88901	6.79273	6.29314	6.34113	6.35083	6.71223	6.19275	6.28734	6.2913
Golga2	2	32287384	32307921	+	ENSMUSG00000044627	SWI5 recombination repair homolog (yeast) [Source:MGI Symbol;Acc:MGI:1920181]	2.04274	2.37308	2.4322	2.54153	1.98948	2.96251	2.10188	3.00544	3.16556
Dnm1	2	32308471	32353329	-	ENSMUSG00000026825	dynamin 1 [Source:MGI Symbol;Acc:MGI:107384]	-0.680467	-1.41296	-0.873684	-2.0381	-1.39947	0.844296	-0.500321	1.16679	0.837
Ciz1	2	32352327	32380226	+	ENSMUSG00000026825	dynamin 1 [Source:MGI Symbol;Acc:MGI:107384]	-0.0441572	-0.945869	-0.364115	-0.748106	-0.166625	1.27055	1.12854	2.08789	2.24709
1110008P14Rik	2	32377097	32381938	-	ENSMUSG00000039205	CDKN1A interacting zinc finger protein 1 [Source:MGI Symbol;Acc:MGI:1920234]	2.1272	2.03831	2.04436	1.71868	2.13433	2.728	2.54446	2.92103	3.01131
Lcn2	2	32384633	32387797	-	ENSMUSG00000026822	lipocalin 2 [Source:MGI Symbol;Acc:MGI:96757]	-1.95777	-1.68836	-1.81573	-2.23014	-2.07111	-1.88161	-1.79045	-1.82518	-1.83912
Ptges2	2	32395896	32402739	+	ENSMUSG00000026820	prostaglandin E synthase 2 [Source:MGI Symbol;Acc:MGI:1917592]	4.0762	3.88002	3.22726	3.26021	2.95713	3.31251	3.05415	2.85834	3.213
Slc25a25	2	32414487	32451445	-	ENSMUSG00000026819	solute carrier family 25 (mitochondrial carrier, phosphate carrier), member 25 [Source:MGI Symbol;Acc:MGI:1915913]	1.44546	2.1902	2.53075	2.45254	1.71806	1.96603	2.16817	1.8687	2.18283
Naif1	2	32450457	32456953	+	ENSMUSG00000026819	solute carrier family 25 (mitochondrial carrier, phosphate carrier), member 25 [Source:MGI Symbol;Acc:MGI:1915913]	0.787827	1.44093	1.81225	1.55648	0.519971	-0.749634	0.557801	0.145212	0.525966
Gm13412	2	32525031	32527990	+	ENSMUSG00000085017	predicted gene 13412 [Source:MGI Symbol;Acc:MGI:3650612]	-0.192113	0.0773005	-0.050071	-0.464482	-0.305449	-0.115954	-0.0247869	-0.0595174	-0.0734601
Fam102a	2	32535332	32569756	+	ENSMUSG00000039157	family with sequence similarity 102, member A [Source:MGI Symbol;Acc:MGI:2138935]	1.67781	1.94635	1.57835	1.15402	1.11019	0.562192	2.25279	1.66141	2.04739
Dpm2	2	32570858	32573579	+	ENSMUSG00000026810	dolichol-phosphate (beta-D) mannosyltransferase 2 [Source:MGI Symbol;Acc:MGI:1330238]	3.36716	3.57949	3.53687	3.21256	3.48747	2.32314	3.55904	3.01155	3.30493
9430097D07Rik	2	32574184	32575684	-	ENSMUSG00000075405	RIKEN cDNA 9430097D07 gene [Source:MGI Symbol;Acc:MGI:2441749]	-1.34081	-1.0714	-1.19877	-1.61318	-1.45415	-1.26465	-1.17348	-1.20821	-1.22216
Pip5kl1	2	32574797	32583782	+	ENSMUSG00000075405	RIKEN cDNA 9430097D07 gene [Source:MGI Symbol;Acc:MGI:2441749]	-2.03535	-1.47793	-1.6053	-2.26971	-1.71444	-1.0907	-0.302179	-0.680508	-0.492612
St6galnac4	2	32587095	32599698	+	ENSMUSG00000079442	ST6 euraminyl-2,3-beta-galactosyl-1,3)-N-acetylgalactosaminide alpha-2,6-sialyltransferase 4 [Source:MGI Symbol;Acc:MGI:1341894]	0.772236	0.791649	1.2058	0.540742	0.728644	0.865993	1.48492	1.84727	1.22424
St6galnac6	2	32599709	32620806	+	ENSMUSG00000026811	ST6 euraminyl-2,3-beta-galactosyl-1,3)-N-acetylgalactosaminide alpha-2,6-sialyltransferase 6 [Source:MGI Symbol;Acc:MGI:1355316]	1.57216	1.21068	1.74816	1.80777	1.96476	2.54039	1.78459	2.1802	1.30374
Ak1	2	32621758	32646805	+	ENSMUSG00000026817	adenylate kinase 1 [Source:MGI Symbol;Acc:MGI:87977]	4.46836	5.02355	5.36133	5.11383	4.50534	3.63685	4.78588	4.3593	3.84003
Eng	2	32646595	32682669	+	ENSMUSG00000026817	adenylate kinase 1 [Source:MGI Symbol;Acc:MGI:87977]	2.99385	3.09523	3.52045	2.76198	2.69127	2.19573	1.68519	1.28826	-0.436563
Fpgs	2	32682609	32704137	-	ENSMUSG00000026814	endoglin [Source:MGI Symbol;Acc:MGI:95392]	4.15748	4.50891	4.8721	4.93943	4.58105	4.16996	4.66489	4.15849	4.04381
Cdk9	2	32705784	32713076	-	ENSMUSG00000009555	cyclin-dependent kinase 9 (CDC2-related kinase) [Source:MGI Symbol;Acc:MGI:1328368]	4.05813	4.04042	4.35773	4.42861	4.3373	4.00095	4.7768	4.45818	4.33132
Sh2d3c	2	32721055	32755512	+	ENSMUSG00000059013	SH2 domain containing 3C [Source:MGI Symbol;Acc:MGI:1351631]	-1.62566	-1.55727	-1.15976	-1.01857	0.84345	3.03789	2.6566	2.45291	1.4192
6330409D20Rik	2	32732620	32741016	-	ENSMUSG00000059013	SH2 domain containing 3C [Source:MGI Symbol;Acc:MGI:1351631]	-1.27191	-1.0025	-1.12987	-1.54428	-1.38525	-1.15775	-1.10458	-1.10131	-0.865255
Ttc16	2	32757026	32775633	-	ENSMUSG00000039021	tetratricopeptide repeat domain 16 [Source:MGI Symbol;Acc:MGI:2443048]	-3.02825	-2.04683	-2.34372	-2.17765	-1.99534	-1.55585	0.110122	-0.143106	-0.334792
Tor2a	2	32757234	32762244	+	ENSMUSG00000039021	tetratricopeptide repeat domain 16 [Source:MGI Symbol;Acc:MGI:2443048]	3.26633	3.43389	3.12411	3.52339	3.44605	4.37463	5.4357	5.70395	5.4119
Ptrh1	2	32775786	32777597	+	ENSMUSG00000053746	peptidyl-tRNA hydrolase 1 homolog (S. cerevisiae) [Source:MGI Symbol;Acc:MGI:1913779]	2.28923	1.13008	0.00270819	1.05691	0.908294	3.06723	2.52231	3.57145	3.16741
1700019L03Rik	2	32777381	32784428	-	ENSMUSG00000053746	peptidyl-tRNA hydrolase 1 homolog (S. cerevisiae) [Source:MGI Symbol;Acc:MGI:1913779]	0.0427743	-1.02854	-1.44391	-0.913836	-0.901044	1.05317	0.341617	1.58271	0.830945
Stxbp1	2	32787602	32847239	-	ENSMUSG00000026797	syntaxin binding protein 1 [Source:MGI Symbol;Acc:MGI:107363]	0.541474	0.263628	1.03727	1.07095	1.42735	3.11754	2.70061	3.43979	2.29017
Gm13524	2	32846186	32848168	+	ENSMUSG00000026797	syntaxin binding protein 1 [Source:MGI Symbol;Acc:MGI:107363]	-0.159788	0.109625	-0.0177463	-0.432157	-0.273125	-0.083629	0.00753779	-0.0271927	-0.0411354
Gm13523	2	32873755	32876001	-	ENSMUSG00000087496	predicted gene 13523 [Source:MGI Symbol;Acc:MGI:3651426]	0.280162	0.549575	0.422204	0.00779287	0.166825	0.356321	0.447488	0.412757	0.398815
Fam129b	2	32876114	32925254	+	ENSMUSG00000026796	family with sequence similarity 129, member B [Source:MGI Symbol;Acc:MGI:2442910]	2.48862	3.2169	3.96182	4.19831	3.8675	3.3335	5.1898	5.2434	5.56431
Lrsam1	2	32925216	32961614	-	ENSMUSG00000026796	family with sequence similarity 129, member B [Source:MGI Symbol;Acc:MGI:2442910]	-0.155099	0.888407	1.08685	1.09448	1.55549	1.39778	1.63023	1.64267	2.08013
Rpl12	2	32961559	32964496	+	ENSMUSG00000026792	leucine rich repeat and sterile alpha motif containing 1 [Source:MGI Symbol;Acc:MGI:2684789]	5.04348	4.73938	4.38106	4.05043	4.5359	6.19606	3.89691	4.34322	3.94678
Slc2a8	2	32972990	32982083	-	ENSMUSG00000026791	solute carrier family 2, (facilitated glucose transporter), member 8 [Source:MGI Symbol;Acc:MGI:1860103]	2.61274	2.82755	2.98126	2.92756	3.25965	2.85779	2.32904	2.91361	1.99854
Garnl3	2	32986366	33131654	-	ENSMUSG00000038860	GTPase activating RANGAP domain-like 3 [Source:MGI Symbol;Acc:MGI:2139309]	-0.671803	-0.805413	-1.57651	-0.894688	-1.16143	-1.11947	0.19391	0.309656	-0.0761455
Ralgps1	2	33133421	33371486	-	ENSMUSG00000038831	Ral GEF with PH domain and SH3 binding motif 1 [Source:MGI Symbol;Acc:MGI:1922008]	-0.431294	-1.11582	-0.477436	-0.475064	0.0882994	1.40494	1.47176	1.62098	1.43426
Gm13528	2	33177902	33181881	+	ENSMUSG00000038831	Ral GEF with PH domain and SH3 binding motif 1 [Source:MGI Symbol;Acc:MGI:1922008]	0.531419	0.800833	0.673461	0.25905	0.418083	0.607578	0.698745	0.664015	0.650072
Angptl2	2	33216069	33247717	+	ENSMUSG00000038831	Ral GEF with PH domain and SH3 binding motif 1 [Source:MGI Symbol;Acc:MGI:1922008]	-3.08103	-3.13761	-3.26499	-3.3914	-3.23236	-2.79287	-1.44146	0.133597	0.602268
Zbtb34	2	33406108	33431324	-	ENSMUSG00000068966	zinc finger and BTB domain containing 34 [Source:MGI Symbol;Acc:MGI:2685195]	1.87141	2.01691	2.18661	2.43208	2.87174	2.85088	2.89764	2.70647	2.44503
Gm13536	2	33446802	33449207	+	ENSMUSG00000085742	predicted gene 13536 [Source:MGI Symbol;Acc:MGI:3651924]	-0.370301	-0.100888	-0.228259	-0.64267	-0.483638	-0.294142	-0.202975	-0.237706	-0.251649
Zbtb43	2	33450287	33468559	-	ENSMUSG00000026788	zinc finger and BTB domain containing 43 [Source:MGI Symbol;Acc:MGI:1919084]	2.92187	2.95397	3.0035	2.93715	2.20731	2.44231	2.45893	2.47013	2.41237
Gm13530	2	33489782	33503632	+	ENSMUSG00000086939	predicted gene 13530 [Source:MGI Symbol;Acc:MGI:3651890]	0.603569	0.872982	0.745611	0.3312	0.490232	0.679728	0.770895	0.736164	0.722222
Lmx1b	2	33560965	33640511	-	ENSMUSG00000038765	LIM homeobox transcription factor 1 beta [Source:MGI Symbol;Acc:MGI:1100513]	-2.99903	-2.69161	-1.59674	-2.65739	-2.39012	-1.98863	-0.583113	-0.0526092	0.981331
C130021I20Rik	2	33641193	33646349	+	ENSMUSG00000052951	Riken cDNA C130021I20 gene [Source:MGI Symbol;Acc:MGI:3639863]	-2.80277	-2.53336	-2.66073	-3.07514	-2.91611	-2.72661	-1.35761	-1.40545	-0.830278
9430024E24Rik	2	33716361	33718899	-	ENSMUSG00000085463	RIKEN cDNA 9430024E24 gene [Source:MGI Symbol;Acc:MGI:1924507]	-0.266859	0.00255423	-0.124817	-0.539228	-0.380196	-0.1907	-0.0995332	-0.134264	-0.148206
Fam125b	2	33729953	33887946	-	ENSMUSG00000038740	family with sequence similarity 125, member B [Source:MGI Symbol;Acc:MGI:1919793]	0.535787	-0.026694	0.773394	-0.600503	-0.82755	1.01076	1.92415	1.89604	2.22374
Nron	2	33805816	33813591	+	ENSMUSG00000038740	family with sequence similarity 125, member B [Source:MGI Symbol;Acc:MGI:1919793]	-2.62397	-2.35455	-2.48193	-2.89634	-2.7373	-2.54781	-2.45664	-2.49137	-2.50531
Gm13403	2	33935788	33942145	-	ENSMUSG00000085987	predicted gene 13403 [Source:MGI Symbol;Acc:MGI:3649380]	-2.63577	-2.36635	-2.49372	-2.90814	-2.7491	-2.55961	-2.46844	-2.50317	-2.51711
Gm13404	2	33978246	33980324	+	ENSMUSG00000086904	predicted gene 13404 [Source:MGI Symbol;Acc:MGI:3649379]	-1.39974	-1.45633	-1.5457	-1.99811	-1.83908	-1.64958	-1.55841	-1.59314	-1.60709
C230014O12Rik	2	34018289	34111444	-	ENSMUSG00000087461	RIKEN cDNA C230014O12 gene [Source:MGI Symbol;Acc:MGI:3045377]	-1.77333	-2.32992	-2.06105	-2.8717	-2.27843	-2.52317	-2.47001	-2.50474	-2.51868
Pbx3	2	34171457	34373140	-	ENSMUSG00000038718	pre B cell leukemia homeobox 3 [Source:MGI Symbol;Acc:MGI:97496]	0.275334	-0.763886	0.643051	0.563518	1.26527	1.19049	1.21911	1.51425	1.31066
C79798	2	34287771	34304440	+	ENSMUSG00000038718	pre B cell leukemia homeobox 3 [Source:MGI Symbol;Acc:MGI:97496]	-1.59726	-1.32785	-1.45522	-1.86963	-1.7106	-1.5211	-1.42993	-1.46467	-1.47861
Mapkap1	2	34406771	34624950	+	ENSMUSG00000038696	mitogen-activated protein kinase associated protein 1 [Source:MGI Symbol;Acc:MGI:2444554]	2.54678	2.83138	3.11823	3.39815	3.27805	3.1849	3.82503	3.82982	3.80384
Gapvd1	2	34676184	34755232	-	ENSMUSG00000026867	GTPase activating protein and VPS9 domains 1 [Source:MGI Symbol;Acc:MGI:1913941]	3.36324	3.25708	3.45697	3.41073	3.15069	3.77558	4.09797	3.9108	3.84452
Hspa5	2	34771970	34776531	+	ENSMUSG00000026864	heat shock protein 5 [Source:MGI Symbol;Acc:MGI:95835]	8.27805	8.08285	7.48269	6.77446	6.71157	8.09444	8.03329	7.65819	7.96196
Rabepk	2	34777556	34799912	-	ENSMUSG00000070953	Rab9 effector protein with kelch motifs [Source:MGI Symbol;Acc:MGI:2139530]	3.51931	3.24304	3.01952	2.88271	2.77765	2.99661	2.89295	2.70087	3.07299
Fbxw2	2	34804514	34826311	-	ENSMUSG00000035949	F-box and WD-40 domain protein 2 [Source:MGI Symbol;Acc:MGI:1353435]	3.42532	3.50158	3.42825	3.19154	3.28816	3.29163	3.35914	3.30599	3.25096
Psmd5	2	34852088	34870939	-	ENSMUSG00000026869	proteasome (prosome, macropain) 26S subunit, non-ATPase, 5 [Source:MGI Symbol;Acc:MGI:1914248]	4.79774	5.07712	5.17488	5.16875	5.06823	4.55748	4.84801	4.37979	4.43151
D730039F16Rik	2	34874396	34892132	+	ENSMUSG00000026870	RIKEN cDNA D730039F16 gene [Source:MGI Symbol;Acc:MGI:1925246]	-2.00436	-1.77294	-1.90032	-2.31473	-2.11769	-1.6022	-1.83703	-1.87176	-1.8857
Phf19	2	34893757	34914026	-	ENSMUSG00000026873	PHD finger protein 19 [Source:MGI Symbol;Acc:MGI:1921266]	-1.68068	-0.480802	0.664312	1.84337	0.706922	0.157185	1.56132	1.23312	0.269566
Gm13448	2	34912871	34916014	+	ENSMUSG00000026873	PHD finger protein 19 [Source:MGI Symbol;Acc:MGI:1921266]	-1.64007	-1.37066	-1.49803	-1.91244	-1.75341	-1.56391	-1.47274	-1.50747	-1.52142
Traf1	2	34941750	34961772	-	ENSMUSG00000026875	TNF receptor-associated factor 1 [Source:MGI Symbol;Acc:MGI:101836]	-2.51545	-2.82204	-2.94941	-2.99982	-3.16679	-2.68929	-2.88613	-2.92086	-2.9348
Hc	2	34983331	35061438	-	ENSMUSG00000026874	hemolytic complement [Source:MGI Symbol;Acc:MGI:96031]	-2.96796	-2.04206	-2.43416	-2.93473	-3.04329	-3.32604	-3.19687	-3.2696	-2.99555
Gm13449	2	34993973	35013446	+	ENSMUSG00000026874	hemolytic complement [Source:MGI Symbol;Acc:MGI:96031]	-1.05472	-0.785302	-0.912674	-1.32708	-1.16805	-0.978557	-0.88739	-0.92212	-0.936063
AI182371	2	35084046	35101543	-	ENSMUSG00000035875	expressed sequence AI182371 [Source:MGI Symbol;Acc:MGI:2138853]	-1.81988	-1.58847	-1.71584	-2.13025	-1.97122	-1.34748	-1.69055	-1.68728	-1.70123
Cep110	2	35109492	35178822	+	ENSMUSG00000057110	centrosomal protein 110 [Source:MGI Symbol;Acc:MGI:1889576]	1.06406	1.02786	1.91076	1.94773	1.7542	1.33493	1.75378	1.99226	1.49695
Rab14	2	35180205	35201120	-	ENSMUSG00000026878	RAB14, member RAS oncogene family [Source:MGI Symbol;Acc:MGI:1915615]	4.11373	4.42479	4.61238	4.45418	4.22238	4.42744	4.39015	4.64296	4.75234
Gm13605	2	35224535	35226254	+	ENSMUSG00000084768	predicted gene 13605 [Source:MGI Symbol;Acc:MGI:3652204]	-0.151044	0.118369	-0.00900268	-0.423414	-0.264381	-0.0748854	0.0162814	-0.0184491	-0.0323919
Gsn	2	35279663	35307892	+	ENSMUSG00000026879	gelsolin [Source:MGI Symbol;Acc:MGI:95851]	-0.269402	-0.309248	0.709621	0.521932	1.65321	2.65782	5.12285	5.99986	7.00245
Stom	2	35313986	35336976	-	ENSMUSG00000026880	stomatin [Source:MGI Symbol;Acc:MGI:95403]	2.33007	1.97211	1.9205	0.720838	0.81239	4.12153	2.31805	3.35171	2.29674
4930568D16Rik	2	35354218	35367729	-	ENSMUSG00000026882	RIKEN cDNA 4930568D16 gene [Source:MGI Symbol;Acc:MGI:1923109]	-1.05002	-0.780607	-0.907978	-1.32239	-1.16336	-0.973861	-0.882694	-0.917425	-0.931368
4930402F06Rik	2	35375562	35397175	-	ENSMUSG00000079421	RIKEN cDNA 4930402F06 gene [Source:MGI Symbol;Acc:MGI:1922104]	-1.21117	-0.941752	-1.06912	-1.48353	-1.3245	-1.13501	-1.04384	-1.07857	-1.09251
Ggta1	2	35400179	35463231	-	ENSMUSG00000035778	glycoprotein galactosyltransferase alpha 1, 3 [Source:MGI Symbol;Acc:MGI:95704]	2.90384	3.10813	3.02967	2.94618	2.66704	2.52448	3.18811	3.91699	4.00615
Gm13447	2	35503531	35506090	-	ENSMUSG00000085668	predicted gene 13447 [Source:MGI Symbol;Acc:MGI:3650187]	-0.264834	0.00457906	-0.122792	-0.537203	-0.378171	-0.188675	-0.0975083	-0.132239	-0.146182
Gm13446	2	35554849	35558702	-	ENSMUSG00000086555	predicted gene 13446 [Source:MGI Symbol;Acc:MGI:3649869]	-0.456212	-0.186799	-0.314171	-0.728581	-0.569549	-0.380053	-0.288886	-0.323617	-0.33756
Dab2ip	2	35558266	35730994	+	ENSMUSG00000086555	predicted gene 13446 [Source:MGI Symbol;Acc:MGI:3649869]	2.0227	2.24688	3.02628	2.99894	2.90639	2.3546	3.57271	3.15006	3.29258
Ttll11	2	35751241	35979913	-	ENSMUSG00000026885	tubulin tyrosine ligase-like family, member 11 [Source:MGI Symbol;Acc:MGI:1921660]	-2.76352	-2.4941	-2.62147	-3.03588	-2.87685	-2.68736	-2.55819	-2.63092	-2.64486
9030204H09Rik	2	35819190	35823385	+	ENSMUSG00000026885	tubulin tyrosine ligase-like family, member 11 [Source:MGI Symbol;Acc:MGI:1921660]	-0.14004	0.129373	0.00200189	-0.412409	-0.253377	-0.0638808	0.027286	-0.00744453	-0.0213873
Ndufa8	2	36036326	36049406	-	ENSMUSG00000026895	NADH dehydrogenase (ubiquinone) 1 alpha subcomplex, 8 [Source:MGI Symbol;Acc:MGI:1915625]	6.46864	6.57415	6.24406	5.98095	5.94841	5.85478	5.73026	5.94116	6.2139
Morn5	2	36049458	36079718	+	ENSMUSG00000026894	MORN repeat containing 5 [Source:MGI Symbol;Acc:MGI:1922745]	-0.268881	0.000532365	-0.126839	-0.54125	-0.382218	-0.192722	-0.101555	-0.136286	-0.150228
Lhx6	2	36081950	36105408	-	ENSMUSG00000026890	LIM homeobox protein 6 [Source:MGI Symbol;Acc:MGI:1306803]	-1.98371	-0.992055	-0.74807	-2.6948	-3.03577	-2.09627	-2.00063	-2.90384	-2.87978
Rbm18	2	36116079	36136773	-	ENSMUSG00000026889	RNA binding motif protein 18 [Source:MGI Symbol;Acc:MGI:1915139]	2.82299	2.63635	2.60682	2.47855	2.57857	2.76149	2.52729	2.9182	3.05374
Mrrf	2	36136389	36190647	+	ENSMUSG00000026889	RNA binding motif protein 18 [Source:MGI Symbol;Acc:MGI:1915139]	2.92703	2.49488	2.72157	2.85252	3.04086	2.60136	2.44061	3.08817	2.5973
Gm13429	2	36202314	36212903	+	ENSMUSG00000085141	predicted gene 13429 [Source:MGI Symbol;Acc:MGI:3651652]	-1.20061	-0.931198	-1.05857	-1.47298	-1.31395	-1.12445	-1.03329	-1.06802	-1.08196
Gm13431	2	36216777	36222934	+	ENSMUSG00000087187	predicted gene 13431 [Source:MGI Symbol;Acc:MGI:3650776]	-0.473849	-0.204436	-0.331808	-0.746218	-0.587186	-0.39769	-0.306523	-0.341254	-0.355197
Ptgs1	2	36230426	36252272	+	ENSMUSG00000047250	prostaglandin-endoperoxide synthase 1 [Source:MGI Symbol;Acc:MGI:97797]	-2.71243	-2.44301	-2.53239	-2.9848	-2.78776	-2.16403	-2.5451	-2.21583	-1.64929
Olfr338	2	36376778	36377698	+	ENSMUSG00000068950	olfactory receptor 338 [Source:MGI Symbol;Acc:MGI:3030172]	-0.636158	-0.366745	-0.494116	-0.908527	-0.749495	-0.559999	-0.468832	-0.503563	-0.517505
Olfr339	2	36421400	36422329	+	ENSMUSG00000094464	olfactory receptor 339 [Source:MGI Symbol;Acc:MGI:3030173]	-0.650187	-0.380774	-0.508146	-0.922557	-0.763524	-0.574029	-0.482862	-0.517592	-0.531535
Olfr340	2	36452587	36453525	+	ENSMUSG00000094266	olfactory receptor 340 [Source:MGI Symbol;Acc:MGI:3030174]	-0.664082	-0.394669	-0.52204	-0.936451	-0.777419	-0.587923	-0.496756	-0.531487	-0.54543
Olfr341	2	36479187	36480128	-	ENSMUSG00000075387	olfactory receptor 341 [Source:MGI Symbol;Acc:MGI:3030175]	-0.668684	-0.399271	-0.526642	-0.941053	-0.782021	-0.592525	-0.501358	-0.536089	-0.550031
Olfr342	2	36527388	36528441	+	ENSMUSG00000061305	olfactory receptor 342 [Source:MGI Symbol;Acc:MGI:3030176]	-0.83076	-0.561347	-0.688718	-1.10313	-0.944097	-0.754601	-0.663434	-0.698165	-0.712107
Olfr344	2	36568600	36569529	+	ENSMUSG00000096822	olfactory receptor 344 [Source:MGI Symbol;Acc:MGI:3030178]	-0.650187	-0.380774	-0.508146	-0.922557	-0.763524	-0.574029	-0.482862	-0.517592	-0.531535
Olfr345	2	36640041	36640976	+	ENSMUSG00000059251	olfactory receptor 345 [Source:MGI Symbol;Acc:MGI:3030179]	-0.659465	-0.390052	-0.517424	-0.931835	-0.772802	-0.583306	-0.49214	-0.52687	-0.540813
Olfr346	2	36688004	36688933	+	ENSMUSG00000094764	olfactory receptor 346 [Source:MGI Symbol;Acc:MGI:3030180]	-0.650187	-0.380774	-0.508146	-0.922557	-0.763524	-0.574029	-0.482862	-0.517592	-0.531535
Olfr347	2	36734319	36735261	+	ENSMUSG00000057351	olfactory receptor 347 [Source:MGI Symbol;Acc:MGI:3030181]	-0.670215	-0.400801	-0.528173	-0.942584	-0.783551	-0.594056	-0.502889	-0.537619	-0.551562
Olfr348	2	36784276	36787468	+	ENSMUSG00000049315	olfactory receptor 348 [Source:MGI Symbol;Acc:MGI:3030182]	-0.76924	-0.499827	-0.627199	-1.04161	-0.882577	-0.693081	-0.601914	-0.636645	-0.650588
Olfr50	2	36793238	36794176	+	ENSMUSG00000094949	olfactory receptor 50 [Source:MGI Symbol;Acc:MGI:1333746]	-0.664082	-0.394669	-0.52204	-0.936451	-0.777419	-0.587923	-0.496756	-0.531487	-0.54543
Olfr3	2	36812149	36813090	-	ENSMUSG00000075384	olfactory receptor 3 [Source:MGI Symbol;Acc:MGI:102697]	-0.668684	-0.399271	-0.526642	-0.941053	-0.782021	-0.592525	-0.501358	-0.536089	-0.550031
Olfr350	2	36850048	36850986	+	ENSMUSG00000050015	olfactory receptor 350 [Source:MGI Symbol;Acc:MGI:3030184]	-0.664082	-0.394669	-0.52204	-0.936451	-0.777419	-0.587923	-0.496756	-0.531487	-0.54543
Olfr351	2	36859414	36860346	-	ENSMUSG00000075383	olfactory receptor 351 [Source:MGI Symbol;Acc:MGI:3030185]	-0.654834	-0.385421	-0.512792	-0.927203	-0.768171	-0.578675	-0.487508	-0.522239	-0.536181
Olfr352	2	36869568	36870515	+	ENSMUSG00000053146	olfactory receptor 352 [Source:MGI Symbol;Acc:MGI:3030186]	-0.677844	-0.408431	-0.535802	-0.950213	-0.791181	-0.601685	-0.510518	-0.545249	-0.559191
Olfr353	2	36889911	36890846	-	ENSMUSG00000075382	olfactory receptor 353 [Source:MGI Symbol;Acc:MGI:3030187]	-0.659465	-0.390052	-0.517424	-0.931835	-0.772802	-0.583306	-0.49214	-0.52687	-0.540813
Olfr354	2	36906911	36907994	+	ENSMUSG00000055088	olfactory receptor 354 [Source:MGI Symbol;Acc:MGI:3030188]	-0.87125	-0.601836	-0.729208	-1.14362	-0.984586	-0.795091	-0.703924	-0.738654	-0.752597
Olfr355	2	36927180	36928112	-	ENSMUSG00000075380	olfactory receptor 355 [Source:MGI Symbol;Acc:MGI:3030189]	-0.654834	-0.385421	-0.512792	-0.927203	-0.768171	-0.578675	-0.487508	-0.522239	-0.536181
Olfr356	2	36937121	36938068	+	ENSMUSG00000070943	olfactory receptor 356 [Source:MGI Symbol;Acc:MGI:3030190]	-0.677844	-0.408431	-0.535802	-0.950213	-0.791181	-0.601685	-0.510518	-0.545249	-0.559191
Olfr357	2	36996727	36997818	+	ENSMUSG00000055838	olfactory receptor 357 [Source:MGI Symbol;Acc:MGI:3030191]	-0.881858	-0.612445	-0.739816	-1.15423	-0.995195	-0.805699	-0.714532	-0.749263	-0.763205
Olfr358	2	37004589	37005647	-	ENSMUSG00000075379	olfactory receptor 358 [Source:MGI Symbol;Acc:MGI:3030192]	-0.837587	-0.568174	-0.695546	-1.10996	-0.950924	-0.761429	-0.670262	-0.704992	-0.718935
Olfr360	2	37065746	37069260	+	ENSMUSG00000083361	olfactory receptor 360 [Source:MGI Symbol;Acc:MGI:3030194]	-1.26585	-0.996434	-1.12381	-1.53822	-1.37918	-1.18969	-1.09852	-1.13325	-1.14719
Olfr361	2	37084778	37085746	-	ENSMUSG00000075378	olfactory receptor 361 [Source:MGI Symbol;Acc:MGI:3030195]	-0.709453	-0.44004	-0.567412	-0.981823	-0.82279	-0.633295	-0.542128	-0.576858	-0.590801
Gm13434	2	37088288	37089164	-	ENSMUSG00000086667	predicted gene 13434 [Source:MGI Symbol;Acc:MGI:3650367]	0.374849	0.644262	0.516891	0.10248	0.261512	0.451008	0.542175	0.507444	0.493502
Olfr362	2	37104695	37105648	-	ENSMUSG00000075377	olfactory receptor 362 [Source:MGI Symbol;Acc:MGI:3030196]	-0.686946	-0.417533	-0.544904	-0.959315	-0.800283	-0.610787	-0.51962	-0.554351	-0.568294
Olfr364-ps1	2	37146214	37147137	+	ENSMUSG00000078198	olfactory receptor 364, pseudogene 1 [Source:MGI Symbol;Acc:MGI:3030198]	-0.64085	-0.371437	-0.498808	-0.913219	-0.754186	-0.564691	-0.473524	-0.508254	-0.522197
Olfr365	2	37201243	37202181	+	ENSMUSG00000059429	olfactory receptor 365 [Source:MGI Symbol;Acc:MGI:3030199]	-0.664082	-0.394669	-0.52204	-0.936451	-0.777419	-0.587923	-0.496756	-0.531487	-0.54543
Olfr366	2	37219491	37220420	+	ENSMUSG00000068947	olfactory receptor 366 [Source:MGI Symbol;Acc:MGI:3030200]	-0.650187	-0.380774	-0.508146	-0.922557	-0.763524	-0.574029	-0.482862	-0.517592	-0.531535
Olfr368	2	37331749	37332733	+	ENSMUSG00000049018	olfactory receptor 368 [Source:MGI Symbol;Acc:MGI:3030202]	-0.733081	-0.463667	-0.591039	-1.00545	-0.846417	-0.656922	-0.565755	-0.600485	-0.614428
Pdcl	2	37350074	37359332	-	ENSMUSG00000009030	phosducin-like [Source:MGI Symbol;Acc:MGI:1914716]	4.38747	4.14904	3.92596	4.13247	4.4826	4.87992	4.52958	4.61803	4.29296
Rc3h2	2	37370069	37422903	-	ENSMUSG00000075376	ring finger and CCCH-type zinc finger domains 2 [Source:MGI Symbol;Acc:MGI:2442789]	1.11617	1.28505	1.46907	1.29382	1.54698	2.06028	1.88135	2.12017	1.94602
Zbtb6	2	37425500	37443171	-	ENSMUSG00000066798	zinc finger and BTB domain containing 6 [Source:MGI Symbol;Acc:MGI:2442998]	1.90564	1.76694	1.2354	1.48962	1.79255	1.8302	1.92091	1.86033	1.81009
Zbtb26	2	37432168	37443121	-	ENSMUSG00000066798	zinc finger and BTB domain containing 6 [Source:MGI Symbol;Acc:MGI:2442998]	1.59813	1.91051	1.47808	1.54504	1.84487	1.82968	1.81625	1.51111	1.36934
Rabgap1	2	37443279	37566454	+	ENSMUSG00000035437	RAB GTPase activating protein 1 [Source:MGI Symbol;Acc:MGI:2385139]	3.03984	2.97533	2.86607	2.86984	3.2616	3.34953	3.39069	3.60332	3.61226
Strbp	2	37483228	37703859	-	ENSMUSG00000035437	RAB GTPase activating protein 1 [Source:MGI Symbol;Acc:MGI:2385139]	2.15241	2.23082	2.50592	2.26383	2.8984	3.43977	2.87035	2.87481	2.54653
Gpr21	2	37516332	37520603	+	ENSMUSG00000035437	RAB GTPase activating protein 1 [Source:MGI Symbol;Acc:MGI:2385139]	-2.61722	-2.30981	-2.47518	-2.92759	-2.76856	-0.473613	-2.12389	-2.52263	-2.21057
Crb2	2	37776249	37799103	+	ENSMUSG00000035403	crumbs homolog 2 (Drosophila) [Source:MGI Symbol;Acc:MGI:2679260]	-3.46061	-3.1912	-2.88433	-3.69498	-2.70995	-2.11973	0.089249	-0.75108	0.262109
Dennd1a	2	37798991	38287390	-	ENSMUSG00000035403	crumbs homolog 2 (Drosophila) [Source:MGI Symbol;Acc:MGI:2679260]	0.412869	0.651289	1.37079	0.20737	0.487759	0.0751898	1.34492	1.42762	1.64749
Gm13556	2	38286255	38287291	+	ENSMUSG00000035392	DENN/MADD domain containing 1A [Source:MGI Symbol;Acc:MGI:2442794]	0.352918	0.622332	0.49496	0.0805493	0.239582	0.429077	0.520244	0.485514	0.471571
Lhx2	2	38339281	38369733	+	ENSMUSG00000000247	LIM homeobox protein 2 [Source:MGI Symbol;Acc:MGI:96785]	-2.31409	-2.29468	-1.92205	-3.12446	-2.96543	-2.77593	-2.72277	-2.7575	-2.73344
Gm13584	2	38359580	38363980	-	ENSMUSG00000000247	LIM homeobox protein 2 [Source:MGI Symbol;Acc:MGI:96785]	-0.0251148	0.244298	0.116927	-0.297484	-0.138452	0.0510441	0.142211	0.10748	0.0935377
Gm13589	2	38424002	38455851	+	ENSMUSG00000085950	predicted gene 13589 [Source:MGI Symbol;Acc:MGI:3649991]	-1.49905	-1.22963	-1.357	-1.77142	-1.61238	-1.42289	-1.33172	-1.36645	-1.38039
Nek6	2	38511643	38588041	+	ENSMUSG00000026749	NIMA (never in mitosis gene a)-related expressed kinase 6 [Source:MGI Symbol;Acc:MGI:1891638]	1.93936	2.28608	2.79928	2.65102	2.12336	2.56101	3.32239	4.0287	4.49598
Psmb7	2	38588036	38644087	-	ENSMUSG00000026749	NIMA (never in mitosis gene a)-related expressed kinase 6 [Source:MGI Symbol;Acc:MGI:1891638]	7.94708	7.91807	7.7699	7.79769	7.86159	7.55279	7.39388	7.56244	7.62154
Gm13587	2	38672537	38676552	+	ENSMUSG00000087062	predicted gene 13587 [Source:MGI Symbol;Acc:MGI:3712464]	0.6952	0.964613	0.837241	0.42283	0.581863	0.771359	0.862525	0.827795	0.813852
Nr5a1	2	38692656	38714542	-	ENSMUSG00000026751	nuclear receptor subfamily 5, group A, member 1 [Source:MGI Symbol;Acc:MGI:1346833]	-2.83929	-2.56988	-2.69725	-3.11166	-2.95263	-2.76313	-2.67196	-2.70669	-2.72064
4933433P16Rik	2	38712676	38720638	+	ENSMUSG00000026751	nuclear receptor subfamily 5, group A, member 1 [Source:MGI Symbol;Acc:MGI:1346833]	-0.643969	-0.374556	-0.501927	-0.916338	-0.757306	-0.56781	-0.476643	-0.511374	-0.525316
Nr6a1	2	38723370	38927688	-	ENSMUSG00000063972	nuclear receptor subfamily 6, group A, member 1 [Source:MGI Symbol;Acc:MGI:1352459]	2.90954	3.2497	3.25202	3.01229	4.08901	4.42503	4.71885	4.85665	4.68309
Gm13507	2	38823257	38852370	+	ENSMUSG00000063972	nuclear receptor subfamily 6, group A, member 1 [Source:MGI Symbol;Acc:MGI:1352459]	-0.434759	-0.165346	-0.292717	-0.707128	-0.548096	-0.3586	-0.267433	-0.302164	-0.316107
Olfml2a	2	38931978	38963753	+	ENSMUSG00000046618	olfactomedin-like 2A [Source:MGI Symbol;Acc:MGI:2444741]	-2.69689	-2.92748	-3.09285	-3.21926	-0.403744	-0.391053	-0.378761	0.724492	0.683762
Gm13496	2	38996713	38998258	-	ENSMUSG00000085755	predicted gene 13496 [Source:MGI Symbol;Acc:MGI:3651033]	-0.975215	-0.705802	-0.833173	-1.24758	-1.08855	-0.899056	-0.807889	-0.84262	-0.856562
Wdr38	2	38997476	39006168	+	ENSMUSG00000085755	predicted gene 13496 [Source:MGI Symbol;Acc:MGI:3651033]	-0.17099	-0.653183	-0.477913	-0.944966	-1.04905	-0.571554	-1.95711	-1.6336	-1.41795
Rpl35	2	39001580	39005624	-	ENSMUSG00000035295	WD repeat domain 38 [Source:MGI Symbol;Acc:MGI:1923896]	3.76977	3.04469	2.78934	2.80403	3.10974	3.20273	2.78723	2.72075	2.49932
Arpc5l	2	39008076	39015877	+	ENSMUSG00000026755	actin related protein 2/3 complex, subunit 5-like [Source:MGI Symbol;Acc:MGI:1921442]	3.93724	4.2882	3.74744	3.73127	3.92667	3.83571	3.86892	3.75845	4.09414
Golga1	2	39016261	39065541	-	ENSMUSG00000026754	golgi autoantigen, golgin subfamily a, 1 [Source:MGI Symbol;Acc:MGI:1924149]	0.836243	0.458657	0.33081	0.0227159	0.472148	0.910851	0.591846	0.944861	1.43589
Scai	2	39066214	39190730	-	ENSMUSG00000035236	suppressor of cancer cell invasion [Source:MGI Symbol;Acc:MGI:2443716]	0.379327	-0.40758	0.0805751	-0.150053	-0.245277	0.988888	-0.67374	0.208767	-0.165912
Ppp6c	2	39194354	39226451	-	ENSMUSG00000026753	protein phosphatase 6, catalytic subunit [Source:MGI Symbol;Acc:MGI:1915107]	4.45033	4.3294	4.17357	3.99773	3.78982	4.14567	3.84848	4.10482	4.15864
Lrp1b	2	40595248	42653598	-	ENSMUSG00000049252	low density lipoprotein-related protein 1B (deleted in tumors) [Source:MGI Symbol;Acc:MGI:2151136]	-5.28589	-5.01648	-5.14385	-5.55826	-5.39923	-5.20973	-5.11857	-5.1153	-5.16724
Kynu	2	43555329	43682715	+	ENSMUSG00000026866	kynureninase (L-kynurenine hydrolase) [Source:MGI Symbol;Acc:MGI:1918039]	-3.37524	-3.10582	-3.2332	-3.64761	-3.05433	-3.29908	-2.65967	-2.09064	-2.49634
Arhgap15	2	43748824	44395953	+	ENSMUSG00000049744	Rho GTPase activating protein 15 [Source:MGI Symbol;Acc:MGI:1923367]	-3.89534	-3.62592	-3.75329	-4.16771	-4.00867	-3.81918	-3.72801	-3.76274	-3.77668
A430092G05Rik	2	44059238	44065324	-	ENSMUSG00000049744	Rho GTPase activating protein 15 [Source:MGI Symbol;Acc:MGI:1923367]	-1.57128	-1.30187	-1.42924	-1.84365	-1.68462	-1.49512	-1.40395	-1.43868	-1.45263
Gtdc1	2	44564412	44927657	-	ENSMUSG00000036890	glycosyltransferase-like domain containing 1 [Source:MGI Symbol;Acc:MGI:2444269]	0.669205	0.522587	1.10944	0.912485	0.907664	1.12437	1.19554	1.65415	1.17408
Zeb2	2	44983634	45117395	-	ENSMUSG00000026872	zinc finger E-box binding homeobox 2 [Source:MGI Symbol;Acc:MGI:1344407]	-5.052	-4.78259	-4.47572	-5.28637	-5.16534	-4.93784	-4.55868	-4.19717	-3.13063
Gm13476	2	45111138	45114087	+	ENSMUSG00000026872	zinc finger E-box binding homeobox 2 [Source:MGI Symbol;Acc:MGI:1344407]	-1.22789	-0.958479	-1.08585	-1.50026	-1.34123	-1.15173	-1.06057	-1.0953	-1.10924
Gm13479	2	45357265	45404035	+	ENSMUSG00000085591	predicted gene 13479 [Source:MGI Symbol;Acc:MGI:3651869]	-2.99428	-2.72487	-2.85224	-3.26665	-3.10762	-2.91812	-2.82696	-2.86169	-2.87563
1700019E08Rik	2	45696605	45698447	+	ENSMUSG00000086202	RIKEN cDNA 1700019E08 gene [Source:MGI Symbol;Acc:MGI:1916655]	-0.486068	-0.216655	-0.344026	-0.758437	-0.599405	-0.409909	-0.318742	-0.353473	-0.367416
Gm13465	2	45733457	45753311	+	ENSMUSG00000086710	predicted gene 13465 [Source:MGI Symbol;Acc:MGI:3649598]	-0.724266	-0.454852	-0.582224	-0.996635	-0.837602	-0.648107	-0.55694	-0.59167	-0.605613
Gm13467	2	45747803	45751684	-	ENSMUSG00000086710	predicted gene 13465 [Source:MGI Symbol;Acc:MGI:3649598]	1.07647	1.34589	1.21851	0.804104	0.963136	1.15263	1.2438	1.20907	1.19513
Gm13470	2	46419535	46442710	-	ENSMUSG00000086644	predicted gene 13470 [Source:MGI Symbol;Acc:MGI:3649387]	0.493223	0.762636	0.635265	0.220854	0.379886	0.569382	0.660549	0.625818	0.611875
Gm13481	2	48062548	48457245	-	ENSMUSG00000086353	predicted gene 13481 [Source:MGI Symbol;Acc:MGI:3651624]	-1.54732	-1.27791	-1.40528	-1.81969	-1.66066	-1.47116	-1.38	-1.41473	-1.42867
Acvr2a	2	48814109	48903269	+	ENSMUSG00000052155	activin receptor IIA [Source:MGI Symbol;Acc:MGI:102806]	1.55609	1.29716	1.76498	1.52253	1.28581	2.05194	1.71701	2.1082	2.49257
Orc4	2	48902824	48950277	-	ENSMUSG00000052155	activin receptor IIA [Source:MGI Symbol;Acc:MGI:102806]	4.24283	4.04926	3.46519	3.56665	3.54956	3.47566	3.22936	3.23219	3.40652
Mbd5	2	48949510	49322284	+	ENSMUSG00000026761	origin recognition complex, subunit 4 [Source:MGI Symbol;Acc:MGI:1347043]	-1.83049	-1.00814	-0.497372	-0.979891	-1.08558	-1.05676	-0.407355	-0.166214	-0.516107
Epc2	2	49451486	49551948	+	ENSMUSG00000069495	enhancer of polycomb homolog 2 (Drosophila) [Source:MGI Symbol;Acc:MGI:1278321]	2.14355	2.52683	2.74951	2.76707	2.72319	2.08926	2.38991	2.48088	2.96686
Kif5c	2	49619298	49774778	+	ENSMUSG00000026764	kinesin family member 5C [Source:MGI Symbol;Acc:MGI:1098269]	-1.02915	-0.484852	0.522771	-0.195393	1.3935	2.70638	2.3665	1.75582	1.58936
Lypd6b	2	49787688	49948849	+	ENSMUSG00000026765	LY6/PLAUR domain containing 6B [Source:MGI Symbol;Acc:MGI:1919147]	-2.13561	-1.8662	-1.99357	-2.40798	-1.42295	-1.48345	0.0186771	1.25266	1.57235
Gm13480	2	49805976	49812948	-	ENSMUSG00000026765	LY6/PLAUR domain containing 6B [Source:MGI Symbol;Acc:MGI:1919147]	-0.754885	-0.485472	-0.612843	-1.02725	-0.868222	-0.678726	-0.587559	-0.62229	-0.636232
Lypd6	2	50066429	50193569	+	ENSMUSG00000050447	LY6/PLAUR domain containing 6 [Source:MGI Symbol;Acc:MGI:2443848]	-0.982467	-0.755535	-1.22252	-2.1658	-2.03453	-2.28951	0.344217	1.36875	0.758971
Mmadhc	2	50279881	50296801	-	ENSMUSG00000026766	methylmalonic aciduria (cobalamin deficiency) cblD type, with homocystinuria [Source:MGI Symbol;Acc:MGI:1923786]	5.45706	5.48977	5.00657	5.19033	5.45138	5.50534	5.59606	5.57428	5.66817
Gm13483	2	50296810	50433967	+	ENSMUSG00000085862	predicted gene 13483 [Source:MGI Symbol;Acc:MGI:3651423]	-1.12561	-0.856194	-0.983566	-1.39798	-1.23894	-1.04945	-0.958281	-0.993012	-1.00695
Gm13485	2	50547914	50552258	+	ENSMUSG00000085429	predicted gene 13485 [Source:MGI Symbol;Acc:MGI:3651421]	-0.153235	0.116178	-0.0111936	-0.425604	-0.266572	-0.0770763	0.0140906	-0.02064	-0.0345827
Rnd3	2	51130438	51149111	-	ENSMUSG00000017144	Rho family GTPase 3 [Source:MGI Symbol;Acc:MGI:1921444]	2.26034	2.57978	2.19769	2.13432	2.41429	3.61054	3.77029	3.59604	3.42283
Gm13497	2	51241831	51295945	+	ENSMUSG00000086349	predicted gene 13497 [Source:MGI Symbol;Acc:MGI:3650384]	-1.78204	-1.51263	-1.64	-2.05441	-1.89538	-1.70588	-1.61471	-1.64944	-1.66339
Gm13499	2	51363572	51365499	-	ENSMUSG00000086523	predicted gene 13499 [Source:MGI Symbol;Acc:MGI:3650382]	-0.0251148	0.244298	0.116927	-0.297484	-0.138452	0.0510441	0.142211	0.10748	0.0935377
1700057H21Rik	2	51420984	51438785	-	ENSMUSG00000086007	RIKEN cDNA 1700057H21 gene [Source:MGI Symbol;Acc:MGI:1920625]	-0.234115	0.691781	1.13017	0.688	-0.309452	-0.157957	-0.0667898	-0.10152	-0.115463
Tas2r134	2	51627511	51628407	+	ENSMUSG00000056115	taste receptor, type 2, member 134 [Source:MGI Symbol;Acc:MGI:2681300]	-0.598065	-0.328652	-0.456023	-0.870434	-0.711402	-0.521906	-0.430739	-0.46547	-0.479412
Gm13490	2	51656966	51732009	-	ENSMUSG00000085014	predicted gene 13490 [Source:MGI Symbol;Acc:MGI:3650821]	-2.02332	-1.75391	-1.88128	-2.29569	-2.13666	-1.94716	-1.85599	-1.89072	-1.90467
Rbm43	2	51924448	51935163	-	ENSMUSG00000036249	RNA binding motif protein 43 [Source:MGI Symbol;Acc:MGI:1918934]	2.28897	2.17787	1.42925	1.92651	2.41987	0.794161	2.30405	1.48668	2.06511
Nmi	2	51948487	51973494	-	ENSMUSG00000026946	N-myc (and STAT) interactor [Source:MGI Symbol;Acc:MGI:1928368]	-1.4296	-1.16019	-0.891322	-0.333491	2.83715	0.825116	2.50338	1.82891	2.41688
Tnfaip6	2	52038009	52056686	+	ENSMUSG00000053475	tumor necrosis factor alpha induced protein 6 [Source:MGI Symbol;Acc:MGI:1195266]	-1.49088	-0.390985	-1.38684	-1.36701	-1.60422	-1.45272	-1.28555	-1.35829	-1.08423
Rif1	2	52072837	52122383	+	ENSMUSG00000036202	Rap1 interacting factor 1 homolog (yeast) [Source:MGI Symbol;Acc:MGI:1098622]	5.14797	5.29474	5.27674	5.74278	5.24525	4.92244	5.04219	4.64531	3.92881
Neb	2	52136647	52338798	-	ENSMUSG00000026950	nebulin [Source:MGI Symbol;Acc:MGI:97292]	-2.66631	-1.92018	-1.34106	-1.8517	-2.05843	-2.82238	-3.86385	-4.48922	-4.63476
Gm13522	2	52385916	52388260	+	ENSMUSG00000086447	predicted gene 13522 [Source:MGI Symbol;Acc:MGI:3651428]	0.381177	0.65059	0.59922	0.146808	0.381842	0.783337	0.586503	0.513772	0.499829
Arl5a	2	52397951	52424901	-	ENSMUSG00000036093	ADP-ribosylation factor-like 5A [Source:MGI Symbol;Acc:MGI:1922673]	3.94516	3.6911	3.46156	3.43293	3.41555	3.45245	3.88563	3.74431	3.82988
A430018G15Rik	2	52425012	52434885	+	ENSMUSG00000085315	RIKEN cDNA A430018G15 gene [Source:MGI Symbol;Acc:MGI:3040796]	-1.45541	-1.262	-1.35137	-1.76578	-1.56875	-1.45525	-1.36408	-1.39881	-1.41276
Cacnb4	2	52428320	52676831	-	ENSMUSG00000085315	RIKEN cDNA A430018G15 gene [Source:MGI Symbol;Acc:MGI:3040796]	-3.44662	-2.53545	-3.48882	-3.36523	-3.55996	-3.55471	-3.75154	-3.78627	-3.80021
Gm13540	2	52619732	52620601	+	ENSMUSG00000017412	calcium channel, voltage-dependent, beta 4 subunit [Source:MGI Symbol;Acc:MGI:103301]	5.64135	5.31885	4.72488	4.42414	4.55037	4.48879	4.24384	4.57774	4.69598
Stam2	2	52691664	52742281	-	ENSMUSG00000055371	signal transducing adaptor molecule (SH3 domain and ITAM motif) 2 [Source:MGI Symbol;Acc:MGI:1929100]	2.48343	2.57637	2.86101	2.66058	2.79309	2.78181	2.84594	2.60726	2.98913
Fmnl2	2	52857860	53134202	+	ENSMUSG00000036053	formin-like 2 [Source:MGI Symbol;Acc:MGI:1918659]	1.87848	2.50607	2.77461	2.99493	3.05524	3.19316	4.19708	4.06915	3.62975
Prpf40a	2	53134704	53191284	-	ENSMUSG00000061136	PRP40 pre-mRNA processing factor 40 homolog A (yeast) [Source:MGI Symbol;Acc:MGI:1860512]	4.24569	4.4187	4.50124	4.70098	4.55585	4.04852	4.67006	4.36453	4.2243
Arl6ip6	2	53191726	53219220	+	ENSMUSG00000026960	ADP-ribosylation factor-like 6 interacting protein 6 [Source:MGI Symbol;Acc:MGI:1929507]	4.72473	4.85905	4.63844	4.57526	4.74379	4.35968	4.1791	4.4003	4.30714
Rprm	2	54084093	54085552	-	ENSMUSG00000075334	reprimo, TP53 dependent G2 arrest mediator candidate [Source:MGI Symbol;Acc:MGI:1915124]	-0.328611	-0.743439	0.469914	-0.128738	-0.588188	-0.110692	-0.265045	-0.0542557	-0.568198
Galnt13	2	54436317	55118309	+	ENSMUSG00000060988escription=UDP-N-acetyl-alpha-D-galactosamine:polypeptideN-acetylgalactosaminyltransferase 13 [Source:MGISymbol;Acc:MGI:2139447]	No description	-3.72021	-3.45079	-3.57817	-3.99258	-3.83354	-3.64405	-3.55288	-3.58761	-3.60155
Gm14033	2	55411790	55433435	+	ENSMUSG00000087040	predicted gene 14033 [Source:MGI Symbol;Acc:MGI:3650902]	-1.95023	-1.68082	-1.80819	-2.2226	-2.06357	-1.87407	-1.78291	-1.81764	-1.83158
Kcnj3	2	55435970	55598145	+	ENSMUSG00000026824	potassium inwardly-rectifying channel, subfamily J, member 3 [Source:MGI Symbol;Acc:MGI:104742]	-3.13755	-2.86814	-2.99551	-3.40992	-3.25089	-2.98539	-2.93223	-3.00496	-3.0189
Nr4a2	2	57106830	57124003	-	ENSMUSG00000026826	nuclear receptor subfamily 4, group A, member 2 [Source:MGI Symbol;Acc:MGI:1352456]	-2.34177	-2.07235	-2.59597	-2.97238	-2.88935	-2.69985	-2.53268	-2.64341	-1.68511
BB557941	2	57127479	57181754	-	ENSMUSG00000084938	expressed sequence BB557941 [Source:MGI Symbol;Acc:MGI:3034820]	-0.888448	-0.619035	-0.746407	-1.16082	-1.00179	-0.812289	-0.721123	-0.755853	-0.769796
4930555B11Rik	2	57181831	57188257	+	ENSMUSG00000086396	RIKEN cDNA 4930555B11 gene [Source:MGI Symbol;Acc:MGI:1922529]	-1.37124	-1.10183	-1.2292	-1.64361	-1.48458	-1.29508	-1.20392	-1.23865	-1.25259
A930012O16Rik	2	57236227	57238508	-	ENSMUSG00000054181	RIKEN cDNA A930012O16 gene [Source:MGI Symbol;Acc:MGI:2442255]	-1.05275	-1.03334	-1.12271	-0.352877	-0.628086	-1.22659	-1.21143	-1.20816	-1.2221
Gpd2	2	57237635	57370719	+	ENSMUSG00000054181	RIKEN cDNA A930012O16 gene [Source:MGI Symbol;Acc:MGI:2442255]	3.49672	3.99743	4.51007	5.06721	4.93314	4.26268	4.25534	3.78476	3.18589
Galnt5	2	57997884	58045860	+	ENSMUSG00000026828escription=UDP-N-acetyl-alpha-D-galactosamine:polypeptideN-acetylgalactosaminyltransferase 5 [Source:MGISymbol;Acc:MGI:2179403]	No description	-2.91258	-2.64316	-2.77053	-3.18494	-3.02591	-2.83642	-2.74525	-2.77998	-2.79392
Ermn	2	58045113	58052864	-	ENSMUSG00000026828escription=UDP-N-acetyl-alpha-D-galactosamine:polypeptideN-acetylgalactosaminyltransferase 5 [Source:MGISymbol;Acc:MGI:2179403]	No description	-2.61684	-2.34743	-2.4748	-2.88921	-2.73018	-2.54068	-2.44951	-2.48425	-2.49819
Cytip	2	58129137	58195532	-	ENSMUSG00000026832	cytohesin 1 interacting protein [Source:MGI Symbol;Acc:MGI:2183535]	-3.50849	-3.23908	-3.36645	-3.78086	-3.62183	-3.43233	-3.34116	-3.37589	-3.38984
Gm13546	2	58164001	58177063	+	ENSMUSG00000026832	cytohesin 1 interacting protein [Source:MGI Symbol;Acc:MGI:2183535]	-1.18678	-0.917362	-1.04473	-1.45914	-1.30011	-1.11062	-1.01945	-1.05418	-1.06812
Acvr1c	2	58267453	58357895	-	ENSMUSG00000026834	activin A receptor, type IC [Source:MGI Symbol;Acc:MGI:2661081]	-3.97087	-3.70146	-3.82883	-4.24324	-4.08421	-3.89471	-3.80355	-3.83828	-3.85222
Gm13544	2	58276779	58286902	+	ENSMUSG00000026834	activin A receptor, type IC [Source:MGI Symbol;Acc:MGI:2661081]	-2.3107	-2.04129	-2.16866	-2.58307	-2.42404	-2.23454	-2.14338	-2.17811	-2.19205
Acvr1	2	58388644	58567157	-	ENSMUSG00000026836	activin A receptor, type 1 [Source:MGI Symbol;Acc:MGI:87911]	0.789165	0.612398	0.711749	-0.189545	0.618885	0.855633	1.413	1.05606	0.620282
Gm17409	2	58470116	58471077	+	ENSMUSG00000026836	activin A receptor, type 1 [Source:MGI Symbol;Acc:MGI:87911]	-0.698994	-0.429581	-0.556952	-0.971363	-0.81233	-0.622835	-0.531668	-0.566398	-0.580341
Upp2	2	58567298	58792971	+	ENSMUSG00000026839	uridine phosphorylase 2 [Source:MGI Symbol;Acc:MGI:1923904]	-3.57312	-3.30371	-3.39308	-3.84549	-3.57246	-3.20896	-3.1178	-3.44053	-3.45447
Gm13558	2	58705769	58735396	+	ENSMUSG00000026839	uridine phosphorylase 2 [Source:MGI Symbol;Acc:MGI:1923904]	0.0971572	0.36657	0.239199	-0.175212	-0.0161795	0.173316	0.264483	0.229752	0.21581
Ccdc148	2	58821697	59160683	-	ENSMUSG00000036641	coiled-coil domain containing 148 [Source:MGI Symbol;Acc:MGI:3039583]	-3.96808	-3.69866	-3.82603	-4.24045	-4.08141	-3.89192	-3.80075	-3.83548	-3.81142
Gm11099	2	58859434	58907618	+	ENSMUSG00000036641	coiled-coil domain containing 148 [Source:MGI Symbol;Acc:MGI:3039583]	2.34053	2.60995	2.48258	2.06817	2.2272	2.41669	2.50786	2.47313	2.45919
Pkp4	2	59160850	59355208	+	ENSMUSG00000026991	plakophilin 4 [Source:MGI Symbol;Acc:MGI:109281]	3.57111	4.02286	4.51209	4.34678	3.80428	3.77146	4.67072	4.22391	3.79724
5330411J11Rik	2	59382502	59387471	-	ENSMUSG00000087455	RIKEN cDNA 5330411J11 gene [Source:MGI Symbol;Acc:MGI:1923926]	0.43498	0.246874	0.153879	-0.479149	-1.7266	-1.5371	-1.44594	-1.48067	-1.49461
Dapl1	2	59484653	59505020	+	ENSMUSG00000026989	death associated protein-like 1 [Source:MGI Symbol;Acc:MGI:1923997]	-0.196368	0.0730447	-0.0543268	-0.468738	-0.309705	-0.120209	-0.0290427	-0.0637732	-0.0777159
Tanc1	2	59612042	59846149	+	ENSMUSG00000035168	tetratricopeptide repeat, ankyrin repeat and coiled-coil containing 1 [Source:MGI Symbol;Acc:MGI:1914110]	1.49413	1.77644	2.2307	2.28413	1.80991	1.14138	2.09573	1.74377	1.48194
Wdsub1	2	59852364	59882591	-	ENSMUSG00000026988	WD repeat, SAM and U-box domain containing 1 [Source:MGI Symbol;Acc:MGI:1919387]	0.373003	0.869254	0.901125	0.982461	1.6619	1.90888	1.86457	2.06658	1.54725
Baz2b	2	59899363	60209839	-	ENSMUSG00000026987	bromodomain adjacent to zinc finger domain, 2B [Source:MGI Symbol;Acc:MGI:2442782]	1.35022	1.3715	1.5079	0.354952	-0.652979	-0.282547	0.19555	0.606729	0.510784
Gm13572	2	60037141	60038837	+	ENSMUSG00000026987	bromodomain adjacent to zinc finger domain, 2B [Source:MGI Symbol;Acc:MGI:2442782]	0.0841949	0.353608	0.226237	-0.188174	-0.0291419	0.160354	0.251521	0.21679	0.202847
Gm13620	2	60125096	60125819	+	ENSMUSG00000026987	bromodomain adjacent to zinc finger domain, 2B [Source:MGI Symbol;Acc:MGI:2442782]	0.21372	0.483133	0.355762	-0.0586492	0.100383	0.32788	0.381046	0.346315	0.332373
2007-03-01	2	60209887	60250676	+	ENSMUSG00000026977	membrane-associated ring finger (C3HC4) 7 [Source:MGI Symbol;Acc:MGI:1931053]	4.05157	3.88874	3.77883	3.78056	3.57031	3.92274	3.55128	3.84997	3.63645
Cd302	2	60251993	60284488	-	ENSMUSG00000060703	CD302 antigen [Source:MGI Symbol;Acc:MGI:1913455]	1.32465	0.625544	0.974896	0.285601	0.389035	0.0785308	0.273457	-0.483516	0.409025
Ly75	2	60292103	60383303	-	ENSMUSG00000026980	lymphocyte antigen 75 [Source:MGI Symbol;Acc:MGI:106662]	3.45229	3.19643	3.58463	2.31711	0.815262	0.572103	0.944743	0.785491	0.44004
Gm13571	2	60338188	60371234	+	ENSMUSG00000026980	lymphocyte antigen 75 [Source:MGI Symbol;Acc:MGI:106662]	-0.335359	-0.656589	-1.1802	-1.71597	-2.38742	-1.62768	-2.14476	-1.96749	-2.19343
Gm13580	2	60411525	60412579	+	ENSMUSG00000087283	predicted gene 13580 [Source:MGI Symbol;Acc:MGI:3650460]	4.66356	5.03918	3.35461	2.3846	-0.00909472	0.1424	0.233567	0.198836	0.184894
Pla2r1	2	60417543	60553308	-	ENSMUSG00000054580	phospholipase A2 receptor 1 [Source:MGI Symbol;Acc:MGI:102468]	-4.02062	-3.75121	-3.87858	-4.29299	-4.13396	-3.51022	-2.73929	-1.84546	-2.089
Gm13583	2	60550757	60553923	+	ENSMUSG00000054580	phospholipase A2 receptor 1 [Source:MGI Symbol;Acc:MGI:102468]	-1.60928	-1.33987	-1.46724	-1.88165	-1.72262	-1.53312	-1.44195	-1.47668	-1.49063
Itgb6	2	60598292	60722643	-	ENSMUSG00000026971	integrin beta 6 [Source:MGI Symbol;Acc:MGI:96615]	-3.58494	-3.31552	-3.4429	-3.85731	-3.69827	-3.50878	-3.41761	-3.45234	-3.14028
Rbms1	2	60750193	60963192	-	ENSMUSG00000026970	RNA binding motif, single stranded interacting protein 1 [Source:MGI Symbol;Acc:MGI:1861774]	2.26054	2.74488	2.99783	2.5464	2.60637	3.6123	5.12331	5.30212	5.36599
Gm13582	2	60964376	60975151	-	ENSMUSG00000075325	predicted gene 13582 [Source:MGI Symbol;Acc:MGI:3642495]	-2.1636	-1.89418	-2.02156	-2.43597	-2.27693	-2.08744	-1.99627	-2.031	-2.04494
Tank	2	61578585	61654171	+	ENSMUSG00000064289	TRAF family member-associated Nf-kappa B activator [Source:MGI Symbol;Acc:MGI:107676]	1.19152	0.580368	-0.157739	-0.0201767	0.43324	1.13336	1.52187	1.16263	1.56589
Psmd14	2	61711694	61800376	+	ENSMUSG00000026914	proteasome (prosome, macropain) 26S subunit, non-ATPase, 14 [Source:MGI Symbol;Acc:MGI:1913284]	7.08399	6.99352	6.33482	6.60516	6.57036	6.00265	5.95681	5.87606	5.98369
Tbr1	2	61802930	61814114	+	ENSMUSG00000035033	T-box brain gene 1 [Source:MGI Symbol;Acc:MGI:107404]	-3.21064	-2.94123	-3.0686	-3.48301	-3.32398	-3.13448	-3.04331	-2.79004	-3.09199
Slc4a10	2	62046462	62326730	+	ENSMUSG00000026904	solute carrier family 4, sodium bicarbonate cotransporter-like, member 10 [Source:MGI Symbol;Acc:MGI:2150150]	-3.15036	-2.34294	-3.25831	-2.98848	-3.55169	-3.3622	-3.27103	-3.30576	-3.3197
Dpp4	2	62330073	62412231	-	ENSMUSG00000035000	dipeptidylpeptidase 4 [Source:MGI Symbol;Acc:MGI:94919]	4.3524	3.73171	2.81988	2.44443	1.33936	-1.89394	-3.17125	-2.54215	-2.93193
Gm13561	2	62357071	62470913	+	ENSMUSG00000035000	dipeptidylpeptidase 4 [Source:MGI Symbol;Acc:MGI:94919]	-1.62357	-1.31616	-1.48153	-1.89594	-1.73691	-1.54741	-1.45625	-1.49098	-1.50492
Gm13565	2	62436880	62441142	-	ENSMUSG00000087518	predicted gene 13561 [Source:MGI Symbol;Acc:MGI:3651674]	-0.240312	0.0291014	-0.09827	-0.512681	-0.353648	-0.164153	-0.0729859	-0.107716	-0.121659
Gm13564	2	62452936	62456648	-	ENSMUSG00000087518	predicted gene 13561 [Source:MGI Symbol;Acc:MGI:3651674]	-0.14885	0.120563	-0.00680856	-0.421219	-0.262187	-0.0726913	0.0184755	-0.016255	-0.0301977
[truncated: 23,966 more rows]
