# Supplementary material for: BAF complex-mediated chromatin relaxation is required for establishment of X chromosome inactivation
Source: Nat Commun. 2022 Mar 29;13:1658. doi: 10.1038/s41467-022-29333-1 (PMC8964718; doi:10.1038/s41467-022-29333-1)
Supplement: Supplementary file 5 — Supplementary Data 2 [file 41467_2022_29333_MOESM5_ESM.xlsx]

## Sheet: S4.4 Day6
Probe	Chromosome	Start	Nons-Day6-rep3_S16.hisat2.genome1.bam	Smarca4-4-Day6-rep3_S17.hisat2.genome1.bam	FC (Clk-Nons)
Mrpl15	1	4773206	-0.204734	-0.263389	-0.0586548
Lypla1	1	4807788	0.330165	0.237206	-0.0929594
Tcea1	1	4857814	0.890483	0.727088	-0.163394
Atp6v1h	1	5083173	-0.0944862	-0.139111	-0.0446243
Rb1cc1	1	6206197	0.0819798	-0.104377	-0.186357
Pcmtd1	1	7088920	0.206883	0.185464	-0.021419
Rrs1	1	9545408	0.443912	0.480378	0.0364657
Mybl1	1	9667415	-0.394021	-0.227456	0.166564
Vcpip1	1	9718622	0.134067	-0.308826	-0.442893
Sgk3	1	9798130	0.994591	0.447413	-0.547178
Gm10567	1	9960171	2.7026	1.95252	-0.750075
Cops5	1	10024602	-0.0411282	-0.0282845	0.0128436
Cspp1	1	10038218	0.365273	0.0253792	-0.339894
Arfgef1	1	10137571	0.667043	0.292665	-0.374378
Prex2	1	10993465	2.34445	2.4121	0.0676492
A830018L16Rik	1	11414105	1.86406	1.55343	-0.310635
Sulf1	1	12692430	0.196795	0.225576	0.0287819
Slco5a1	1	12866549	1.84371	2.20127	0.357554
Ncoa2	1	13139105	0.482256	0.293303	-0.188952
Tram1	1	13564702	0.0581245	0.151301	0.0931768
Lactb2	1	13624845	0.169272	0.295392	0.126119
Terf1	1	15805658	-0.279634	-0.0420246	0.23761
Rpl7	1	16101295	-0.0960245	-0.201437	-0.105412
Rdh10	1	16105774	-0.0651398	-0.751739	-0.686599
Stau2	1	16228674	-0.400007	-0.296194	0.103813
Ube2w	1	16569782	-0.0293145	-0.0561218	-0.0268073
Tceb1	1	16642766	-0.354894	-0.615664	-0.26077
Tmem70	1	16665207	0.373198	0.221185	-0.152013
Jph1	1	16994938	-0.542583	-1.0325	-0.48992
Mcm3	1	20802974	-0.0275259	-0.0208769	0.00664902
Tram2	1	20996296	0.0591517	0.114886	0.0557344
Ogfrl1	1	23366424	0.179244	0.118425	-0.0608191
B3gat2	1	23761753	0.00552487	0.138025	0.1325
Smap1	1	23844846	0.00856638	-0.0273786	-0.0359449
1110058L19Rik	1	23995939	-0.78387	-0.502266	0.281603
Fam135a	1	24010758	-0.0781417	-0.159641	-0.0814996
Lmbrd1	1	24678544	0.0415912	-0.285723	-0.327314
Phf3	1	30802342	0.0376949	0.0694966	0.0318017
Ptp4a1	1	30940303	3.72146	2.27801	-1.44345
Prim2	1	33453811	0.0333486	0.546545	0.513196
Rab23	1	33719882	0.221283	-0.0680575	-0.289341
Bag2	1	33745484	-0.244328	-0.401886	-0.157558
Zfp451	1	33760472	0.23255	-0.0418787	-0.274428
Dst	1	34011825	0.728108	0.471194	-0.256914
Ccdc115	1	34436671	0.601511	0.335139	-0.266373
Imp4	1	34439851	-0.0858984	0.20707	0.292969
C230030N03Rik	1	34678188	1.18419	1.46744	0.283249
Arhgef4	1	34721924	0.778218	0.617967	-0.160252
Fam168b	1	34813219	-0.100339	-0.0853114	0.015028
Plekhb2	1	34849976	-0.239522	0.441217	0.680739
Hs6st1	1	36068400	-0.272715	-0.037746	0.234969
Uggt1	1	36141530	-0.0171857	0.110137	0.127323
Kansl3	1	36335730	-0.227095	-0.315782	-0.0886874
Lman2l	1	36422065	-0.436585	-0.0604062	0.376179
Cnnm4	1	36471620	-0.353003	0.283966	0.636968
Cnnm3	1	36511867	-0.179834	-0.446787	-0.266953
Sema4c	1	36548642	0.34975	0.23511	-0.11464
Cox5b	1	36691487	0.342435	0.767491	0.425055
Actr1b	1	36699202	-0.0184355	0.118287	0.136722
Tmem131	1	36792191	0.252366	-0.000732422	-0.253098
Inpp4a	1	37299865	-0.617619	-0.760006	-0.142387
6330578E17Rik	1	37417084	0.20837	0.380651	0.172281
Mrpl30	1	37890477	-0.563946	-0.022387	0.541559
Txndc9	1	37983867	-0.0725522	-0.124538	-0.0519862
Rev1	1	38052787	0.414531	0.0049901	-0.409541
Aff3	1	38177326	0.278674	-0.264864	-0.543538
Pdcl3	1	38987814	-0.0887499	-0.0295067	0.0592432
D1Bwg0212e	1	39534992	0.420937	0.576983	0.156046
Gm15832	1	39547570	0.171899	0.416366	0.244467
Rnf149	1	39551296	0.159858	0.201566	0.041708
Map4k4	1	39900913	0.424966	0.411019	-0.013947
Mfsd9	1	40772038	0.914102	1.16111	0.247007
Mrps9	1	42851233	0.29526	-0.242639	-0.537899
Tgfbrap1	1	43047269	-0.0950007	-0.190281	-0.0952802
AI597479	1	43098710	0.0619221	0.349731	0.287809
Fhl2	1	43123074	-1.56487	-1.12702	0.437854
Nck2	1	43445751	0.577674	0.105766	-0.471908
Uxs1	1	43746966	0.168077	0.324825	0.156749
Tpp2	1	43934002	0.270651	0.153331	-0.11732
1700029F09Rik	1	44086613	0.100677	-0.110642	-0.21132
Kdelc1	1	44091463	0.0488782	0.0310264	-0.0178518
Bivm	1	44118957	0.801627	0.671531	-0.130096
Ercc5	1	44147847	0.310197	0.241279	-0.0689182
Gulp1	1	44551511	-1.23635	-0.927022	0.309324
Wdr75	1	45795166	-0.10115	-0.0253754	0.0757742
Slc40a1	1	45908070	0.319667	0.529372	0.209704
Slc39a10	1	46807544	0.644677	0.519676	-0.125001
Obfc2a	1	51469498	0.400548	0.5523	0.151751
Myo1b	1	51749765	-0.687241	-0.689903	-0.00266266
Gls	1	52163448	-0.0849199	-0.231179	-0.146259
Nab1	1	52457294	-0.0265193	-0.353658	-0.327138
Tmem194b	1	52630705	0.207011	-0.457256	-0.664267
Mfsd6	1	52656286	0.102174	0.30688	0.204706
Hibch	1	52845013	0.111438	-0.357939	-0.469378
1700019D03Rik	1	52922324	3.32718	6.02736	2.70018
Pms1	1	53189187	0.302263	0.0306602	-0.271603
Ormdl1	1	53297095	0.46869	0.0872693	-0.381421
Osgepl1	1	53313624	0.163975	0.290392	0.126418
Asnsd1	1	53325507	0.678672	0.804605	0.125933
Stk17b	1	53755506	-0.0340314	-0.089303	-0.0552716
Hecw2	1	53806882	-0.616413	-0.316292	0.300121
Gtf3c3	1	54397581	-0.0912023	-0.252885	-0.161683
Pgap1	1	54473000	-0.673773	-0.280632	0.393141
Sf3b1	1	54985169	-0.0993748	-0.121479	-0.0221043
Coq10b	1	55052770	0.564398	0.562685	-0.0017133
Hspd1	1	55077835	-0.402479	-0.475483	-0.0730042
Hspe1	1	55088132	0.647217	0.627257	-0.0199594
Mob4	1	55131231	0.133978	-0.168015	-0.301993
Mars2	1	55237177	-0.0118978	-0.178546	-0.166649
1700066M21Rik	1	57377620	0.177136	-0.127921	-0.305057
1110034B05Rik	1	57388237	0.306419	0.725894	0.419475
9430016H08Rik	1	57406328	0.0501633	0.362743	0.312579
Kctd18	1	57955101	0.228639	0.33303	0.104391
Sgol2	1	57995971	0.375752	0.46514	0.0893884
Bzw1	1	58393136	-0.0514298	-0.145647	-0.0942168
Clk1	1	58410189	0.301872	0.0613804	-0.240491
Ppil3	1	58430994	0.470495	0.347522	-0.122973
Nif3l1	1	58445151	0.110794	0.0944715	-0.0163221
Orc2	1	58462771	0.221311	0.10196	-0.11935
Fam126b	1	58522806	0.0338407	-0.0672994	-0.10114
Ndufb3	1	58586384	-0.0513554	-0.360698	-0.309342
Cflar	1	58711508	-0.16252	-0.619324	-0.456805
Trak2	1	58900449	-0.185149	-0.023242	0.161907
Tmem237	1	59100594	0.433557	0.414865	-0.0186915
Mpp4	1	59120936	0.670176	-0.686888	-1.35706
Als2	1	59162926	-0.0800805	-0.551939	-0.471858
Fzd7	1	59482147	-0.0421948	-0.0713487	-0.0291538
Nop58	1	59685006	-0.0760336	-0.0586038	0.0174298
Bmpr2	1	59764279	0.24425	0.0436802	-0.20057
Fam117b	1	59913006	-0.0828252	-0.156683	-0.0738578
Wdr12	1	60076868	-0.0739059	-0.0904603	-0.0165544
Nbeal1	1	60180599	-0.208502	0.0224218	0.230924
Cyp20a1	1	60343323	1.00675	0.943637	-0.0631137
Abi2	1	60409619	-0.0517502	0.152647	0.204398
Raph1	1	60483236	0.329139	-0.392974	-0.722113
Nrp2	1	62703285	-0.813465	-0.472569	0.340897
Ino80d	1	62958418	0.34164	0.211542	-0.130098
Gm11602	1	63114471	0.156958	0.076412	-0.0805464
Ndufs1	1	63143596	0.0136375	-0.137803	-0.151441
Eef1b2	1	63176825	-0.169156	-0.227655	-0.0584993
Zdbf2	1	63273265	-0.161023	-0.175831	-0.0148082
Adam23	1	63445891	2.4755	2.30553	-0.169963
Fastkd2	1	63730614	-0.305776	-0.135262	0.170513
Klf7	1	64029447	0.442569	0.253105	-0.189465
Creb1	1	64532804	0.0246425	-0.20169	-0.226333
Mettl21a	1	64606473	0.800146	0.220003	-0.580143
2810408I11Rik	1	64679871	0.525059	-0.206895	-0.731954
Ccnyl1	1	64690455	-0.2734	-0.33909	-0.06569
Fzd5	1	64730560	-0.142206	-0.0941482	0.0480576
Plekhm3	1	64785983	-0.19531	-0.251673	-0.0563631
D630023F18Rik	1	65100619	0.940574	1.00387	0.0632956
Idh1	1	65158616	0.184012	0.0328717	-0.151141
Pikfyve	1	65186750	-0.454205	-0.475806	-0.0216007
Mtap2	1	66175273	1.16659	0.689041	-0.477545
Rpe	1	66700831	-0.024498	0.190467	0.214965
Kansl1l	1	66719248	0.450155	0.519563	0.0694084
Acadl	1	66830839	-0.459811	-0.211399	0.248413
Lancl1	1	67000517	-0.124372	-0.229415	-0.105042
Ikzf2	1	69531214	-0.437371	-0.808194	-0.370824
Bard1	1	71027498	-0.486533	-0.444178	0.0423551
Atic	1	71557150	-0.470003	-0.367797	0.102206
Fn1	1	71585523	0.116904	0.33963	0.222726
Mreg	1	72159233	0.098526	0.194206	0.0956805
Pecr	1	72259167	0.858067	0.839447	-0.0186205
Xrcc5	1	72307421	0.2225	0.302167	0.0796671
Smarcal1	1	72583251	-0.37252	-0.265026	0.107493
Rpl37a	1	72711260	-1.01026	-0.982203	0.0280528
Igfbp2	1	72824503	-0.35848	-0.374498	-0.0160179
Tns1	1	73910231	0.291171	0.375653	0.0844822
Arpc2	1	74236497	0.139728	0.178325	0.0385966
Aamp	1	74279840	-0.143525	-0.146983	-0.00345755
Pnkd	1	74284930	-0.91225	-0.724224	0.188026
Tmbim1	1	74288247	-0.538411	-0.302224	0.236187
Ctdsp1	1	74391509	-0.0073967	-0.0399976	-0.0326009
Usp37	1	74435510	0.0015645	0.109859	0.108294
Rqcd1	1	74506058	-0.208968	-0.243526	-0.0345578
Zfp142	1	74565127	0.224889	0.45201	0.227121
Bcs1l	1	74588289	-0.0858984	-0.784443	-0.698545
Rnf25	1	74593748	0.319358	-0.152111	-0.471469
Ttll4	1	74661745	-0.123303	-0.172648	-0.049345
1810031K17Rik	1	75134554	0.0576928	0.0500774	-0.00761533
Fam134a	1	75142786	-0.0306158	-0.480437	-0.449821
Zfand2b	1	75168646	-0.397359	0.200637	0.597997
Abcb6	1	75171717	-0.381065	-0.657888	-0.276823
Atg9a	1	75180866	0.197036	-0.37756	-0.574596
Ankzf1	1	75192151	-0.256339	-0.11333	0.143009
Stk16	1	75210838	-0.44123	0.0572734	0.498503
Tuba4a	1	75214974	-0.462047	-0.640791	-0.178745
Ptprn	1	75247041	0.219286	-0.259467	-0.478753
Dnpep	1	75307896	-0.204003	-0.337826	-0.133823
Des	1	75360329	0.485644	0.116498	-0.369146
Speg	1	75375297	-0.0739255	-0.986448	-0.912523
Gmppa	1	75435930	-0.51096	-0.304504	0.206456
Chpf	1	75474569	-0.113605	0.0482774	0.161883
Obsl1	1	75479310	0.0696073	-0.29998	-0.369587
Stk11ip	1	75521529	0.533011	0.681137	0.148125
Farsb	1	78417958	0.041924	0.17852	0.136596
Acsl3	1	78657825	-0.187425	-0.11297	0.0744548
Utp14b	1	78658038	-0.219329	-0.357022	-0.137693
Ap1s3	1	79606876	-0.309103	-0.564152	-0.255049
Wdfy1	1	79702262	-0.0613208	-0.125852	-0.0645309
Mrpl44	1	79776018	-0.181622	-0.171422	0.0102005
Serpine2	1	79794197	-0.292167	-0.874166	-0.581999
Cul3	1	80264923	0.120318	-0.0633826	-0.183701
Irs1	1	82233101	-0.439535	-0.734194	-0.294658
Rhbdd1	1	82316452	-0.107325	0.140645	0.24797
Mff	1	82724890	0.0961456	0.0111055	-0.0850401
Agfg1	1	82839483	-0.0298934	-0.115047	-0.0851541
Pid1	1	84036296	2.62351	2.96491	0.341394
Trip12	1	84721189	-0.108485	-0.134137	-0.0256519
Cab39	1	85793441	0.15658	0.26505	0.10847
Itm2c	1	85894281	-0.103989	-0.446802	-0.342813
Psmd1	1	86064387	-0.0531406	-0.0379105	0.0152302
RP24-308M3.1	1	86133637	-0.0700006	-0.129211	-0.0592103
Armc9	1	86154780	0.177136	0.0805523	-0.0965838
B3gnt7	1	86303221	-0.0281825	0.305352	0.333534
Ncl	1	86344719	-0.0358219	-0.0293474	0.0064745
Ptma	1	86526736	-0.586719	-0.632986	-0.0462675
Cops7b	1	86582904	0.101561	0.241854	0.140293
Dis3l2	1	86703804	0.147592	0.572979	0.425388
Eif4e2	1	87213914	0.526578	0.376755	-0.149823
Gigyf2	1	87326998	-0.104454	0.0712233	0.175677
Inpp5d	1	87620312	1.00007	1.08854	0.0884614
Atg16l1	1	87755870	-0.135226	-0.161191	-0.0259647
Dgkd	1	87853287	0.050838	0.199901	0.149063
Usp40	1	87945121	-0.647778	0.0256243	0.673402
Hjurp	1	88262471	-0.183364	0.238304	0.421668
Arl4c	1	88673125	-0.311426	-0.266927	0.0444989
Sh3bp4	1	89070415	-0.305545	-0.274888	0.0306573
Agap1	1	89454811	0.421896	0.187581	-0.234315
Cops8	1	90603425	0.50032	0.363253	-0.137067
Lrrfip1	1	90998727	-0.719896	-0.693308	0.0265875
Ube2f	1	91250311	-0.159899	-0.225157	-0.0652585
Scly	1	91298338	-0.436805	-0.00238991	0.434415
Fam132b	1	91366430	-0.809837	-0.358562	0.451275
Ilkap	1	91375831	-0.00314045	-0.138684	-0.135543
Hes6	1	91411483	0.245307	0.612453	0.367146
Traf3ip1	1	91494668	-0.527167	-0.672813	-0.145646
Asb1	1	91540565	-0.654182	-0.789138	-0.134956
Hdac4	1	91932757	-0.178345	-0.131879	0.0464659
Ndufa10	1	92439010	0.429867	0.167142	-0.262725
Gpc1	1	92831645	-0.200834	-0.213698	-0.0128646
Rnpepl1	1	92910783	-0.116595	-0.032763	0.0838323
Capn10	1	92934376	0.712468	0.154984	-0.557484
Kif1a	1	93015456	-0.336867	-0.303165	0.0337019
Mterfd2	1	93299211	-0.258538	-0.138452	0.120086
Pask	1	93308770	-0.050148	0.0920854	0.142233
Ppp1r7	1	93342854	0.181206	0.0426607	-0.138545
Hdlbp	1	93405940	0.265456	0.0381193	-0.227337
2002-09-01	1	93478964	0.0563669	-0.053072	-0.109439
Stk25	1	93621902	0.221816	0.192857	-0.0289588
Bok	1	93685694	0.51227	0.327691	-0.184579
Thap4	1	93705391	-0.416183	-0.129724	0.286459
Atg4b	1	93751500	-0.321594	-0.465048	-0.143454
Dtymk	1	93792576	0.0234065	-0.0488143	-0.0722208
Ing5	1	93803965	-0.0916004	0.14763	0.239231
Fam174a	1	95313628	-1.0119	-0.664141	0.347757
D1Ertd622e	1	97643903	0.488796	-0.143746	-0.632541
Ppip5k2	1	97706048	0.129647	0.0111313	-0.118515
Gin1	1	97770172	-0.381354	0.102894	0.484249
Pam	1	97795114	-0.651352	-0.607661	0.0436912
Rnf152	1	105276917	1.43564	0.717502	-0.718136
Pign	1	105518422	0.409151	0.354281	-0.0548696
2310035C23Rik	1	105663861	-0.176501	-0.139078	0.0374227
Zcchc2	1	105990406	0.285124	0.364738	0.0796142
Phlpp1	1	106171752	-0.249961	-0.362537	-0.112576
Bcl2	1	106538178	-0.564689	-0.258729	0.305959
Kdsr	1	106720410	0.00295544	-0.0877814	-0.0907369
Vps4b	1	106764071	0.146904	-0.092227	-0.239131
Dsel	1	111858702	-0.131461	-0.231856	-0.100395
Tsn	1	118298517	-0.00457668	0.142904	0.147481
Mki67ip	1	118321839	0.838438	0.921158	0.0827207
Clasp1	1	118389058	-0.185671	-0.172315	0.0133562
Tfcp2l1	1	118627945	0.75183	0.664187	-0.0876436
Ralb	1	119470305	-0.360461	-0.314785	0.0456762
Epb4.1l5	1	119545033	0.155522	0.23511	0.0795875
Ptpn4	1	119658044	0.0327461	0.0385556	0.00580954
Tmem177	1	119907890	0.773239	0.427542	-0.345698
Dbi	1	120113280	-0.200552	-0.14663	0.0539212
Steap3	1	120190757	2.00007	2.1982	0.198123
Insig2	1	121304353	-0.314167	-0.796186	-0.482019
Ccdc93	1	121431049	0.0815058	0.0666442	-0.0148616
Ddx18	1	121553835	-0.231966	-0.310318	-0.078352
Actr3	1	125392905	0.334586	0.437133	0.102547
Slc35f5	1	125561016	-0.0205226	-0.040525	-0.0200024
Mgat5	1	127204986	0.308961	0.182804	-0.126157
Ccnt2	1	127774164	-0.127509	0.0448608	0.172369
Rab3gap1	1	127868773	0.174693	-0.126275	-0.300968
Zranb3	1	127954184	-0.298269	-0.0284276	0.269842
R3hdm1	1	128103306	-0.0730746	0.220003	0.293077
Ubxn4	1	128244181	-0.163569	-0.0733914	0.090178
Mcm6	1	128331591	0.0195627	0.0186605	-0.000902176
Dars	1	128363708	-0.256033	-0.297608	-0.0415754
Cd55	1	130439027	0.307335	0.386176	0.0788407
Pfkfb2	1	130689043	-0.355085	-0.101925	0.25316
Mapkapk2	1	131053704	-0.250286	-0.0177121	0.232574
Dyrk3	1	131128441	-0.138128	-0.459082	-0.320953
Eif2d	1	131153181	0.0355039	0.0920568	0.0565529
Srgap2	1	131285251	-0.0241823	0.10809	0.132273
Fam72a	1	131527903	0.0336831	-0.395122	-0.428805
Pm20d1	1	131797381	0.544152	0.139083	-0.405069
Slc41a1	1	131827493	-0.209382	-0.0504975	0.158884
Nucks1	1	131910458	0.143049	0.132198	-0.0108509
Elk4	1	132007607	-0.363008	-0.129671	0.233337
Mfsd4	1	132022806	0.0526214	0.63504	0.582418
Cdk18	1	132113550	-0.385784	-0.1062	0.279584
Nuak2	1	132316126	0.0661044	0.242266	0.176161
Tmcc2	1	132356315	-0.207362	-0.101925	0.105437
Dstyk	1	132417453	-0.432223	-0.34884	0.0833831
Rbbp5	1	132477367	-0.115493	-0.105448	0.0100451
Cntn2	1	132509425	-0.114187	-1.344	-1.22981
Nfasc	1	132564691	-0.239373	-0.269963	-0.0305905
Mdm4	1	132989845	-0.0276942	-0.25524	-0.227545
Ppp1r15b	1	133131143	-0.0728955	-0.0252471	0.0476484
Etnk2	1	133363572	-0.775943	-0.318059	0.457884
Sox13	1	133382303	0.389739	0.253463	-0.136276
Zc3h11a	1	133619871	-0.0668869	-0.110047	-0.0431604
Zbed6	1	133619940	-0.0463295	-0.0931501	-0.0468206
Atp2b4	1	133702674	0.796745	1.01055	0.213805
Btg2	1	134075170	-0.0663061	0.0284567	0.0947628
Ppfia4	1	134296783	-0.575823	-0.519121	0.0567017
Tmem183a	1	134346097	0.318702	0.297381	-0.0213203
Cyb5r1	1	134405781	1.61636	2.09447	0.478112
Adipor1	1	134415378	0.218264	0.210949	-0.00731421
Klhl12	1	134455531	-0.442042	0.208901	0.650944
Rabif	1	134494660	-0.605906	-0.718597	-0.112691
Kdm5b	1	134560171	-0.135573	-0.0344386	0.101134
Ube2t	1	134962565	0.135839	0.23021	0.0943708
Arl8a	1	135146824	-0.161126	-0.479331	-0.318204
Gm4204	1	135232045	7.6006	7.778	0.177396
Elf3	1	135253574	0.203608	-0.138637	-0.342245
Rnpep	1	135262712	0.119651	-0.191679	-0.31133
Timm17a	1	135301532	0.225985	0.330138	0.104153
Lmod1	1	135324807	-0.101328	0.0933309	0.194659
Shisa4	1	135371057	-0.0217683	0.510414	0.532182
Ipo9	1	135382312	0.0572715	0.209925	0.152654
Nav1	1	135434580	-0.460501	-0.328841	0.13166
Csrp1	1	135720061	0.00025177	0.0219641	0.0217123
Phlda3	1	135766119	0.0401311	-0.251303	-0.291434
Lad1	1	135818598	0.0538263	-0.104185	-0.158011
Tmem9	1	136008219	-0.0281477	0.200574	0.228722
Kif21b	1	136131389	0.438395	0.509898	0.0715032
5730559C18Rik	1	136213522	0.655909	0.409974	-0.245935
Camsap2	1	136268123	-0.0769239	-0.279177	-0.202253
Ddx59	1	136415271	-1.30586	-0.76935	0.536514
Kif14	1	136467958	0.0418992	0.275351	0.233451
Zfp281	1	136624901	0.126183	-0.268744	-0.394927
Nek7	1	138484714	-0.14454	-0.355576	-0.211036
Dennd1b	1	138963436	-0.583398	-0.697603	-0.114205
Zbtb41	1	139422383	-0.345285	-0.151966	0.193319
Aspm	1	139454773	0.0291014	-0.0508914	-0.0799928
Kcnt2	1	140246216	0.329139	1.40709	1.07795
Cdc73	1	143598797	0.551843	0.4976	-0.0542431
Glrx2	1	143739029	0.347755	-0.440341	-0.788096
Trove2	1	143750790	-0.0833888	-0.178122	-0.0947328
Uchl5	1	143777278	0.178375	0.147786	-0.0305891
Pla2g4a	1	149829618	-0.310021	-0.198141	0.111881
BC003331	1	150361305	0.282489	0.379608	0.0971189
Tpr	1	150392838	0.206572	0.086153	-0.120419
Ivns1abp	1	151344498	0.279571	0.0472903	-0.232281
1200016B10Rik	1	151367699	-0.0147581	-0.0494585	-0.0347004
1190005F20Rik	1	151428648	-0.15522	0.168769	0.323989
Rnf2	1	151469406	0.0866523	0.22928	0.142628
Fam129a	1	151571186	0.292614	0.146967	-0.145647
Edem3	1	151755374	0.0146289	0.0751686	0.0605397
1700025G04Rik	1	151884524	-0.566429	-0.887186	-0.320757
Rgl1	1	152516759	0.442033	0.0319302	-0.410103
Arpc5	1	152766542	0.0925264	-0.00805569	-0.100582
Smg7	1	152836996	-0.497876	-0.157599	0.340277
Nmnat2	1	152955101	2.44265	1.99611	-0.44654
Lamc2	1	153122756	-0.660049	-0.567589	0.0924606
Lamc1	1	153218922	-0.0844755	-0.14157	-0.0570946
Dhx9	1	153455758	0.113602	-0.0795102	-0.193112
Rgs16	1	153740349	-1.21714	-0.671034	0.546109
Glul	1	153899944	-0.6467	-0.756974	-0.110274
Ier5	1	155096367	0.169359	0.837702	0.668343
Stx6	1	155158703	-0.16886	-0.315017	-0.146157
BC034090	1	155212474	0.0909796	-0.123299	-0.214278
Xpr1	1	155275701	0.520228	0.222697	-0.297531
Acbd6	1	155558120	-0.141217	-0.372146	-0.230929
Qsox1	1	155778155	0.0633907	0.205356	0.141965
Cep350	1	155844966	-0.569025	-0.519083	0.049942
Tor1aip2	1	156035403	0.0979848	0.00287056	-0.0951142
Soat1	1	156428108	-0.389097	-0.440321	-0.0512238
Abl2	1	156558786	0.0380406	-0.0424066	-0.0804472
Tor3a	1	156653617	0.67869	0.473606	-0.205084
Fam20b	1	156678545	0.326079	0.372168	0.0460882
Ralgps2	1	156804166	0.634901	0.399358	-0.235542
Rasal2	1	157135183	0.478003	0.277421	-0.200582
2810025M15Rik	1	157412352	0.650592	0.556669	-0.0939231
BC026585	1	157458580	0.397526	0.193899	-0.203627
Rfwd2	1	159232326	0.122308	-0.352861	-0.47517
Cacybp	1	160202367	-0.317524	-0.14573	0.171794
Rabgap1l	1	160219174	-0.462462	-0.168015	0.294447
Rc3h1	1	160906418	0.346112	0.108913	-0.237199
Gas5	1	161034422	-0.0282836	-0.0128999	0.0153837
Prdx6	1	161240112	0.425064	0.541931	0.116867
AI848100	1	161816112	0.271995	0.444043	0.172048
Pigc	1	161969186	0.878478	0.0355782	-0.8429
Mettl13	1	162532127	0.127697	0.187581	0.0598841
Vamp4	1	162570515	-0.00136471	0.149613	0.150978
Prrc2c	1	162673402	-0.279802	-0.147259	0.132544
Gorab	1	163384909	0.0850878	-0.285637	-0.370725
Kifap3	1	163779583	0.395353	0.0105491	-0.384804
Scyl3	1	163929100	0.20984	-0.125971	-0.335811
BC055324	1	163945993	0.0655351	-0.018764	-0.0842991
F5	1	164151838	-0.419078	-0.364056	0.0550222
Slc19a2	1	164249046	-0.218605	-0.0116673	0.206937
4930455F23Rik	1	164275585	-0.69076	-0.0795579	0.611203
Blzf1	1	164289800	0.128501	0.198014	0.0695124
Nme7	1	164312879	-0.299556	0.0428462	0.342402
Atp1b1	1	164437267	-0.254437	-0.277413	-0.0229764
Sft2d2	1	165174341	0.499064	0.633102	0.134038
Tiprl	1	165214922	0.230575	0.304473	0.0738978
Gpr161	1	165301863	-0.16252	0.333011	0.495531
Dcaf6	1	165329511	-0.103176	-0.006001	0.0971751
Mpzl1	1	165592181	-0.167674	-0.392118	-0.224444
Creg1	1	165763746	-0.018784	0.247082	0.265866
Cd247	1	165788681	0.0571485	0.0850377	0.0278893
Pou2f1	1	165865154	0.260905	0.100976	-0.159929
Mael	1	166201385	3.16203	1.11309	-2.04894
Tada1	1	166379097	0.0404181	0.153914	0.113495
Pogk	1	166384622	0.888567	1.01837	0.129803
Uck2	1	167226090	-0.435218	-0.226279	0.208939
Aldh9a1	1	167349991	0.16308	0.315441	0.152361
Mgst3	1	167371966	-0.216685	-0.693286	-0.476601
Pbx1	1	168153527	0.0904636	0.0625453	-0.0279183
Nuf2	1	169497934	-0.2774	-0.0884581	0.188942
Hsd17b7	1	169949535	-0.0355668	0.138654	0.174221
Uap1	1	170141938	-0.606021	-0.505037	0.100984
Uhmk1	1	170193420	0.0935764	-0.0006814	-0.0942578
Atf6	1	170704457	-0.144608	-0.354506	-0.209898
Gm9929	1	170868645	-0.0858982	-0.154393	-0.0684948
Dusp12	1	170873498	0.33432	-0.106858	-0.441177
Sdhc	1	171127165	0.126205	0.0932665	-0.0329385
Nr1i3	1	171213970	-0.236141	-0.292448	-0.0563068
Tomm40l	1	171217802	-0.262776	-0.250789	0.0119872
Ndufs2	1	171234853	-0.138567	-0.243415	-0.104847
B4galt3	1	171270328	-0.180925	-0.108078	0.0728474
Ppox	1	171275990	0.0238652	-0.286104	-0.309969
Usp21	1	171281945	-0.0525784	0.146358	0.198937
Ufc1	1	171288563	-0.319098	0.918833	1.23793
Dedd	1	171329145	0.158457	0.16788	0.0094223
Nit1	1	171338008	-0.0206394	-0.0747404	-0.054101
Pfdn2	1	171345670	-0.786338	-0.441776	0.344563
Pvrl4	1	171370099	0.450155	0.120467	-0.329687
Usf1	1	171411313	-0.169556	-0.0159521	0.153604
F11r	1	171437535	-0.203136	-0.0979233	0.105213
Vangl2	1	172000960	-0.129226	-0.208841	-0.0796156
Ncstn	1	172066013	-0.421433	-0.327218	0.0942149
Copa	1	172082529	-0.278104	-0.401538	-0.123435
Pex19	1	172126755	0.386521	0.486492	0.0999708
Dcaf8	1	172148015	-0.588935	-0.483535	0.1054
Pea15a	1	172196728	-1.36004	-1.16431	0.195737
Igsf8	1	172261641	-2.08205	-1.76489	0.317159
Pigm	1	172376531	-0.124253	-0.0663013	0.0579515
Igsf9	1	172481788	0.455933	0.365771	-0.0901618
Tagln2	1	172500047	0.0134106	-0.143406	-0.156817
Fmn2	1	174501825	-0.698875	-0.672241	0.0266344
Fh1	1	175600374	-0.341951	-0.335938	0.00601387
Chml	1	175686488	-0.357572	0.202332	0.559904
Exo1	1	175880778	-0.256719	-0.281293	-0.0245743
Cep170	1	176733653	-0.102972	-0.111294	-0.00832176
Akt3	1	177020073	-0.0442295	0.0453329	0.0895624
Zfp238	1	177444661	-0.290718	-0.0430317	0.247687
Adss	1	177762962	-0.297333	-0.118486	0.178846
Pppde1	1	178187417	-0.297891	-0.272971	0.02492
Fam36a	1	178319130	0.320843	-0.444233	-0.765076
Gm16586	1	178321108	0.332706	-0.246173	-0.578879
Hnrnpu	1	178323074	0.0175428	-0.0963993	-0.113942
Smyd3	1	178951960	-0.473916	-0.36305	0.110866
Cnst	1	179546370	0.0871663	-0.251502	-0.338668
Sccpdh	1	179668210	0.756918	0.451766	-0.305152
Ahctf1	1	179744894	-0.0372639	-0.175575	-0.138311
Cdc42bpa	1	179960472	-0.00447083	0.0757179	0.0801888
Psen2	1	180227004	-0.0581536	0.279165	0.337318
Itpkb	1	180330485	0.353387	0.876048	0.522661
Parp1	1	180568955	-0.181739	-0.19732	-0.0155811
Lin9	1	180641150	0.552427	0.192257	-0.36017
Acbd3	1	180726043	0.151793	0.227643	0.07585
BC031781	1	180851151	0.184956	0.0741291	-0.110826
Lefty2	1	180893108	0.471204	0.31661	-0.154594
Pycr2	1	180904274	0.555935	0.643693	0.0877576
Lefty1	1	180935022	0.392936	0.746072	0.353136
Tmem63a	1	180942344	-0.646304	0.0679998	0.714304
Nvl	1	181093423	0.347648	0.494296	0.146648
Cnih4	1	181150931	0.0923052	0.11371	0.0214048
Wdr26	1	181173228	-0.357965	-0.396312	-0.0383472
Lbr	1	181815316	0.144981	-0.00153828	-0.14652
Enah	1	181904445	0.173701	0.133397	-0.0403042
Srp9	1	182124737	-0.633909	-0.323098	0.310811
Degs1	1	182275772	-0.0416403	0.0991216	0.140762
Fbxo28	1	182313102	0.138975	-0.0125499	-0.151525
Trp53bp2	1	182409172	-0.518126	-0.301912	0.216213
Capn2	1	182467256	-0.270653	-0.32512	-0.0544662
Susd4	1	182763860	-0.48244	-0.455218	0.0272217
Disp1	1	183086264	-0.721487	-0.506316	0.215171
Brox	1	183276342	0.597628	-0.101925	-0.699553
Aida	1	183297060	-0.509498	-0.146457	0.363041
CAAA01083517.1	1	183326725	-0.199752	-0.181254	0.0184979
CAAA01083517.2	1	183388981	0.0946739	-0.636262	-0.730936
Dusp10	1	184013302	0.218956	0.926644	0.707687
Mosc2	1	184813068	-0.402961	-0.458217	-0.0552554
C130074G19Rik	1	184871926	0.487287	0.621557	0.13427
Mark1	1	184896443	-0.227453	-0.318417	-0.0909643
Rab3gap2	1	185204168	-0.464144	-0.453131	0.011013
Iars2	1	185284726	-0.503226	-0.446676	0.05655
Bpnt1	1	185332149	0.158804	0.0276341	-0.13117
Eprs	1	185363095	-0.284584	-0.232535	0.0520487
Lyplal1	1	186087731	1.35973	0.68	-0.679728
Tgfb2	1	186623186	-1.28753	-0.521151	0.766382
Rrp15	1	186720978	-0.0235658	0.101072	0.124638
Gpatch2	1	187215508	0.390063	0.381676	-0.0083871
Kctd3	1	188971098	-0.128361	-0.0470119	0.0813489
Cenpf	1	189640599	-0.325772	-0.281636	0.0441361
Ptpn14	1	189728268	-0.231277	-0.331793	-0.100516
Smyd2	1	189880492	-0.281344	-0.301863	-0.0205193
Rps6kc1	1	190700202	0.438692	0.0869312	-0.35176
Angel2	1	190925112	-0.222697	-0.315329	-0.0926323
Vash2	1	190947648	-0.10955	-0.668966	-0.559417
Mfsd7b	1	191005832	-0.0953584	0.138209	0.233567
Tatdn3	1	191045826	0.22343	0.373412	0.149982
Nsl1	1	191063012	-0.124067	-0.252259	-0.128192
Atf3	1	191170296	-0.283531	0.0507932	0.334324
Nenf	1	191306789	-0.82593	-0.625487	0.200443
Tmem206	1	191325912	0.106747	0.149614	0.0428672
Ppp2r5a	1	191351981	-0.0815067	0.073729	0.155236
Dtl	1	191537365	0.0906358	0.370708	0.280072
Ints7	1	191575763	1.14282	0.523035	-0.619787
Lpgat1	1	191717834	0.436012	0.319654	-0.116357
Nek2	1	191821444	-0.256403	-0.257276	-0.00087213
Sertad4	1	192844431	0.12496	0.194247	0.0692864
Diexf	1	193104403	0.153568	-0.200935	-0.354503
Irf6	1	193153112	-0.136938	0.073782	0.21072
A130010J15Rik	1	193168049	1.13201	0.85908	-0.272926
Lamb3	1	193301957	0.502969	0.498467	-0.00450135
Fam171a1	2	3114224	0.299755	0.130021	-0.169734
Nmt2	2	3284212	0.168419	0.0952659	-0.0731535
Rpp38	2	3328949	-0.159899	-0.23758	-0.0776815
Dclre1c	2	3424131	0.0729289	0.544237	0.471308
Suv39h2	2	3455815	0.0398703	0.156119	0.116249
Hspa14	2	3488850	-0.206192	-0.112462	0.0937305
Fam107b	2	3613758	-0.532669	-0.451943	0.0807252
Frmd4a	2	4017717	-0.31434	0.026659	0.340999
Prpf18	2	4622058	0.217366	0.165504	-0.0518618
Bend7	2	4717831	0.0210171	-0.223916	-0.244933
Sephs1	2	4881564	-0.234542	0.0385561	0.273098
Phyh	2	4919019	0.54595	0.962845	0.416894
Mcm10	2	4989714	-0.129488	0.0608778	0.190365
Optn	2	5020642	0.935928	0.843627	-0.0923009
Camk1d	2	5293457	1.60216	1.9346	0.332443
Cdc123	2	5794294	0.141446	0.199504	0.0580578
Nudt5	2	5845019	-0.275665	-0.0637908	0.211874
Gm13199	2	5862080	-0.0415041	0.0875523	0.129056
Sec61a2	2	5870987	-0.151274	0.388401	0.539675
Dhtkd1	2	5896115	-0.27984	0.268443	0.548283
Upf2	2	5951469	-0.341155	-0.0244937	0.316661
5430407P10Rik	2	6100025	0.475981	0.693457	0.217476
Usp6nl	2	6322667	0.135342	0.141346	0.00600338
Celf2	2	6539705	0.411601	-0.208841	-0.620442
Taf3	2	9914552	0.467256	0.0556161	-0.41164
Atp5c1	2	10056016	0.350767	0.103457	-0.247311
Kin	2	10080593	0.0295789	0.212456	0.182877
Sfmbt2	2	10370510	0.320966	0.0944524	-0.226513
Pfkfb3	2	11471430	0.664797	0.850277	0.185481
Rbm17	2	11585439	-0.106095	0.0647483	0.170844
Il15ra	2	11705287	-0.951881	-0.394707	0.557174
Fbxo18	2	11742573	-0.037116	0.0330863	0.0702023
Ankrd16	2	11777876	-0.371653	-0.299371	0.0722818
Fam188a	2	12347263	0.714164	0.590475	-0.123689
Pter	2	12924041	0.802456	0.334174	-0.468282
Rsu1	2	13076967	0.0878463	0.152793	0.0649471
Trdmt1	2	13509014	-0.351359	0.260644	0.612004
Vim	2	13573927	0.0957084	0.0798783	-0.01583
Stam	2	14074100	-0.00869894	0.123586	0.132285
Nsun6	2	14995131	-0.176096	0.142312	0.318408
Arl5b	2	15049395	0.23721	0.0196023	-0.217608
Plxdc2	2	16356304	-1.54265	-1.13525	0.407405
Mllt10	2	18055237	-0.119899	-0.0822973	0.0376015
Dnajc1	2	18195654	0.438003	-0.080472	-0.518475
Commd3	2	18672384	0.12983	0.458091	0.32826
Bmi1	2	18677018	0.253952	-0.0825596	-0.336511
Pip4k2a	2	18842255	-0.294007	0.810612	1.10462
Otud1	2	19658062	0.906488	0.729098	-0.17739
Etl4	2	19909780	-0.107741	-0.0798378	0.0279031
Arhgap21	2	20847919	0.153301	0.239889	0.0865879
Thnsl1	2	21205724	0.973367	0.920676	-0.052691
Pdss1	2	22895522	-0.274932	-0.0201316	0.2548
Abi1	2	22940073	0.208113	0.0806079	-0.127505
Acbd5	2	23068168	-0.174936	-0.0400863	0.13485
Mastl	2	23115606	-0.0123506	-0.0681767	-0.0558262
Yme1l1	2	23156369	-0.284312	-0.18259	0.101722
Spopl	2	23506220	0.366309	-0.0053072	-0.371616
Psd4	2	24367580	-0.915228	-0.750276	0.164952
Cacna1b	2	24603887	-0.684854	-0.116722	0.568132
Ehmt1	2	24790769	0.0245261	0.0989871	0.074461
Arrdc1	2	24925352	-0.412213	-0.36812	0.0440931
Zmynd19	2	24949792	-0.249494	0.104675	0.354169
Wdr85	2	24962400	0.56444	0.574667	0.0102276
Mrpl41	2	24974117	1.09026	1.19353	0.103272
Pnpla7	2	24976033	-1.17578	-0.547336	0.628448
Nelf	2	25054355	-0.171146	-0.411029	-0.239884
A830007P12Rik	2	25192966	0.338599	0.76956	0.43096
Cobra1	2	25199712	-0.186112	-0.0475593	0.138553
Fam166a	2	25218745	0.180888	-0.223916	-0.404804
Tubb4b	2	25222160	-0.133162	-0.162994	-0.0298319
Ndor1	2	25244821	0.30516	0.27691	-0.0282502
Tmem203	2	25255439	-0.348933	-0.530769	-0.181836
Tprn	2	25262618	0.0465519	0.589952	0.5434
Ssna1	2	25271039	0.231292	0.354932	0.123641
Anapc2	2	25272478	-0.0709224	0.199965	0.270887
Man1b1	2	25332338	-0.167999	-0.228683	-0.0606837
Dpp7	2	25352276	-0.974867	-0.703376	0.271491
Uap1l1	2	25359889	0.439886	0.717082	0.277196
2010317E24Rik	2	25372321	-0.758173	-0.698293	0.0598803
Npdc1	2	25399351	-0.0616508	0.0479226	0.109573
Abca2	2	25428703	-0.164254	-0.246975	-0.0827212
Fbxw5	2	25500750	0.475059	0.373412	-0.101646
Traf2	2	25517982	-0.236141	-0.681219	-0.445078
Edf1	2	25557847	0.00136089	-0.204611	-0.205972
Mamdc4	2	25563115	-0.146199	-0.376101	-0.229902
Phpt1	2	25573430	-0.0703015	-0.56029	-0.489988
B230208H17Rik	2	25583018	-0.11877	-0.126342	-0.00757217
Tmem141	2	25620067	0.586047	0.241559	-0.344489
Camsap1	2	25926838	-0.278543	-0.124	0.154543
Ubac1	2	25998543	-0.00528002	-0.12004	-0.11476
C330006A16Rik	2	26136814	-0.0817227	-0.393157	-0.311434
Gpsm1	2	26315515	-0.0553098	0.203883	0.259193
Dnlz	2	26348121	-0.260576	0.266226	0.526802
Snapc4	2	26362765	-0.219991	-0.152552	0.0674395
Gm13563	2	26381526	-0.106076	-0.26987	-0.163794
Sdccag3	2	26382802	-0.296372	-0.476321	-0.179949
Pmpca	2	26389339	-0.17428	-0.238765	-0.0644846
Inpp5e	2	26396249	-0.0858984	-0.101926	-0.0160272
Sec16a	2	26409431	-0.20888	0.16701	0.37589
Notch1	2	26457903	-0.325086	-0.689665	-0.364579
Egfl7	2	26580014	-0.1842	-0.000642061	0.183558
Agpat2	2	26593057	-0.523585	-0.0846474	0.438937
Surf6	2	26888628	-0.453696	-0.302838	0.150858
Med22	2	26905262	0.630795	0.750442	0.119647
Rpl7a	2	26910764	1.94938	1.90121	-0.0481701
Surf1	2	26913383	-0.152685	-0.0285888	0.124096
Surf2	2	26916367	0.199144	-0.0258431	-0.224988
Surf4	2	26920040	-0.0689325	0.012115	0.0810475
Rexo4	2	26953563	0.71101	0.30842	-0.40259
5930434B04Rik	2	27009926	0.271654	-0.0929365	-0.36459
Vav2	2	27262104	-0.00183296	0.155507	0.15734
Brd3	2	27445579	0.0825415	0.105119	0.0225778
Wdr5	2	27515157	-0.300519	-0.3259	-0.0253816
Rxra	2	27676440	-0.0369883	-0.241088	-0.2041
Col5a1	2	27886425	0.735645	0.460599	-0.275045
Olfm1	2	28192992	0.112515	-0.291121	-0.403635
Mrps2	2	28468066	-0.229023	-0.386806	-0.157784
Ralgds	2	28513125	-0.00252819	0.255574	0.258102
Gtf3c5	2	28566311	0.0561209	-0.222348	-0.278469
Tsc1	2	28641228	-0.1022	0.12105	0.22325
Gtf3c4	2	28822299	-0.334833	-0.138118	0.196714
Ddx31	2	28840406	-0.16836	-0.709972	-0.541612
Ttf1	2	29060262	0.139914	-0.124526	-0.26444
Setx	2	29124181	-0.121563	-0.180552	-0.0589886
Rapgef1	2	29619720	-0.285286	-0.565758	-0.280471
Trub2	2	29761224	-0.627792	-0.536426	0.0913663
Coq4	2	29787493	-0.230288	0.192522	0.42281
Slc27a4	2	29802634	-0.44409	-0.619957	-0.175866
Odf2	2	29889221	-0.087173	0.0210176	0.108191
Gle1	2	29935426	-0.0571012	-0.013834	0.0432673
Spna2	2	29965560	-0.556898	-0.704051	-0.147153
Wdr34	2	30031546	-0.177238	-0.672241	-0.495003
Set	2	30057378	-0.806876	-0.901573	-0.094697
Pkn3	2	30077684	0.423776	-0.239429	-0.663205
Zer1	2	30097283	-0.200762	-0.0830665	0.117696
Tbc1d13	2	30133746	-0.451182	-0.417953	0.0332298
Endog	2	30171493	0.134602	-0.172315	-0.306917
D2Wsu81e	2	30173447	0.647995	0.440567	-0.207428
Ccbl1	2	30185124	-1.25993	-0.924388	0.33554
Lrrc8a	2	30237715	-0.939212	-0.960422	-0.0212102
Phyhd1	2	30266203	-0.743011	-0.977835	-0.234824
Nup188	2	30286397	0.0731354	-0.147577	-0.220713
Gm14471	2	30306067	-0.0358577	0.146895	0.182753
Fam73b	2	30364233	0.127506	-0.406079	-0.533584
Dolpp1	2	30392254	0.147079	-0.210178	-0.357257
Crat	2	30400471	0.0763731	0.224178	0.147805
Ppp2r4	2	30416039	-0.191428	-0.0870566	0.104372
Ier5l	2	30472648	0.224442	0.0112853	-0.213156
Mettl11a	2	30807826	0.179074	0.36756	0.188486
Asb6	2	30823097	-0.0690246	-0.113211	-0.0441866
Prrx2	2	30834972	-0.413473	-0.182845	0.230628
Ptges	2	30889471	-0.00789571	-0.235192	-0.227296
Tor1b	2	30952959	0.0681353	0.0675554	-0.00057983
Tor1a	2	30960627	0.120173	0.251502	0.131329
BC005624	2	30972833	0.492805	1.08516	0.592356
Fnbp1	2	31026206	-0.647063	-0.746722	-0.0996585
Gpr107	2	31152316	-0.152241	-0.373072	-0.220831
Ncs1	2	31245823	0.740072	0.362743	-0.37733
Ass1	2	31470207	-0.559462	-0.504024	0.0554376
Prrc2b	2	32151082	-0.148634	-0.210252	-0.0616179
Gm13610	2	32232782	-0.280167	-0.657741	-0.377574
Pomt1	2	32236590	-0.246363	-0.725362	-0.478999
Uck1	2	32255002	0.517584	0.739709	0.222125
St6galnac6	2	32599709	-0.215181	0.229918	0.445099
Cdk9	2	32705784	0.289969	-0.0864952	-0.376464
Sh2d3c	2	32721055	-0.0351353	-0.123952	-0.0888166
Tor2a	2	32757234	0.228535	0.118041	-0.110495
Stxbp1	2	32787602	-0.199555	-0.199536	1.86e-05
Fam129b	2	32876114	-0.45738	-0.722558	-0.265178
Lrsam1	2	32925216	0.0210171	-0.300471	-0.321488
Rpl12	2	32961559	0.280529	0.0858374	-0.194692
Zbtb34	2	33406108	-0.0783253	-0.0943522	-0.016027
Fam125b	2	33729953	0.0277584	0.13754	0.109782
Pbx3	2	34171457	-0.16086	-0.585008	-0.424148
Mapkap1	2	34406771	0.0536528	0.404611	0.350958
Gapvd1	2	34676184	-0.0193009	-0.163495	-0.144194
Hspa5	2	34771970	-0.0410042	0.034852	0.0758562
Rabepk	2	34777556	-0.244965	-0.326419	-0.0814547
Fbxw2	2	34804514	0.100515	-0.223555	-0.32407
Psmd5	2	34852088	0.432746	0.603372	0.170625
Phf19	2	34893757	-1.07383	-1.50133	-0.427507
Cep110	2	35109492	-0.0284481	-0.388638	-0.36019
Rab14	2	35180205	0.313509	-0.471499	-0.785008
Dab2ip	2	35558266	0.0338697	-0.304453	-0.338323
Ndufa8	2	36036326	0.180617	0.26772	0.0871034
Rbm18	2	36116079	-0.226761	-0.112981	0.11378
Mrrf	2	36136389	1.39953	1.71825	0.318725
Pdcl	2	37350074	0.967944	0.729875	-0.23807
Rc3h2	2	37370069	0.572794	0.911969	0.339174
Zbtb6	2	37425500	0.098526	0.0805526	-0.0179734
Zbtb26	2	37432168	0.02561	0.0439253	0.0183153
Rabgap1	2	37443279	-0.0991039	0.138539	0.237643
Strbp	2	37483228	-0.0208278	0.0100164	0.0308442
Nek6	2	38511643	-0.584467	-0.514217	0.07025
Psmb7	2	38588036	-0.350141	-0.485355	-0.135215
Nr6a1	2	38723370	0.231269	0.265665	0.0343962
Wdr38	2	38997476	-0.173716	0.114153	0.287869
Rpl35	2	39001580	-0.177443	0.19411	0.371553
Arpc5l	2	39008076	-0.496363	-0.720362	-0.223999
Scai	2	39066214	-0.428004	-0.196253	0.231751
Ppp6c	2	39194354	-0.0534766	0.131565	0.185041
Gtdc1	2	44564412	0.16491	0.0933309	-0.071579
Acvr2a	2	48814109	-0.234543	0.0679994	0.302542
Orc4	2	48902824	0.307526	0.25914	-0.0483851
Mbd5	2	48949510	0.117635	0.0254543	-0.0921807
Epc2	2	49451486	-0.0143452	-0.149754	-0.135409
Kif5c	2	49619298	-0.104189	-0.157747	-0.0535579
Mmadhc	2	50279881	-0.268518	-0.505449	-0.236931
Rnd3	2	51130438	-1.04292	-0.904068	0.138856
Rbm43	2	51924448	-0.0385926	-0.150288	-0.111696
Nmi	2	51948487	-0.174435	-0.571411	-0.396976
Rif1	2	52072837	-0.130292	-0.24202	-0.111728
Arl5a	2	52397951	0.431573	0.55913	0.127557
Stam2	2	52691664	0.026576	-0.121554	-0.14813
Fmnl2	2	52857860	0.185658	0.0159521	-0.169706
Prpf40a	2	53134704	-0.170844	-0.123414	0.04743
Arl6ip6	2	53191726	0.154604	0.0686708	-0.0859332
Kcnj3	2	55435970	7.12139	6.88676	-0.234628
Gpd2	2	57237635	1.06058	0.911621	-0.148957
Acvr1	2	58388644	-0.235924	-0.289998	-0.0540741
Pkp4	2	59160850	-0.0638413	0.0337005	0.0975418
Tanc1	2	59612042	-0.423423	-0.251998	0.171425
Wdsub1	2	59852364	0.981846	0.0966203	-0.885226
Baz2b	2	59899363	-0.0288677	-0.358562	-0.329694
2007-03-01	2	60209887	-0.179008	-0.264031	-0.0850229
Ly75	2	60292103	-0.0385926	0.0758615	0.114454
Rbms1	2	60750193	0.109635	0.0609694	-0.048666
Tank	2	61578585	-0.26647	-0.248315	0.0181556
Psmd14	2	61711694	-0.126926	-0.0430317	0.0838943
Gca	2	62664285	-0.162519	-0.257576	-0.0950566
Fign	2	63971507	0.818524	0.740533	-0.0779907
Grb14	2	64912476	3.69943	2.8264	-0.873034
Cobll1	2	65088339	1.44248	1.22	-0.222477
Csrnp3	2	65845767	0.865192	1.41265	0.547455
Galnt3	2	66082766	0.0503373	-0.21186	-0.262197
Ttc21b	2	66184327	1.21729	2.22	1.00271
Stk39	2	68210445	0.0626774	0.600834	0.538157
Lass6	2	68861441	-0.116514	-0.654467	-0.537953
Spc25	2	69193895	0.136812	0.228533	0.0917206
Lrp2	2	69424340	0.40141	0.242737	-0.158673
Fastkd1	2	69686815	-0.729754	-0.601158	0.128597
Ppig	2	69722545	-0.0735583	-0.13659	-0.0630312
Phospho2	2	69789623	0.421062	0.393152	-0.0279098
Klhl23	2	69821944	-0.686802	-0.658007	0.0287957
Ssb	2	69861562	-0.0827313	-0.151851	-0.0691199
Mettl5	2	69871198	0.18712	0.100988	-0.0861321
Gm13625	2	69871412	0.659529	-0.717585	-1.37711
Ubr3	2	69897246	-0.00908279	-0.293585	-0.284502
Gorasp2	2	70661576	-0.407827	-0.0747552	0.333072
Tlk1	2	70712407	0.196206	0.360001	0.163795
Mettl8	2	70964561	0.840604	0.0424647	-0.798139
Dcaf17	2	71055328	-0.154378	0.0704384	0.224816
Dync1i2	2	71211706	-0.19748	0.016614	0.214094
Slc25a12	2	71271063	-0.0858984	0.0679996	0.153898
Hat1	2	71388958	-0.194296	-0.195436	-0.00113964
Itga6	2	71745616	-1.47457	-1.11324	0.361329
Pdk1	2	71873224	0.177136	-0.404488	-0.581624
B230120H23Rik	2	72285637	0.258234	-0.00279236	-0.261027
Cdca7	2	72476159	-0.11981	0.0104408	0.130251
Sp3	2	72936427	-0.173583	-0.332223	-0.158641
Ola1	2	73092801	1.00518	1.03469	0.02951
Cir1	2	73283105	-0.592858	-0.852566	-0.259708
Scrn3	2	73312601	-0.386765	1.13511	1.52188
Wipf1	2	73429610	-0.269345	-0.119101	0.150244
Chn1	2	73610660	-0.0148153	-0.135873	-0.121058
Atf2	2	73816509	-0.0746713	-0.156892	-0.0822205
Atp5g3	2	73908447	-0.17749	-0.153878	0.023612
Lnp	2	74520291	0.0653796	0.0852447	0.019865
Mtx2	2	74825803	-0.0145593	-0.0598001	-0.0452409
Hnrnpa3	2	75659261	-0.623479	-0.576488	0.0469914
Nfe2l2	2	75675513	-0.0616846	0.0450063	0.106691
Agps	2	75832177	-0.0652752	-0.0573673	0.00790787
Cyct	2	76353942	3.7015	3.7856	0.0840986
Rbm45	2	76369984	0.356842	0.166365	-0.190477
Prkra	2	76629898	-0.197259	-0.208841	-0.0115814
Plekha3	2	76675281	-0.407827	-0.183226	0.224601
Sestd1	2	77180340	-0.605615	-0.496836	0.108779
Cwc22	2	77881159	-0.0303173	-0.141157	-0.11084
Ube2e3	2	78868124	-0.757276	-0.232629	0.524647
Ssfa2	2	79635352	0.312321	0.115305	-0.197016
Dnajc10	2	80315466	-0.317667	0.035821	0.353488
Nckap1	2	80500512	-0.741682	-0.756876	-0.0151935
Itgav	2	83724397	0.0224214	0.120814	0.098393
Tfpi	2	84432855	0.698373	0.328425	-0.369948
Ctnnd1	2	84600071	-0.0510173	-0.098382	-0.0473647
2700094K13Rik	2	84669218	0.0225239	-0.512787	-0.535311
Med19	2	84678402	-0.354601	-0.234029	0.120573
Clp1	2	84722104	-0.230288	-0.0733559	0.156932
Ssrp1	2	85037234	-0.103749	-0.174043	-0.0702934
Tnks1bp1	2	85048022	1.43051e-06	0.397645	0.397644
Fnbp4	2	90745370	-0.265605	0.0486965	0.314301
Mtch2	2	90847155	-0.650102	0.13254	0.782642
Kbtbd4	2	90904740	-0.320364	-0.22057	0.0997937
Ptpmt1	2	90910713	-0.124372	-0.180535	-0.0561626
Celf1	2	90940382	-0.25781	0.04215	0.29996
Psmc3	2	91054009	0.0283499	-0.0575314	-0.0858812
Slc39a13	2	91061791	0.0396323	0.941143	0.901511
Acp2	2	91202885	-0.187539	-0.700827	-0.513288
Pacsin3	2	91255954	-0.167693	-0.0446687	0.123024
Arfgap2	2	91264974	0.20594	0.500278	0.294337
1110051M20Rik	2	91275068	0.128226	0.438996	0.31077
Lrp4	2	91457511	-0.16497	-0.151679	0.0132914
Ckap5	2	91526762	-0.246604	-0.245673	0.00093126
Zfp408	2	91643669	-0.00436831	1.24453	1.24889
Arhgap1	2	91649860	-0.0389977	0.0248551	0.0638528
Atg13	2	91674618	0.382777	0.201588	-0.181189
Harbi1	2	91710852	0.442033	-0.180459	-0.622492
Ambra1	2	91730134	-0.194605	-0.175299	0.0193064
Dgkz	2	91932824	0.278866	0.1294	-0.149466
Phf21a	2	92093117	-0.195127	0.136234	0.331362
Gyltl1b	2	92365046	0.305526	0.113613	-0.191913
Pex16	2	92374676	-0.0436702	-0.263676	-0.220006
Mapk8ip1	2	92383676	-0.402872	-0.287717	0.115154
Cry2	2	92403646	0.239064	0.180804	-0.0582592
Syt13	2	92915098	1.88713	2.33007	0.442936
Trp53i11	2	93187548	-0.0858979	0.664118	0.750016
Ext2	2	93695631	-0.21643	-0.432964	-0.216534
Alkbh3	2	93980550	-0.311191	-0.671781	-0.36059
Hsd17b12	2	94032689	-0.031415	-0.0710597	-0.0396447
Ttc17	2	94300767	-0.580663	-0.0608981	0.519765
Api5	2	94411682	0.0114946	-0.175535	-0.18703
B230118H07Rik	2	101560781	-0.198598	0.197635	0.396233
Traf6	2	101678429	-0.860162	-0.708664	0.151498
Prr5l	2	101714285	-0.0084424	-0.0669494	-0.058507
Commd9	2	101886247	0.00807762	0.256868	0.24879
Ldlrad3	2	101950203	0.0908403	0.0135517	-0.0772886
Trim44	2	102300119	0.403391	0.383083	-0.0203075
Fjx1	2	102449368	-0.100254	-0.0544901	0.0457635
Pdhx	2	103021075	0.0959401	0.0849528	-0.0109873
Apip	2	103073675	-0.436805	0.0620503	0.498856
Cat	2	103453849	1.04706	0.864047	-0.183012
Abtb2	2	103566310	0.152713	0.46949	0.316777
Nat10	2	103721256	0.0784292	0.0378828	-0.0405464
Caprin1	2	103762941	-0.0376711	-0.0959539	-0.0582829
Fbxo3	2	104027721	0.254632	0.277336	0.0227032
Cd59a	2	104095801	1.61454	1.96846	0.353923
Hipk3	2	104426481	-0.0858979	0.0802031	0.166101
4930500J02Rik	2	104559163	0.290822	-0.086329	-0.377151
Cstf3	2	104590523	-0.227416	-0.147973	0.079443
Tcp11l1	2	104657288	-0.716442	-0.136277	0.580165
Depdc7	2	104721784	0.690061	0.0500774	-0.639984
Qser1	2	104754795	-0.192242	-0.376751	-0.184509
Prrg4	2	104830741	0.449462	0.327138	-0.122324
Eif3m	2	104999656	-0.196104	-0.051877	0.144227
Wt1	2	105126529	0.10837	0.503796	0.395425
Rcn1	2	105386291	-0.237741	-0.324125	-0.0863838
Elp4	2	105697320	-0.336125	0.142	0.478125
Immp1l	2	105904638	0.0113988	-0.00490046	-0.0162992
Dnajc24	2	105966709	0.528448	0.740195	0.211747
Mpped2	2	106693269	0.726475	1.09447	0.367997
2700007P21Rik	2	106962527	0.0370431	-0.223792	-0.260835
Kif18a	2	109280738	-0.0117421	-0.0833836	-0.0716414
Lin7c	2	109890853	0.00634956	0.0674324	0.0610828
Lgr4	2	109917647	-0.0672483	-0.263059	-0.195811
Ccdc34	2	110017817	-0.384865	-0.614876	-0.230012
Lpcat4	2	112239468	0.205404	0.378068	0.172664
Nop10	2	112261926	-0.426388	-0.280659	0.145729
Slc12a6	2	112265825	-0.266471	0.1294	0.395871
RP23-208E23.3	2	112266314	-0.348933	0.2406	0.589532
Tmem85	2	112363011	0.171899	-0.0759301	-0.247829
2410042D21Rik	2	112379211	-0.304221	0.0312414	0.335463
2900064A13Rik	2	112454997	0.0153847	0.220003	0.204618
Aven	2	112492964	0.521784	-0.0474777	-0.569262
Arhgap11a	2	113831492	-0.432997	-0.167454	0.265543
Aqr	2	114101170	0.0284734	-0.0596232	-0.0880966
Zfp770	2	114193461	-0.214632	-0.271325	-0.0566931
Atpbd4	2	114516416	1.07004	1.03018	-0.0398636
BC052040	2	115581716	0.0290947	0.205256	0.176161
Spred1	2	117121374	-0.18787	-0.334491	-0.146621
Fam98b	2	117249739	-0.042542	-0.0583358	-0.0157938
Thbs1	2	118111876	-0.236589	-0.244392	-0.00780297
Eif2ak4	2	118388618	-0.475465	0.0481	0.523565
Bmf	2	118528757	-0.291803	-0.224132	0.0676713
Bub1b	2	118598211	0.149178	0.0513849	-0.0977926
D2Ertd750e	2	118814003	-0.0947404	-0.106291	-0.0115504
Gm14091	2	118829874	0.458907	-0.0217552	-0.480663
Ivd	2	118861954	-0.314924	-0.657624	-0.3427
Rpusd2	2	119034790	-0.0599034	0.0658023	0.125706
Casc5	2	119047119	0.0643821	-0.0629134	-0.127295
Rad51	2	119112793	-0.23274	0.0173736	0.250113
Fam82a2	2	119137001	0.0758524	0.113243	0.0373902
Zfyve19	2	119208617	0.499064	0.313112	-0.185952
Vps18	2	119288740	0.256989	0.0679994	-0.18899
Ino80	2	119373042	-0.294298	-0.36496	-0.0706625
Exd1	2	119516505	0.753637	0.617967	-0.13567
1500003O03Rik	2	119547697	3.14117	3.10958	-0.0315915
1700020I14Rik	2	119594297	-0.109666	0.0139089	0.123575
Nusap1	2	119618298	-0.169056	-0.423854	-0.254797
Rpap1	2	119763304	-0.802964	0.205503	1.00847
Tyro3	2	119797733	-0.0637269	-0.0287781	0.0349488
Mga	2	119897228	-0.274718	-0.420345	-0.145627
Pla2g4b	2	120027483	0.13415	0.0873449	-0.0468051
Ehd4	2	120089175	0.12311	0.146276	0.0231657
Vps39	2	120316461	-0.128967	0.641735	0.770702
Tmem87a	2	120355312	0.00721121	0.0190902	0.011879
Zfp106	2	120506820	0.694639	0.691826	-0.00281236
Ubr1	2	120860269	-0.179008	-0.0845437	0.0944638
Tubgcp4	2	121170654	0.465744	0.0773983	-0.388345
Trp53bp1	2	121193281	-0.0637593	-0.0335383	0.030221
Pdia3	2	121413775	-0.252015	-0.105895	0.14612
Serinc4	2	121439059	0.0210166	0.198584	0.177567
Serf2	2	121449195	-0.463233	-0.100565	0.362667
2310003F16Rik	2	121453290	2.94652	3.65889	0.712364
Wdr76	2	121506723	-0.0858979	-0.0430317	0.0428662
Casc4	2	121866970	-1.29223	-0.912891	0.379342
Ctdspl2	2	121956001	-0.478683	-0.480437	-0.0017538
Eif3j	2	122028546	-0.84489	-1.70562	-0.860734
Spg11	2	122053520	0.181545	0.119706	-0.0618386
Patl2	2	122120108	2.56811	3.96846	1.40036
B2m	2	122147686	0.774449	0.341108	-0.433342
Sord	2	122234749	0.465744	0.521511	0.0557671
Slc30a4	2	122681233	-0.066915	0.119364	0.186279
Pldn	2	122738503	0.284896	0.269633	-0.0152636
Slc24a5	2	125068124	-0.622111	-0.504122	0.117989
Myef2	2	125084628	-0.433821	-0.427099	0.00672197
Dut	2	125247190	0.0114512	-0.107299	-0.11875
Cep152	2	125563088	-0.356752	-0.0269632	0.329789
Shc4	2	125627447	-0.144792	-0.367387	-0.222595
Eid1	2	125673100	-0.761714	-0.739791	0.0219231
Secisbp2l	2	125736986	0.0175314	-0.153385	-0.170917
Cops2	2	125830304	-0.124694	-0.0143352	0.110359
Galk2	2	125859109	-0.706193	-0.465888	0.240305
Dtwd1	2	126152141	0.649204	0.0629592	-0.586245
Slc27a2	2	126552407	0.552362	-0.197406	-0.749768
Gabpb1	2	126627442	-0.129715	-0.223604	-0.0938888
Usp8	2	126707328	-0.162767	0.0868516	0.249619
Trpm7	2	126791565	-0.0473833	-0.143566	-0.0961828
2010106G01Rik	2	126890391	0.00658321	0.288864	0.282281
Ap4e1	2	127008717	0.194838	-0.370629	-0.565467
Blvra	2	127070665	-0.123373	0.201467	0.32484
Ncaph	2	127103809	0.130913	-0.175412	-0.306325
Itpripl1	2	127138772	-0.439535	-0.162807	0.276728
Snrnp200	2	127208386	-0.0802741	-0.0426812	0.0375929
Ciao1	2	127240938	0.0816321	-0.15656	-0.238193
Tmem127	2	127247908	-0.074583	-0.267128	-0.192545
Stard7	2	127270218	0.0375853	0.0220261	-0.0155592
Prom2	2	127526473	0.306419	-0.277012	-0.583431
Zfp661	2	127574662	0.536539	0.128687	-0.407851
Mrps5	2	127587222	0.131332	0.0758319	-0.0555005
Nphp1	2	127740732	0.200983	-0.00324106	-0.204224
Bub1	2	127801122	-0.166307	-0.348612	-0.182304
Bcl2l11	2	128126038	-0.122065	0.0853634	0.207428
Anapc1	2	128610104	0.042695	0.257501	0.214806
Tmem87b	2	128818118	0.120154	-0.24053	-0.360684
Zc3h8	2	128926268	0.658845	0.13254	-0.526305
Ttl	2	129065942	0.532079	0.171639	-0.36044
Polr1b	2	129100995	-0.457347	0.234699	0.692046
Slc20a1	2	129198764	0.212111	0.0217772	-0.190334
9830144P21Rik	2	129205958	0.108162	-0.109519	-0.21768
Ckap2l	2	129268210	-0.0298648	0.0611324	0.0909972
Stk35	2	129800517	-0.229489	-0.202189	0.0272999
Snrpb	2	130171414	-0.284274	-0.383579	-0.0993052
Nop56	2	130274430	0.125703	0.0506201	-0.0750828
Idh3b	2	130279309	-0.0638571	-0.156133	-0.0922756
Cpxm1	2	130390775	0.56444	0.306057	-0.258382
Fam113a	2	130417247	-0.148829	-0.0336194	0.11521
Vps16	2	130424339	-0.430391	-0.366117	0.0642748
Ptpra	2	130450278	-0.0156651	-0.0299149	-0.0142498
4930473A02Rik	2	130543791	-0.0631783	-0.305459	-0.24228
Mrps26	2	130563742	-0.14844	-0.314732	-0.166292
Ubox5	2	130590002	0.869859	-0.0824728	-0.952332
Fastkd5	2	130613840	0.318492	-0.212956	-0.531449
Ddrgk1	2	130653960	0.54637	0.292934	-0.253435
Itpa	2	130667610	0.713803	0.28621	-0.427593
Slc4a11	2	130684113	-0.525184	0.0167189	0.541903
4930402H24Rik	2	130706200	-0.596093	-0.40678	0.189313
Atrn	2	130906495	0.143583	0.381397	0.237813
1700037H04Rik	2	131146324	-0.0300455	-0.0551314	-0.0250859
Cenpb	2	131177291	0.171753	-0.163326	-0.335079
Cdc25b	2	131186949	-0.384952	-0.255959	0.128993
Mavs	2	131234063	-0.287532	-0.36727	-0.0797382
Pank2	2	131262495	0.0162821	-0.150469	-0.166751
Rnf24	2	131298064	-0.668467	-0.922291	-0.253825
Prnp	2	131909928	-0.764586	-0.520268	0.244318
Prnd	2	131909957	-1.13219	-1.14958	-0.017386
Rassf2	2	131989415	-1.14909	-1.04149	0.107603
Slc23a2	2	132052496	0.251857	-0.0316582	-0.283515
5730494N06Rik	2	132239492	-0.252032	-0.324317	-0.0722857
Pcna	2	132249162	0.301082	0.260844	-0.0402374
Cds2	2	132263148	-0.158892	-0.244376	-0.0854845
Gpcpd1	2	132529082	0.432338	0.229696	-0.202642
1110034G24Rik	2	132686931	-0.475845	-0.0170362	0.458809
Trmt6	2	132804207	-0.0340061	0.300392	0.334398
Mcm8	2	132816141	0.364354	0.0482273	-0.316127
Crls1	2	132846666	-0.271084	-0.186587	0.084497
Lrrn4	2	132868305	1.47737	1.63801	0.160643
Fermt1	2	132904389	0.0915375	0.000146389	-0.0913911
Tmx4	2	134594185	-0.229634	-0.318501	-0.0888667
Plcb4	2	135659011	-0.239522	-0.26922	-0.0296986
Mkks	2	136873780	-0.260052	-0.244479	0.0155725
2210009G21Rik	2	136891218	-0.265808	-0.174857	0.090951
Btbd3	2	138256565	-0.658261	-0.76935	-0.111089
Tasp1	2	139833480	0.782857	-0.45886	-1.24172
Esf1	2	140119883	0.216473	0.0704102	-0.146062
2310003L22Rik	2	140170649	-0.222317	-0.156787	0.0655298
Macrod2	2	140395309	-0.670861	-0.12362	0.547241
Kif16b	2	142617474	0.045846	-0.472908	-0.518754
Snrpb2	2	143063039	0.118582	0.190784	0.0722022
Dstn	2	143915320	0.0923414	0.0617619	-0.0305796
Rrbp1	2	143947395	-0.185091	-0.00805855	0.177032
Snx5	2	144250123	0.213436	0.0655732	-0.147862
8430406I07Rik	2	144270663	-0.0496779	-0.123299	-0.0736208
Csrp2bp	2	144368983	1.04796	0.116255	-0.931703
Polr3f	2	144527718	-0.173954	-0.389208	-0.215253
Rbbp9	2	144542265	-0.255136	-0.776349	-0.521214
Sec23b	2	144556229	-0.458986	-0.564404	-0.105418
Dtd1	2	144599897	-0.342103	-0.229933	0.11217
Naa20	2	145902099	-0.0531087	0.342376	0.395485
Crnkl1	2	145917479	-0.12056	-0.132952	-0.0123925
Plk1s1	2	146855864	-2.24169	-1.06688	1.17481
Xrn2	2	147012996	0.136495	0.113391	-0.0231037
Nxt1	2	148672601	-0.235454	0.0800528	0.315506
Gzf1	2	148681023	-0.0431585	0.32329	0.366449
Cst3	2	148871722	1.17799	0.971426	-0.206564
Zfp120	2	150114406	0.446115	0.618692	0.172577
Gm14139	2	150181755	1.56861	1.59551	0.0269067
Gm14124	2	150257517	2.12561	1.84709	-0.278516
Zfp442	2	150407141	0.229603	0.38788	0.158277
Zfp345	2	150470991	0.664426	0.30159	-0.362835
2310001A20Rik	2	150583080	0.311437	-0.630305	-0.941742
Entpd6	2	150749042	-0.116113	-0.360863	-0.24475
Pygb	2	150786735	0.240602	0.356815	0.116212
Abhd12	2	150832493	-0.563777	-0.651011	-0.087234
Gins1	2	150905400	-0.353916	-0.284199	0.0697174
Ninl	2	150934519	0.846987	0.800777	-0.0462098
Nsfl1c	2	151494182	-0.465879	-0.528857	-0.0629773
Fkbp1a	2	151542483	-0.0299802	0.121537	0.151517
Psmf1	2	151715812	0.0258121	-0.169902	-0.195714
Csnk2a1	2	152226839	0.17141	0.0448356	-0.126574
Tbc1d20	2	152293828	-0.24966	-0.340308	-0.0906472
Rbck1	2	152316334	0.106995	0.172769	0.0657744
Trib3	2	152337422	-0.593932	-0.627726	-0.0337935
Sox12	2	152393611	-0.513536	-0.396592	0.116944
Zcchc3	2	152411956	0.0370121	0.0122676	-0.0247445
H13	2	152669461	-0.461598	-0.587352	-0.125754
Mcts2	2	152687148	0.0424259	0.465443	0.423017
Id1	2	152736251	-0.263245	0.182468	0.445713
Bcl2l1	2	152780668	-0.524512	-0.377134	0.147377
Tpx2	2	152847964	-0.00580692	-0.0387402	-0.0329332
Pdrg1	2	153008890	0.138317	0.0226197	-0.115697
Tm9sf4	2	153161303	0.23603	0.0922937	-0.143736
Plagl2	2	153227759	-0.257851	0.584575	0.842426
Pofut1	2	153241533	-0.0283475	-0.493116	-0.464769
Kif3b	2	153291413	-0.456736	-0.339616	0.11712
Asxl1	2	153345845	0.114739	0.133992	0.0192533
8430427H17Rik	2	153407462	0.011399	-0.303559	-0.314958
Commd7	2	153616933	-0.299302	-0.319679	-0.0203767
Dnmt3b	2	153649450	-0.0333958	-0.00422478	0.029171
Mapre1	2	153741274	-0.19178	-0.380662	-0.188882
Cdk5rap1	2	154335380	0.553926	-0.440094	-0.99402
Snta1	2	154376313	0.0727997	0.455556	0.382756
Cbfa2t2	2	154436481	-0.0302048	0.275831	0.306036
E2f1	2	154559407	-0.0931663	-0.316051	-0.222884
Zfp341	2	154613297	-0.0166357	-0.0117273	0.00490832
Chmp4b	2	154651705	-0.378419	-0.406276	-0.0278573
Raly	2	154791096	0.182164	0.0814786	-0.100685
Eif2s2	2	154871410	-0.695952	-0.852474	-0.156522
Ahcy	2	155059310	-0.598065	-0.677654	-0.0795894
Itch	2	155133509	0.386472	0.0259919	-0.36048
Dynlrb1	2	155236533	-0.318072	-0.47707	-0.158998
Map1lc3a	2	155276297	-1.12712	-1.36289	-0.235765
Pigu	2	155278243	-0.00927687	-0.218439	-0.209162
Trp53inp2	2	155381059	0.0884972	0.409974	0.321476
Ncoa6	2	155390656	-0.719771	-0.59173	0.12804
Gss	2	155563181	-0.130292	0.292934	0.423226
Trpc4ap	2	155634271	-0.0245976	0.0685658	0.0931635
Edem2	2	155701677	-0.0334311	-0.0144625	0.0189686
BC029722	2	155817730	1.65107	0.898074	-0.752993
Eif6	2	155819832	0.259974	0.228596	-0.0313788
Uqcc	2	155846894	-0.299142	-0.315632	-0.01649
Cep250	2	155956458	-0.459157	-0.691549	-0.232391
Ergic3	2	156008045	-0.0661802	-0.268219	-0.202039
Cpne1	2	156071845	0.0384121	-0.0241795	-0.0625916
Nfs1	2	156078929	0.230068	0.141632	-0.0884366
Rbm12	2	156091958	-0.162519	0.0180621	0.180582
Rbm39	2	156147239	-0.118957	-0.288121	-0.169164
Phf20	2	156196466	-0.257982	-0.607161	-0.349179
Scand1	2	156311847	-0.396966	-0.175926	0.221039
4921517L17Rik	2	156312299	-0.171628	0.173709	0.345337
Epb4.1l1	2	156420909	0.177136	-0.152415	-0.329551
0610011L14Rik	2	156547584	0.380938	0.201144	-0.179794
Dlgap4	2	156613705	0.0157418	-0.19895	-0.214692
Myl9	2	156775420	0.254113	0.259934	0.00582171
Gm14230	2	156833049	0.637261	0.362743	-0.274519
Tgif2	2	156840077	0.181343	0.315801	0.134459
5430405H02Rik	2	156852430	0.282106	0.0249867	-0.257119
1110008F13Rik	2	156863128	0.38153	0.131344	-0.250186
Sla2	2	156872457	0.403051	0.143277	-0.259774
Ndrg3	2	156927345	-0.0458207	0.0847755	0.130596
Dsn1	2	156995265	-0.125837	0.171756	0.297593
9830001H06Rik	2	157015799	-0.137701	0.0280042	0.165705
Samhd1	2	157097533	0.304774	0.33548	0.0307055
Rbl1	2	157145893	0.170877	0.287117	0.11624
Rpn2	2	157279017	-0.129535	-0.0797167	0.0498185
Ctnnbl1	2	157737401	0.30016	0.317978	0.017818
Tti1	2	157981803	0.36752	0.167866	-0.199654
Rprd1b	2	158028497	-0.0308843	-0.10942	-0.0785356
Tgm2	2	158116402	-0.164227	-0.260385	-0.0961585
Gm20412	2	158117154	0.200983	0.389463	0.18848
9430008C03Rik	2	158355307	1.35845	0.913808	-0.444639
Snhg11	2	158375638	-0.774654	-0.325256	0.449398
Ralgapb	2	158409848	-0.054131	0.0544586	0.10859
Actr5	2	158624888	0.350894	0.0115328	-0.339361
Fam83d	2	158768093	0.080966	0.165013	0.0840468
Dhx35	2	158794807	0.380278	0.179846	-0.200432
Top1	2	160645888	-0.30699	-0.275018	0.0319719
Plcg1	2	160731300	-0.28327	-0.0862269	0.197043
Lpin3	2	160880670	-0.345418	-0.148468	0.19695
Chd6	2	160946978	-0.177383	-0.270729	-0.0933456
Srsf6	2	162931528	0.0232687	-0.00217438	-0.0254431
Ift52	2	163017354	-0.0910602	-0.350144	-0.259084
Mybl2	2	163054687	0.230143	0.176779	-0.0533638
Gtsf1l	2	163087038	-0.507725	0.331971	0.839696
Jph2	2	163336242	0.348311	0.0190902	-0.329221
3230401D17Rik	2	163405822	-0.773189	-1.16702	-0.393832
Fitm2	2	163466379	-0.190235	-0.047987	0.142248
Ttpal	2	163602314	0.268634	0.421637	0.153002
Serinc3	2	163623272	-0.781879	-0.573794	0.208085
0610039K10Rik	2	163644850	-0.816291	-0.655079	0.161212
Pkig	2	163658386	-0.327581	0.0424647	0.370046
Ada	2	163726584	-0.293494	-0.400837	-0.107343
Ywhab	2	163994960	-0.250208	-0.284212	-0.0340037
Tomm34	2	164053540	0.15344	0.466587	0.313146
Stk4	2	164070322	-0.118828	-0.154425	-0.0355964
Sdc4	2	164424247	-0.421247	-0.405502	0.0157447
Sys1	2	164456964	-0.412399	-0.201993	0.210407
Gm20458	2	164460967	-0.690926	-0.192438	0.498488
Dbndd2	2	164486106	-0.948395	-0.464495	0.4839
Pigt	2	164497520	-0.118239	0.188261	0.306499
Wfdc2	2	164562413	-0.52877	-0.787052	-0.258282
Dnttip1	2	164745983	0.0860543	-0.455562	-0.541616
Ube2c	2	164769898	-0.238763	-0.162875	0.0758877
Snx21	2	164785823	0.326795	0.267308	-0.0594871
Acot8	2	164792768	-0.174707	-0.434501	-0.259793
Zswim3	2	164805098	1.71057	0.483037	-1.22753
Zswim1	2	164822686	0.0411582	0.104526	0.0633674
Spata25	2	164826389	-0.0858984	0.436941	0.522839
Ctsa	2	164832873	0.266484	0.100071	-0.166413
Pltp	2	164839518	0.180276	0.0608044	-0.119472
Pcif1	2	164879304	0.65869	0.0689592	-0.589731
Zfp335	2	164891882	0.193676	-0.158509	-0.352184
Mmp9	2	164940780	1.15511	1.3835	0.228392
Ncoa5	2	165000357	-0.268552	-0.24453	0.0240216
Cd40	2	165055627	1.54637	2.01355	0.467182
Slc35c2	2	165276554	-0.720766	-0.744855	-0.0240898
Elmo2	2	165288031	0.0314589	0.00304413	-0.0284147
Zfp334	2	165374264	-0.56845	-0.506521	0.0619288
2810408M09Rik	2	165490110	0.177136	0.332336	0.1552
Zmynd8	2	165784152	0.288535	0.103503	-0.185032
Ncoa3	2	165992636	-0.0641766	0.0773463	0.141523
Sulf2	2	166073089	-0.199109	-0.253053	-0.0539441
Prex1	2	166566342	0.152506	-0.621493	-0.774
Trp53rk	2	166792531	-0.740123	-0.0337539	0.706369
Arfgef2	2	166805588	0.12983	-0.225229	-0.355059
Cse1l	2	166906040	0.0931539	-0.031702	-0.124856
Stau1	2	166947549	0.152569	0.19514	0.0425715
Ddx27	2	167015193	-0.233634	-0.174667	0.0589662
Znfx1	2	167035793	0.0614436	0.0236051	-0.0378385
1500012F01Rik	2	167062934	0.233444	0.236413	0.00296974
B4galt5	2	167298444	0.249086	0.202228	-0.0468578
Slc9a8	2	167421712	-0.656505	-0.12994	0.526566
Rnf114	2	167492645	-0.181823	-0.00697708	0.174846
Tmem189	2	167642608	0.0565104	0.0355778	-0.0209327
Pard6b	2	168081004	-0.300023	-0.230968	0.0690556
Adnp	2	168180986	0.254757	0.278584	0.0238276
Gm20716	2	168180986	0.254757	0.261373	0.00661611
Nfatc2	2	168476410	0.0424259	0.54849	0.506064
Atp9a	2	168634438	-0.124718	0.487524	0.612242
Sall4	2	168748332	-0.48795	-0.605692	-0.117742
Zfp64	2	168893331	0.257175	-0.0497742	-0.30695
Zfp217	2	170108643	-0.136582	-0.287657	-0.151075
Pfdn4	2	170496428	0.304608	0.315718	0.0111093
2010011I20Rik	2	172345565	-0.00572801	0.292354	0.298082
Aurka	2	172356190	0.0823503	0.039393	-0.0429573
Cstf1	2	172370681	0.304364	0.165823	-0.138541
2410001C21Rik	2	172440556	0.753012	0.783742	0.0307307
Tfap2c	2	172549593	-0.111434	0.047822	0.159256
Rae1	2	173000117	0.237748	-0.0795803	-0.317328
Rbm38	2	173020498	-0.520836	0.240467	0.761302
Zbp1	2	173206612	2.04121	2.44556	0.404349
Pmepa1	2	173224458	0.195873	0.142	-0.0538726
Rab22a	2	173659760	0.570617	0.0993538	-0.471263
Vapb	2	173737511	0.32914	-0.0697265	-0.398866
Stx16	2	174076308	-0.17409	-0.374451	-0.20036
Npepl1	2	174110349	0.397476	0.268762	-0.128714
Gnas	2	174284320	0.0984793	0.0863147	-0.0121646
Gm20721	2	174330319	0.089426	0.0921531	0.00272703
Th1l	2	174415804	-0.0906677	-0.277012	-0.186345
Ctsz	2	174427493	-0.236804	-0.190234	0.0465703
Atp5e	2	174461072	0.321409	0.505247	0.183838
Slmo2	2	174465067	0.490294	0.375538	-0.114756
9030418K01Rik	2	178414524	-0.417104	-0.0702167	0.346888
Taf4a	2	179912146	-0.315685	-0.084331	0.231354
Lsm14b	2	180024987	-0.212095	-0.479331	-0.267235
Psma7	2	180036373	1.50281	1.48749	-0.0153226
Ss18l1	2	180042509	-0.939509	-0.471159	0.46835
Gtpbp5	2	180070588	0.329139	0.503796	0.174657
Osbpl2	2	180119306	-0.235042	-0.122389	0.112653
Adrm1	2	180171485	0.141171	0.0578549	-0.0833158
Lama5	2	180176373	-0.0954771	-0.123325	-0.0278482
Rps21	2	180257377	-0.229012	-0.301666	-0.0726547
Cables2	2	180258540	0.293188	0.106544	-0.186644
Slco4a1	2	180456245	0.0959399	1.068	0.97206
1600027N09Rik	2	180581304	0.294706	-0.0102952	-0.305001
Ogfr	2	180589245	-0.165835	-0.265901	-0.100066
Tcfl5	2	180621956	-0.730253	-0.497955	0.232298
Dido1	2	180657964	-0.266316	-0.376482	-0.110166
2310003C23Rik	2	180710117	-0.0428295	0.245998	0.288827
Ythdf1	2	180904377	0.141512	-0.120461	-0.261973
Arfgap1	2	180967225	-0.201375	0.326312	0.527687
Ppdpf	2	181187247	0.209345	-0.116352	-0.325697
Gmeb2	2	181251449	-0.76397	-0.409498	0.354471
Rtel1	2	181319739	-0.239704	0.0236049	0.263309
Arfrp1	2	181357690	0.580364	0.161109	-0.419255
Zgpat	2	181364928	0.104924	0.441216	0.336293
Lime1	2	181380078	0.185404	0.46839	0.282987
Zbtb46	2	181387762	0.112041	0.402117	0.290076
Tpd52l2	2	181497142	0.274948	0.345388	0.0704398
Dnajc5	2	181520485	0.0601368	0.0828476	0.0227108
Uckl1	2	181569149	-0.0242062	0.279945	0.304151
Znf512b	2	181582103	-0.245555	-0.394972	-0.149417
Prpf6	2	181591868	-0.431395	-0.0715518	0.359843
Rgs19	2	181688419	-0.0776777	-0.101925	-0.0242476
Pcmtd2	2	181837854	-0.0948315	-0.0297756	0.0650558
Polr3k	2	181864337	0.219604	0.0844879	-0.135116
Pxmp3	3	5560188	0.207149	0.206197	-0.00095177
Pkia	3	7366604	-0.264604	-0.940174	-0.67557
Fam164a	3	7503426	-0.143231	-0.37716	-0.233929
Mrps28	3	8802146	0.0150304	0.132331	0.117301
Tpd52	3	8928626	-0.0336018	-0.12149	-0.0878878
Zfp704	3	9427011	0.918839	0.160068	-0.758771
Impa1	3	10313540	0.429643	0.533344	0.103701
Zfand1	3	10339953	-0.36175	-0.213705	0.148045
Chmp4c	3	10366907	0.753429	0.767851	0.0144224
Snx16	3	10417819	1.07424	0.201467	-0.872769
AC158155.1	3	11014399	-0.180535	0.220003	0.400538
Lrrcc1	3	14533788	-0.322133	0.182805	0.504937
E2f5	3	14578671	0.166803	0.361641	0.194839
Car13	3	14641727	0.548646	0.637258	0.0886121
Car3	3	14863538	2.88811	4.73096	1.84286
Car2	3	14886426	4.9789	4.98032	0.0014235
Ythdf3	3	16183183	0.356725	0.30444	-0.0522852
Armc1	3	19132146	0.148299	0.230176	0.0818767
Mtfr1	3	19187327	-0.363977	-0.268502	0.0954747
Pde7a	3	19223108	0.0643635	0.0289421	-0.0354214
4632415L05Rik	3	19894886	1.37877	0.99429	-0.38448
Hps3	3	19995945	0.0620003	-0.475253	-0.537253
Hltf	3	20057811	-0.391929	-0.0946112	0.297318
Gyg	3	20122084	0.522001	0.340593	-0.181408
Tbl1xr1	3	22076652	-0.0967455	-0.386806	-0.290061
Gm10259	3	25210764	9.9775	10.1081	0.130572
Nceh1	3	27182965	0.354014	-0.0735435	-0.427557
Fndc3b	3	27416162	-0.361533	-0.494627	-0.133094
Eif5a2	3	28781311	-0.0321879	0.306479	0.338667
Mynn	3	30602087	-0.454642	-0.137259	0.317384
Sec62	3	30792876	0.0454855	0.00137329	-0.0441122
Gpr160	3	30855950	-0.0166357	0.589952	0.606588
Phc3	3	30899295	0.53383	0.266614	-0.267216
Prkci	3	30995747	0.328483	0.527739	0.199256
Skil	3	31095058	-0.114714	-0.277863	-0.163149
Zmat3	3	32334796	0.767881	0.745157	-0.0227237
Pik3ca	3	32397671	-0.183196	-0.0747676	0.108428
Zfp639	3	32515295	-0.550861	0.0323756	0.583237
Mfn1	3	32529465	0.189736	-0.00797939	-0.197716
Gnb4	3	32580332	-0.665055	-0.735562	-0.0705065
Actl6a	3	32708546	0.0945973	0.206827	0.11223
Mrpl47	3	32725397	-0.228051	-0.163152	0.0648985
Usp13	3	32817546	0.06843	0.197635	0.129205
Ttc14	3	33799955	0.284777	0.291793	0.00701571
Ccdc39	3	33812362	0.614541	0.361475	-0.253066
Fxr1	3	34020079	-0.0540724	0.0254717	0.0795441
Dnajc19	3	34056020	0.300786	0.563808	0.263022
Sox2	3	34650005	-0.791613	-0.587353	0.20426
Atp11b	3	35754134	-0.862622	-0.675078	0.187543
Dcun1d1	3	35892105	-0.714642	-0.651612	0.0630302
Mccc1	3	35959312	-0.460643	-1.10193	-0.641282
Acad9	3	36065979	0.610812	0.240703	-0.370109
D3Ertd254e	3	36159522	0.33432	0.577365	0.243045
Anxa5	3	36448925	-0.294297	-0.199177	0.0951204
Exosc9	3	36552606	0.758325	0.732065	-0.0262599
Ccna2	3	36564866	0.274907	0.335687	0.0607796
Bbs7	3	36573142	-0.217143	-0.384325	-0.167182
4932438A13Rik	3	36863106	-0.185709	-0.271434	-0.0857248
Spata5	3	37419896	-0.00519419	-0.210661	-0.205467
Spry1	3	37639947	-0.0783253	-0.903986	-0.825661
Ankrd50	3	38449261	-0.0441494	0.19202	0.236169
Intu	3	40531286	0.446976	0.313112	-0.133864
Slc25a31	3	40708855	1.01364	-0.31605	-1.32969
Hspa4l	3	40744495	-0.297046	-0.191906	0.10514
Plk4	3	40800019	-0.194832	-0.0756597	0.119172
Larp1b	3	40950631	-0.218146	0.38189	0.600037
Pgrmc2	3	41066326	0.0863195	0.30525	0.218931
Phf17	3	41555734	0.0170016	-0.028933	-0.0459347
Sclt1	3	41626717	-0.190392	-0.389851	-0.199459
Pabpc4l	3	46442197	0.651067	-0.484395	-1.13546
Ccrn4l	3	51224447	0.774172	0.849545	0.0753727
Elf2	3	51255665	-0.377896	-0.403676	-0.0257793
4930583H14Rik	3	51388415	0.30016	1.01077	0.710615
Ndufc1	3	51404677	0.209277	-0.0373964	-0.246674
Naa15	3	51416016	-0.0563793	-0.105156	-0.0487771
Rab33b	3	51483966	0.0516052	0.514064	0.462459
Setd7	3	51515319	-0.190413	-0.117678	0.0727348
Foxo1	3	52268337	-0.160912	-0.341449	-0.180537
Cog6	3	52982123	-0.322632	-0.847684	-0.525052
Lhfp	3	53041528	-0.535424	-0.326632	0.208793
Nhlrc3	3	53448588	1.32782	1.26372	-0.0640976
2810046L04Rik	3	53463666	0.336874	-0.0446687	-0.381543
AC100927.2	3	54692823	0.269084	0.0848904	-0.184194
Fam48a	3	54693105	0.100396	0.189123	0.088727
Exosc8	3	54728678	-0.222667	-0.436612	-0.213945
Alg5	3	54735539	0.258056	0.0311003	-0.226956
Rfxap	3	54803116	-0.806922	-0.513457	0.293465
Spg20	3	55112108	0.514014	0.274223	-0.239791
Sohlh2	3	55182028	-0.456082	-0.253928	0.202154
Dclk1	3	55242526	0.118922	0.146002	0.0270803
Nbea	3	55625205	-0.139338	0.153332	0.292669
Wwtr1	3	57455649	0.20227	0.233677	0.0314078
Commd2	3	57642904	0.477826	0.555732	0.0779066
Rnf13	3	57736066	0.0602341	0.0301776	-0.0300565
Pfn2	3	57841895	-0.462753	-0.0575311	0.405222
Tsc22d2	3	58415689	-0.462753	0.285098	0.74785
Serp1	3	58521969	0.347025	0.260188	-0.0868368
Eif2a	3	58525821	0.0528083	0.0630474	0.0102391
2810407C02Rik	3	58576636	-0.0238919	0.012043	0.0359349
Rap2b	3	61364507	0.120553	0.916222	0.795669
Mme	3	63295872	0.346473	0.590502	0.244029
Plch1	3	63696234	1.02102	0.596419	-0.424598
E130311K13Rik	3	63914684	0.796745	0.172934	-0.62381
Ssr3	3	65379655	-0.291971	-0.205226	0.0867453
Tiparp	3	65528410	0.278395	0.0929112	-0.185483
Ccnl1	3	65946151	0.0464759	0.0500779	0.00360203
Rsrc1	3	66981390	-0.429119	-0.60196	-0.172842
Mlf1	3	67374097	-0.339655	-0.215882	0.123773
Gfm1	3	67430096	0.246421	-0.0305567	-0.276978
Mfsd1	3	67582768	0.0334005	-0.107364	-0.140764
Schip1	3	68064942	0.348668	0.0866408	-0.262027
Ift80	3	68892499	0.46207	0.762723	0.300653
Smc4	3	69004738	-0.164908	-0.230566	-0.0656576
Trim59	3	69035288	0.0770297	-0.0166125	-0.0936422
Kpna4	3	69067149	0.136494	0.381801	0.245307
Ppm1l	3	69316861	0.211083	0.567712	0.356629
B3galnt1	3	69574186	0.430893	0.871603	0.44071
Nmd3	3	69721985	-0.137245	0.00550938	0.142755
Pdcd10	3	75516490	0.283135	0.335547	0.052412
Serpini1	3	75557547	-0.958663	-0.447061	0.511603
Golim4	3	75876183	-0.122798	-0.306651	-0.183853
Rapgef2	3	79062516	-0.417349	-0.520754	-0.103405
Fnip2	3	79455971	-0.128006	-0.327117	-0.199111
Ppid	3	79591342	0.0456419	-0.0296497	-0.0752916
Etfdh	3	79603788	0.331398	0.78114	0.449742
4930579G24Rik	3	79629079	1.42312	0.789368	-0.633747
Tmem144	3	79813148	0.833931	0.207402	-0.626529
Ctso	3	81932601	-0.451183	-0.990032	-0.538849
Mtap9	3	82358072	-0.104104	-0.273087	-0.168983
Plrg1	3	83055522	-0.00927711	-0.415741	-0.406464
D930015E06Rik	3	83898287	0.631514	0.201856	-0.429659
Mnd1	3	84087934	-1.97822	-1.94661	0.0316133
Trim2	3	84160439	-0.401513	-0.712883	-0.31137
Fhdc1	3	84444035	0.0295789	-0.408029	-0.437608
Arfip1	3	84496093	0.00593996	-0.0345497	-0.0404897
Tmem154	3	84666192	0.148567	-0.227456	-0.376023
Fbxw7	3	84815268	0.0705466	-0.330496	-0.401043
Pet112l	3	85574119	-0.629041	-0.485006	0.144035
Fam160a1	3	85660061	0.897613	0.133291	-0.764323
Sh3d19	3	86084434	-0.544092	-0.255015	0.289077
Rps3a	3	86137940	0.358883	0.317486	-0.0413971
Lrba	3	86224690	0.743798	0.618592	-0.125206
Dclk2	3	86786150	-0.391834	-0.581226	-0.189392
Kirrel	3	87078593	-0.0308914	0.0586524	0.0895438
Etv3	3	87525407	0.309643	-0.0117278	-0.321371
Arhgef11	3	87617559	0.118116	0.0872307	-0.0308852
Prcc	3	87858900	0.201904	-0.0568376	-0.258741
Hdgf	3	87906321	0.135161	0.105836	-0.0293255
Rrnad1	3	87922601	-0.0576093	0.161109	0.218718
Isg20l2	3	87930314	0.218956	0.5173	0.298344
Nes	3	87971078	0.306933	0.239773	-0.0671606
Gpatch4	3	88043108	-0.483418	-0.168015	0.315403
Apoa1bp	3	88056523	-0.219023	0.14276	0.361783
Iqgap3	3	88082051	-0.348933	-0.0799732	0.26896
Mef2d	3	88142372	0.46007	0.251711	-0.208359
Cct3	3	88297116	0.611539	0.260645	-0.350894
0610031J06Rik	3	88325023	-0.351489	-0.187233	0.164256
Tmem79	3	88328655	0.518173	0.965819	0.447646
Smg5	3	88336260	-0.143189	-0.206009	-0.0628195
Pmf1	3	88394143	-0.200357	-0.462697	-0.262339
Slc25a44	3	88410498	-0.250958	-0.045094	0.205863
Lmna	3	88481148	0.142016	0.0645108	-0.0775051
Mex3a	3	88532395	-0.176855	0.0881772	0.265032
Rab25	3	88542029	-0.350661	-0.442266	-0.0916047
Lamtor2	3	88549819	-0.10184	-0.014853	0.086987
Ubqln4	3	88553716	0.227762	-0.0241609	-0.251923
Ssr2	3	88579671	0.0133686	-0.126496	-0.139865
Arhgef2	3	88607454	-0.0720658	-0.419706	-0.34764
2810403A07Rik	3	88685794	0.285311	0.130839	-0.154472
Rit1	3	88716838	-0.342674	0.383502	0.726175
Syt11	3	88744700	0.329139	0.289186	-0.0399528
Gon4l	3	88835231	0.112229	0.136094	0.0238652
Msto1	3	88905107	0.0590177	-0.0105367	-0.0695543
Dap3	3	88920803	0.354253	0.213471	-0.140782
Ash1l	3	88965812	-0.094214	-0.237277	-0.143063
Fdps	3	89093592	-0.172313	-0.298617	-0.126304
Hcn3	3	89146074	0.423115	0.0049901	-0.418125
Clk2	3	89164795	-0.26147	-0.153456	0.108014
Scamp3	3	89177473	-0.254875	0.143053	0.397927
Gba	3	89202928	0.22821	0.0410323	-0.187178
Mtx1	3	89209081	-0.335512	-0.199223	0.136289
Trim46	3	89234177	0.365481	0.762013	0.396532
Krtcap2	3	89245966	-0.474795	-0.224853	0.249942
Efna4	3	89333390	0.0609431	0.13254	0.0715966
Adam15	3	89338542	-0.23324	-0.182096	0.0511446
Zbtb7b	3	89377644	-0.262776	-0.0263743	0.236402
Flad1	3	89401004	-0.0777707	0.14148	0.219251
Cks1b	3	89415472	-0.191988	-0.00509071	0.186897
Shc1	3	89418443	-0.475635	-0.343238	0.132397
Pygo2	3	89430214	-0.128807	0.0463047	0.175112
Pbxip1	3	89436706	0.140987	0.110923	-0.0300641
Pmvk	3	89459118	1.09438	1.22	0.125619
Adar	3	89715022	-0.112651	-0.21155	-0.0988984
Ube2q1	3	89773609	-0.00224042	-0.255548	-0.253308
She	3	89831370	0.531854	1.33865	0.806793
Atp8b2	3	89939481	-0.121049	-0.265013	-0.143964
Ubap2l	3	89999589	0.0715256	0.163664	0.0921388
4933434E20Rik	3	90051636	0.278617	0.286345	0.0077281
Tpm3	3	90072649	1.42106	1.45284	0.0317745
Jtb	3	90231597	-0.639834	-0.13379	0.506044
Slc39a1	3	90248172	-0.193047	-0.279843	-0.0867963
Gatad2b	3	90341654	-0.0986092	0.427444	0.526054
Slc27a3	3	90385239	-0.48053	-0.264655	0.215875
Ints3	3	90391380	-0.390575	-0.20927	0.181305
Npr1	3	90450591	-1.19779	-0.951434	0.246357
Ilf2	3	90476201	-0.356546	-0.264367	0.0921793
Snapin	3	90488026	0.000813007	-0.0665202	-0.0673332
2500003M10Rik	3	90498956	0.093761	-0.058785	-0.152546
S100a1	3	90511034	0.369106	0.201467	-0.167639
S100a6	3	90612894	1.07742	0.791346	-0.28607
S100a11	3	93520488	0.935731	0.768165	-0.167566
S100a10	3	93555080	-0.156911	-0.138252	0.0186586
Mrpl9	3	94443318	0.0789862	-0.165405	-0.244391
Snx27	3	94497544	-0.188413	-0.089499	0.0989141
Tuft1	3	94612757	-1.36868	-1.06304	0.30564
Cgn	3	94760069	-0.451906	-0.28799	0.163916
Pogz	3	94837567	0.049757	0.229589	0.179832
Psmb4	3	94884093	0.00129318	0.122727	0.121434
Rfx5	3	94954075	0.0776002	0.264203	0.186602
Pi4kb	3	94974731	-0.339185	-0.322525	0.0166602
Zfp687	3	95006590	-0.433821	-0.0324607	0.401361
Pip5k1a	3	95058530	-0.285207	-0.0566964	0.228511
Vps72	3	95111022	-0.00853968	0.0522957	0.0608354
Sema6c	3	95160457	-0.202543	-0.455562	-0.253019
Gabpb2	3	95181766	0.000426292	0.0301032	0.0296769
Mllt11	3	95219135	0.432569	0.434128	0.00155902
Cdc42se1	3	95228732	0.23917	-0.109963	-0.349133
Bnipl	3	95241271	0.115736	0.0598259	-0.0559099
Prune	3	95253674	-0.264517	0.123787	0.388304
Fam63a	3	95281345	-0.125427	-0.161304	-0.0358772
Lass2	3	95314792	0.0675001	0.089036	0.0215359
Setdb1	3	95323525	0.190497	0.00429487	-0.186202
Arnt	3	95434388	0.503011	0.453008	-0.050003
Golph3l	3	95588934	-0.141752	0.0717225	0.213474
Ensa	3	95624980	-0.360693	-0.410307	-0.0496144
Mcl1	3	95658721	-0.520466	-0.562601	-0.0421352
Tars2	3	95739976	-0.263357	-0.117522	0.145834
Rprd2	3	95759873	0.123048	0.50951	0.386461
Prpf3	3	95830124	-0.207362	0.220003	0.427365
Aph1a	3	95893969	0.408866	0.441217	0.0323508
Anp32e	3	95929246	0.0514007	-0.0392303	-0.090631
Otud7b	3	96104527	0.260278	0.0796814	-0.180596
Gm15441	3	96555765	-0.356104	-0.233921	0.122183
Txnip	3	96557957	-0.409526	-0.388571	0.0209551
Polr3c	3	96711490	0.554559	-0.0739112	-0.62847
Gpr89	3	96868281	-0.0300455	0.303331	0.333377
Acp6	3	97158777	-0.580007	0.0600419	0.640049
Bcl9	3	97203662	0.589262	0.216045	-0.373217
Chd1l	3	97560742	0.759931	0.508663	-0.251268
Prkab2	3	97658193	0.291469	0.209073	-0.0823956
Pde4dip	3	97689824	0.209558	0.263666	0.0541077
Sec22b	3	97901190	0.256146	0.00295305	-0.253193
Notch2	3	98013538	0.0901856	-0.0237746	-0.11396
Phgdh	3	98313170	0.227705	0.0643663	-0.163339
Zfp697	3	98382481	-0.183746	-0.504685	-0.320939
Wars2	3	99141068	-0.497529	-1.1107	-0.613166
Wdr3	3	100138180	0.0375023	-0.0153136	-0.0528159
Gdap2	3	100162381	-0.187436	0.245998	0.433434
Man1a2	3	100562208	0.75821	0.300401	-0.457809
Trim45	3	100922202	0.132007	-0.0122883	-0.144295
Ttf2	3	100938860	-0.182823	-0.315236	-0.132413
Ptgfrn	3	101040232	0.0393848	-0.109927	-0.149312
Igsf3	3	101377125	-0.37687	-0.406653	-0.0297833
Atp1a1	3	101576219	0.0396323	-0.0169501	-0.0565824
Vangl1	3	102156701	-0.387068	0.457502	0.84457
Tspan2	3	102734529	0.687078	0.786758	0.09968
Sycp1	3	102818499	-1.53887	-0.938987	0.599878
Nr1h5	3	102939658	8.41925	8.29325	-0.126001
Sike1	3	102995728	1.33468	1.14288	-0.191799
Csde1	3	103020546	0.278866	0.125221	-0.153645
Nras	3	103058339	-0.18826	-0.180698	0.0075612
Dennd2c	3	103102604	0.00328541	0.208226	0.20494
Bcas2	3	103171655	0.266618	0.186889	-0.0797291
Trim33	3	103279293	0.23104	0.081408	-0.149632
Hipk1	3	103739815	0.627221	0.998022	0.370801
Dclre1b	3	103800605	0.660653	0.981733	0.321079
Ap4b1	3	103809520	-0.150387	0.544647	0.695034
Rsbn1	3	103914120	0.291171	0.371445	0.0802741
Phtf1	3	103968110	0.0429995	0.315863	0.272863
Slc16a1	3	104638668	0.0362902	0.0041151	-0.0321751
Ppm1j	3	104781056	0.620809	0.0556161	-0.565193
Rhoc	3	104789011	-0.596694	-0.453398	0.143296
Mov10	3	104794836	-0.564732	-0.510253	0.0544791
Capza1	3	104822779	-0.253452	-1.04795	-0.794496
St7l	3	104864503	0.343786	-0.628673	-0.972459
Cttnbp2nl	3	105001915	-0.658036	-0.922494	-0.264458
Ddx20	3	105678270	0.197244	-0.0614099	-0.258654
Rap1a	3	105727267	0.00573206	0.0183687	0.0126367
Atp5f1	3	105942698	0.0362892	0.0795517	0.0432625
Wdr77	3	105959369	-0.207424	0.0152116	0.222635
Cept1	3	106502260	0.179835	-0.652478	-0.832313
4933421E11Rik	3	106684987	0.258056	-0.101925	-0.359981
Hbxip	3	107278858	0.388184	0.476778	0.0885949
Rbm15	3	107326110	0.333327	-0.00238991	-0.335717
Fam40a	3	107612532	-0.0687237	-0.137148	-0.0684242
Gstm5	3	107895821	1.46326	0.681088	-0.782175
Gstm1	3	108012255	0.870158	1.02146	0.151299
Ampd2	3	108074062	-0.0223336	-0.143403	-0.121069
Gnai3	3	108107280	0.0521655	0.0463715	-0.00579405
Amigo1	3	108186335	0.603761	1.1294	0.525639
Atxn7l2	3	108202222	0.166868	-0.891505	-1.05837
Psma5	3	108256926	0.694614	0.699171	0.0045562
Sort1	3	108284091	0.860392	0.520336	-0.340056
Psrc1	3	108383839	0.391345	0.376576	-0.0147681
Celsr2	3	108390851	0.145427	-0.0481541	-0.193581
Sars	3	108424865	-0.0314512	-0.186865	-0.155414
Tmem167b	3	108556425	-0.271957	-0.325789	-0.053832
Taf13	3	108571698	0.0578372	0.0829925	0.0251553
Wdr47	3	108591279	-0.667128	-0.812968	-0.14584
Clcc1	3	108653913	0.0681353	-0.0693207	-0.137456
Gpsm2	3	108678638	0.222854	0.0771503	-0.145704
Stxbp3a	3	108793176	-0.388461	-0.0365491	0.351912
Prpf38b	3	108902667	-0.0469522	-0.0768928	-0.0299406
Fam102b	3	108970997	-0.79257	-0.69841	0.0941605
Slc25a24	3	109123149	-0.0674729	-0.342934	-0.275461
Vav3	3	109340653	-0.0858984	-0.353464	-0.267566
Prmt6	3	110246109	0.211368	-0.101926	-0.313294
Rnpc3	3	113605067	-0.301627	-0.599683	-0.298056
Dph5	3	115888165	-0.310605	-0.530947	-0.220342
Slc30a7	3	115938973	0.16105	0.15875	-0.00230074
Extl2	3	116007462	0.203608	0.255968	0.0523601
Cdc14a	3	116272553	0.700395	0.63504	-0.0653548
Rtcd1	3	116488963	1.17987	0.782598	-0.397268
Dbt	3	116513070	-0.302032	-0.190826	0.111206
Lrrc39	3	116562973	-0.390753	-0.737514	-0.346761
Ccdc76	3	116581093	-0.334926	-0.544666	-0.20974
Sass6	3	116595008	-0.321711	-0.312822	0.00888896
Hiat1	3	116631164	0.24305	-0.0555325	-0.298583
Slc35a3	3	116669469	-0.149093	0.0834122	0.232505
Agl	3	116739999	-0.11511	-0.0567369	0.0583735
Frrs1	3	116878227	0.133883	0.53279	0.398907
Snx7	3	117781497	-0.187182	-0.200106	-0.012924
Ptbp2	3	119718742	0.0789557	-0.158263	-0.237219
Alg14	3	121291817	0.555207	-0.0502105	-0.605418
Cnn3	3	121426541	-0.212995	-0.197294	0.0157003
F3	3	121723537	-0.428131	-0.498068	-0.0699377
Abcd3	3	121758909	0.247465	0.507998	0.260533
Arhgap29	3	121953229	0.664938	0.620606	-0.0443316
Gclm	3	122245557	1.72146	1.45785	-0.263602
Dnttip2	3	122274414	-0.103876	0.0626416	0.166518
Bcar3	3	122419780	0.0359941	-0.0112553	-0.0472493
Fnbp1l	3	122538719	-0.167198	0.113983	0.281181
Pde5a	3	122729158	0.148059	0.237731	0.0896716
1810037I17Rik	3	122924362	1.05161	0.947806	-0.103799
Usp53	3	122933601	-0.515066	-0.135873	0.379193
Sec24d	3	123267496	0.277117	0.63504	0.357924
Mettl14	3	123364645	0.258348	0.217556	-0.0407925
Ugt8a	3	125865359	0.595926	-0.125009	-0.720935
Camk2d	3	126596302	1.32061	0.776768	-0.54384
Ank2	3	126921607	-0.205637	-0.391432	-0.185794
Larp7	3	127536954	0.546549	0.31656	-0.229989
4930422G04Rik	3	127553489	0.172206	-0.107369	-0.279576
Ap1ar	3	127807264	-0.426935	-0.616499	-0.189564
5730508B09Rik	3	127869688	-0.305465	-0.96075	-0.655285
Pitx2	3	129199878	1.32306	0.63504	-0.688025
Elovl6	3	129532386	-0.232852	-0.334206	-0.101354
Gar1	3	129824912	-0.0485048	-0.15941	-0.110906
Pla2g12a	3	129878622	-0.0227046	0.372006	0.39471
Casp6	3	129901425	-0.193508	-0.407338	-0.21383
Sec24b	3	129982759	-0.0037713	-0.166631	-0.16286
Ostc	3	130695921	-0.286835	-0.324163	-0.0373282
Rpl34	3	130726831	-0.431471	-0.406152	0.0253191
Lef1	3	131110471	-0.521114	-0.852566	-0.331452
Hadh	3	131233419	-0.0247083	-0.148282	-0.123573
Sgms2	3	131318985	-1.20619	-0.430158	0.776034
Papss1	3	131564768	0.574143	0.25223	-0.321913
Aimp1	3	132660498	-0.0306339	0.00741243	0.0380464
Npnt	3	132881745	0.344089	1.02736	0.683268
Gstcd	3	132981753	0.507137	0.505335	-0.00180197
Ppa2	3	133310110	0.508463	-0.390646	-0.899109
Tet2	3	133463679	-0.339655	-0.222678	0.116977
Cenpe	3	135212563	-0.380642	-0.289316	0.0913258
Cisd2	3	135406412	0.762099	1.13414	0.372043
Ube2d3	3	135438297	0.0670004	0.0134506	-0.0535498
Manba	3	135485611	-1.03221	-0.743071	0.28914
Nfkb1	3	135584655	-0.0463696	-0.0798149	-0.0334454
Ppp3ca	3	136670124	0.378233	0.581952	0.203719
Ddit4l	3	137621612	0.138662	0.0105495	-0.128112
H2afz	3	137864487	-0.0343065	-0.276383	-0.242077
Dnajb14	3	137867675	-0.300492	0.0531721	0.353664
Lamtor3	3	137918526	-0.0764589	-0.13379	-0.0573311
Mttp	3	138089855	0.421503	-0.537374	-0.958877
Rg9mtd2	3	138143448	0.706139	0.157414	-0.548725
Adh5	3	138443093	-0.253776	-0.30535	-0.0515747
Metap1	3	138458960	-0.141331	-0.0395718	0.101759
Eif4e	3	138526191	-0.767076	0.284133	1.05121
Tspan5	3	138742195	0.31066	0.611604	0.300944
Rap1gds1	3	138925906	0.383326	0.155151	-0.228174
Pdlim5	3	142239586	-0.522606	-0.389829	0.132778
Gbp7	3	142530338	2.88811	2.2642	-0.623904
Gbp3	3	142560052	0.14433	-0.210536	-0.354866
Gbp2	3	142620602	-0.975629	-0.96162	0.0140085
Gtf2b	3	142765226	0.101272	0.0404277	-0.0608439
Pkn2	3	142790902	-0.283994	-0.227367	0.0566268
Lmo4	3	144188530	-0.328099	-0.111576	0.216524
Hs2st1	3	144431103	0.278939	0.228655	-0.0502834
2015-09-01	3	144570304	-0.422205	-0.342379	0.0798263
Sh3glb1	3	144688844	-0.107317	-0.17845	-0.0711331
Gm16233	3	144947561	0.614542	0.589952	-0.0245893
Odf2l	3	145118589	-0.175601	-0.161759	0.0138421
Znhit6	3	145576208	-0.0821753	0.120467	0.202642
Cyr61	3	145646971	-0.213403	-0.166979	0.0464239
Ddah1	3	145758675	0.0242448	0.257441	0.233196
Bcl10	3	145924378	-0.129922	-0.0405798	0.0893426
2410004B18Rik	3	145938014	-0.0458209	0.317613	0.363434
Syde2	3	145987870	-0.770902	-0.867751	-0.0968489
Mcoln3	3	146117459	-0.457347	-0.344903	0.112444
Ssx2ip	3	146404642	-0.131382	-0.174857	-0.0434751
Ctbs	3	146450470	1.18	1.31311	0.133116
Gng5	3	146499834	-0.269625	-0.151843	0.117782
Rpf1	3	146506348	-0.179735	0.0318437	0.211578
Prkacb	3	146729579	-0.0130472	0.000760078	0.0138073
Gm10288	3	146838775	3.70576	4.02418	0.318425
Lphn2	3	148815586	-0.506358	-0.501426	0.00493241
Gipc2	3	152093533	0.508109	0.0973833	-0.410726
Dnajb4	3	152178511	-0.159899	0.0824993	0.242398
Fubp1	3	152210458	0.0753193	-0.0252199	-0.100539
Fam73a	3	152273459	-0.345428	-0.272001	0.0734267
Usp33	3	152346478	-0.430162	-0.499429	-0.0692668
Zzz3	3	152395473	0.0925674	0.231916	0.139349
Pigk	3	152714100	0.364415	0.00868034	-0.355734
Rabggtb	3	153907289	-0.260229	-0.0455265	0.214702
Acadm	3	153922357	0.374654	0.286542	-0.0881114
Fpgt	3	155084921	0.988356	0.616893	-0.371463
Zranb2	3	157534160	0.0308738	-0.160692	-0.191566
Cth	3	157894248	-1.21871	-1.18521	0.0334997
Ankrd13c	3	157947414	-0.212728	-0.0940204	0.118708
Srsf11	3	158010473	0.228975	-0.0361376	-0.265113
Lrrc40	3	158036662	-0.233944	-0.118455	0.115489
Depdc1a	3	159495433	0.713988	0.829276	0.115287
Wls	3	159839737	0.463187	0.910675	0.447487
Tmem68	4	3549041	1.26311	1.06627	-0.196835
Tgs1	4	3574875	0.284382	0.102841	-0.181541
Rps20	4	3831334	0.110057	0.0761585	-0.0338984
Plag1	4	3900996	-0.822864	-0.980247	-0.157383
Chchd7	4	3938888	-0.202938	-0.504024	-0.301086
Impad1	4	4762484	1.39963	1.5181	0.118463
Nsmaf	4	6396207	0.115736	0.0988936	-0.0168419
Rab2a	4	8535644	0.117057	-0.0401154	-0.157173
Chd7	4	8690406	-0.242213	-0.106687	0.135527
Clvs1	4	9269293	0.48689	0.487887	0.00099706
Asph	4	9448069	0.0133791	-0.164005	-0.177384
2610301B20Rik	4	10874498	0.546014	0.862548	0.316534
Plekhf2	4	10988662	1.16426	0.738706	-0.425552
2310030N02Rik	4	11051045	0.768763	0.85543	0.0866675
Trp53inp1	4	11156431	-0.326907	-0.588256	-0.26135
Ccne2	4	11191351	0.0346918	-0.152198	-0.18689
Ints8	4	11199158	0.138975	0.537688	0.398713
Dpy19l4	4	11261315	-0.0904284	-0.0697751	0.0206532
Esrp1	4	11331933	-0.224323	-0.148254	0.0760684
1110037F02Rik	4	11485958	0.140919	-0.133591	-0.27451
Rad54b	4	11558920	0.207494	0.86845	0.660955
Fsbp	4	11579665	1.39215	1.6747	0.282547
Gem	4	11704457	6.51401	3.79116	-2.72285
Pdp1	4	11958184	-0.307151	-0.0890441	0.218107
Tmem67	4	12039355	0.758451	-0.0239232	-0.782374
C430048L16Rik	4	12089439	-0.0203097	0.955408	0.975718
Fam92a	4	12153409	-1.0374	-0.802365	0.235035
Gm11818	4	12906838	-0.0378039	-0.177874	-0.14007
Otud6b	4	14809498	-0.113913	-0.133267	-0.0193548
Tmem55a	4	14864076	0.2912	0.32152	0.0303202
Tmem64	4	15265831	0.142802	0.0870514	-0.0557508
Decr1	4	15917240	-0.12373	-0.187724	-0.0639935
Nbn	4	15957925	0.253952	0.0303221	-0.223629
Osgin2	4	15997121	0.683804	0.0800724	-0.603732
Ripk2	4	16122733	-0.00100946	-0.0319629	-0.0309534
Cpne3	4	19519254	-0.274855	-0.368884	-0.094029
Fam82b	4	19575162	1.32914	0.0355782	-1.29356
Wwp1	4	19608303	0.706239	0.205761	-0.500478
Ggh	4	20042052	-1.72671	-1.0253	0.70141
Ccnc	4	21727701	0.110402	0.0961823	-0.0142193
2610029I01Rik	4	21757382	0.512739	0.323257	-0.189483
Usp45	4	21767156	0.66546	0.438299	-0.227161
Sfrs18	4	21847583	0.346466	0.069365	-0.277101
Coq3	4	21879673	-0.381914	-0.385265	-0.00335121
6230409E13Rik	4	21931329	0.329139	0.22365	-0.105489
Fbxl4	4	22357543	-0.0217681	-0.176473	-0.154705
Mms22l	4	24496451	0.0834556	-0.0245566	-0.108012
Ndufaf4	4	24898083	0.341739	0.610587	0.268848
1810074P20Rik	4	25248600	-0.206651	-0.058486	0.148165
Fut9	4	25609332	0.791245	0.23065	-0.560595
Manea	4	26324506	-0.203839	0.0253367	0.229176
Map3k7	4	31964097	0.263138	0.373182	0.110044
Bach2	4	32238804	0.170115	-0.241856	-0.411971
Casp8ap2	4	32615451	0.129042	-0.0550294	-0.184071
Mdn1	4	32657119	0.0821123	0.00419807	-0.0779142
Lyrm2	4	32800253	-1.01061	-0.128157	0.882453
Ankrd6	4	32804035	-0.124718	-0.778811	-0.654093
Rragd	4	32983037	0.367133	-0.173875	-0.541008
Ube2j1	4	33031416	0.131693	0.0902352	-0.0414577
Pnrc1	4	33245423	0.707651	0.5236	-0.184051
Rngtt	4	33310311	-0.0932031	-0.045342	0.0478611
Akirin2	4	34550937	-0.147501	-0.671034	-0.523533
Orc3	4	34570796	-0.0640936	-0.144485	-0.0803919
Slc35a1	4	34663257	0.160742	0.101061	-0.0596805
Mob3b	4	34949074	1.01279	1.32257	0.309786
3110043O21Rik	4	35191285	0.0375848	0.128373	0.0907879
Aco1	4	40143081	-0.0896997	-0.120351	-0.0306511
Ddx58	4	40203773	1.26998	1.07561	-0.194364
Topors	4	40259601	0.0263677	0.313112	0.286745
2010003O02Rik	4	40269569	0.276672	0.297482	0.0208096
Ndufb6	4	40270591	0.31003	0.213576	-0.0964541
Aptx	4	40682382	-0.0159965	0.0907192	0.106716
Dnaja1	4	40722150	-0.712384	-0.694828	0.0175557
Smu1	4	40736542	-0.0134501	0.0062561	0.0197062
B4galt1	4	40804602	-0.553677	-0.798702	-0.245025
Chmp5	4	40948407	0.0189953	-0.117823	-0.136818
Nfx1	4	40970906	0.279516	0.109498	-0.170018
Nol6	4	41114427	-0.167161	-0.141334	0.0258279
Ube2r2	4	41135743	-0.54533	-0.0189362	0.526393
Ubap2	4	41194313	-0.158531	-0.0313759	0.127155
2310028H24Rik	4	41517691	-0.779472	-0.0185094	0.760962
Dnajb5	4	42949814	-0.529408	-0.539878	-0.0104694
1700022I11Rik	4	42969946	0.742812	0.655428	-0.0873838
Vcp	4	42979963	0.557304	0.50354	-0.0537644
Fancg	4	43002343	-1.42793	-1.14145	0.28648
Pigo	4	43017635	-0.242624	-0.137549	0.105074
Stoml2	4	43027690	-0.0534387	-0.171357	-0.117918
B230312A22Rik	4	43032414	-0.475845	-0.301234	0.174611
Unc13b	4	43058953	-0.301977	-0.295434	0.00654316
Rusc2	4	43381979	-0.354931	-0.372377	-0.0174456
Tesk1	4	43441939	-0.51358	-0.127348	0.386232
Cd72	4	43446462	-0.332336	-0.268575	0.0637612
Ccdc107	4	43492900	0.550594	0.567926	0.0173314
E130306D19Rik	4	43496142	-0.0605874	0.526106	0.586693
Tln1	4	43531519	-0.0798702	-0.0378871	0.0419831
Creb3	4	43562332	-0.575283	-0.374005	0.201278
Gba2	4	43566928	-0.599369	-0.902892	-0.303522
Rgp1	4	43578715	-0.0464835	-0.0844378	-0.0379543
Msmp	4	43583216	-0.191252	-0.282498	-0.0912461
Hint2	4	43654227	-0.101411	0.563091	0.664501
4930412F15Rik	4	43659622	7.66732	7.28824	-0.379074
Reck	4	43875530	-1.12152	-0.859725	0.261798
Glipr2	4	43957401	0.890762	0.890385	-0.0003776
Clta	4	44004452	-0.295173	-0.357765	-0.062592
Gne	4	44034075	0.192257	0.0800147	-0.112243
Rnf38	4	44126210	-0.0858984	-0.122987	-0.0370889
Melk	4	44300876	-0.302	-0.203828	0.0981717
Zcchc7	4	44755877	0.209558	-0.391432	-0.600989
Grhpr	4	44981395	0.633994	0.40438	-0.229614
Zbtb5	4	44991242	0.178344	0.41174	0.233396
Polr1e	4	45018583	-0.15351	-0.0493512	0.104158
Rg9mtd3	4	45297127	-0.434702	-0.722733	-0.288031
Dcaf10	4	45342101	0.032979	-0.0713911	-0.10437
Mcart1	4	45395923	0.656527	0.378792	-0.277735
Shb	4	45423278	0.130181	0.0914383	-0.0387425
Aldh1b1	4	45799022	1.0114	0.883861	-0.127538
Tdrd7	4	45965334	-0.744861	-0.0736365	0.671225
Tmod1	4	46038935	0.689886	0.44716	-0.242727
Tstd2	4	46114746	0.478765	0.383502	-0.095263
Ncbp1	4	46138613	0.116639	0.0444021	-0.072237
Xpa	4	46155347	0.403907	-0.205019	-0.608926
5830415F09Rik	4	46376505	0.575167	0.121658	-0.453509
Anp32b	4	46450902	0.129766	0.0537615	-0.076005
Nans	4	46489248	0.025393	-0.184696	-0.210089
Coro2a	4	46536937	1.02958	1.1122	0.0826201
Tbc1d2	4	46604390	-0.297402	-0.508551	-0.211148
Tgfbr1	4	47353222	-0.0285649	-0.339722	-0.311157
Alg2	4	47465067	0.468302	-0.226552	-0.694854
Sec61b	4	47474658	-0.739902	-0.345851	0.394051
Stx17	4	48124915	0.478003	-0.561357	-1.03936
Erp44	4	48193323	-0.13548	-0.268117	-0.132637
Invs	4	48279760	-0.750295	-0.864061	-0.113766
Tex10	4	48430858	-0.152466	-0.296982	-0.144516
5730528L13Rik	4	48539935	-0.575898	-0.70459	-0.128692
Tmeff1	4	48585174	-0.0224872	-0.207603	-0.185116
Mrpl50	4	49512596	1.4643	1.39614	-0.0681548
Rnf20	4	49632006	-0.0764995	-0.044354	0.0321455
Smc2	4	52439243	0.0167456	-0.0931554	-0.109901
Nipsnap3b	4	53011880	0.759592	1.19763	0.438043
Slc44a1	4	53440413	0.998805	0.594803	-0.404002
Fsd1l	4	53631471	2.64591	2.90269	0.256785
Fktn	4	53713998	0.15446	0.133605	-0.0208554
Tmem38b	4	53826045	-0.283838	-0.199623	0.0842152
Zfp462	4	54945048	-0.290547	-0.217993	0.0725546
Rad23b	4	55350043	-0.445728	-0.27344	0.172288
Ikbkap	4	56749680	-0.256639	-0.28496	-0.0283203
BC026590	4	56802345	-0.686291	-1.07496	-0.388668
Ctnnal1	4	56810935	0.417057	0.354647	-0.0624099
Tmem245	4	56866923	0.373874	0.459673	0.0857987
Epb4.1l4b	4	56991972	1.027	0.63504	-0.391956
Ptpn3	4	57190841	-0.330135	-0.0590892	0.271046
Gm20459	4	57568179	0.173674	0.0824513	-0.0912223
Akap2	4	57717657	0.193839	0.0690751	-0.124764
AI314180	4	58798911	0.22373	0.0895233	-0.134207
Ptgr1	4	58965439	-1.07091	-1.41913	-0.348229
Dnajc25	4	58995062	-0.786338	-0.507182	0.279156
Gm20503	4	59003210	-0.496182	-0.569634	-0.0734515
Gng10	4	59035088	-0.486919	-0.575856	-0.0889373
Ugcg	4	59189257	-0.193479	-0.225697	-0.0322185
Rod1	4	59471868	0.0375328	0.113983	0.0764503
Hsdl2	4	59581563	-0.443946	-0.0790853	0.364861
E130308A19Rik	4	59626211	-0.23639	-0.0954118	0.140978
1110054O05Rik	4	59769637	-0.0809994	-0.15422	-0.0732203
Snx30	4	59805840	-0.169557	0.0783324	0.247889
Zfp37	4	62189540	0.00486708	0.619359	0.614492
Slc31a2	4	62262562	-0.471189	-0.53899	-0.0678008
Fkbp15	4	62300342	-0.0683045	-0.665192	-0.596888
Slc31a1	4	62360727	0.134067	0.338647	0.20458
Cdc26	4	62383654	0.10837	-0.0673113	-0.175682
Prpf4	4	62408797	-0.370875	-0.32902	0.0418553
Wdr31	4	62448653	0.658542	0.903075	0.244533
Bspry	4	62480053	0.970685	0.810612	-0.160073
Alad	4	62509169	0.694788	0.371638	-0.323151
Pole3	4	62522649	-0.55983	-0.168199	0.391631
Rgs3	4	62559847	-0.643116	0.0861466	0.729263
Zfp618	4	62965573	-0.219165	-0.855765	-0.6366
Akna	4	63367125	0.0259945	0.25006	0.224066
Whrn	4	63414910	0.409427	0.146002	-0.263425
Atp6v1g1	4	63544772	0.0458193	0.0199156	-0.0259037
6330416G13Rik	4	63558781	-0.393327	0.0907195	0.484046
Trim32	4	65604986	0.317067	0.458653	0.141586
Cdk5rap2	4	70216856	0.098527	-0.0151491	-0.113676
Tle1	4	72117142	-0.106219	0.276586	0.382805
Rasef	4	73714579	-0.0235324	-0.210778	-0.187245
Kdm4c	4	74242497	-0.252626	-0.236474	0.0161519
3110001D03Rik	4	75277354	-0.194833	-0.354313	-0.15948
D4Bwg0951e	4	80910646	-0.898528	0.290392	1.18892
Mpdz	4	81278500	-0.3971	-0.406152	-0.0090518
Zdhhc21	4	82798738	-0.00134182	0.198629	0.199971
Ttc39b	4	83220300	0.197087	0.27117	0.0740824
Snapc3	4	83417724	0.0711007	0.0435047	-0.027596
Psip1	4	83455680	0.196051	0.199698	0.00364686
Rraga	4	86575673	-0.239521	-0.161426	0.0780954
Haus6	4	86578855	0.443824	0.124001	-0.319824
Plin2	4	86648386	0.547521	0.317543	-0.229978
Dennd4c	4	86748555	0.0498075	0.00585365	-0.0439539
Rps6	4	86854660	-1.44945	-1.43617	0.0132789
Acer2	4	86874396	-0.0598249	0.0038023	0.0636272
Mllt3	4	87769925	0.617709	0.43617	-0.181538
BC057079	4	88094629	0.0390177	-0.0287018	-0.0677195
Ptplad2	4	88396144	0.448438	-0.0631061	-0.511544
Klhl9	4	88718292	0.434044	0.26691	-0.167135
Mtap	4	89137122	-0.0416403	-0.17277	-0.131129
Cdkn2a	4	89274473	-1.07867	-1.0049	0.0737662
Cdkn2b	4	89306289	-0.522762	-0.757591	-0.234829
5830433M19Rik	4	94500081	-0.25751	-0.348438	-0.0909281
Plaa	4	94567514	0.337783	0.0259433	-0.31184
Ift74	4	94614491	-0.243811	-0.109381	0.13443
Tek	4	94739289	2.48294	2.42164	-0.0613079
Mysm1	4	94942040	-0.0923967	-0.224571	-0.132174
Jun	4	95049034	-0.120426	-0.485254	-0.364829
Fggy	4	95557507	-0.759834	-0.74683	0.0130038
Hook1	4	95967240	-0.160305	-0.114177	0.0461278
Tm2d1	4	98355370	0.243563	0.111589	-0.131974
Inadl	4	98395785	-0.263083	-0.288786	-0.0257034
L1td1	4	98726734	-0.0461187	-0.078989	-0.0328703
Usp1	4	98923810	-0.0676193	0.00893545	0.0765548
Dock7	4	98936665	-0.0858984	-0.472973	-0.387074
Atg4c	4	99193934	0.885343	1.03414	0.148793
Alg6	4	99715664	0.329139	0.106474	-0.222665
Itgb3bp	4	99765402	0.266404	0.435612	0.169208
Efcab7	4	99829198	-0.144001	-0.0724819	0.0715196
Pgm2	4	99929414	0.683644	0.546119	-0.137526
Cachd1	4	100776675	-0.884264	-0.296573	0.587692
Raver2	4	101068983	-0.261859	-0.385886	-0.124026
Jak1	4	101152367	-0.111434	-0.212016	-0.100582
Ak4	4	101419277	-0.423654	-0.409522	0.0141315
Leprot	4	101647718	0.236681	0.052146	-0.184535
Mier1	4	103114390	-0.0491066	0.0179143	0.0670209
Slc35d1	4	103170649	0.251136	0.0303221	-0.220814
Oma1	4	103313812	0.527079	0.305075	-0.222004
Dab1	4	103619359	0.593923	0.627113	0.0331902
Prkaa2	4	105029874	0.017725	-0.0284271	-0.0461521
Usp24	4	106316213	-0.115577	-0.0444393	0.0711379
Dhcr24	4	106561038	0.0805626	-0.0286684	-0.109231
Gm12744	4	106587097	0.263593	0.115528	-0.148066
Pars2	4	106651069	-0.598233	-0.0699825	0.528251
Ttc4	4	106662256	0.548519	0.403232	-0.145288
Acot11	4	106744555	-0.399559	-1.10193	-0.702366
Ssbp3	4	106910701	0.168246	-0.104894	-0.273139
Mrpl37	4	107055874	0.202399	0.262771	0.0603719
2210012G02Rik	4	107134155	-1.3137	-0.958561	0.355143
Tmem59	4	107178399	0.70118	0.651578	-0.0496021
Lrrc42	4	107233514	-0.11056	-0.0862727	0.0242877
Hspb11	4	107253593	-0.431285	-0.757709	-0.326424
Yipf1	4	107314363	0.0232234	-0.187173	-0.210396
Tmem48	4	107367784	-0.0542331	0.0800872	0.13432
Lrp8	4	107802261	-0.124893	-0.584077	-0.459184
Magoh	4	107879755	-0.283388	-0.393346	-0.109958
0610037L13Rik	4	107889813	-0.0020256	0.0457811	0.0478067
Cpt2	4	107903981	0.424955	0.450276	0.025321
Scp2	4	108043839	0.374173	0.105268	-0.268905
Echdc2	4	108165437	-0.531082	-0.624739	-0.093657
Zyg11b	4	108229724	-0.083251	-0.15515	-0.0718994
2010305A19Rik	4	108328140	0.835628	0.0778956	-0.757732
Gpx7	4	108400390	-0.566524	-0.350953	0.215571
Zcchc11	4	108459426	-0.441435	-0.130877	0.310558
Prpf38a	4	108563172	0.0766301	0.379014	0.302384
Orc1	4	108579423	-0.210175	-0.208027	0.00214815
Gm12743	4	108592425	-0.166818	0.0724051	0.239223
Cc2d1b	4	108619940	0.00644684	0.140824	0.134377
Gm20731	4	108622929	-0.0109365	-0.319156	-0.30822
Gm17354	4	108633843	0.383587	-0.199773	-0.58336
Zfyve9	4	108637466	0.115589	0.128244	0.0126553
Btf3l4	4	108814295	-0.0739508	-0.161135	-0.087184
Txndc12	4	108834601	-0.101982	0.121928	0.22391
A730015C16Rik	4	108847399	-0.128024	0.139082	0.267106
Kti12	4	108847857	-0.103457	-0.0508513	0.0526056
Rab3b	4	108879063	0.171598	0.428589	0.256992
Nrd1	4	109000655	0.0870867	0.152507	0.0654206
Osbpl9	4	109061145	-0.609169	-0.347682	0.261487
Eps15	4	109280268	-0.258018	-0.303623	-0.0456052
Rnf11	4	109451098	-0.138525	-0.0763907	0.0621348
Faf1	4	109676588	-0.0153766	-0.111835	-0.096458
Spata6	4	111719984	0.540484	0.575254	0.03477
Cmpk1	4	114959336	0.206435	0.302898	0.0964632
Stil	4	115000159	0.00411177	-0.0648122	-0.0689239
4732418C07Rik	4	115737744	0.257175	0.62169	0.364515
Atpaf1	4	115784812	-0.815541	-0.587353	0.228188
Mknk1	4	115839198	0.191635	0.427444	0.235809
Lrrc41	4	116075269	-0.111516	-0.205019	-0.093503
Rad54l	4	116094264	0.0147958	-0.28765	-0.302445
Pomgnt1	4	116123840	-0.22939	-0.331851	-0.102462
Pik3r3	4	116221618	-0.571325	-0.742383	-0.171058
Mast2	4	116306762	-0.706677	-0.334184	0.372494
Ipp	4	116507549	2.39953	2.30296	-0.0965728
Tmem69	4	116551633	-0.166069	-0.464496	-0.298427
Gpbp1l1	4	116557658	-0.172765	-0.38351	-0.210745
C530005A16Rik	4	116589733	-0.301288	-0.347502	-0.0462148
Nasp	4	116601052	0.186837	0.0596361	-0.127201
Akr1a1	4	116636510	-0.134173	-0.247754	-0.113581
Prdx1	4	116685544	-0.530575	-0.607625	-0.0770502
Mmachc	4	116702279	0.670176	-0.120541	-0.790717
Ccdc163	4	116708509	-0.275376	-0.258044	0.0173314
Tesk2	4	116720948	0.140378	0.19475	0.0543723
Toe1	4	116794310	0.0549641	0.217144	0.162179
Mutyh	4	116807723	0.526176	-0.334586	-0.860762
Zswim5	4	116877376	-0.0487456	-0.0914335	-0.0426879
Urod	4	116989965	-0.320104	-0.523849	-0.203745
Hectd3	4	116995317	-0.491717	-0.154077	0.337641
Eif2b3	4	117019402	0.202989	-0.373599	-0.576588
Btbd19	4	117119219	-0.748863	-0.468053	0.28081
Plk3	4	117128655	-0.062439	0.0712676	0.133707
Rps8	4	117153827	-0.039876	-0.11834	-0.0784645
Kif2c	4	117159639	-0.100564	-0.204176	-0.103612
Rnf220	4	117271463	0.0683641	0.196156	0.127792
Eri3	4	117550365	0.243409	-0.159259	-0.402668
[truncated: 7,459 more rows]

## Sheet: S4.6 Day6
Probe	Chromosome	Start	Nons-Day6-rep3_S16.hisat2.genome1.bam	Smarca4-6-Day6-rep3_S18.hisat2.genome1.bam	FC (Clk-Nons)
Mrpl15	1	4773206	-0.204734	-0.287199	-0.0824652
Lypla1	1	4807788	0.330165	0.218497	-0.111669
Tcea1	1	4857814	0.890483	0.85528	-0.0352025
Atp6v1h	1	5083173	-0.0944862	-0.55681	-0.462324
Rb1cc1	1	6206197	0.0819798	-0.0665736	-0.148553
Pcmtd1	1	7088920	0.206883	0.249748	0.0428643
Rrs1	1	9545408	0.443912	0.397915	-0.0459976
Mybl1	1	9667415	-0.394021	0.022687	0.416708
Vcpip1	1	9718622	0.134067	0.252841	0.118774
Sgk3	1	9798130	0.994591	0.144366	-0.850226
Gm10567	1	9960171	2.7026	2.18054	-0.522058
Cops5	1	10024602	-0.0411282	0.153839	0.194967
Cspp1	1	10038218	0.365273	-0.0732498	-0.438523
Arfgef1	1	10137571	0.667043	0.498715	-0.168328
Prex2	1	10993465	2.34445	2.29842	-0.0460355
A830018L16Rik	1	11414105	1.86406	0.659996	-1.20406
Sulf1	1	12692430	0.196795	0.303104	0.106309
Slco5a1	1	12866549	1.84371	1.67274	-0.170968
Ncoa2	1	13139105	0.482256	0.241704	-0.240551
Tram1	1	13564702	0.0581245	0.176787	0.118663
Lactb2	1	13624845	0.169272	0.013782	-0.15549
Terf1	1	15805658	-0.279634	-0.0885172	0.191117
Rpl7	1	16101295	-0.0960245	-0.142528	-0.0465031
Rdh10	1	16105774	-0.0651398	0.235681	0.300821
Stau2	1	16228674	-0.400007	0.166872	0.566879
Ube2w	1	16569782	-0.0293145	0.183513	0.212828
Tceb1	1	16642766	-0.354894	-0.655356	-0.300462
Tmem70	1	16665207	0.373198	0.106627	-0.266571
Jph1	1	16994938	-0.542583	-0.420402	0.122182
Mcm3	1	20802974	-0.0275259	-0.0454416	-0.0179157
Tram2	1	20996296	0.0591517	0.217906	0.158755
Ogfrl1	1	23366424	0.179244	0.119658	-0.0595865
B3gat2	1	23761753	0.00552487	0.224093	0.218568
Smap1	1	23844846	0.00856638	0.0581427	0.0495763
1110058L19Rik	1	23995939	-0.78387	-0.769773	0.0140962
Fam135a	1	24010758	-0.0781417	0.022419	0.100561
Lmbrd1	1	24678544	0.0415912	-0.24731	-0.288901
Phf3	1	30802342	0.0376949	-0.00154972	-0.0392447
Ptp4a1	1	30940303	3.72146	2.71171	-1.00975
Prim2	1	33453811	0.0333486	0.0348449	0.00149631
Rab23	1	33719882	0.221283	0.459797	0.238514
Bag2	1	33745484	-0.244328	-0.394008	-0.14968
Zfp451	1	33760472	0.23255	0.0141926	-0.218357
Dst	1	34011825	0.728108	0.464519	-0.26359
Ccdc115	1	34436671	0.601511	0.989041	0.387529
Imp4	1	34439851	-0.0858984	0.213094	0.298993
Ptpn18	1	34459746	-1.94839	-2.04483	-0.0964322
C230030N03Rik	1	34678188	1.18419	1.45628	0.272089
Arhgef4	1	34721924	0.778218	0.76523	-0.0129886
Fam168b	1	34813219	-0.100339	-0.221116	-0.120777
Hs6st1	1	36068400	-0.272715	-0.0927167	0.179998
Uggt1	1	36141530	-0.0171857	0.242213	0.259399
Kansl3	1	36335730	-0.227095	-0.509713	-0.282619
Lman2l	1	36422065	-0.436585	-0.671209	-0.234624
Cnnm4	1	36471620	-0.353003	-0.0411594	0.311843
Cnnm3	1	36511867	-0.179834	-0.00954103	0.170293
Sema4c	1	36548642	0.34975	0.198483	-0.151267
Cox5b	1	36691487	0.342435	0.650718	0.308282
Actr1b	1	36699202	-0.0184355	-0.179759	-0.161324
Tmem131	1	36792191	0.252366	0.169072	-0.0832939
Inpp4a	1	37299865	-0.617619	-0.287159	0.330459
6330578E17Rik	1	37417084	0.20837	0.400077	0.191707
Mrpl30	1	37890477	-0.563946	-0.267273	0.296672
Txndc9	1	37983867	-0.0725522	-0.0219922	0.05056
Rev1	1	38052787	0.414531	-0.368018	-0.782549
Aff3	1	38177326	0.278674	-0.0409231	-0.319597
Pdcl3	1	38987814	-0.0887499	0.0912294	0.179979
D1Bwg0212e	1	39534992	0.420937	0.347792	-0.0731454
Gm15832	1	39547570	0.171899	0.341174	0.169275
Rnf149	1	39551296	0.159858	0.339059	0.179201
Map4k4	1	39900913	0.424966	0.325493	-0.099473
Mfsd9	1	40772038	0.914102	1.39488	0.480778
Mrps9	1	42851233	0.29526	0.0932007	-0.202059
Tgfbrap1	1	43047269	-0.0950007	0.0527291	0.14773
AI597479	1	43098710	0.0619221	0.103307	0.0413847
Fhl2	1	43123074	-1.56487	-1.37369	0.191184
Nck2	1	43445751	0.577674	0.30607	-0.271604
Uxs1	1	43746966	0.168077	0.275391	0.107314
Tpp2	1	43934002	0.270651	-0.206721	-0.477372
1700029F09Rik	1	44086613	0.100677	-0.00521088	-0.105888
Kdelc1	1	44091463	0.0488782	0.129109	0.0802312
Bivm	1	44118957	0.801627	0.694186	-0.107441
Ercc5	1	44147847	0.310197	0.5636	0.253403
Gulp1	1	44551511	-1.23635	-1.07677	0.15958
Col5a2	1	45374321	-0.953795	-0.121437	0.832358
Wdr75	1	45795166	-0.10115	-0.0597124	0.0414371
Slc40a1	1	45908070	0.319667	0.227926	-0.0917416
Slc39a10	1	46807544	0.644677	0.486004	-0.158672
Obfc2a	1	51469498	0.400548	-0.0989027	-0.499451
Myo1b	1	51749765	-0.687241	-0.593673	0.0935679
Gls	1	52163448	-0.0849199	-0.151867	-0.0669475
Nab1	1	52457294	-0.0265193	-0.156112	-0.129593
Tmem194b	1	52630705	0.207011	0.0413671	-0.165644
Mfsd6	1	52656286	0.102174	0.276323	0.174149
Hibch	1	52845013	0.111438	0.0270691	-0.0843692
1700019D03Rik	1	52922324	3.32718	3.58618	0.259001
Pms1	1	53189187	0.302263	-0.109859	-0.412123
Ormdl1	1	53297095	0.46869	0.245596	-0.223094
Osgepl1	1	53313624	0.163975	0.263535	0.0995603
Asnsd1	1	53325507	0.678672	0.809695	0.131022
Stk17b	1	53755506	-0.0340314	0.0540962	0.0881276
Hecw2	1	53806882	-0.616413	-0.36024	0.256173
Gtf3c3	1	54397581	-0.0912023	-0.144146	-0.0529437
Pgap1	1	54473000	-0.673773	0.225922	0.899694
Sf3b1	1	54985169	-0.0993748	-0.0552387	0.044136
Coq10b	1	55052770	0.564398	0.355459	-0.20894
Hspd1	1	55077835	-0.402479	-0.501622	-0.0991435
Hspe1	1	55088132	0.647217	0.70751	0.0602932
Mob4	1	55131231	0.133978	-0.278893	-0.412871
Mars2	1	55237177	-0.0118978	-0.23825	-0.226352
1700066M21Rik	1	57377620	0.177136	-0.271803	-0.448939
1110034B05Rik	1	57388237	0.306419	-0.408175	-0.714594
9430016H08Rik	1	57406328	0.0501633	0.0408642	-0.00929904
Kctd18	1	57955101	0.228639	0.414247	0.185608
Sgol2	1	57995971	0.375752	0.446164	0.0704117
Bzw1	1	58393136	-0.0514298	-0.0487118	0.00271797
Clk1	1	58410189	0.301872	0.347263	0.0453911
Ppil3	1	58430994	0.470495	0.201449	-0.269046
Nif3l1	1	58445151	0.110794	0.0412765	-0.0695171
Orc2	1	58462771	0.221311	0.184804	-0.0365067
Fam126b	1	58522806	0.0338407	0.14771	0.113869
Ndufb3	1	58586384	-0.0513554	-0.234589	-0.183234
Trak2	1	58900449	-0.185149	0.416863	0.602012
Tmem237	1	59100594	0.433557	0.429272	-0.00428533
Mpp4	1	59120936	0.670176	-0.218698	-0.888874
Als2	1	59162926	-0.0800805	-0.336474	-0.256393
Fzd7	1	59482147	-0.0421948	-0.139597	-0.0974021
Nop58	1	59685006	-0.0760336	-0.0539756	0.022058
Bmpr2	1	59764279	0.24425	0.00808001	-0.23617
Fam117b	1	59913006	-0.0828252	-0.374187	-0.291361
Wdr12	1	60076868	-0.0739059	-0.301463	-0.227557
Nbeal1	1	60180599	-0.208502	-0.107581	0.100921
Cyp20a1	1	60343323	1.00675	1.10408	0.0973334
Abi2	1	60409619	-0.0517502	0.199155	0.250905
Raph1	1	60483236	0.329139	-0.593207	-0.922346
Nrp2	1	62703285	-0.813465	-0.41448	0.398985
Ino80d	1	62958418	0.34164	0.0727897	-0.26885
Gm11602	1	63114471	0.156958	-0.30864	-0.465598
Ndufs1	1	63143596	0.0136375	-0.248518	-0.262156
Eef1b2	1	63176825	-0.169156	-0.190315	-0.0211592
Zdbf2	1	63273265	-0.161023	0.158277	0.3193
Adam23	1	63445891	2.4755	2.85861	0.383115
Fastkd2	1	63730614	-0.305776	-0.257234	0.0485415
Klf7	1	64029447	0.442569	0.313586	-0.128984
Creb1	1	64532804	0.0246425	0.106695	0.0820522
Mettl21a	1	64606473	0.800146	0.423947	-0.376198
2810408I11Rik	1	64679871	0.525059	0.686342	0.161283
Ccnyl1	1	64690455	-0.2734	-0.182293	0.0911069
Fzd5	1	64730560	-0.142206	-0.266156	-0.12395
Plekhm3	1	64785983	-0.19531	0.0968752	0.292185
Idh1	1	65158616	0.184012	0.0844522	-0.0995603
Pikfyve	1	65186750	-0.454205	-0.491342	-0.0371366
Mtap2	1	66175273	1.16659	0.597891	-0.568695
Rpe	1	66700831	-0.024498	-0.0343194	-0.00982141
Acadl	1	66830839	-0.459811	-0.408175	0.0516357
Lancl1	1	67000517	-0.124372	0.224093	0.348465
Ikzf2	1	69531214	-0.437371	-0.592138	-0.154768
Bard1	1	71027498	-0.486533	-0.382023	0.104509
Atic	1	71557150	-0.470003	-0.35076	0.119244
Fn1	1	71585523	0.116904	0.185949	0.0690451
Mreg	1	72159233	0.098526	0.518615	0.420089
Pecr	1	72259167	0.858067	1.58891	0.730846
Xrcc5	1	72307421	0.2225	0.121694	-0.100806
Smarcal1	1	72583251	-0.37252	-0.26643	0.106089
Rpl37a	1	72711260	-1.01026	-0.75705	0.253205
Igfbp2	1	72824503	-0.35848	-0.232675	0.125806
Tns1	1	73910231	0.291171	0.28459	-0.00658083
Arpc2	1	74236497	0.139728	0.212702	0.0729742
Aamp	1	74279840	-0.143525	-0.18887	-0.0453448
Pnkd	1	74284930	-0.91225	-0.235625	0.676626
Tmbim1	1	74288247	-0.538411	-0.555733	-0.017322
Ctdsp1	1	74391509	-0.0073967	0.131529	0.138926
Usp37	1	74435510	0.0015645	0.14727	0.145706
Rqcd1	1	74506058	-0.208968	-0.125967	0.0830016
Zfp142	1	74565127	0.224889	0.37732	0.152431
Bcs1l	1	74588289	-0.0858984	0.057344	0.143242
Rnf25	1	74593748	0.319358	0.585867	0.26651
Ttll4	1	74661745	-0.123303	-0.0684676	0.0548358
1810031K17Rik	1	75134554	0.0576928	-0.0666184	-0.124311
Fam134a	1	75142786	-0.0306158	0.0553069	0.0859227
Zfand2b	1	75168646	-0.397359	0.0189352	0.416295
Abcb6	1	75171717	-0.381065	-0.104626	0.27644
Atg9a	1	75180866	0.197036	0.238188	0.0411525
Ankzf1	1	75192151	-0.256339	0.0562401	0.312579
Stk16	1	75210838	-0.44123	-0.0743732	0.366856
Tuba4a	1	75214974	-0.462047	-0.366983	0.0950632
Ptprn	1	75247041	0.219286	0.098536	-0.12075
Dnpep	1	75307896	-0.204003	-0.239327	-0.0353241
Des	1	75360329	0.485644	0.520741	0.0350973
Speg	1	75375297	-0.0739255	-0.588747	-0.514822
Gmppa	1	75435930	-0.51096	-0.306124	0.204836
Chpf	1	75474569	-0.113605	0.290398	0.404004
Obsl1	1	75479310	0.0696073	-0.191674	-0.261281
Stk11ip	1	75521529	0.533011	0.767464	0.234452
Farsb	1	78417958	0.041924	0.00433731	-0.0375867
Acsl3	1	78657825	-0.187425	-0.224767	-0.0373426
Utp14b	1	78658038	-0.219329	-0.30556	-0.0862307
Ap1s3	1	79606876	-0.309103	-0.510127	-0.201024
Wdfy1	1	79702262	-0.0613208	-0.124551	-0.0632305
Mrpl44	1	79776018	-0.181622	-0.0703931	0.111229
Serpine2	1	79794197	-0.292167	-0.516633	-0.224465
Cul3	1	80264923	0.120318	-0.0992732	-0.219591
Irs1	1	82233101	-0.439535	-0.607784	-0.168249
Rhbdd1	1	82316452	-0.107325	-0.389545	-0.28222
Mff	1	82724890	0.0961456	0.301357	0.205212
Agfg1	1	82839483	-0.0298934	-0.107478	-0.0775843
Pid1	1	84036296	2.62351	2.45291	-0.1706
Trip12	1	84721189	-0.108485	-0.0819883	0.0264969
Cab39	1	85793441	0.15658	-0.0746784	-0.231259
Itm2c	1	85894281	-0.103989	-0.15534	-0.0513511
Psmd1	1	86064387	-0.0531406	-0.0952301	-0.0420895
RP24-308M3.1	1	86133637	-0.0700006	-0.0340509	0.0359497
Armc9	1	86154780	0.177136	-0.183109	-0.360245
B3gnt7	1	86303221	-0.0281825	0.34692	0.375103
Ncl	1	86344719	-0.0358219	-0.022975	0.0128469
Ptma	1	86526736	-0.586719	-0.603849	-0.0171308
Cops7b	1	86582904	0.101561	0.357853	0.256292
Dis3l2	1	86703804	0.147592	0.211433	0.0638418
Eif4e2	1	87213914	0.526578	0.109873	-0.416705
Gigyf2	1	87326998	-0.104454	-0.0242467	0.0802073
Inpp5d	1	87620312	1.00007	1.41332	0.413249
Atg16l1	1	87755870	-0.135226	-0.178243	-0.0430169
Dgkd	1	87853287	0.050838	-0.0134907	-0.0643287
Usp40	1	87945121	-0.647778	-0.379606	0.268171
Hjurp	1	88262471	-0.183364	-0.142463	0.0409012
Arl4c	1	88673125	-0.311426	-0.393725	-0.0822992
Sh3bp4	1	89070415	-0.305545	-0.198722	0.106823
Agap1	1	89454811	0.421896	0.146676	-0.275221
Cops8	1	90603425	0.50032	0.494428	-0.0058918
Lrrfip1	1	90998727	-0.719896	-0.695087	0.0248093
Ube2f	1	91250311	-0.159899	-0.00962591	0.150273
Scly	1	91298338	-0.436805	-0.616027	-0.179222
Fam132b	1	91366430	-0.809837	-0.524056	0.285781
Ilkap	1	91375831	-0.00314045	-0.0504971	-0.0473566
Hes6	1	91411483	0.245307	0.24862	0.00331258
Traf3ip1	1	91494668	-0.527167	-0.666708	-0.139541
Asb1	1	91540565	-0.654182	-1.08625	-0.432065
Hdac4	1	91932757	-0.178345	-0.215145	-0.0368004
Ndufa10	1	92439010	0.429867	0.465781	0.0359139
Gpc1	1	92831645	-0.200834	0.192402	0.393236
Rnpepl1	1	92910783	-0.116595	0.073329	0.189924
Capn10	1	92934376	0.712468	0.498715	-0.213753
Kif1a	1	93015456	-0.336867	-0.244249	0.092618
Mterfd2	1	93299211	-0.258538	0.142778	0.401316
Pask	1	93308770	-0.050148	-0.0375209	0.0126271
Ppp1r7	1	93342854	0.181206	0.29506	0.113854
Hdlbp	1	93405940	0.265456	0.247102	-0.0183544
2002-09-01	1	93478964	0.0563669	0.0592194	0.00285244
Stk25	1	93621902	0.221816	0.097199	-0.124617
Bok	1	93685694	0.51227	0.295719	-0.216551
Thap4	1	93705391	-0.416183	-0.345223	0.07096
Atg4b	1	93751500	-0.321594	-0.56638	-0.244786
Dtymk	1	93792576	0.0234065	0.073678	0.0502715
Ing5	1	93803965	-0.0916004	-0.0202637	0.0713367
Fam174a	1	95313628	-1.0119	-0.871803	0.140095
D1Ertd622e	1	97643903	0.488796	-0.442391	-0.931187
Ppip5k2	1	97706048	0.129647	0.133286	0.00363922
Gin1	1	97770172	-0.381354	-0.517587	-0.136232
Pam	1	97795114	-0.651352	-0.666578	-0.0152259
Rnf152	1	105276917	1.43564	1.55761	0.12197
Pign	1	105518422	0.409151	0.349285	-0.059866
2310035C23Rik	1	105663861	-0.176501	-0.0367784	0.139722
Zcchc2	1	105990406	0.285124	0.192729	-0.0923948
Phlpp1	1	106171752	-0.249961	-0.426023	-0.176062
Bcl2	1	106538178	-0.564689	-0.64537	-0.0806808
Kdsr	1	106720410	0.00295544	0.0292301	0.0262747
Vps4b	1	106764071	0.146904	0.111004	-0.0359001
Dsel	1	111858702	-0.131461	-0.290261	-0.1588
Tsn	1	118298517	-0.00457668	0.24241	0.246987
Mki67ip	1	118321839	0.838438	0.739923	-0.0985141
Clasp1	1	118389058	-0.185671	-0.0899134	0.0957575
Tfcp2l1	1	118627945	0.75183	0.455902	-0.295928
Ralb	1	119470305	-0.360461	-0.47955	-0.11909
Epb4.1l5	1	119545033	0.155522	0.214542	0.05902
Ptpn4	1	119658044	0.0327461	0.152941	0.120195
Tmem177	1	119907890	0.773239	0.20876	-0.56448
Dbi	1	120113280	-0.200552	-0.0340958	0.166456
Steap3	1	120190757	2.00007	1.59349	-0.406581
Insig2	1	121304353	-0.314167	0.0609789	0.375146
Ccdc93	1	121431049	0.0815058	0.326165	0.244659
Ddx18	1	121553835	-0.231966	-0.239273	-0.00730705
Actr3	1	125392905	0.334586	0.546767	0.212181
Slc35f5	1	125561016	-0.0205226	0.174517	0.19504
Mgat5	1	127204986	0.308961	0.214923	-0.0940387
Ccnt2	1	127774164	-0.127509	0.0839648	0.211473
Rab3gap1	1	127868773	0.174693	-0.390688	-0.565381
Zranb3	1	127954184	-0.298269	0.0272107	0.32548
R3hdm1	1	128103306	-0.0730746	-0.0492532	0.0238214
Ubxn4	1	128244181	-0.163569	0.119395	0.282964
Mcm6	1	128331591	0.0195627	-0.10757	-0.127132
Dars	1	128363708	-0.256033	-0.368154	-0.112121
Cd55	1	130439027	0.307335	-0.149812	-0.457147
Pfkfb2	1	130689043	-0.355085	-0.451244	-0.0961592
Mapkapk2	1	131053704	-0.250286	0.0777774	0.328063
Dyrk3	1	131128441	-0.138128	-0.436529	-0.2984
Eif2d	1	131153181	0.0355039	0.200869	0.165365
Srgap2	1	131285251	-0.0241823	-0.229131	-0.204949
Fam72a	1	131527903	0.0336831	-0.0134909	-0.047174
Slc41a1	1	131827493	-0.209382	0.11188	0.321261
Nucks1	1	131910458	0.143049	0.183825	0.0407753
Elk4	1	132007607	-0.363008	-0.278892	0.0841157
Mfsd4	1	132022806	0.0526214	0.00891018	-0.0437112
Cdk18	1	132113550	-0.385784	-0.322314	0.0634694
Nuak2	1	132316126	0.0661044	0.337481	0.271377
Tmcc2	1	132356315	-0.207362	-0.702237	-0.494874
Dstyk	1	132417453	-0.432223	-0.82831	-0.396087
Rbbp5	1	132477367	-0.115493	-0.245445	-0.129952
Nfasc	1	132564691	-0.239373	-0.721615	-0.482242
Mdm4	1	132989845	-0.0276942	-0.0711088	-0.0434146
Ppp1r15b	1	133131143	-0.0728955	-0.171755	-0.0988598
Etnk2	1	133363572	-0.775943	-0.363781	0.412162
Sox13	1	133382303	0.389739	0.246328	-0.143411
Zc3h11a	1	133619871	-0.0668869	-0.187402	-0.120515
Zbed6	1	133619940	-0.0463295	-0.152502	-0.106173
Atp2b4	1	133702674	0.796745	1.19386	0.397116
Btg2	1	134075170	-0.0663061	0.00440407	0.0707102
Ppfia4	1	134296783	-0.575823	-0.465951	0.109871
Tmem183a	1	134346097	0.318702	0.536169	0.217468
Cyb5r1	1	134405781	1.61636	2.17073	0.554366
Adipor1	1	134415378	0.218264	0.510721	0.292458
Klhl12	1	134455531	-0.442042	0.166639	0.608682
Kdm5b	1	134560171	-0.135573	-0.175168	-0.0395951
Ube2t	1	134962565	0.135839	0.0247841	-0.111055
Arl8a	1	135146824	-0.161126	-0.146028	0.0150981
Gm4204	1	135232045	7.6006	7.32314	-0.277458
Elf3	1	135253574	0.203608	-0.401935	-0.605543
Rnpep	1	135262712	0.119651	0.000596046	-0.119055
Timm17a	1	135301532	0.225985	0.256332	0.0303474
Shisa4	1	135371057	-0.0217683	0.0599732	0.0817416
Ipo9	1	135382312	0.0572715	0.173207	0.115936
Nav1	1	135434580	-0.460501	0.0347686	0.49527
Csrp1	1	135720061	0.00025177	0.0308046	0.0305529
Phlda3	1	135766119	0.0401311	-0.086247	-0.126378
Lad1	1	135818598	0.0538263	0.0512567	-0.00256968
Tmem9	1	136008219	-0.0281477	0.0631728	0.0913205
Kif21b	1	136131389	0.438395	0.136145	-0.30225
5730559C18Rik	1	136213522	0.655909	0.257236	-0.398672
Camsap2	1	136268123	-0.0769239	-0.056294	0.0206299
Ddx59	1	136415271	-1.30586	-0.343405	0.962459
Kif14	1	136467958	0.0418992	0.288713	0.246814
Zfp281	1	136624901	0.126183	-0.29012	-0.416302
Nek7	1	138484714	-0.14454	-0.286016	-0.141477
Dennd1b	1	138963436	-0.583398	-0.217713	0.365685
Zbtb41	1	139422383	-0.345285	0.309162	0.654447
Aspm	1	139454773	0.0291014	0.130899	0.101798
Kcnt2	1	140246216	0.329139	0.679288	0.350149
Cdc73	1	143598797	0.551843	0.488057	-0.0637856
Glrx2	1	143739029	0.347755	-0.539613	-0.887368
Trove2	1	143750790	-0.0833888	-0.123797	-0.0404086
Uchl5	1	143777278	0.178375	0.00144196	-0.176933
BC003331	1	150361305	0.282489	0.0132885	-0.2692
Tpr	1	150392838	0.206572	0.026063	-0.180509
Ivns1abp	1	151344498	0.279571	0.0134029	-0.266168
1200016B10Rik	1	151367699	-0.0147581	-0.172979	-0.158221
1190005F20Rik	1	151428648	-0.15522	-0.0389409	0.116279
Rnf2	1	151469406	0.0866523	-0.00555897	-0.0922112
Fam129a	1	151571186	0.292614	0.351511	0.0588965
Edem3	1	151755374	0.0146289	0.107926	0.093297
1700025G04Rik	1	151884524	-0.566429	-0.727987	-0.161558
Arpc5	1	152766542	0.0925264	0.0525236	-0.0400028
Smg7	1	152836996	-0.497876	-0.121013	0.376863
Nmnat2	1	152955101	2.44265	2.01792	-0.424727
Lamc2	1	153122756	-0.660049	-0.702764	-0.0427146
Lamc1	1	153218922	-0.0844755	-0.0391989	0.0452766
Dhx9	1	153455758	0.113602	0.119361	0.00575876
Rgs16	1	153740349	-1.21714	-1.32375	-0.106603
Glul	1	153899944	-0.6467	-0.429413	0.217287
Ier5	1	155096367	0.169359	-0.458216	-0.627574
Stx6	1	155158703	-0.16886	-0.560991	-0.392131
BC034090	1	155212474	0.0909796	-0.216308	-0.307287
Xpr1	1	155275701	0.520228	0.419218	-0.101011
Acbd6	1	155558120	-0.141217	-0.0512004	0.0900164
Qsox1	1	155778155	0.0633907	0.193135	0.129744
Cep350	1	155844966	-0.569025	-0.288353	0.280673
Tor1aip2	1	156035403	0.0979848	0.0727682	-0.0252166
Soat1	1	156428108	-0.389097	-0.351436	0.0376606
Abl2	1	156558786	0.0380406	0.063663	0.0256224
Tor3a	1	156653617	0.67869	0.506878	-0.171812
Fam20b	1	156678545	0.326079	0.45155	0.125471
Ralgps2	1	156804166	0.634901	0.532537	-0.102364
Rasal2	1	157135183	0.478003	0.68314	0.205137
2810025M15Rik	1	157412352	0.650592	0.328045	-0.322547
BC026585	1	157458580	0.397526	0.0742173	-0.323308
Rfwd2	1	159232326	0.122308	-0.340004	-0.462313
Cacybp	1	160202367	-0.317524	-0.20813	0.109394
Rc3h1	1	160906418	0.346112	0.296642	-0.0494699
Gas5	1	161034422	-0.0282836	0.0615215	0.0898051
Prdx6	1	161240112	0.425064	0.402039	-0.0230243
AI848100	1	161816112	0.271995	0.243215	-0.02878
Pigc	1	161969186	0.878478	-0.304888	-1.18337
Mettl13	1	162532127	0.127697	0.580114	0.452417
Vamp4	1	162570515	-0.00136471	0.0119333	0.013298
Prrc2c	1	162673402	-0.279802	-0.258414	0.0213885
Gorab	1	163384909	0.0850878	-0.042192	-0.12728
Kifap3	1	163779583	0.395353	0.0295868	-0.365766
Scyl3	1	163929100	0.20984	0.0547967	-0.155043
BC055324	1	163945993	0.0655351	0.168508	0.102973
F5	1	164151838	-0.419078	-0.0102983	0.40878
Slc19a2	1	164249046	-0.218605	-0.126646	0.091959
4930455F23Rik	1	164275585	-0.69076	0.133879	0.824639
Blzf1	1	164289800	0.128501	0.0292301	-0.0992713
Nme7	1	164312879	-0.299556	0.388433	0.687989
Atp1b1	1	164437267	-0.254437	-0.333117	-0.07868
Sft2d2	1	165174341	0.499064	0.522308	0.0232439
Tiprl	1	165214922	0.230575	0.569203	0.338628
Gpr161	1	165301863	-0.16252	-0.243788	-0.0812685
Dcaf6	1	165329511	-0.103176	0.0104284	0.113605
Mpzl1	1	165592181	-0.167674	-0.123117	0.0445566
Creg1	1	165763746	-0.018784	0.083678	0.102462
Cd247	1	165788681	0.0571485	0.0703807	0.0132322
Pou2f1	1	165865154	0.260905	0.0525169	-0.208388
Tada1	1	166379097	0.0404181	0.0343823	-0.0060358
Pogk	1	166384622	0.888567	0.614193	-0.274374
Uck2	1	167226090	-0.435218	-0.436313	-0.00109529
Aldh9a1	1	167349991	0.16308	0.248032	0.0849514
Mgst3	1	167371966	-0.216685	-0.339366	-0.122681
Pbx1	1	168153527	0.0904636	0.312953	0.222489
Nuf2	1	169497934	-0.2774	-0.070817	0.206583
Hsd17b7	1	169949535	-0.0355668	-0.0191331	0.0164337
Uap1	1	170141938	-0.606021	-0.406754	0.199267
Uhmk1	1	170193420	0.0935764	0.264741	0.171165
Atf6	1	170704457	-0.144608	-0.217953	-0.0733452
Gm9929	1	170868645	-0.0858982	-0.249746	-0.163847
Dusp12	1	170873498	0.33432	0.302415	-0.0319047
Sdhc	1	171127165	0.126205	-0.1212	-0.247405
Nr1i3	1	171213970	-0.236141	-0.565415	-0.329275
Tomm40l	1	171217802	-0.262776	-0.400355	-0.137579
Ndufs2	1	171234853	-0.138567	-0.0952706	0.0432968
B4galt3	1	171270328	-0.180925	0.131345	0.31227
Ppox	1	171275990	0.0238652	0.148582	0.124717
Usp21	1	171281945	-0.0525784	-0.402721	-0.350142
Ufc1	1	171288563	-0.319098	0.677052	0.99615
Dedd	1	171329145	0.158457	-0.131235	-0.289692
Nit1	1	171338008	-0.0206394	-0.0672636	-0.0466242
Pfdn2	1	171345670	-0.786338	-0.466851	0.319487
Pvrl4	1	171370099	0.450155	0.554211	0.104056
Usf1	1	171411313	-0.169556	-0.0411205	0.128435
F11r	1	171437535	-0.203136	-0.249043	-0.0459065
Vangl2	1	172000960	-0.129226	-0.186146	-0.05692
Ncstn	1	172066013	-0.421433	-0.216504	0.204929
Copa	1	172082529	-0.278104	-0.346558	-0.0684538
Pex19	1	172126755	0.386521	0.428772	0.0422502
Dcaf8	1	172148015	-0.588935	-0.553853	0.0350828
Pea15a	1	172196728	-1.36004	-1.3935	-0.0334577
Igsf8	1	172261641	-2.08205	-1.72299	0.359064
Pigm	1	172376531	-0.124253	-0.200172	-0.0759192
Igsf9	1	172481788	0.455933	0.532789	0.0768561
Tagln2	1	172500047	0.0134106	0.131716	0.118306
Fmn2	1	174501825	-0.698875	-1.15038	-0.451502
Fh1	1	175600374	-0.341951	-0.240575	0.101376
Chml	1	175686488	-0.357572	-0.0862474	0.271324
Exo1	1	175880778	-0.256719	-0.173365	0.083354
Cep170	1	176733653	-0.102972	0.288331	0.391303
Akt3	1	177020073	-0.0442295	-0.245446	-0.201217
Adss	1	177762962	-0.297333	-0.213213	0.0841193
Pppde1	1	178187417	-0.297891	-0.529549	-0.231658
Fam36a	1	178319130	0.320843	0.0959563	-0.224887
Gm16586	1	178321108	0.332706	0.254513	-0.0781932
Hnrnpu	1	178323074	0.0175428	-0.0704088	-0.0879517
Smyd3	1	178951960	-0.473916	-0.585818	-0.111903
Cnst	1	179546370	0.0871663	-0.0456057	-0.132772
Sccpdh	1	179668210	0.756918	0.418746	-0.338172
Ahctf1	1	179744894	-0.0372639	0.00397778	0.0412416
Cdc42bpa	1	179960472	-0.00447083	0.152023	0.156494
Psen2	1	180227004	-0.0581536	-0.197279	-0.139125
Itpkb	1	180330485	0.353387	0.565829	0.212443
Parp1	1	180568955	-0.181739	-0.184124	-0.00238515
Lin9	1	180641150	0.552427	0.128921	-0.423507
Acbd3	1	180726043	0.151793	0.0911493	-0.0606437
BC031781	1	180851151	0.184956	0.337515	0.15256
Lefty2	1	180893108	0.471204	0.455247	-0.0159573
Pycr2	1	180904274	0.555935	0.780486	0.224551
Lefty1	1	180935022	0.392936	0.804819	0.411883
Tmem63a	1	180942344	-0.646304	-0.192505	0.453799
Nvl	1	181093423	0.347648	0.356583	0.00893497
Cnih4	1	181150931	0.0923052	-0.184855	-0.27716
Wdr26	1	181173228	-0.357965	-0.363901	-0.00593566
Lbr	1	181815316	0.144981	0.0341473	-0.110834
Enah	1	181904445	0.173701	0.0417151	-0.131986
Srp9	1	182124737	-0.633909	-0.483931	0.149978
Degs1	1	182275772	-0.0416403	-0.183032	-0.141392
Fbxo28	1	182313102	0.138975	-0.0723081	-0.211283
Trp53bp2	1	182409172	-0.518126	-0.301976	0.216149
Capn2	1	182467256	-0.270653	-0.576339	-0.305686
Susd4	1	182763860	-0.48244	-0.370976	0.111463
Brox	1	183276342	0.597628	0.170725	-0.426903
Aida	1	183297060	-0.509498	0.174915	0.684413
CAAA01083517.1	1	183326725	-0.199752	-0.28286	-0.0831084
CAAA01083517.2	1	183388981	0.0946739	-0.630568	-0.725241
Dusp10	1	184013302	0.218956	-0.0862472	-0.305204
Mosc2	1	184813068	-0.402961	-0.427681	-0.0247202
C130074G19Rik	1	184871926	0.487287	0.185832	-0.301455
Mark1	1	184896443	-0.227453	-0.176189	0.0512633
Rab3gap2	1	185204168	-0.464144	-0.174533	0.289611
Iars2	1	185284726	-0.503226	-0.45675	0.0464754
Bpnt1	1	185332149	0.158804	0.0776644	-0.08114
Eprs	1	185363095	-0.284584	-0.2324	0.0521841
Lyplal1	1	186087731	1.35973	0.721108	-0.63862
Rrp15	1	186720978	-0.0235658	-0.067184	-0.0436182
Gpatch2	1	187215508	0.390063	0.425253	0.0351896
Kctd3	1	188971098	-0.128361	-0.0565295	0.0718312
Cenpf	1	189640599	-0.325772	-0.249812	0.0759602
Ptpn14	1	189728268	-0.231277	-0.371441	-0.140164
Smyd2	1	189880492	-0.281344	-0.263404	0.01794
Rps6kc1	1	190700202	0.438692	0.0639954	-0.374696
Angel2	1	190925112	-0.222697	-0.189698	0.0329986
Vash2	1	190947648	-0.10955	-0.442678	-0.333128
Mfsd7b	1	191005832	-0.0953584	0.207666	0.303025
Nsl1	1	191063012	-0.124067	-0.192478	-0.0684109
Atf3	1	191170296	-0.283531	0.23974	0.523271
Nenf	1	191306789	-0.82593	-0.450521	0.375409
Tmem206	1	191325912	0.106747	0.0888391	-0.0179076
Ppp2r5a	1	191351981	-0.0815067	0.229581	0.311088
Dtl	1	191537365	0.0906358	0.314068	0.223433
Ints7	1	191575763	1.14282	0.633425	-0.509397
Lpgat1	1	191717834	0.436012	0.629618	0.193606
Nek2	1	191821444	-0.256403	-0.0499911	0.206412
Sertad4	1	192844431	0.12496	0.337127	0.212166
Diexf	1	193104403	0.153568	-0.0431786	-0.196746
Irf6	1	193153112	-0.136938	0.16901	0.305947
A130010J15Rik	1	193168049	1.13201	0.838652	-0.293355
Lamb3	1	193301957	0.502969	0.246879	-0.25609
Fam171a1	2	3114224	0.299755	0.38007	0.0803154
Nmt2	2	3284212	0.168419	0.313142	0.144723
Rpp38	2	3328949	-0.159899	0.85565	1.01555
Dclre1c	2	3424131	0.0729289	-0.0299788	-0.102908
Suv39h2	2	3455815	0.0398703	-0.111015	-0.150885
Hspa14	2	3488850	-0.206192	0.0244455	0.230638
Fam107b	2	3613758	-0.532669	-0.528489	0.0041795
Frmd4a	2	4017717	-0.31434	-0.144799	0.16954
Prpf18	2	4622058	0.217366	0.315115	0.0977492
Sephs1	2	4881564	-0.234542	0.184447	0.41899
Phyh	2	4919019	0.54595	1.16398	0.618029
Mcm10	2	4989714	-0.129488	0.124886	0.254373
Optn	2	5020642	0.935928	1.46237	0.526446
Camk1d	2	5293457	1.60216	2.21037	0.608212
Cdc123	2	5794294	0.141446	0.167866	0.0264196
Nudt5	2	5845019	-0.275665	-0.171004	0.104661
Gm13199	2	5862080	-0.0415041	0.379416	0.420921
Sec61a2	2	5870987	-0.151274	0.374594	0.525868
Dhtkd1	2	5896115	-0.27984	0.226911	0.506751
Upf2	2	5951469	-0.341155	-0.299054	0.0421009
5430407P10Rik	2	6100025	0.475981	0.755055	0.279074
Usp6nl	2	6322667	0.135342	0.130488	-0.0048542
Celf2	2	6539705	0.411601	0.302525	-0.109077
Taf3	2	9914552	0.467256	0.418676	-0.0485799
Atp5c1	2	10056016	0.350767	0.256348	-0.0944195
Kin	2	10080593	0.0295789	-0.0746593	-0.104238
Sfmbt2	2	10370510	0.320966	-0.0513973	-0.372363
Pfkfb3	2	11471430	0.664797	0.89222	0.227423
Rbm17	2	11585439	-0.106095	0.0763321	0.182427
Fbxo18	2	11742573	-0.037116	-0.0202498	0.0168662
Ankrd16	2	11777876	-0.371653	0.301824	0.673477
Fam188a	2	12347263	0.714164	0.708933	-0.00523136
Pter	2	12924041	0.802456	0.355458	-0.446998
Rsu1	2	13076967	0.0878463	-0.128475	-0.216321
Trdmt1	2	13509014	-0.351359	0.238188	0.589548
Vim	2	13573927	0.0957084	0.03967	-0.0560384
Stam	2	14074100	-0.00869894	-0.150377	-0.141678
Nsun6	2	14995131	-0.176096	0.474869	0.650965
Arl5b	2	15049395	0.23721	0.156226	-0.0809841
Plxdc2	2	16356304	-1.54265	-0.807712	0.734939
Mllt10	2	18055237	-0.119899	-0.0656571	0.0542417
Dnajc1	2	18195654	0.438003	-0.0270514	-0.465054
Commd3	2	18672384	0.12983	0.498715	0.368885
Bmi1	2	18677018	0.253952	0.519474	0.265522
Pip4k2a	2	18842255	-0.294007	-0.32206	-0.0280535
Otud1	2	19658062	0.906488	1.05126	0.144768
Etl4	2	19909780	-0.107741	-0.209822	-0.102081
Arhgap21	2	20847919	0.153301	0.200342	0.0470405
Thnsl1	2	21205724	0.973367	1.67837	0.705007
Pdss1	2	22895522	-0.274932	0.0315895	0.306521
Abi1	2	22940073	0.208113	0.0799699	-0.128143
Acbd5	2	23068168	-0.174936	0.0419626	0.216899
Mastl	2	23115606	-0.0123506	-0.159585	-0.147234
Yme1l1	2	23156369	-0.284312	-0.253219	0.0310931
Spopl	2	23506220	0.366309	0.457375	0.0910659
Psd4	2	24367580	-0.915228	-0.993138	-0.0779102
Cacna1b	2	24603887	-0.684854	-0.528084	0.15677
Ehmt1	2	24790769	0.0245261	-0.146548	-0.171074
Arrdc1	2	24925352	-0.412213	-0.560178	-0.147965
Zmynd19	2	24949792	-0.249494	-0.247744	0.00175
Wdr85	2	24962400	0.56444	0.527204	-0.0372362
Mrpl41	2	24974117	1.09026	1.17221	0.0819561
Pnpla7	2	24976033	-1.17578	-0.411823	0.763961
Nelf	2	25054355	-0.171146	-0.00562882	0.165517
A830007P12Rik	2	25192966	0.338599	1.01105	0.672451
Cobra1	2	25199712	-0.186112	-0.102367	0.083745
Fam166a	2	25218745	0.180888	0.0239358	-0.156952
Tubb4b	2	25222160	-0.133162	-0.16156	-0.0283976
Ndor1	2	25244821	0.30516	0.468896	0.163736
Anapc2	2	25272478	-0.0709224	0.107594	0.178516
Man1b1	2	25332338	-0.167999	-0.185457	-0.017458
Dpp7	2	25352276	-0.974867	-1.42794	-0.453072
Uap1l1	2	25359889	0.439886	0.427582	-0.0123038
2010317E24Rik	2	25372321	-0.758173	-0.470512	0.287661
Npdc1	2	25399351	-0.0616508	-0.135716	-0.0740652
Abca2	2	25428703	-0.164254	0.00626516	0.170519
Fbxw5	2	25500750	0.475059	0.516417	0.0413585
Traf2	2	25517982	-0.236141	0.0793385	0.315479
Edf1	2	25557847	0.00136089	-0.21351	-0.21487
Mamdc4	2	25563115	-0.146199	-0.421431	-0.275232
Phpt1	2	25573430	-0.0703015	-0.463101	-0.3928
B230208H17Rik	2	25583018	-0.11877	-0.251101	-0.132331
Tmem141	2	25620067	0.586047	0.631022	0.0449751
Camsap1	2	25926838	-0.278543	-0.214139	0.0644035
Ubac1	2	25998543	-0.00528002	-0.0778518	-0.0725718
C330006A16Rik	2	26136814	-0.0817227	-0.172959	-0.0912361
Gpsm1	2	26315515	-0.0553098	0.385257	0.440567
Dnlz	2	26348121	-0.260576	-0.181825	0.0787516
Snapc4	2	26362765	-0.219991	-0.0411592	0.178832
Gm13563	2	26381526	-0.106076	0.438415	0.544491
Sdccag3	2	26382802	-0.296372	0.184282	0.480654
Pmpca	2	26389339	-0.17428	-0.189869	-0.0155892
Sec16a	2	26409431	-0.20888	-0.099987	0.108893
Notch1	2	26457903	-0.325086	-0.151342	0.173744
Egfl7	2	26580014	-0.1842	-0.245904	-0.0617037
Agpat2	2	26593057	-0.523585	0.0877819	0.611367
Surf6	2	26888628	-0.453696	-0.410327	0.0433683
Med22	2	26905262	0.630795	0.342337	-0.288458
Rpl7a	2	26910764	1.94938	1.94798	-0.0013957
Surf1	2	26913383	-0.152685	-0.00594521	0.14674
Surf2	2	26916367	0.199144	0.162925	-0.0362196
Surf4	2	26920040	-0.0689325	0.08672	0.155653
Rexo4	2	26953563	0.71101	0.600895	-0.110115
5930434B04Rik	2	27009926	0.271654	-0.281643	-0.553297
Vav2	2	27262104	-0.00183296	0.312442	0.314275
Brd3	2	27445579	0.0825415	-0.0497217	-0.132263
Wdr5	2	27515157	-0.300519	-0.3854	-0.0848818
Rxra	2	27676440	-0.0369883	0.0911493	0.128138
Col5a1	2	27886425	0.735645	0.719315	-0.0163298
Olfm1	2	28192992	0.112515	-0.0862465	-0.198761
Mrps2	2	28468066	-0.229023	0.0986705	0.327693
Ralgds	2	28513125	-0.00252819	0.0885601	0.0910883
Gtf3c5	2	28566311	0.0561209	0.178042	0.121922
Tsc1	2	28641228	-0.1022	-0.0744219	0.0277782
Gtf3c4	2	28822299	-0.334833	-0.1162	0.218632
Ddx31	2	28840406	-0.16836	0.233442	0.401803
Ttf1	2	29060262	0.139914	-0.109057	-0.248971
Setx	2	29124181	-0.121563	-0.0876274	0.0339355
Rapgef1	2	29619720	-0.285286	-0.0491939	0.236093
Trub2	2	29761224	-0.627792	-0.436333	0.191459
Coq4	2	29787493	-0.230288	-0.0248463	0.205442
Slc27a4	2	29802634	-0.44409	-0.67121	-0.22712
Odf2	2	29889221	-0.087173	-0.0337791	0.0533938
Gle1	2	29935426	-0.0571012	0.0553675	0.112469
Spna2	2	29965560	-0.556898	-0.422896	0.134002
Wdr34	2	30031546	-0.177238	-0.310807	-0.133569
Set	2	30057378	-0.806876	-0.790746	0.0161305
Pkn3	2	30077684	0.423776	-1.07354	-1.49731
Zer1	2	30097283	-0.200762	-0.218885	-0.0181227
Tbc1d13	2	30133746	-0.451182	0.382428	0.833611
Endog	2	30171493	0.134602	0.378156	0.243555
D2Wsu81e	2	30173447	0.647995	0.717997	0.0700026
Ccbl1	2	30185124	-1.25993	-0.755041	0.504887
Lrrc8a	2	30237715	-0.939212	-0.778381	0.160831
Phyhd1	2	30266203	-0.743011	-0.962512	-0.219501
Nup188	2	30286397	0.0731354	-0.102762	-0.175898
Gm14471	2	30306067	-0.0358577	-0.129316	-0.0934584
Sh3glb2	2	30344809	-0.112865	-0.000517368	0.112348
Fam73b	2	30364233	0.127506	0.142022	0.0145161
Dolpp1	2	30392254	0.147079	-0.174784	-0.321863
Crat	2	30400471	0.0763731	-0.00218296	-0.0785561
Ppp2r4	2	30416039	-0.191428	-0.175144	0.0162845
Mettl11a	2	30807826	0.179074	0.208798	0.0297241
Asb6	2	30823097	-0.0690246	-0.146369	-0.0773439
Tor1b	2	30952959	0.0681353	-0.218621	-0.286756
Tor1a	2	30960627	0.120173	-0.0862474	-0.206421
BC005624	2	30972833	0.492805	0.446248	-0.0465567
Fnbp1	2	31026206	-0.647063	-0.159668	0.487395
Gpr107	2	31152316	-0.152241	-0.0310183	0.121222
Ncs1	2	31245823	0.740072	0.143234	-0.596838
Ass1	2	31470207	-0.559462	-0.9048	-0.345339
Prrc2b	2	32151082	-0.148634	0.0248909	0.173525
Gm13610	2	32232782	-0.280167	0.212276	0.492444
Pomt1	2	32236590	-0.246363	-0.646962	-0.4006
Uck1	2	32255002	0.517584	0.765654	0.24807
St6galnac6	2	32599709	-0.215181	-0.1421	0.0730808
Cdk9	2	32705784	0.289969	0.594474	0.304506
Sh2d3c	2	32721055	-0.0351353	0.00490046	0.0400357
Tor2a	2	32757234	0.228535	0.120911	-0.107625
Stxbp1	2	32787602	-0.199555	0.45141	0.650964
Fam129b	2	32876114	-0.45738	-0.246712	0.210668
Rpl12	2	32961559	0.280529	0.134083	-0.146446
Zbtb34	2	33406108	-0.0783253	0.0424862	0.120811
Fam125b	2	33729953	0.0277584	0.239981	0.212223
Pbx3	2	34171457	-0.16086	-0.545679	-0.384819
Mapkap1	2	34406771	0.0536528	0.115387	0.0617342
Gapvd1	2	34676184	-0.0193009	-0.131822	-0.112521
Hspa5	2	34771970	-0.0410042	-0.0126886	0.0283155
Rabepk	2	34777556	-0.244965	-0.493751	-0.248786
Fbxw2	2	34804514	0.100515	0.137336	0.0368209
Psmd5	2	34852088	0.432746	0.547021	0.114275
Cep110	2	35109492	-0.0284481	-0.36668	-0.338232
Rab14	2	35180205	0.313509	-0.150856	-0.464365
Dab2ip	2	35558266	0.0338697	-0.133113	-0.166983
Ndufa8	2	36036326	0.180617	0.29112	0.110503
Rbm18	2	36116079	-0.226761	-0.325918	-0.0991569
Mrrf	2	36136389	1.39953	0.829689	-0.56984
Pdcl	2	37350074	0.967944	0.466294	-0.50165
Rc3h2	2	37370069	0.572794	0.330678	-0.242117
Zbtb6	2	37425500	0.098526	-0.0211525	-0.119678
Zbtb26	2	37432168	0.02561	-0.128891	-0.154501
Rabgap1	2	37443279	-0.0991039	-0.0943522	0.00475169
Strbp	2	37483228	-0.0208278	0.13255	0.153378
Nek6	2	38511643	-0.584467	-0.241983	0.342484
Psmb7	2	38588036	-0.350141	-0.279549	0.0705919
Nr6a1	2	38723370	0.231269	0.182446	-0.0488234
Wdr38	2	38997476	-0.173716	0.189031	0.362747
Rpl35	2	39001580	-0.177443	0.231142	0.408585
Arpc5l	2	39008076	-0.496363	-0.535858	-0.0394945
Scai	2	39066214	-0.428004	-0.680608	-0.252604
Ppp6c	2	39194354	-0.0534766	0.470146	0.523622
Acvr2a	2	48814109	-0.234543	0.317108	0.551651
Orc4	2	48902824	0.307526	0.326655	0.0191293
Epc2	2	49451486	-0.0143452	-0.168709	-0.154364
Kif5c	2	49619298	-0.104189	-0.0743308	0.0298586
Mmadhc	2	50279881	-0.268518	-0.307513	-0.0389948
Rnd3	2	51130438	-1.04292	-0.517513	0.525412
Rbm43	2	51924448	-0.0385926	-0.418823	-0.38023
Nmi	2	51948487	-0.174435	-0.715879	-0.541444
Rif1	2	52072837	-0.130292	-0.172046	-0.0417538
Arl5a	2	52397951	0.431573	0.545713	0.11414
Stam2	2	52691664	0.026576	-0.0819469	-0.108523
Fmnl2	2	52857860	0.185658	0.0884047	-0.0972533
Prpf40a	2	53134704	-0.170844	-0.171727	-0.00088262
Arl6ip6	2	53191726	0.154604	0.191516	0.0369124
Kcnj3	2	55435970	7.12139	5.49872	-1.62267
Gpd2	2	57237635	1.06058	0.958841	-0.101736
Acvr1	2	58388644	-0.235924	-0.23825	-0.00232649
Pkp4	2	59160850	-0.0638413	-0.0400577	0.0237837
Tanc1	2	59612042	-0.423423	-0.79066	-0.367237
Wdsub1	2	59852364	0.981846	-0.111783	-1.09363
Baz2b	2	59899363	-0.0288677	0.104436	0.133304
2007-03-01	2	60209887	-0.179008	-0.251585	-0.0725765
Ly75	2	60292103	-0.0385926	-0.0140975	0.0244951
Rbms1	2	60750193	0.109635	0.00810242	-0.101533
Tank	2	61578585	-0.26647	-0.1162	0.15027
Psmd14	2	61711694	-0.126926	-0.17249	-0.0455637
Gca	2	62664285	-0.162519	0.032589	0.195108
Fign	2	63971507	0.818524	0.157024	-0.6615
Grb14	2	64912476	3.69943	3.39353	-0.305897
Cobll1	2	65088339	1.44248	1.55335	0.11087
Csrnp3	2	65845767	0.865192	0.913753	0.0485606
Galnt3	2	66082766	0.0503373	0.341706	0.291369
Ttc21b	2	66184327	1.21729	1.89004	0.672743
Stk39	2	68210445	0.0626774	0.563735	0.501058
Lass6	2	68861441	-0.116514	0.113062	0.229576
Spc25	2	69193895	0.136812	0.21203	0.0752177
Lrp2	2	69424340	0.40141	0.190282	-0.211128
Fastkd1	2	69686815	-0.729754	-0.651844	0.0779102
Ppig	2	69722545	-0.0735583	-0.0935092	-0.0199509
Phospho2	2	69789623	0.421062	0.425253	0.00419138
Klhl23	2	69821944	-0.686802	-0.618175	0.0686279
Ssb	2	69861562	-0.0827313	-0.260098	-0.177367
Mettl5	2	69871198	0.18712	0.596723	0.409603
Gm13625	2	69871412	0.659529	0.510993	-0.148536
Ubr3	2	69897246	-0.00908279	-0.0249996	-0.0159168
Gorasp2	2	70661576	-0.407827	0.114704	0.522531
Tlk1	2	70712407	0.196206	0.374794	0.178588
Mettl8	2	70964561	0.840604	-0.0266585	-0.867262
Dcaf17	2	71055328	-0.154378	0.079813	0.234191
Dync1i2	2	71211706	-0.19748	-0.0784378	0.119042
Slc25a12	2	71271063	-0.0858984	0.662214	0.748112
Hat1	2	71388958	-0.194296	-0.0479336	0.146362
Itga6	2	71745616	-1.47457	-1.0978	0.376772
B230120H23Rik	2	72285637	0.258234	0.0241771	-0.234057
Cdca7	2	72476159	-0.11981	-0.028749	0.0910611
Sp3	2	72936427	-0.173583	-0.202571	-0.0289888
Ola1	2	73092801	1.00518	1.00863	0.0034523
Cir1	2	73283105	-0.592858	-0.538759	0.0540988
Scrn3	2	73312601	-0.386765	0.933652	1.32042
Wipf1	2	73429610	-0.269345	-0.264246	0.0050993
Chn1	2	73610660	-0.0148153	0.133319	0.148134
Atf2	2	73816509	-0.0746713	-0.0435424	0.0311289
Atp5g3	2	73908447	-0.17749	-0.251082	-0.0735922
Lnp	2	74520291	0.0653796	-0.146548	-0.211927
Mtx2	2	74825803	-0.0145593	-0.263593	-0.249034
Hnrnpa3	2	75659261	-0.623479	-0.689152	-0.0656724
Nfe2l2	2	75675513	-0.0616846	0.160285	0.22197
Agps	2	75832177	-0.0652752	-0.127987	-0.0627117
Cyct	2	76353942	3.7015	4.31851	0.617006
Rbm45	2	76369984	0.356842	0.600814	0.243972
Prkra	2	76629898	-0.197259	0.104894	0.302154
Sestd1	2	77180340	-0.605615	-0.445497	0.160118
Cwc22	2	77881159	-0.0303173	-0.0210195	0.00929785
Ube2e3	2	78868124	-0.757276	0.0633292	0.820605
Ssfa2	2	79635352	0.312321	0.231094	-0.0812273
Dnajc10	2	80315466	-0.317667	-0.231063	0.0866036
Nckap1	2	80500512	-0.741682	-0.332407	0.409275
Itgav	2	83724397	0.0224214	-0.0263462	-0.0487676
Tfpi	2	84432855	0.698373	0.674922	-0.0234504
Ctnnd1	2	84600071	-0.0510173	0.116541	0.167558
2700094K13Rik	2	84669218	0.0225239	-0.629146	-0.651669
Med19	2	84678402	-0.354601	0.117894	0.472495
Ssrp1	2	85037234	-0.103749	-0.202385	-0.0986357
Tnks1bp1	2	85048022	1.43051e-06	0.14982	0.149819
Fnbp4	2	90745370	-0.265605	0.020668	0.286273
Mtch2	2	90847155	-0.650102	-0.331723	0.318379
Kbtbd4	2	90904740	-0.320364	-0.28075	0.0396132
Ptpmt1	2	90910713	-0.124372	0.243321	0.367693
Celf1	2	90940382	-0.25781	-0.130756	0.127054
Psmc3	2	91054009	0.0283499	0.00827026	-0.0200796
Acp2	2	91202885	-0.187539	-0.320136	-0.132597
Pacsin3	2	91255954	-0.167693	-0.118237	0.0494556
Arfgap2	2	91264974	0.20594	0.334829	0.128889
1110051M20Rik	2	91275068	0.128226	0.378778	0.250552
Lrp4	2	91457511	-0.16497	-0.123967	0.0410032
Ckap5	2	91526762	-0.246604	-0.0712581	0.175346
Zfp408	2	91643669	-0.00436831	0.677052	0.681421
Arhgap1	2	91649860	-0.0389977	0.164561	0.203559
Atg13	2	91674618	0.382777	0.0493174	-0.33346
Harbi1	2	91710852	0.442033	0.313361	-0.128673
Ambra1	2	91730134	-0.194605	-0.0169845	0.177621
Dgkz	2	91932824	0.278866	0.62229	0.343424
Phf21a	2	92093117	-0.195127	-0.121871	0.073256
Gyltl1b	2	92365046	0.305526	0.389486	0.0839596
Pex16	2	92374676	-0.0436702	-0.213159	-0.169489
Mapk8ip1	2	92383676	-0.402872	-0.199141	0.20373
Cry2	2	92403646	0.239064	0.140524	-0.0985398
Slc35c1	2	92452764	-0.264869	-0.373128	-0.10826
Syt13	2	92915098	1.88713	2.81876	0.931622
Trp53i11	2	93187548	-0.0858979	0.213313	0.299211
Tspan18	2	93201760	0.303513	-0.0337799	-0.337293
Ext2	2	93695631	-0.21643	-0.373529	-0.157099
Alkbh3	2	93980550	-0.311191	-0.558315	-0.247125
Hsd17b12	2	94032689	-0.031415	-0.282644	-0.251229
Ttc17	2	94300767	-0.580663	-0.103525	0.477138
Api5	2	94411682	0.0114946	0.027905	0.0164103
B230118H07Rik	2	101560781	-0.198598	0.423118	0.621716
Traf6	2	101678429	-0.860162	-0.720475	0.139688
Prr5l	2	101714285	-0.0084424	0.00686169	0.0153041
Commd9	2	101886247	0.00807762	-0.354443	-0.362521
Ldlrad3	2	101950203	0.0908403	-0.137862	-0.228702
Trim44	2	102300119	0.403391	0.404936	0.00154496
Fjx1	2	102449368	-0.100254	-0.401749	-0.301495
Pdhx	2	103021075	0.0959401	0.0191059	-0.0768342
Apip	2	103073675	-0.436805	-0.531032	-0.0942264
Cat	2	103453849	1.04706	0.744605	-0.302454
Abtb2	2	103566310	0.152713	-0.0510581	-0.203771
Nat10	2	103721256	0.0784292	0.0434022	-0.035027
Caprin1	2	103762941	-0.0376711	-0.0363455	0.00132561
Fbxo3	2	104027721	0.254632	0.0923266	-0.162306
Cd59a	2	104095801	1.61454	1.77002	0.155475
Hipk3	2	104426481	-0.0858979	0.0720148	0.157913
4930500J02Rik	2	104559163	0.290822	0.624246	0.333424
Cstf3	2	104590523	-0.227416	-0.419857	-0.192441
Tcp11l1	2	104657288	-0.716442	-0.278893	0.437549
Depdc7	2	104721784	0.690061	0.381902	-0.30816
Qser1	2	104754795	-0.192242	-0.0969605	0.0952816
Prrg4	2	104830741	0.449462	0.339597	-0.109865
Eif3m	2	104999656	-0.196104	-0.0992031	0.0969009
Wt1	2	105126529	0.10837	0.37402	0.265649
Rcn1	2	105386291	-0.237741	-0.391873	-0.154132
Elp4	2	105697320	-0.336125	0.332066	0.66819
Immp1l	2	105904638	0.0113988	-0.109517	-0.120916
Dnajc24	2	105966709	0.528448	0.80826	0.279812
Mpped2	2	106693269	0.726475	0.886786	0.160311
2700007P21Rik	2	106962527	0.0370431	-0.159677	-0.19672
Kif18a	2	109280738	-0.0117421	0.0311708	0.042913
Lin7c	2	109890853	0.00634956	0.0511055	0.0447559
Lgr4	2	109917647	-0.0672483	-0.339251	-0.272003
Ccdc34	2	110017817	-0.384865	-0.4418	-0.0569353
Lpcat4	2	112239468	0.205404	0.482265	0.276861
Nop10	2	112261926	-0.426388	-0.425733	0.00065516
Slc12a6	2	112265825	-0.266471	0.187928	0.454399
RP23-208E23.3	2	112266314	-0.348933	0.272647	0.62158
Tmem85	2	112363011	0.171899	0.368947	0.197048
2410042D21Rik	2	112379211	-0.304221	0.0019803	0.306201
2900064A13Rik	2	112454997	0.0153847	0.0180893	0.00270462
Aven	2	112492964	0.521784	0.14405	-0.377734
Arhgap11a	2	113831492	-0.432997	-0.367268	0.0657296
Aqr	2	114101170	0.0284734	-0.0879822	-0.116456
Zfp770	2	114193461	-0.214632	0.139565	0.354197
Atpbd4	2	114516416	1.07004	0.726735	-0.343307
BC052040	2	115581716	0.0290947	-0.16871	-0.197804
Spred1	2	117121374	-0.18787	-0.229006	-0.0411353
Fam98b	2	117249739	-0.042542	-0.239345	-0.196803
Thbs1	2	118111876	-0.236589	-0.0998669	0.136723
Eif2ak4	2	118388618	-0.475465	0.122339	0.597805
Bmf	2	118528757	-0.291803	0.0269637	0.318767
Bub1b	2	118598211	0.149178	0.0434575	-0.10572
D2Ertd750e	2	118814003	-0.0947404	-0.181364	-0.0866237
Gm14091	2	118829874	0.458907	-0.0862474	-0.545155
Ivd	2	118861954	-0.314924	-0.0725722	0.242352
Rpusd2	2	119034790	-0.0599034	0.439822	0.499725
Casc5	2	119047119	0.0643821	0.0953188	0.0309367
Rad51	2	119112793	-0.23274	0.363555	0.596295
Fam82a2	2	119137001	0.0758524	0.125803	0.0499506
Zfyve19	2	119208617	0.499064	-0.0191331	-0.518197
Vps18	2	119288740	0.256989	-0.149812	-0.406802
Ino80	2	119373042	-0.294298	-0.372156	-0.0778584
Exd1	2	119516505	0.753637	1.0462	0.292566
1500003O03Rik	2	119547697	3.14117	3.19579	0.0546179
1700020I14Rik	2	119594297	-0.109666	-0.0540667	0.0555997
Nusap1	2	119618298	-0.169056	-0.278038	-0.108981
Rpap1	2	119763304	-0.802964	-0.454398	0.348566
Tyro3	2	119797733	-0.0637269	0.00509262	0.0688195
Mga	2	119897228	-0.274718	-0.165681	0.109036
Pla2g4b	2	120027483	0.13415	0.0927234	-0.0414267
Ehd4	2	120089175	0.12311	0.0767584	-0.0463519
Vps39	2	120316461	-0.128967	-0.262097	-0.13313
Tmem87a	2	120355312	0.00721121	0.248543	0.241332
Zfp106	2	120506820	0.694639	0.428326	-0.266313
Ubr1	2	120860269	-0.179008	-0.108107	0.0709009
Tubgcp4	2	121170654	0.465744	0.0152912	-0.450453
Trp53bp1	2	121193281	-0.0637593	-0.240418	-0.176659
Pdia3	2	121413775	-0.252015	-0.313018	-0.0610037
Serinc4	2	121439059	0.0210166	-0.194772	-0.215788
Serf2	2	121449195	-0.463233	-0.304062	0.15917
2310003F16Rik	2	121453290	2.94652	4.49202	1.5455
Wdr76	2	121506723	-0.0858979	0.113522	0.19942
Casc4	2	121866970	-1.29223	-0.965767	0.326466
Ctdspl2	2	121956001	-0.478683	-0.433169	0.0455136
Eif3j	2	122028546	-0.84489	-1.32503	-0.480144
Spg11	2	122053520	0.181545	0.168325	-0.0132194
Patl2	2	122120108	2.56811	2.20921	-0.358897
B2m	2	122147686	0.774449	0.104031	-0.670418
Sord	2	122234749	0.465744	0.0033896	-0.462354
Slc30a4	2	122681233	-0.066915	0.0449972	0.111912
Pldn	2	122738503	0.284896	0.228557	-0.0563393
Slc24a5	2	125068124	-0.622111	-0.408174	0.213937
Myef2	2	125084628	-0.433821	-0.317873	0.115948
Dut	2	125247190	0.0114512	-0.152106	-0.163557
Cep152	2	125563088	-0.356752	-0.536909	-0.180157
Shc4	2	125627447	-0.144792	-0.544098	-0.399306
Eid1	2	125673100	-0.761714	-0.490943	0.270771
Secisbp2l	2	125736986	0.0175314	-0.013113	-0.0306444
Cops2	2	125830304	-0.124694	-0.116879	0.00781536
Galk2	2	125859109	-0.706193	-0.757921	-0.0517277
Dtwd1	2	126152141	0.649204	0.373979	-0.275225
Slc27a2	2	126552407	0.552362	-0.142585	-0.694947
Gabpb1	2	126627442	-0.129715	-0.219003	-0.0892877
Usp8	2	126707328	-0.162767	0.0774064	0.240173
Trpm7	2	126791565	-0.0473833	0.0796714	0.127055
2010106G01Rik	2	126890391	0.00658321	0.020668	0.0140848
Ap4e1	2	127008717	0.194838	-0.214255	-0.409093
Blvra	2	127070665	-0.123373	-0.17371	-0.0503368
Ncaph	2	127103809	0.130913	0.176014	0.0451012
Itpripl1	2	127138772	-0.439535	-0.0215416	0.417994
Snrnp200	2	127208386	-0.0802741	-0.0420527	0.0382214
Ciao1	2	127240938	0.0816321	-0.208732	-0.290364
Tmem127	2	127247908	-0.074583	-0.0678692	0.00671386
Stard7	2	127270218	0.0375853	0.0473132	0.00972795
Prom2	2	127526473	0.306419	0.446248	0.139829
Zfp661	2	127574662	0.536539	-0.341504	-0.878043
Mrps5	2	127587222	0.131332	0.0947909	-0.0365415
Nphp1	2	127740732	0.200983	-0.148308	-0.349291
Bub1	2	127801122	-0.166307	-0.425795	-0.259487
Bcl2l11	2	128126038	-0.122065	0.0569949	0.17906
Anapc1	2	128610104	0.042695	0.292264	0.249568
Tmem87b	2	128818118	0.120154	-0.38043	-0.500584
Zc3h8	2	128926268	0.658845	0.710219	0.0513749
Ttl	2	129065942	0.532079	0.303164	-0.228915
Polr1b	2	129100995	-0.457347	-0.130235	0.327112
Slc20a1	2	129198764	0.212111	0.0363655	-0.175746
9830144P21Rik	2	129205958	0.108162	0.0392838	-0.0688782
Ckap2l	2	129268210	-0.0298648	-0.272947	-0.243083
Stk35	2	129800517	-0.229489	0.151617	0.381106
Snrpb	2	130171414	-0.284274	-0.266819	0.0174546
Nop56	2	130274430	0.125703	0.0454264	-0.0802765
Idh3b	2	130279309	-0.0638571	-0.247206	-0.183349
Cpxm1	2	130390775	0.56444	0.87932	0.31488
Fam113a	2	130417247	-0.148829	0.00567532	0.154505
Vps16	2	130424339	-0.430391	-0.38264	0.0477514
Ptpra	2	130450278	-0.0156651	-0.15702	-0.141355
Mrps26	2	130563742	-0.14844	-0.236423	-0.0879831
Ubox5	2	130590002	0.869859	0.0845537	-0.785305
Fastkd5	2	130613840	0.318492	-0.0963717	-0.414864
Itpa	2	130667610	0.713803	0.473442	-0.240361
Slc4a11	2	130684113	-0.525184	-0.477037	0.0481465
4930402H24Rik	2	130706200	-0.596093	-0.507888	0.0882054
Atrn	2	130906495	0.143583	-0.421432	-0.565015
1700037H04Rik	2	131146324	-0.0300455	0.367663	0.397708
Cenpb	2	131177291	0.171753	0.2685	0.0967469
Cdc25b	2	131186949	-0.384952	-0.189341	0.195611
Mavs	2	131234063	-0.287532	-0.206541	0.0809905
Pank2	2	131262495	0.0162821	0.285383	0.269101
Rnf24	2	131298064	-0.668467	-0.397035	0.271431
Prnp	2	131909928	-0.764586	-0.184549	0.580037
Prnd	2	131909957	-1.13219	-1.92162	-0.789424
Rassf2	2	131989415	-1.14909	-0.887418	0.261674
Slc23a2	2	132052496	0.251857	0.195127	-0.0567303
5730494N06Rik	2	132239492	-0.252032	-0.359532	-0.1075
Pcna	2	132249162	0.301082	0.324645	0.0235634
Cds2	2	132263148	-0.158892	-0.22351	-0.0646181
Gpcpd1	2	132529082	0.432338	0.276323	-0.156015
1110034G24Rik	2	132686931	-0.475845	-0.101198	0.374647
Trmt6	2	132804207	-0.0340061	0.248822	0.282828
Mcm8	2	132816141	0.364354	0.0983992	-0.265955
Crls1	2	132846666	-0.271084	0.0634994	0.334584
Lrrn4	2	132868305	1.47737	1.16614	-0.311229
Fermt1	2	132904389	0.0915375	0.10924	0.0177026
Tmx4	2	134594185	-0.229634	-0.426536	-0.196902
Plcb4	2	135659011	-0.239522	-0.0167062	0.222816
Mkks	2	136873780	-0.260052	-0.349281	-0.0892296
2210009G21Rik	2	136891218	-0.265808	-0.287295	-0.0214872
Btbd3	2	138256565	-0.658261	-0.256172	0.402089
Tasp1	2	139833480	0.782857	0.317649	-0.465208
Esf1	2	140119883	0.216473	0.156392	-0.0600805
2310003L22Rik	2	140170649	-0.222317	-0.363781	-0.141464
Macrod2	2	140395309	-0.670861	-0.00824451	0.662616
Kif16b	2	142617474	0.045846	-0.250523	-0.296369
Snrpb2	2	143063039	0.118582	0.235369	0.116787
Dstn	2	143915320	0.0923414	0.00702763	-0.0853138
Rrbp1	2	143947395	-0.185091	-0.0414252	0.143666
Snx5	2	144250123	0.213436	0.143563	-0.0698729
8430406I07Rik	2	144270663	-0.0496779	-0.00681257	0.0428653
Csrp2bp	2	144368983	1.04796	0.559088	-0.488869
Polr3f	2	144527718	-0.173954	-0.286944	-0.11299
Rbbp9	2	144542265	-0.255136	-0.603209	-0.348074
Sec23b	2	144556229	-0.458986	-0.537987	-0.079001
Dtd1	2	144599897	-0.342103	-0.261886	0.0802169
Naa20	2	145902099	-0.0531087	-0.129316	-0.0762074
Crnkl1	2	145917479	-0.12056	-0.366648	-0.246089
Plk1s1	2	146855864	-2.24169	-1.0519	1.1898
Xrn2	2	147012996	0.136495	0.0330062	-0.103488
Nxt1	2	148672601	-0.235454	0.218264	0.453718
Gzf1	2	148681023	-0.0431585	0.418154	0.461313
Cst3	2	148871722	1.17799	0.826729	-0.351261
Zfp120	2	150114406	0.446115	0.0175889	-0.428526
Gm14139	2	150181755	1.56861	2.00686	0.438257
Gm14124	2	150257517	2.12561	1.75329	-0.372318
Zfp345	2	150470991	0.664426	0.670482	0.00605585
2310001A20Rik	2	150583080	0.311437	0.0657561	-0.245681
Entpd6	2	150749042	-0.116113	-0.22949	-0.113377
Pygb	2	150786735	0.240602	0.560011	0.319409
Abhd12	2	150832493	-0.563777	-0.87254	-0.308763
Gins1	2	150905400	-0.353916	0.085813	0.439729
Ninl	2	150934519	0.846987	0.856528	0.00954055
Nsfl1c	2	151494182	-0.465879	-0.232204	0.233675
Fkbp1a	2	151542483	-0.0299802	-0.0818887	-0.0519085
Psmf1	2	151715812	0.0258121	0.206535	0.180723
Fam110a	2	151969398	-0.16252	-0.249746	-0.0872257
Csnk2a1	2	152226839	0.17141	0.0927234	-0.0786862
Tbc1d20	2	152293828	-0.24966	-0.21529	0.0343709
Rbck1	2	152316334	0.106995	0.105065	-0.00192928
Trib3	2	152337422	-0.593932	-0.609922	-0.0159902
Sox12	2	152393611	-0.513536	-0.0786738	0.434862
Zcchc3	2	152411956	0.0370121	-0.0396724	-0.0766845
H13	2	152669461	-0.461598	-0.208866	0.252732
Mcts2	2	152687148	0.0424259	-0.0514822	-0.0939081
Id1	2	152736251	-0.263245	-0.187277	0.0759673
Bcl2l1	2	152780668	-0.524512	0.0657558	0.590268
Tpx2	2	152847964	-0.00580692	-0.249496	-0.243689
Pdrg1	2	153008890	0.138317	-0.166418	-0.304734
Tm9sf4	2	153161303	0.23603	0.359164	0.123134
Plagl2	2	153227759	-0.257851	0.176787	0.434638
Pofut1	2	153241533	-0.0283475	-0.428772	-0.400424
Kif3b	2	153291413	-0.456736	-0.120517	0.336219
Asxl1	2	153345845	0.114739	0.0652146	-0.0495243
Commd7	2	153616933	-0.299302	0.29867	0.597972
Dnmt3b	2	153649450	-0.0333958	0.00954342	0.0429392
Mapre1	2	153741274	-0.19178	-0.32718	-0.1354
Snta1	2	154376313	0.0727997	0.217145	0.144345
Cbfa2t2	2	154436481	-0.0302048	0.162966	0.193171
E2f1	2	154559407	-0.0931663	0.463668	0.556835
Chmp4b	2	154651705	-0.378419	-0.323287	0.0551319
Raly	2	154791096	0.182164	-0.0277519	-0.209916
Eif2s2	2	154871410	-0.695952	-0.672982	0.0229697
Ahcy	2	155059310	-0.598065	-0.897287	-0.299222
Itch	2	155133509	0.386472	0.0236559	-0.362816
Dynlrb1	2	155236533	-0.318072	-0.125506	0.192565
Map1lc3a	2	155276297	-1.12712	-1.04318	0.0839424
Pigu	2	155278243	-0.00927687	-0.125241	-0.115964
Trp53inp2	2	155381059	0.0884972	-0.207993	-0.29649
Ncoa6	2	155390656	-0.719771	-0.325918	0.393853
Gss	2	155563181	-0.130292	0.144533	0.274826
Trpc4ap	2	155634271	-0.0245976	-0.0776682	-0.0530705
Edem2	2	155701677	-0.0334311	-0.106425	-0.0729942
Eif6	2	155819832	0.259974	0.221014	-0.0389605
Uqcc	2	155846894	-0.299142	-0.486268	-0.187125
Cep250	2	155956458	-0.459157	-0.695056	-0.235898
Ergic3	2	156008045	-0.0661802	-0.094759	-0.0285788
Cpne1	2	156071845	0.0384121	-0.0398116	-0.0782237
Nfs1	2	156078929	0.230068	0.101905	-0.128163
Rbm12	2	156091958	-0.162519	-0.226426	-0.0639062
Rbm39	2	156147239	-0.118957	-0.15098	-0.0320225
Phf20	2	156196466	-0.257982	-0.16255	0.0954318
Scand1	2	156311847	-0.396966	-0.199141	0.197824
4921517L17Rik	2	156312299	-0.171628	-0.461287	-0.289658
Epb4.1l1	2	156420909	0.177136	0.000407219	-0.176729
0610011L14Rik	2	156547584	0.380938	0.0703807	-0.310557
Dlgap4	2	156613705	0.0157418	-0.584498	-0.60024
Myl9	2	156775420	0.254113	0.655749	0.401636
Gm14230	2	156833049	0.637261	0.818596	0.181335
Tgif2	2	156840077	0.181343	0.351466	0.170123
5430405H02Rik	2	156852430	0.282106	0.430811	0.148705
1110008F13Rik	2	156863128	0.38153	0.139716	-0.241815
Sla2	2	156872457	0.403051	0.104375	-0.298676
Ndrg3	2	156927345	-0.0458207	0.475632	0.521452
Dsn1	2	156995265	-0.125837	-0.0399537	0.0858831
9830001H06Rik	2	157015799	-0.137701	-0.138415	-0.00071383
Samhd1	2	157097533	0.304774	0.273906	-0.0308685
Rbl1	2	157145893	0.170877	0.31163	0.140753
Rpn2	2	157279017	-0.129535	-0.0813108	0.0482244
Ctnnbl1	2	157737401	0.30016	-0.245725	-0.545885
Tti1	2	157981803	0.36752	0.524524	0.157004
Rprd1b	2	158028497	-0.0308843	0.153625	0.184509
Tgm2	2	158116402	-0.164227	-0.390115	-0.225888
9430008C03Rik	2	158355307	1.35845	0.704526	-0.653921
Snhg11	2	158375638	-0.774654	-0.33928	0.435374
Ralgapb	2	158409848	-0.054131	-0.0175347	0.0365963
Actr5	2	158624888	0.350894	0.181814	-0.16908
Fam83d	2	158768093	0.080966	0.211617	0.130651
Dhx35	2	158794807	0.380278	0.284211	-0.0960665
Top1	2	160645888	-0.30699	-0.223214	0.0837755
Plcg1	2	160731300	-0.28327	-0.638789	-0.355518
Lpin3	2	160880670	-0.345418	-0.338521	0.00689792
Chd6	2	160946978	-0.177383	-0.190043	-0.0126591
Srsf6	2	162931528	0.0232687	-0.0177631	-0.0410318
Ift52	2	163017354	-0.0910602	-0.432979	-0.341918
Mybl2	2	163054687	0.230143	0.0973167	-0.132826
Jph2	2	163336242	0.348311	0.390191	0.0418796
3230401D17Rik	2	163405822	-0.773189	-0.976224	-0.203036
Fitm2	2	163466379	-0.190235	-0.0501778	0.140057
Ttpal	2	163602314	0.268634	0.362511	0.0938764
Serinc3	2	163623272	-0.781879	-0.749665	0.0322141
0610039K10Rik	2	163644850	-0.816291	-1.04044	-0.224152
Pkig	2	163658386	-0.327581	0.0442548	0.371836
Ada	2	163726584	-0.293494	-0.370976	-0.0774827
Ywhab	2	163994960	-0.250208	-0.190712	0.0594964
Tomm34	2	164053540	0.15344	0.101123	-0.0523171
Stk4	2	164070322	-0.118828	-0.131124	-0.0122952
Sdc4	2	164424247	-0.421247	-0.15931	0.261936
Sys1	2	164456964	-0.412399	-0.0862474	0.326152
Gm20458	2	164460967	-0.690926	-0.766969	-0.0760426
Dbndd2	2	164486106	-0.948395	-0.731152	0.217243
Pigt	2	164497520	-0.118239	0.16278	0.281019
Wfdc2	2	164562413	-0.52877	-0.140114	0.388656
Dnttip1	2	164745983	0.0860543	-0.208866	-0.29492
Ube2c	2	164769898	-0.238763	-0.316367	-0.0776043
Snx21	2	164785823	0.326795	-0.405069	-0.731864
Zswim3	2	164805098	1.71057	1.09063	-0.619938
Zswim1	2	164822686	0.0411582	0.390191	0.349033
Ctsa	2	164832873	0.266484	0.0939827	-0.172501
Pltp	2	164839518	0.180276	-0.332685	-0.512961
Pcif1	2	164879304	0.65869	0.457759	-0.200932
Zfp335	2	164891882	0.193676	0.600253	0.406578
Mmp9	2	164940780	1.15511	0.462646	-0.692464
Ncoa5	2	165000357	-0.268552	0.012886	0.281438
Cd40	2	165055627	1.54637	1.82064	0.274274
Slc35c2	2	165276554	-0.720766	-0.712182	0.00858403
Elmo2	2	165288031	0.0314589	-0.233804	-0.265263
Zfp334	2	165374264	-0.56845	-0.248868	0.319582
2810408M09Rik	2	165490110	0.177136	0.0910988	-0.0860372
Zmynd8	2	165784152	0.288535	0.30227	0.0137353
Ncoa3	2	165992636	-0.0641766	-0.154747	-0.0905704
Sulf2	2	166073089	-0.199109	-0.417686	-0.218578
Prex1	2	166566342	0.152506	-0.0951252	-0.247632
Trp53rk	2	166792531	-0.740123	-0.269693	0.47043
Arfgef2	2	166805588	0.12983	-0.16086	-0.29069
Cse1l	2	166906040	0.0931539	0.0251455	-0.0680084
Stau1	2	166947549	0.152569	0.128543	-0.0240259
Ddx27	2	167015193	-0.233634	-0.109417	0.124217
Znfx1	2	167035793	0.0614436	0.311717	0.250273
1500012F01Rik	2	167062934	0.233444	0.205761	-0.0276823
B4galt5	2	167298444	0.249086	-0.448817	-0.697903
Slc9a8	2	167421712	-0.656505	-0.301976	0.35453
Rnf114	2	167492645	-0.181823	-0.284187	-0.102364
Tmem189	2	167642608	0.0565104	-0.190458	-0.246969
Pard6b	2	168081004	-0.300023	-0.285556	0.0144668
Adnp	2	168180986	0.254757	0.259397	0.0046401
Gm20716	2	168180986	0.254757	0.229394	-0.0253625
Nfatc2	2	168476410	0.0424259	0.0340469	-0.00837898
Atp9a	2	168634438	-0.124718	-0.1578	-0.0330825
Sall4	2	168748332	-0.48795	-0.501742	-0.0137925
Zfp64	2	168893331	0.257175	-0.00824451	-0.26542
Zfp217	2	170108643	-0.136582	-0.271382	-0.1348
Pfdn4	2	170496428	0.304608	0.296222	-0.00838615
2010011I20Rik	2	172345565	-0.00572801	0.219561	0.225289
Aurka	2	172356190	0.0823503	-0.00508451	-0.0874348
Cstf1	2	172370681	0.304364	0.0492158	-0.255148
2410001C21Rik	2	172440556	0.753012	0.258017	-0.494995
Tfap2c	2	172549593	-0.111434	0.00787497	0.119308
Rae1	2	173000117	0.237748	0.367805	0.130057
Zbp1	2	173206612	2.04121	5.93612	3.89491
Pmepa1	2	173224458	0.195873	0.210734	0.0148616
Rab22a	2	173659760	0.570617	0.451534	-0.119083
Vapb	2	173737511	0.32914	-0.35046	-0.679599
Stx16	2	174076308	-0.17409	-0.049489	0.124601
Npepl1	2	174110349	0.397476	0.679796	0.28232
Gnas	2	174284320	0.0984793	-0.0832448	-0.181724
Gm20721	2	174330319	0.089426	-0.0877624	-0.177188
Th1l	2	174415804	-0.0906677	-0.0467186	0.0439491
Ctsz	2	174427493	-0.236804	-0.272039	-0.0352349
Atp5e	2	174461072	0.321409	0.474651	0.153243
Slmo2	2	174465067	0.490294	0.1611	-0.329194
Taf4a	2	179912146	-0.315685	0.0148392	0.330524
Lsm14b	2	180024987	-0.212095	-0.157983	0.0541124
Psma7	2	180036373	1.50281	1.41722	-0.0855884
Ss18l1	2	180042509	-0.939509	-0.571674	0.367835
Gtpbp5	2	180070588	0.329139	0.229255	-0.0998843
Osbpl2	2	180119306	-0.235042	0.0553069	0.290349
Adrm1	2	180171485	0.141171	0.193861	0.05269
Lama5	2	180176373	-0.0954771	-0.161798	-0.0663204
Rps21	2	180257377	-0.229012	-0.258877	-0.0298653
Cables2	2	180258540	0.293188	0.0722985	-0.22089
Slco4a1	2	180456245	0.0959399	0.913753	0.817813
1600027N09Rik	2	180581304	0.294706	-0.023963	-0.318669
Ogfr	2	180589245	-0.165835	0.0644097	0.230245
Tcfl5	2	180621956	-0.730253	-0.40195	0.328303
Dido1	2	180657964	-0.266316	-0.47066	-0.204344
2310003C23Rik	2	180710117	-0.0428295	-0.144742	-0.101913
Ythdf1	2	180904377	0.141512	-0.0499048	-0.191417
Arfgap1	2	180967225	-0.201375	-0.367734	-0.166359
Ppdpf	2	181187247	0.209345	0.101031	-0.108314
Gmeb2	2	181251449	-0.76397	-0.298401	0.465569
Rtel1	2	181319739	-0.239704	0.0804901	0.320194
Arfrp1	2	181357690	0.580364	0.674082	0.0937176
Zgpat	2	181364928	0.104924	0.0997648	-0.0051589
Lime1	2	181380078	0.185404	0.0551083	-0.130295
Zbtb46	2	181387762	0.112041	0.408518	0.296477
Tpd52l2	2	181497142	0.274948	0.162824	-0.112124
Dnajc5	2	181520485	0.0601368	0.2271	0.166964
Uckl1	2	181569149	-0.0242062	0.260077	0.284284
Znf512b	2	181582103	-0.245555	-0.086247	0.159308
Prpf6	2	181591868	-0.431395	0.586588	1.01798
Rgs19	2	181688419	-0.0776777	0.316124	0.393802
Pcmtd2	2	181837854	-0.0948315	-0.0413928	0.0534387
Polr3k	2	181864337	0.219604	-0.188762	-0.408366
Pxmp3	3	5560188	0.207149	0.242817	0.0356689
Pkia	3	7366604	-0.264604	-0.705157	-0.440553
Fam164a	3	7503426	-0.143231	-0.172404	-0.0291729
Mrps28	3	8802146	0.0150304	-0.373824	-0.388854
Tpd52	3	8928626	-0.0336018	-0.175296	-0.141694
Zfp704	3	9427011	0.918839	0.945323	0.026484
Impa1	3	10313540	0.429643	0.228407	-0.201236
Zfand1	3	10339953	-0.36175	-0.23825	0.1235
Chmp4c	3	10366907	0.753429	0.826948	0.0735192
Snx16	3	10417819	1.07424	0.375484	-0.698752
AC158155.1	3	11014399	-0.180535	0.118111	0.298646
Lrrcc1	3	14533788	-0.322133	-0.00430584	0.317827
E2f5	3	14578671	0.166803	0.319299	0.152496
Car13	3	14641727	0.548646	0.775046	0.2264
Car3	3	14863538	2.88811	3.49872	0.610609
Car2	3	14886426	4.9789	5.1005	0.121602
Ythdf3	3	16183183	0.356725	-0.307689	-0.664414
Armc1	3	19132146	0.148299	0.229781	0.0814814
Mtfr1	3	19187327	-0.363977	-0.308316	0.0556607
Pde7a	3	19223108	0.0643635	-0.0490565	-0.11342
4632415L05Rik	3	19894886	1.37877	1.70383	0.32506
Hps3	3	19995945	0.0620003	-0.354586	-0.416586
Hltf	3	20057811	-0.391929	-0.207602	0.184328
Gyg	3	20122084	0.522001	0.0674624	-0.454538
Tbl1xr1	3	22076652	-0.0967455	0.108769	0.205514
Gm10259	3	25210764	9.9775	9.68781	-0.28969
Nceh1	3	27182965	0.354014	0.112733	-0.241281
Fndc3b	3	27416162	-0.361533	0.0426507	0.404183
Eif5a2	3	28781311	-0.0321879	0.269897	0.302085
Mynn	3	30602087	-0.454642	0.00838947	0.463032
Sec62	3	30792876	0.0454855	0.0102901	-0.0351954
Phc3	3	30899295	0.53383	0.594135	0.0603049
Prkci	3	30995747	0.328483	0.241955	-0.0865278
Skil	3	31095058	-0.114714	-0.179989	-0.0652752
Zmat3	3	32334796	0.767881	0.841841	0.0739598
Pik3ca	3	32397671	-0.183196	0.0184937	0.201689
Zfp639	3	32515295	-0.550861	0.404739	0.9556
Mfn1	3	32529465	0.189736	0.0842071	-0.105529
Gnb4	3	32580332	-0.665055	-0.950784	-0.285728
Actl6a	3	32708546	0.0945973	0.144051	0.0494533
Mrpl47	3	32725397	-0.228051	-0.334764	-0.106713
Usp13	3	32817546	0.06843	0.181233	0.112803
Ttc14	3	33799955	0.284777	0.419111	0.134334
Ccdc39	3	33812362	0.614541	0.748693	0.134152
Fxr1	3	34020079	-0.0540724	-0.00784063	0.0462317
Dnajc19	3	34056020	0.300786	0.455462	0.154676
Sox2	3	34650005	-0.791613	-0.796741	-0.0051277
Atp11b	3	35754134	-0.862622	-0.504083	0.358539
Dcun1d1	3	35892105	-0.714642	-0.683701	0.0309419
Mccc1	3	35959312	-0.460643	-0.858441	-0.397798
Acad9	3	36065979	0.610812	0.36255	-0.248262
D3Ertd254e	3	36159522	0.33432	0.0752163	-0.259103
Anxa5	3	36448925	-0.294297	-0.075501	0.218796
Exosc9	3	36552606	0.758325	0.726383	-0.0319414
Ccna2	3	36564866	0.274907	0.315064	0.0401573
Bbs7	3	36573142	-0.217143	-0.35845	-0.141307
4932438A13Rik	3	36863106	-0.185709	-0.27266	-0.0869508
Spata5	3	37419896	-0.00519419	-0.30864	-0.303445
Spry1	3	37639947	-0.0783253	-0.110094	-0.0317683
Ankrd50	3	38449261	-0.0441494	0.186983	0.231133
Intu	3	40531286	0.446976	0.580459	0.133483
Hspa4l	3	40744495	-0.297046	-0.0528889	0.244157
Plk4	3	40800019	-0.194832	-0.111025	0.083807
Larp1b	3	40950631	-0.218146	0.0690312	0.287178
Pgrmc2	3	41066326	0.0863195	0.312924	0.226604
Phf17	3	41555734	0.0170016	-0.151681	-0.168683
Sclt1	3	41626717	-0.190392	-0.755858	-0.565466
Ccrn4l	3	51224447	0.774172	0.859468	0.0852967
Elf2	3	51255665	-0.377896	-0.172503	0.205393
4930583H14Rik	3	51388415	0.30016	0.151912	-0.148247
Ndufc1	3	51404677	0.209277	0.113349	-0.0959282
Naa15	3	51416016	-0.0563793	-0.221779	-0.1654
Rab33b	3	51483966	0.0516052	0.295181	0.243576
Setd7	3	51515319	-0.190413	-0.0844116	0.106001
Foxo1	3	52268337	-0.160912	0.15276	0.313672
Cog6	3	52982123	-0.322632	-0.581253	-0.258622
Lhfp	3	53041528	-0.535424	-0.524368	0.0110559
Nhlrc3	3	53448588	1.32782	1.33386	0.0060392
2810046L04Rik	3	53463666	0.336874	-0.382923	-0.719797
Frem2	3	53513939	-0.383803	-0.907277	-0.523474
AC100927.2	3	54692823	0.269084	0.250036	-0.0190477
Fam48a	3	54693105	0.100396	-0.105678	-0.206074
Exosc8	3	54728678	-0.222667	-0.214571	0.00809622
Alg5	3	54735539	0.258056	0.106398	-0.151658
Rfxap	3	54803116	-0.806922	-0.31861	0.488312
Spg20	3	55112108	0.514014	0.32879	-0.185224
Sohlh2	3	55182028	-0.456082	-0.292698	0.163384
Dclk1	3	55242526	0.118922	0.285721	0.1668
Nbea	3	55625205	-0.139338	-0.27103	-0.131692
Wwtr1	3	57455649	0.20227	0.282331	0.0800619
Commd2	3	57642904	0.477826	0.653193	0.175367
Rnf13	3	57736066	0.0602341	0.0567999	-0.00343418
Pfn2	3	57841895	-0.462753	0.022687	0.48544
Serp1	3	58521969	0.347025	0.165718	-0.181307
Eif2a	3	58525821	0.0528083	0.0778294	0.0250211
2810407C02Rik	3	58576636	-0.0238919	0.138512	0.162404
Rap2b	3	61364507	0.120553	0.541784	0.421232
Mme	3	63295872	0.346473	0.220084	-0.126389
Plch1	3	63696234	1.02102	0.286562	-0.734455
E130311K13Rik	3	63914684	0.796745	-0.00824451	-0.804989
Ssr3	3	65379655	-0.291971	-0.249474	0.0424976
Tiparp	3	65528410	0.278395	0.385011	0.106616
Ccnl1	3	65946151	0.0464759	0.141044	0.0945683
Rsrc1	3	66981390	-0.429119	-0.739352	-0.310234
Mlf1	3	67374097	-0.339655	-0.285027	0.0546277
Gfm1	3	67430096	0.246421	0.126545	-0.119876
Mfsd1	3	67582768	0.0334005	0.131161	0.0977602
Schip1	3	68064942	0.348668	0.212193	-0.136475
Ift80	3	68892499	0.46207	0.560643	0.0985727
Smc4	3	69004738	-0.164908	-0.230789	-0.0658808
Trim59	3	69035288	0.0770297	0.0782046	0.00117492
Kpna4	3	69067149	0.136494	-0.00979519	-0.146289
Ppm1l	3	69316861	0.211083	0.319572	0.108489
B3galnt1	3	69574186	0.430893	0.341846	-0.0890465
Nmd3	3	69721985	-0.137245	-0.128808	0.00843764
Pdcd10	3	75516490	0.283135	0.382236	0.0991011
Serpini1	3	75557547	-0.958663	-0.870518	0.0881447
Golim4	3	75876183	-0.122798	-0.327255	-0.204457
Rapgef2	3	79062516	-0.417349	-0.541699	-0.12435
Fnip2	3	79455971	-0.128006	-0.135268	-0.00726175
Ppid	3	79591342	0.0456419	0.0234833	-0.0221586
Etfdh	3	79603788	0.331398	0.902071	0.570673
4930579G24Rik	3	79629079	1.42312	0.963222	-0.459894
Pdgfc	3	81036416	1.27667	0.276323	-1.00035
Mtap9	3	82358072	-0.104104	0.180857	0.28496
Plrg1	3	83055522	-0.00927711	0.460387	0.469664
D930015E06Rik	3	83898287	0.631514	0.304337	-0.327177
Mnd1	3	84087934	-1.97822	-1.50526	0.472958
Trim2	3	84160439	-0.401513	-0.591339	-0.189826
Arfip1	3	84496093	0.00593996	-0.374144	-0.380084
Tmem154	3	84666192	0.148567	-0.135157	-0.283724
Fbxw7	3	84815268	0.0705466	0.178169	0.107622
Pet112l	3	85574119	-0.629041	-0.444548	0.184493
Fam160a1	3	85660061	0.897613	-0.0642211	-0.961835
Sh3d19	3	86084434	-0.544092	-0.288574	0.255518
Rps3a	3	86137940	0.358883	0.31004	-0.0488424
Lrba	3	86224690	0.743798	0.433864	-0.309934
Dclk2	3	86786150	-0.391834	-0.496797	-0.104963
Kirrel	3	87078593	-0.0308914	-0.0652876	-0.0343962
Etv3	3	87525407	0.309643	0.0482383	-0.261405
Arhgef11	3	87617559	0.118116	0.0285735	-0.0895424
Prcc	3	87858900	0.201904	-0.554923	-0.756826
Hdgf	3	87906321	0.135161	-0.036334	-0.171495
Rrnad1	3	87922601	-0.0576093	-0.357101	-0.299492
Isg20l2	3	87930314	0.218956	0.372985	0.154029
Nes	3	87971078	0.306933	0.252316	-0.0546179
Gpatch4	3	88043108	-0.483418	-0.372552	0.110866
Apoa1bp	3	88056523	-0.219023	0.349062	0.568086
Iqgap3	3	88082051	-0.348933	-0.20454	0.144392
Mef2d	3	88142372	0.46007	0.566831	0.106761
0610031J06Rik	3	88325023	-0.351489	-0.726705	-0.375216
Tmem79	3	88328655	0.518173	-0.139686	-0.657859
Smg5	3	88336260	-0.143189	-0.151375	-0.00818587
Pmf1	3	88394143	-0.200357	-0.231349	-0.030992
Slc25a44	3	88410498	-0.250958	0.0800467	0.331004
Lmna	3	88481148	0.142016	-0.175252	-0.317268
Mex3a	3	88532395	-0.176855	0.329916	0.506771
Rab25	3	88542029	-0.350661	-0.321735	0.0289259
Lamtor2	3	88549819	-0.10184	0.0543866	0.156227
Ubqln4	3	88553716	0.227762	0.0704255	-0.157337
Ssr2	3	88579671	0.0133686	-0.128464	-0.141832
Arhgef2	3	88607454	-0.0720658	-0.27021	-0.198144
2810403A07Rik	3	88685794	0.285311	-0.111122	-0.396433
Rit1	3	88716838	-0.342674	0.208496	0.55117
Syt11	3	88744700	0.329139	0.0526619	-0.276477
Gon4l	3	88835231	0.112229	-0.0418529	-0.154082
Msto1	3	88905107	0.0590177	0.00332832	-0.0556893
Dap3	3	88920803	0.354253	0.462737	0.108484
Ash1l	3	88965812	-0.094214	-0.484332	-0.390118
Rusc1	3	89083981	-0.577751	-0.102926	0.474825
Fdps	3	89093592	-0.172313	-0.310143	-0.13783
Clk2	3	89164795	-0.26147	-0.408175	-0.146705
Scamp3	3	89177473	-0.254875	0.121348	0.376223
Gba	3	89202928	0.22821	-0.432698	-0.660908
Mtx1	3	89209081	-0.335512	-0.423282	-0.08777
Trim46	3	89234177	0.365481	-0.00962591	-0.375107
Krtcap2	3	89245966	-0.474795	-0.273046	0.201749
Efna4	3	89333390	0.0609431	0.253239	0.192296
Adam15	3	89338542	-0.23324	0.0704784	0.303719
Zbtb7b	3	89377644	-0.262776	-0.0150867	0.247689
Flad1	3	89401004	-0.0777707	-0.133553	-0.0557823
Cks1b	3	89415472	-0.191988	-0.0144644	0.177524
Shc1	3	89418443	-0.475635	-0.16976	0.305875
Pygo2	3	89430214	-0.128807	0.0287695	0.157577
Pbxip1	3	89436706	0.140987	-0.14619	-0.287177
Pmvk	3	89459118	1.09438	1.19608	0.101698
Adar	3	89715022	-0.112651	-0.0276527	0.0849986
Ube2q1	3	89773609	-0.00224042	-0.241898	-0.239658
She	3	89831370	0.531854	1.69925	1.16739
Atp8b2	3	89939481	-0.121049	-0.161467	-0.0404182
Ubap2l	3	89999589	0.0715256	-0.173514	-0.245039
4933434E20Rik	3	90051636	0.278617	0.30607	0.0274529
Tpm3	3	90072649	1.42106	1.33784	-0.0832186
Jtb	3	90231597	-0.639834	-0.586421	0.0534139
Slc39a1	3	90248172	-0.193047	-0.0722403	0.120807
Gatad2b	3	90341654	-0.0986092	-0.150953	-0.0523436
Slc27a3	3	90385239	-0.48053	0.103023	0.583553
Ints3	3	90391380	-0.390575	-0.205901	0.184674
Npr1	3	90450591	-1.19779	-0.777143	0.420648
Ilf2	3	90476201	-0.356546	-0.130429	0.226117
Snapin	3	90488026	0.000813007	-0.0830655	-0.0838785
2500003M10Rik	3	90498956	0.093761	0.245908	0.152147
S100a1	3	90511034	0.369106	0.913753	0.544647
S100a6	3	90612894	1.07742	0.84475	-0.232666
S100a11	3	93520488	0.935731	0.787061	-0.14867
S100a10	3	93555080	-0.156911	-0.120726	0.0361853
Mrpl9	3	94443318	0.0789862	0.103533	0.0245466
Snx27	3	94497544	-0.188413	-0.145389	0.0430245
Tuft1	3	94612757	-1.36868	-1.20172	0.166952
Cgn	3	94760069	-0.451906	-0.428083	0.0238228
Pogz	3	94837567	0.049757	0.186771	0.137014
Psmb4	3	94884093	0.00129318	0.0734262	0.0721331
Rfx5	3	94954075	0.0776002	-0.677782	-0.755382
Pi4kb	3	94974731	-0.339185	0.151252	0.490437
Zfp687	3	95006590	-0.433821	-0.322599	0.111222
Pip5k1a	3	95058530	-0.285207	0.128347	0.413554
Vps72	3	95111022	-0.00853968	-0.30864	-0.3001
Gabpb2	3	95181766	0.000426292	-0.308048	-0.308475
Cdc42se1	3	95228732	0.23917	0.00121546	-0.237954
Prune	3	95253674	-0.264517	-0.155454	0.109063
Fam63a	3	95281345	-0.125427	0.115387	0.240814
Lass2	3	95314792	0.0675001	0.125257	0.0577569
Setdb1	3	95323525	0.190497	0.405429	0.214932
Arnt	3	95434388	0.503011	0.774632	0.27162
Golph3l	3	95588934	-0.141752	-0.378013	-0.236262
Ensa	3	95624980	-0.360693	-0.297751	0.0629411
Mcl1	3	95658721	-0.520466	-0.511169	0.00929642
Tars2	3	95739976	-0.263357	-0.0682135	0.195143
Rprd2	3	95759873	0.123048	0.0677042	-0.0553441
Prpf3	3	95830124	-0.207362	-0.456358	-0.248996
Aph1a	3	95893969	0.408866	0.0836778	-0.325189
Anp32e	3	95929246	0.0514007	-0.113539	-0.164939
Otud7b	3	96104527	0.260278	-0.450301	-0.710579
Gm15441	3	96555765	-0.356104	-0.444933	-0.0888295
Txnip	3	96557957	-0.409526	-0.525575	-0.116049
Gpr89	3	96868281	-0.0300455	-0.482176	-0.45213
Acp6	3	97158777	-0.580007	0.0724506	0.652458
Bcl9	3	97203662	0.589262	0.520741	-0.0685206
Chd1l	3	97560742	0.759931	0.724637	-0.0352945
Prkab2	3	97658193	0.291469	0.201329	-0.0901399
Pde4dip	3	97689824	0.209558	0.310013	0.100455
Sec22b	3	97901190	0.256146	0.269663	0.0135169
Notch2	3	98013538	0.0901856	-0.0700879	-0.160274
Phgdh	3	98313170	0.227705	0.177143	-0.0505619
Wars2	3	99141068	-0.497529	-0.947727	-0.450198
Wdr3	3	100138180	0.0375023	0.171694	0.134192
Gdap2	3	100162381	-0.187436	0.197546	0.384982
Man1a2	3	100562208	0.75821	0.331622	-0.426588
Trim45	3	100922202	0.132007	0.279037	0.147031
Ttf2	3	100938860	-0.182823	-0.054472	0.128351
Ptgfrn	3	101040232	0.0393848	-0.0541854	-0.0935702
Igsf3	3	101377125	-0.37687	-0.442172	-0.0653019
Atp1a1	3	101576219	0.0396323	0.0440216	0.00438929
Vangl1	3	102156701	-0.387068	0.620022	1.00709
Tspan2	3	102734529	0.687078	0.565829	-0.121249
Sycp1	3	102818499	-1.53887	-1.20555	0.333319
Nr1h5	3	102939658	8.41925	7.82731	-0.591945
Sike1	3	102995728	1.33468	0.594474	-0.740204
Csde1	3	103020546	0.278866	0.21887	-0.0599956
Nras	3	103058339	-0.18826	-0.256568	-0.0683088
Dennd2c	3	103102604	0.00328541	0.10813	0.104845
Bcas2	3	103171655	0.266618	0.0759258	-0.190692
Trim33	3	103279293	0.23104	0.160617	-0.0704227
Hipk1	3	103739815	0.627221	0.919852	0.292632
Dclre1b	3	103800605	0.660653	0.873952	0.213299
Ap4b1	3	103809520	-0.150387	0.544107	0.694494
Rsbn1	3	103914120	0.291171	0.439821	0.14865
Phtf1	3	103968110	0.0429995	-0.0558734	-0.0988729
Slc16a1	3	104638668	0.0362902	0.123634	0.0873442
Ppm1j	3	104781056	0.620809	0.422766	-0.198043
Rhoc	3	104789011	-0.596694	-1.0103	-0.413604
Mov10	3	104794836	-0.564732	-0.572357	-0.0076251
Capza1	3	104822779	-0.253452	-0.580062	-0.32661
St7l	3	104864503	0.343786	0.572716	0.22893
Cttnbp2nl	3	105001915	-0.658036	-0.37526	0.282776
Ddx20	3	105678270	0.197244	-0.0442748	-0.241518
Atp5f1	3	105942698	0.0362892	0.0788422	0.0425529
Wdr77	3	105959369	-0.207424	-0.0958118	0.111612
Cept1	3	106502260	0.179835	0.281904	0.102069
4933421E11Rik	3	106684987	0.258056	-0.47327	-0.731326
Hbxip	3	107278858	0.388184	0.334643	-0.0535402
Rbm15	3	107326110	0.333327	0.292265	-0.0410621
Fam40a	3	107612532	-0.0687237	-0.0378842	0.0308394
Gstm5	3	107895821	1.46326	1.72514	0.26188
Gstm1	3	108012255	0.870158	1.03405	0.163889
Ampd2	3	108074062	-0.0223336	-0.227423	-0.20509
Gnai3	3	108107280	0.0521655	0.035059	-0.0171065
Atxn7l2	3	108202222	0.166868	-0.0706506	-0.237518
Psma5	3	108256926	0.694614	0.684605	-0.0100093
Sort1	3	108284091	0.860392	0.745745	-0.114647
Psrc1	3	108383839	0.391345	0.342533	-0.0488115
Celsr2	3	108390851	0.145427	0.231723	0.0862958
Sars	3	108424865	-0.0314512	-0.266819	-0.235368
Tmem167b	3	108556425	-0.271957	-0.674193	-0.402236
Taf13	3	108571698	0.0578372	-0.373128	-0.430965
Wdr47	3	108591279	-0.667128	-0.212625	0.454504
Clcc1	3	108653913	0.0681353	-0.0144563	-0.0825915
Gpsm2	3	108678638	0.222854	-0.193162	-0.416017
Stxbp3a	3	108793176	-0.388461	-0.0675101	0.320951
Prpf38b	3	108902667	-0.0469522	-0.156828	-0.109876
Fam102b	3	108970997	-0.79257	-1.16154	-0.368965
Slc25a24	3	109123149	-0.0674729	-0.129316	-0.0618429
Vav3	3	109340653	-0.0858984	-0.419985	-0.334086
Prmt6	3	110246109	0.211368	0.057662	-0.153706
Rnpc3	3	113605067	-0.301627	-0.469852	-0.168225
Dph5	3	115888165	-0.310605	-0.299381	0.0112238
Slc30a7	3	115938973	0.16105	0.361768	0.200717
Extl2	3	116007462	0.203608	0.403138	0.19953
Cdc14a	3	116272553	0.700395	0.48722	-0.213176
Rtcd1	3	116488963	1.17987	0.873111	-0.306755
Dbt	3	116513070	-0.302032	-0.246941	0.0550914
Lrrc39	3	116562973	-0.390753	-0.68616	-0.295407
Ccdc76	3	116581093	-0.334926	-0.677442	-0.342516
Sass6	3	116595008	-0.321711	-0.841135	-0.519423
Hiat1	3	116631164	0.24305	0.0924063	-0.150644
Slc35a3	3	116669469	-0.149093	0.0217357	0.170828
Agl	3	116739999	-0.11511	-0.256172	-0.141062
Frrs1	3	116878227	0.133883	0.173815	0.0399325
Snx7	3	117781497	-0.187182	-0.278893	-0.0917108
Ptbp2	3	119718742	0.0789557	-0.260926	-0.339881
Alg14	3	121291817	0.555207	-0.310954	-0.866161
Cnn3	3	121426541	-0.212995	-0.136687	0.0763073
F3	3	121723537	-0.428131	-0.206303	0.221828
Abcd3	3	121758909	0.247465	0.513128	0.265663
Arhgap29	3	121953229	0.664938	0.952182	0.287244
Gclm	3	122245557	1.72146	1.08505	-0.63641
Dnttip2	3	122274414	-0.103876	0.0130744	0.116951
Bcar3	3	122419780	0.0359941	0.181075	0.145081
Fnbp1l	3	122538719	-0.167198	0.252959	0.420157
Pde5a	3	122729158	0.148059	0.0554509	-0.092608
1810037I17Rik	3	122924362	1.05161	0.857454	-0.194151
Usp53	3	122933601	-0.515066	-0.0467191	0.468347
Sec24d	3	123267496	0.277117	0.478193	0.201076
Mettl14	3	123364645	0.258348	-0.129615	-0.387963
Ugt8a	3	125865359	0.595926	0.170661	-0.425265
Camk2d	3	126596302	1.32061	1.36998	0.0493743
Ank2	3	126921607	-0.205637	-0.153079	0.0525584
Larp7	3	127536954	0.546549	0.483244	-0.0633049
4930422G04Rik	3	127553489	0.172206	-0.276853	-0.449059
Ap1ar	3	127807264	-0.426935	-0.624014	-0.197079
Pitx2	3	129199878	1.32306	1.29941	-0.0236588
Elovl6	3	129532386	-0.232852	-0.227909	0.00494385
Gar1	3	129824912	-0.0485048	-0.220149	-0.171644
Casp6	3	129901425	-0.193508	0.000340462	0.193848
Sec24b	3	129982759	-0.0037713	0.197813	0.201584
Ostc	3	130695921	-0.286835	-0.230697	0.0561381
Rpl34	3	130726831	-0.431471	-0.361514	0.0699568
Lef1	3	131110471	-0.521114	-0.769773	-0.24866
Hadh	3	131233419	-0.0247083	0.0278511	0.0525594
Sgms2	3	131318985	-1.20619	-0.505624	0.700569
Papss1	3	131564768	0.574143	0.336162	-0.237981
Aimp1	3	132660498	-0.0306339	-0.360108	-0.329474
Npnt	3	132881745	0.344089	0.140028	-0.204061
Gstcd	3	132981753	0.507137	0.564642	0.0575046
Ppa2	3	133310110	0.508463	0.0292301	-0.479233
Tet2	3	133463679	-0.339655	0.057344	0.396999
Cenpe	3	135212563	-0.380642	-0.286758	0.0938835
Cisd2	3	135406412	0.762099	0.428326	-0.333773
Ube2d3	3	135438297	0.0670004	0.0264945	-0.0405059
Manba	3	135485611	-1.03221	-0.828449	0.203762
Nfkb1	3	135584655	-0.0463696	0.334596	0.380965
Ppp3ca	3	136670124	0.378233	0.620022	0.241788
Ddit4l	3	137621612	0.138662	0.899814	0.761152
H2afz	3	137864487	-0.0343065	-0.115525	-0.0812182
Dnajb14	3	137867675	-0.300492	0.34945	0.649942
Lamtor3	3	137918526	-0.0764589	-0.0862474	-0.00978851
Mttp	3	138089855	0.421503	-0.551911	-0.973414
Rg9mtd2	3	138143448	0.706139	0.191159	-0.51498
Adh5	3	138443093	-0.253776	-0.308281	-0.0545053
Metap1	3	138458960	-0.141331	-0.165645	-0.0243139
Eif4e	3	138526191	-0.767076	0.104084	0.87116
Tspan5	3	138742195	0.31066	0.257295	-0.0533652
Rap1gds1	3	138925906	0.383326	0.483549	0.100223
Pdlim5	3	142239586	-0.522606	-0.533706	-0.0110998
Gbp7	3	142530338	2.88811	2.69136	-0.196746
Gbp3	3	142560052	0.14433	0.184111	0.0397806
Gbp2	3	142620602	-0.975629	-0.794643	0.180985
Gtf2b	3	142765226	0.101272	-0.16266	-0.263932
Pkn2	3	142790902	-0.283994	-0.337786	-0.053792
Lmo4	3	144188530	-0.328099	-0.557319	-0.229219
Hs2st1	3	144431103	0.278939	0.481785	0.202846
2015-09-01	3	144570304	-0.422205	-0.453364	-0.0311594
Sh3glb1	3	144688844	-0.107317	-0.162196	-0.0548792
Gm16233	3	144947561	0.614542	0.608898	-0.00564313
Odf2l	3	145118589	-0.175601	-0.158561	0.0170398
Znhit6	3	145576208	-0.0821753	-0.0350218	0.0471535
Cyr61	3	145646971	-0.213403	-0.145755	0.0676479
Ddah1	3	145758675	0.0242448	0.309549	0.285304
Bcl10	3	145924378	-0.129922	-0.248786	-0.118864
2410004B18Rik	3	145938014	-0.0458209	0.818894	0.864715
Syde2	3	145987870	-0.770902	-0.559378	0.211524
Mcoln3	3	146117459	-0.457347	-0.723677	-0.26633
Ssx2ip	3	146404642	-0.131382	-0.355434	-0.224052
Ctbs	3	146450470	1.18	0.913753	-0.266243
Gng5	3	146499834	-0.269625	-0.274014	-0.00438977
Rpf1	3	146506348	-0.179735	0.108606	0.288341
Prkacb	3	146729579	-0.0130472	-0.234639	-0.221591
Gm10288	3	146838775	3.70576	3.99768	0.291918
Lphn2	3	148815586	-0.506358	-0.409726	0.096632
Fubp1	3	152210458	0.0753193	0.139494	0.0641747
Fam73a	3	152273459	-0.345428	-0.400602	-0.0551739
Usp33	3	152346478	-0.430162	-0.467838	-0.0376759
Zzz3	3	152395473	0.0925674	0.286796	0.194229
Pigk	3	152714100	0.364415	-0.136873	-0.501287
Rabggtb	3	153907289	-0.260229	-0.0470176	0.213211
Acadm	3	153922357	0.374654	0.647321	0.272667
Fpgt	3	155084921	0.988356	0.446248	-0.542109
Zranb2	3	157534160	0.0308738	0.0745964	0.0437226
Cth	3	157894248	-1.21871	-1.2143	0.0044107
Ankrd13c	3	157947414	-0.212728	0.308772	0.5215
Srsf11	3	158010473	0.228975	0.0406647	-0.188311
Lrrc40	3	158036662	-0.233944	0.0924139	0.326358
Depdc1a	3	159495433	0.713988	0.834319	0.12033
Wls	3	159839737	0.463187	0.297081	-0.166106
Tmem68	4	3549041	1.26311	0.932612	-0.330497
Tgs1	4	3574875	0.284382	0.27185	-0.0125327
Rps20	4	3831334	0.110057	-0.00898743	-0.119044
Plag1	4	3900996	-0.822864	-0.278892	0.543972
Chchd7	4	3938888	-0.202938	-0.356895	-0.153957
Impad1	4	4762484	1.39963	1.20849	-0.191148
Nsmaf	4	6396207	0.115736	0.382523	0.266787
Rab2a	4	8535644	0.117057	0.176429	0.0593715
Chd7	4	8690406	-0.242213	0.00926018	0.251473
Clvs1	4	9269293	0.48689	0.437315	-0.0495751
Asph	4	9448069	0.0133791	0.0222774	0.00889826
2610301B20Rik	4	10874498	0.546014	0.711123	0.165109
Plekhf2	4	10988662	1.16426	0.649145	-0.515113
2310030N02Rik	4	11051045	0.768763	0.313684	-0.455079
Trp53inp1	4	11156431	-0.326907	-0.256885	0.0700221
Ccne2	4	11191351	0.0346918	-0.485744	-0.520436
Ints8	4	11199158	0.138975	0.384414	0.245439
Dpy19l4	4	11261315	-0.0904284	0.135139	0.225568
Esrp1	4	11331933	-0.224323	-0.144973	0.0793495
1110037F02Rik	4	11485958	0.140919	-0.0886259	-0.229545
Rad54b	4	11558920	0.207494	0.268596	0.0611014
Fsbp	4	11579665	1.39215	1.25664	-0.135509
Gem	4	11704457	6.51401	4.00122	-2.5128
Pdp1	4	11958184	-0.307151	-0.401749	-0.0945978
Tmem67	4	12039355	0.758451	0.766911	0.00846052
C430048L16Rik	4	12089439	-0.0203097	0.157024	0.177334
Fam92a	4	12153409	-1.0374	-0.962976	0.0744238
Gm11818	4	12906838	-0.0378039	0.600595	0.638399
Otud6b	4	14809498	-0.113913	-0.0504661	0.0634465
Tmem55a	4	14864076	0.2912	0.342043	0.0508432
Tmem64	4	15265831	0.142802	0.468213	0.325411
Decr1	4	15917240	-0.12373	-0.277728	-0.153998
Nbn	4	15957925	0.253952	0.0605946	-0.193357
Osgin2	4	15997121	0.683804	-0.297751	-0.981555
Ripk2	4	16122733	-0.00100946	0.267935	0.268945
Cpne3	4	19519254	-0.274855	-0.208582	0.0662727
Wwp1	4	19608303	0.706239	0.372043	-0.334196
Ggh	4	20042052	-1.72671	-0.87021	0.856504
Ccnc	4	21727701	0.110402	0.0879273	-0.0224743
2610029I01Rik	4	21757382	0.512739	0.492021	-0.0207186
Usp45	4	21767156	0.66546	0.308263	-0.357196
Sfrs18	4	21847583	0.346466	0.0431299	-0.303336
Coq3	4	21879673	-0.381914	-0.55251	-0.170596
6230409E13Rik	4	21931329	0.329139	0.541784	0.212645
Fbxl4	4	22357543	-0.0217681	-0.273125	-0.251357
Mms22l	4	24496451	0.0834556	0.0382266	-0.045229
Ndufaf4	4	24898083	0.341739	0.582302	0.240562
1810074P20Rik	4	25248600	-0.206651	-0.0241861	0.182465
Fut9	4	25609332	0.791245	0.258401	-0.532844
Manea	4	26324506	-0.203839	9.39369e-05	0.203933
Map3k7	4	31964097	0.263138	0.315145	0.0520062
Bach2	4	32238804	0.170115	-0.0431783	-0.213294
Casp8ap2	4	32615451	0.129042	0.0495062	-0.0795355
Mdn1	4	32657119	0.0821123	-0.0702982	-0.152411
Lyrm2	4	32800253	-1.01061	-0.039453	0.971157
Ankrd6	4	32804035	-0.124718	-0.148087	-0.0233688
Rragd	4	32983037	0.367133	0.0894322	-0.2777
Ube2j1	4	33031416	0.131693	0.0922279	-0.039465
Pm20d2	4	33174230	1.25649	1.37942	0.122923
Pnrc1	4	33245423	0.707651	0.365214	-0.342437
Rngtt	4	33310311	-0.0932031	-0.0516901	0.041513
Akirin2	4	34550937	-0.147501	-0.38881	-0.24131
Orc3	4	34570796	-0.0640936	-0.303128	-0.239034
Slc35a1	4	34663257	0.160742	-0.233089	-0.39383
Mob3b	4	34949074	1.01279	0.837402	-0.175384
3110043O21Rik	4	35191285	0.0375848	-0.162419	-0.200004
Aco1	4	40143081	-0.0896997	0.0398417	0.129541
Ddx58	4	40203773	1.26998	0.837131	-0.432846
Topors	4	40259601	0.0263677	0.49152	0.465153
2010003O02Rik	4	40269569	0.276672	0.255541	-0.0211306
Ndufb6	4	40270591	0.31003	0.318356	0.00832558
Aptx	4	40682382	-0.0159965	0.359552	0.375549
Dnaja1	4	40722150	-0.712384	-0.812904	-0.10052
Smu1	4	40736542	-0.0134501	0.0143757	0.0278258
B4galt1	4	40804602	-0.553677	-0.767536	-0.213859
Chmp5	4	40948407	0.0189953	-0.0204639	-0.0394592
Nfx1	4	40970906	0.279516	0.357359	0.0778432
Nol6	4	41114427	-0.167161	-0.189598	-0.0224366
Ube2r2	4	41135743	-0.54533	0.0335927	0.578922
Ubap2	4	41194313	-0.158531	-0.087316	0.0712147
2310028H24Rik	4	41517691	-0.779472	-0.564901	0.214571
Dnajb5	4	42949814	-0.529408	-0.491137	0.0382714
1700022I11Rik	4	42969946	0.742812	0.685317	-0.0574947
Vcp	4	42979963	0.557304	0.653458	0.0961532
Fancg	4	43002343	-1.42793	-1.02437	0.403566
Pigo	4	43017635	-0.242624	-0.422675	-0.180051
Stoml2	4	43027690	-0.0534387	-0.25024	-0.196801
Unc13b	4	43058953	-0.301977	-0.386371	-0.0843945
Rusc2	4	43381979	-0.354931	0.0868173	0.441749
Tesk1	4	43441939	-0.51358	-0.196951	0.316629
Cd72	4	43446462	-0.332336	-0.389174	-0.0568375
Ccdc107	4	43492900	0.550594	0.138459	-0.412136
E130306D19Rik	4	43496142	-0.0605874	0.294843	0.35543
Tln1	4	43531519	-0.0798702	0.156565	0.236435
Creb3	4	43562332	-0.575283	-0.384588	0.190695
Gba2	4	43566928	-0.599369	-0.589358	0.0100112
Rgp1	4	43578715	-0.0464835	0.258444	0.304928
Msmp	4	43583216	-0.191252	0.531882	0.723134
Hint2	4	43654227	-0.101411	0.242589	0.344
4930412F15Rik	4	43659622	7.66732	9.13775	1.47044
Reck	4	43875530	-1.12152	-0.725657	0.395865
Glipr2	4	43957401	0.890762	0.809957	-0.0808048
Clta	4	44004452	-0.295173	-0.272079	0.0230942
Gne	4	44034075	0.192257	0.220934	0.028677
Rnf38	4	44126210	-0.0858984	-0.22772	-0.141821
Melk	4	44300876	-0.302	-0.139665	0.162335
Zcchc7	4	44755877	0.209558	-0.0575357	-0.267093
Grhpr	4	44981395	0.633994	0.066999	-0.566995
Zbtb5	4	44991242	0.178344	0.282987	0.104642
Polr1e	4	45018583	-0.15351	-0.0389419	0.114568
Rg9mtd3	4	45297127	-0.434702	-0.602262	-0.16756
Dcaf10	4	45342101	0.032979	0.429876	0.396897
Mcart1	4	45395923	0.656527	0.330678	-0.32585
Shb	4	45423278	0.130181	0.0173755	-0.112805
Aldh1b1	4	45799022	1.0114	0.572716	-0.438683
Tdrd7	4	45965334	-0.744861	-0.0461698	0.698692
Tmod1	4	46038935	0.689886	0.0340471	-0.655839
Tstd2	4	46114746	0.478765	0.443067	-0.0356975
Ncbp1	4	46138613	0.116639	-0.0719271	-0.188566
5830415F09Rik	4	46376505	0.575167	-0.0937419	-0.668909
Anp32b	4	46450902	0.129766	0.0582433	-0.0715232
Nans	4	46489248	0.025393	-0.154204	-0.179597
Coro2a	4	46536937	1.02958	0.821495	-0.208085
Tbc1d2	4	46604390	-0.297402	-0.454398	-0.156996
Tgfbr1	4	47353222	-0.0285649	-0.623422	-0.594857
Alg2	4	47465067	0.468302	0.176787	-0.291515
Sec61b	4	47474658	-0.739902	0.413324	1.15323
Stx17	4	48124915	0.478003	-0.385807	-0.86381
Erp44	4	48193323	-0.13548	0.122567	0.258047
Invs	4	48279760	-0.750295	-0.841135	-0.0908392
Tex10	4	48430858	-0.152466	-0.36232	-0.209854
5730528L13Rik	4	48539935	-0.575898	-0.790791	-0.214893
Tmeff1	4	48585174	-0.0224872	0.0130033	0.0354905
Mrpl50	4	49512596	1.4643	1.00808	-0.456219
Rnf20	4	49632006	-0.0764995	-0.125656	-0.0491567
Smc2	4	52439243	0.0167456	0.0160651	-0.000680447
Nipsnap3b	4	53011880	0.759592	1.22118	0.46159
Slc44a1	4	53440413	0.998805	0.54697	-0.451835
Fsd1l	4	53631471	2.64591	2.79048	0.144576
Fktn	4	53713998	0.15446	0.267861	0.113401
Tmem38b	4	53826045	-0.283838	-0.00378513	0.280053
Zfp462	4	54945048	-0.290547	-0.146081	0.144467
Rad23b	4	55350043	-0.445728	-0.391651	0.0540772
Ikbkap	4	56749680	-0.256639	-0.130959	0.125681
BC026590	4	56802345	-0.686291	-0.87793	-0.191639
Ctnnal1	4	56810935	0.417057	0.516219	0.0991626
Tmem245	4	56866923	0.373874	0.476241	0.102366
Epb4.1l4b	4	56991972	1.027	1.01136	-0.0156322
Ptpn3	4	57190841	-0.330135	-0.0175343	0.312601
Gm20459	4	57568179	0.173674	0.0498142	-0.123859
Akap2	4	57717657	0.193839	0.0473847	-0.146454
AI314180	4	58798911	0.22373	0.601809	0.378078
Ptgr1	4	58965439	-1.07091	-1.85951	-0.7886
Dnajc25	4	58995062	-0.786338	-0.133553	0.652785
Gm20503	4	59003210	-0.496182	-0.590158	-0.093976
Gng10	4	59035088	-0.486919	-0.588747	-0.101829
Ugcg	4	59189257	-0.193479	-0.117956	0.0755229
Rod1	4	59471868	0.0375328	-0.188874	-0.226407
Hsdl2	4	59581563	-0.443946	-0.240757	0.203188
E130308A19Rik	4	59626211	-0.23639	-0.262404	-0.0260139
1110054O05Rik	4	59769637	-0.0809994	-0.32206	-0.241061
Snx30	4	59805840	-0.169557	-0.227764	-0.058207
Zfp37	4	62189540	0.00486708	0.196687	0.19182
Slc31a2	4	62262562	-0.471189	-0.707055	-0.235866
Fkbp15	4	62300342	-0.0683045	-0.200067	-0.131763
Slc31a1	4	62360727	0.134067	-0.0823846	-0.216452
Cdc26	4	62383654	0.10837	0.247047	0.138677
Prpf4	4	62408797	-0.370875	-0.343566	0.0273089
Wdr31	4	62448653	0.658542	0.690476	0.0319338
Bspry	4	62480053	0.970685	0.631982	-0.338703
Alad	4	62509169	0.694788	0.190084	-0.504704
Pole3	4	62522649	-0.55983	-0.452003	0.107826
Rgs3	4	62559847	-0.643116	0.361212	1.00433
Akna	4	63367125	0.0259945	-0.17817	-0.204164
Whrn	4	63414910	0.409427	-0.0191331	-0.42856
Atp6v1g1	4	63544772	0.0458193	-0.0484839	-0.0943031
6330416G13Rik	4	63558781	-0.393327	-0.523933	-0.130607
Trim32	4	65604986	0.317067	0.0888391	-0.228228
Cdk5rap2	4	70216856	0.098527	-0.173861	-0.272388
Tle1	4	72117142	-0.106219	-0.254645	-0.148426
Rasef	4	73714579	-0.0235324	0.0202522	0.0437846
Kdm4c	4	74242497	-0.252626	-0.142331	0.110295
3110001D03Rik	4	75277354	-0.194833	-0.925782	-0.730949
D4Bwg0951e	4	80910646	-0.898528	-0.636445	0.262084
Mpdz	4	81278500	-0.3971	-0.530267	-0.133167
Zdhhc21	4	82798738	-0.00134182	0.180337	0.181679
Ttc39b	4	83220300	0.197087	0.349591	0.152504
Snapc3	4	83417724	0.0711007	-0.125776	-0.196877
Psip1	4	83455680	0.196051	0.110269	-0.085782
Rraga	4	86575673	-0.239521	0.292265	0.531786
Haus6	4	86578855	0.443824	0.271198	-0.172627
Plin2	4	86648386	0.547521	0.733894	0.186374
Dennd4c	4	86748555	0.0498075	0.0125709	-0.0372367
Rps6	4	86854660	-1.44945	-1.48385	-0.0344048
Acer2	4	86874396	-0.0598249	-0.0181322	0.0416927
Mllt3	4	87769925	0.617709	1.40561	0.787897
BC057079	4	88094629	0.0390177	0.0598316	0.0208139
Ptplad2	4	88396144	0.448438	-0.0211523	-0.46959
Klhl9	4	88718292	0.434044	0.257942	-0.176103
Mtap	4	89137122	-0.0416403	-0.172132	-0.130492
Cdkn2a	4	89274473	-1.07867	-0.854921	0.223745
Cdkn2b	4	89306289	-0.522762	-0.213627	0.309136
5830433M19Rik	4	94500081	-0.25751	-0.390253	-0.132743
Plaa	4	94567514	0.337783	-0.0145364	-0.35232
Ift74	4	94614491	-0.243811	-0.542804	-0.298993
Mysm1	4	94942040	-0.0923967	0.0258632	0.11826
Jun	4	95049034	-0.120426	-0.76939	-0.648964
Fggy	4	95557507	-0.759834	-0.486177	0.273657
Hook1	4	95967240	-0.160305	-0.0258169	0.134488
Tm2d1	4	98355370	0.243563	0.269233	0.02567
Inadl	4	98395785	-0.263083	0.121401	0.384484
L1td1	4	98726734	-0.0461187	-0.00851917	0.0375996
Usp1	4	98923810	-0.0676193	0.0340471	0.101666
Dock7	4	98936665	-0.0858984	0.133319	0.219217
Atg4c	4	99193934	0.885343	0.562588	-0.322755
Alg6	4	99715664	0.329139	-0.375754	-0.704893
Itgb3bp	4	99765402	0.266404	0.394379	0.127975
Efcab7	4	99829198	-0.144001	-0.294355	-0.150354
Pgm2	4	99929414	0.683644	0.647622	-0.0360222
Cachd1	4	100776675	-0.884264	-0.187333	0.696931
Raver2	4	101068983	-0.261859	-0.158277	0.103582
Jak1	4	101152367	-0.111434	-0.23521	-0.123776
Ak4	4	101419277	-0.423654	-0.312408	0.111245
Leprot	4	101647718	0.236681	0.0766911	-0.159989
Mier1	4	103114390	-0.0491066	0.112473	0.161579
Slc35d1	4	103170649	0.251136	-0.52065	-0.771786
Oma1	4	103313812	0.527079	0.882044	0.354965
Dab1	4	103619359	0.593923	0.697261	0.103338
Prkaa2	4	105029874	0.017725	0.0231643	0.00543928
Usp24	4	106316213	-0.115577	0.0139408	0.129518
Pcsk9	4	106442329	-1.14644	-0.330666	0.815774
Dhcr24	4	106561038	0.0805626	-0.0620766	-0.142639
Gm12744	4	106587097	0.263593	0.205519	-0.0580745
Pars2	4	106651069	-0.598233	-0.128996	0.469237
Ttc4	4	106662256	0.548519	0.748971	0.200452
Ssbp3	4	106910701	0.168246	0.0441246	-0.124121
Mrpl37	4	107055874	0.202399	0.330804	0.128405
2210012G02Rik	4	107134155	-1.3137	-1.27889	0.034812
Tmem59	4	107178399	0.70118	0.778557	0.0773768
Lrrc42	4	107233514	-0.11056	-0.136775	-0.0262146
Hspb11	4	107253593	-0.431285	-0.689357	-0.258072
Yipf1	4	107314363	0.0232234	-0.0467186	-0.069942
Tmem48	4	107367784	-0.0542331	0.0593586	0.113592
Lrp8	4	107802261	-0.124893	0.315567	0.44046
Magoh	4	107879755	-0.283388	-0.262632	0.0207562
0610037L13Rik	4	107889813	-0.0020256	0.268036	0.270062
Cpt2	4	107903981	0.424955	0.518212	0.0932569
Scp2	4	108043839	0.374173	-0.00135851	-0.375531
Echdc2	4	108165437	-0.531082	-0.449794	0.0812874
Zyg11b	4	108229724	-0.083251	0.22217	0.305421
2010305A19Rik	4	108328140	0.835628	0.207111	-0.628516
Zcchc11	4	108459426	-0.441435	-0.350192	0.0912433
Prpf38a	4	108563172	0.0766301	0.257267	0.180637
Orc1	4	108579423	-0.210175	-0.238709	-0.0285344
Gm12743	4	108592425	-0.166818	-0.335068	-0.168249
Cc2d1b	4	108619940	0.00644684	-0.012516	-0.0189629
Gm20731	4	108622929	-0.0109365	-0.490637	-0.479701
Gm17354	4	108633843	0.383587	0.406793	0.0232062
Zfyve9	4	108637466	0.115589	0.0202298	-0.0953588
Btf3l4	4	108814295	-0.0739508	-0.269277	-0.195326
Txndc12	4	108834601	-0.101982	-0.0264139	0.0755682
A730015C16Rik	4	108847399	-0.128024	-0.20244	-0.0744166
Kti12	4	108847857	-0.103457	-0.311807	-0.20835
Nrd1	4	109000655	0.0870867	-0.0862474	-0.173334
Osbpl9	4	109061145	-0.609169	-0.53942	0.0697488
Eps15	4	109280268	-0.258018	-0.30352	-0.0455027
Rnf11	4	109451098	-0.138525	-0.0791225	0.0594029
Faf1	4	109676588	-0.0153766	-0.261409	-0.246032
Spata6	4	111719984	0.540484	0.597977	0.0574927
Cmpk1	4	114959336	0.206435	0.195788	-0.0106468
Stil	4	115000159	0.00411177	-0.413412	-0.417524
4732418C07Rik	4	115737744	0.257175	0.521652	0.264476
Atpaf1	4	115784812	-0.815541	-0.638788	0.176753
Mknk1	4	115839198	0.191635	0.625407	0.433772
Lrrc41	4	116075269	-0.111516	-0.083148	0.028368
Rad54l	4	116094264	0.0147958	-0.00566912	-0.0204649
Pomgnt1	4	116123840	-0.22939	-0.648127	-0.418737
Pik3r3	4	116221618	-0.571325	-0.179357	0.391968
Mast2	4	116306762	-0.706677	-0.277546	0.429132
Ipp	4	116507549	2.39953	1.69591	-0.70362
Tmem69	4	116551633	-0.166069	-0.0288191	0.13725
Gpbp1l1	4	116557658	-0.172765	0.0531874	0.225952
C530005A16Rik	4	116589733	-0.301288	0.364859	0.666147
Nasp	4	116601052	0.186837	0.11633	-0.0705071
Akr1a1	4	116636510	-0.134173	-0.391832	-0.257658
Prdx1	4	116685544	-0.530575	-0.585104	-0.0545292
Mmachc	4	116702279	0.670176	0.111352	-0.558824
Tesk2	4	116720948	0.140378	0.20255	0.0621729
Toe1	4	116794310	0.0549641	0.495965	0.441
Mutyh	4	116807723	0.526176	0.149131	-0.377045
Zswim5	4	116877376	-0.0487456	-0.497878	-0.449132
Urod	4	116989965	-0.320104	-0.267921	0.0521832
Hectd3	4	116995317	-0.491717	-0.402919	0.088798
Eif2b3	4	117019402	0.202989	-0.290178	-0.493167
Btbd19	4	117119219	-0.748863	-0.421432	0.327432
Plk3	4	117128655	-0.062439	-0.216951	-0.154512
Rps8	4	117153827	-0.039876	-0.0388517	0.00102425
Kif2c	4	117159639	-0.100564	-0.124466	-0.0239024
Rnf220	4	117271463	0.0683641	0.0603776	-0.00798654
B4galt2	4	117869260	-0.260985	0.408518	0.669503
Gm12841	4	117883621	-0.130292	0.104575	0.234868
Atp6v0b	4	117884326	-0.066062	0.164227	0.230289
Dph2	4	117888643	0.561221	0.302155	-0.259066
Ipo13	4	117894486	-0.0345511	0.0444565	0.0790076
Artn	4	117926162	0.898335	1.41625	0.517919
Kdm4a	4	118136957	-0.183888	-0.101044	0.0828443
Ptprf	4	118208213	-0.0695868	-0.165063	-0.0954761
Szt2	4	118362743	-0.0385923	-0.0950713	-0.056479
Med8	4	118409337	0.729423	0.61036	-0.119063
Cdc20	4	118432901	0.0888934	-0.133005	-0.221899
Tmem125	4	118540941	-0.173361	-0.479162	-0.3058
Ebna1bp2	4	118620799	0.169519	0.152637	-0.0168815
Slc2a1	4	119108711	0.016387	-0.125104	-0.141491
Gm12868	4	119133749	0.200011	0.104923	-0.0950875
AU022252	4	119203570	0.200153	0.495762	0.295609
Lepre1	4	119232915	0.239588	0.480453	0.240866
Ybx1	4	119277981	-0.514741	-0.0261259	0.488615
Ppih	4	119300010	0.241377	0.582616	0.341239
Rimkla	4	119465283	0.134368	0.080111	-0.0542567
Foxj3	4	119537004	0.49484	-0.190583	-0.685423
Ctps	4	120539868	0.399792	0.138758	-0.261034
Nfyc	4	120757438	2.07704	1.58118	-0.495863
Rims3	4	120854816	-0.246643	0.0107489	0.257392
Dem1	4	120921196	-0.0605874	0.0252614	0.0858488
Smap2	4	120968317	-0.213134	-0.351486	-0.138352
Col9a2	4	121039385	1.14237	1.37942	0.237046
Zmpste24	4	121059237	0.357953	0.406149	0.0481963
Rlf	4	121145373	0.0367403	0.21534	0.1786
Ppt1	4	122836242	-0.262487	-0.193162	0.0693245
Cap1	4	122859047	-0.00290012	0.144675	0.147575
Mycl1	4	122995652	-0.0237417	0.310475	0.334217
Trit1	4	123016597	0.0700927	0.230726	0.160633
Bmp8b	4	123105165	0.297888	0.167039	-0.130849
Ppie	4	123127115	-0.230008	-0.398838	-0.16883
Hpcal4	4	123183227	-0.71553	-0.353351	0.362179
Pabpc4	4	123262351	0.338358	-0.120541	-0.458899
Macf1	4	123349633	0.202447	-0.0618973	-0.264344
Ndufs5	4	123712710	-0.589824	-0.444626	0.145198
Akirin1	4	123734559	-0.198373	-0.514262	-0.315889
Mycbp	4	123904832	0.180382	-0.219831	-0.400212
Rragc	4	123917446	-0.300637	-0.510273	-0.209636
Pou3f1	4	124657646	-0.496107	-0.381578	0.114528
Utp11l	4	124678160	0.144586	-0.060463	-0.205049
Fhl3	4	124700701	0.22993	0.0476084	-0.182322
Sf3a3	4	124714776	0.0129027	-0.00912237	-0.0220251
Inpp5b	4	124741850	-0.381789	-0.0769091	0.30488
Mtf1	4	124802104	0.0616589	-0.086247	-0.147906
Yrdc	4	124850679	-0.133765	-0.457827	-0.324062
Cdca8	4	124918465	-0.109884	-0.119996	-0.0101118
9930104L06Rik	4	124937048	-0.675266	-0.298792	0.376474
Rspo1	4	124986430	0.110499	0.32879	0.218292
Gnl2	4	125016585	-0.371099	-0.21835	0.152748
Snip1	4	125066672	-0.129111	0.0284648	0.157576
Meaf6	4	125085134	-0.0155087	0.309682	0.32519
Grik3	4	125490700	2.34496	2.6585	0.313532
Mrps15	4	126046925	-0.180314	-0.124315	0.0559983
Lsm10	4	126096623	-0.236458	-0.291832	-0.0553732
Stk40	4	126103957	0.19276	0.0197372	-0.173022
Fam176b	4	126147744	0.0015645	0.498715	0.497151
Thrap3	4	126164082	0.257509	0.311837	0.0543275
Mtap7d1	4	126232167	-0.542977	-0.157055	0.385922
Trappc3	4	126262325	0.0555539	0.0305667	-0.0249872
Adprhl2	4	126316047	-0.0470095	0.304212	0.351222
Eif2c3	4	126331704	-0.695007	-0.807094	-0.112087
[truncated: 7,119 more rows]
