# Supplementary material for: BAF complex-mediated chromatin relaxation is required for establishment of X chromosome inactivation
Source: Nat Commun. 2022 Mar 29;13:1658. doi: 10.1038/s41467-022-29333-1 (PMC8964718; doi:10.1038/s41467-022-29333-1)
Supplement: Supplementary file 6 — Supplementary Data 3 [file 41467_2022_29333_MOESM6_ESM.xlsx]

## Sheet: Day4 S1.6
Probe	Chromosome	Start	Day4_Nons Xi-Xa	Day4_Smarcc1.6 Xi-Xa	FC (Smarc-Nons)
Mrpl15	1	4773206	-0.719416	-0.548642	0.170774
Lypla1	1	4807788	0.471413	0.488881	0.017468
Tcea1	1	4857814	0.55726	0.639502	0.082242
Atp6v1h	1	5083173	-0.691067	-0.876961	-0.185894
Rb1cc1	1	6206197	0.089952	-0.187689	-0.277641
Pcmtd1	1	7088920	0.491414	0.325823	-0.165591
Rrs1	1	9545408	0.378554	0.344371	-0.0341835
Mybl1	1	9667415	-0.221064	0.0914507	0.312515
Vcpip1	1	9718622	-0.114924	0.316153	0.431077
Sgk3	1	9798130	0.00123739	-0.239927	-0.241165
Gm10567	1	9960171	1.43101	1.32294	-0.108069
Cops5	1	10024602	-0.0673008	-0.150586	-0.0832853
Cspp1	1	10038218	0.519473	0.291658	-0.227814
Arfgef1	1	10137571	0.652581	0.844669	0.192088
Prex2	1	10993465	3.10305	2.53484	-0.568206
Sulf1	1	12692430	0.101406	-0.161812	-0.263217
Slco5a1	1	12866549	1.33862	3.34477	2.00615
Prdm14	1	13113457	0.110142	0.38851	0.278368
Ncoa2	1	13139105	0.513958	0.211488	-0.30247
Tram1	1	13564702	-0.183654	-0.00885248	0.174801
Lactb2	1	13624845	-0.369925	-0.363699	0.00622559
Xkr9	1	13668771	-5.14085	-1.70437	3.43648
Msc	1	14753346	-1.53027	-0.523077	1.0072
Gm9947	1	14755454	-1.4138	-0.0315025	1.3823
Terf1	1	15805658	-0.253818	-0.0842056	0.169612
Rpl7	1	16101295	-0.194629	-0.233535	-0.0389061
Rdh10	1	16105774	-0.0410695	-0.0322983	0.00877118
Stau2	1	16228674	0.331038	0.415425	0.0843866
Ube2w	1	16569782	0.0320723	-0.00338984	-0.0354621
Tceb1	1	16642766	-0.284341	0.357709	0.642049
Tmem70	1	16665207	0.765823	0.332882	-0.43294
Jph1	1	16994938	-0.265351	-0.244127	0.021224
Mcm3	1	20802974	-0.0572824	-0.00771618	0.0495663
Tram2	1	20996296	0.854027	0.234852	-0.619175
Tmem14a	1	21218575	0.261451	2.08379	1.82233
Gsta3	1	21240589	1.86311	3.13787	1.27476
Ogfrl1	1	23366424	0.0600767	-0.294828	-0.354904
B3gat2	1	23761753	0.964291	0.684422	-0.279869
Smap1	1	23844846	0.389608	0.532533	0.142925
1110058L19Rik	1	23995939	-0.670741	-0.436668	0.234072
Fam135a	1	24010758	-0.184415	-0.0758786	0.108537
Lmbrd1	1	24678544	-0.358534	-0.471672	-0.113138
Phf3	1	30802342	-0.523781	-0.2903	0.23348
Ptp4a1	1	30940303	2.64443	3.28466	0.640238
Prim2	1	33453811	0.233963	-0.0125294	-0.246492
Rab23	1	33719882	0.585196	0.307527	-0.277669
Bag2	1	33745484	-1.71583	-2.62522	-0.909388
Zfp451	1	33760472	0.0255632	0.0280275	0.00246429
Dst	1	34011825	0.38569	0.510277	0.124587
Ccdc115	1	34436671	0.644296	0.283518	-0.360778
Imp4	1	34439851	0.229133	0.261456	0.0323238
Ptpn18	1	34459746	-2.94177	-2.8482	0.0935742
Cfc1	1	34535648	0.140436	-0.0876403	-0.228076
Prss40	1	34543975	-0.690294	0.679637	1.36993
C230030N03Rik	1	34678188	0.492571	-0.523647	-1.01622
Arhgef4	1	34721924	0.405635	-0.642291	-1.04793
Fam168b	1	34813219	-0.0877166	-0.0148854	0.0728312
Plekhb2	1	34849976	0.20862	1.12145	0.912834
Hs6st1	1	36068400	0.209005	0.534125	0.32512
Uggt1	1	36141530	0.0518756	0.152444	0.100569
Kansl3	1	36335730	-0.259381	-0.179359	0.0800219
Lman2l	1	36422065	-0.0516396	-0.329352	-0.277712
Cnnm4	1	36471620	0.501402	0.367047	-0.134355
Cnnm3	1	36511867	-0.348389	-0.575177	-0.226788
Ankrd39	1	36538173	0.418472	0.0715909	-0.346881
Sema4c	1	36548642	0.200977	0.216236	0.015259
Fam178b	1	36562694	0.020298	-0.0372629	-0.0575609
Cox5b	1	36691487	0.748748	0.750039	0.0012908
Actr1b	1	36699202	-0.299701	-0.137943	0.161758
Zap70	1	36761861	-0.0735328	-0.370288	-0.296755
Tmem131	1	36792191	-0.0989637	-0.232743	-0.13378
Cnga3	1	37218336	4.72711	3.35033	-1.37679
Inpp4a	1	37299865	-1.38802	-1.19483	0.193192
6330578E17Rik	1	37417084	0.194247	0.388377	0.19413
Mrpl30	1	37890477	-0.151885	-0.0867877	0.0650969
Txndc9	1	37983867	-0.129195	-0.105187	0.0240078
Eif5b	1	37998010	-0.0952423	0.171842	0.267085
Rev1	1	38052787	-0.207828	-0.0616288	0.146199
Aff3	1	38177326	0.369827	0.561942	0.192114
Chst10	1	38863877	-0.612399	-0.00218701	0.610212
Pdcl3	1	38987814	-0.234545	0.0609651	0.29551
D1Bwg0212e	1	39534992	0.542204	0.474289	-0.067915
Gm15832	1	39547570	0.214778	0.441443	0.226665
Rnf149	1	39551296	-0.0639248	0.295415	0.35934
Map4k4	1	39900913	0.62571	0.599285	-0.0264258
Il1r1	1	40225080	0.241103	3.37478	3.13368
Mrps9	1	42851233	-0.308798	-0.22812	0.0806785
Tgfbrap1	1	43047269	-0.600849	-0.120184	0.480665
AI597479	1	43098710	-0.201054	0.0784431	0.279497
Nck2	1	43445751	0.292942	0.292614	-0.00032759
Uxs1	1	43746966	0.0525804	0.0719819	0.0194016
Tpp2	1	43934002	-0.149343	-0.241325	-0.0919824
1700029F09Rik	1	44086613	-0.0452576	-0.341182	-0.295924
Kdelc1	1	44091463	-0.0873246	0.0796428	0.166967
Bivm	1	44118957	0.516561	0.768446	0.251885
Ercc5	1	44147847	0.205697	0.147774	-0.0579228
Wdr75	1	45795166	0.0639973	-0.0905218	-0.154519
Slc40a1	1	45908070	-0.133265	-0.0592179	0.0740466
Slc39a10	1	46807544	0.470252	0.532731	0.062479
Obfc2a	1	51469498	0.869134	-0.150926	-1.02006
Myo1b	1	51749765	-0.226063	-0.202196	0.0238676
Stat4	1	51987148	0.704075	-0.575177	-1.27925
Stat1	1	52119438	0.253049	-0.392545	-0.645594
Gls	1	52163448	-0.147417	-0.0964022	0.0510149
Nab1	1	52457294	0.0785873	0.254153	0.175565
Tmem194b	1	52630705	-1.09495	-0.304596	0.790351
Inpp1	1	52789413	1.3198	2.69171	1.37191
Hibch	1	52845013	-0.255757	0.488677	0.744434
1700019D03Rik	1	52922324	4.59969	3.20986	-1.38982
Pms1	1	53189187	-0.626703	-0.0125699	0.614133
Ormdl1	1	53297095	0.0135238	0.183484	0.16996
Osgepl1	1	53313624	-0.304198	0.0342493	0.338447
Asnsd1	1	53325507	0.673193	0.503006	-0.170187
Stk17b	1	53755506	-0.260557	-0.195533	0.0650239
Hecw2	1	53806882	-0.3966	-0.588469	-0.191869
Gtf3c3	1	54397581	-0.265317	-0.314501	-0.0491843
Pgap1	1	54473000	0.034399	-0.555224	-0.589623
Sf3b1	1	54985169	-0.14623	0.0339432	0.180173
Coq10b	1	55052770	0.620346	0.387249	-0.233097
Hspd1	1	55077835	-0.51537	-0.4957	0.0196705
Hspe1	1	55088132	0.481257	0.490817	0.00955963
Mob4	1	55131231	-0.460174	0.00978565	0.46996
Mars2	1	55237177	-0.624899	-0.00444651	0.620453
1700066M21Rik	1	57377620	-0.924415	0.297167	1.22158
1110034B05Rik	1	57388237	-0.109493	0.0817354	0.191228
9430016H08Rik	1	57406328	0.176023	0.0977023	-0.0783203
Kctd18	1	57955101	0.416083	0.517188	0.101105
Sgol2	1	57995971	0.592598	0.641644	0.0490461
Aox3	1	58113130	-0.776201	1.13907	1.91527
Aox4	1	58210397	-0.17526	0.234852	0.410112
Bzw1	1	58393136	-0.223543	-0.237916	-0.0143728
Clk1	1	58410189	-0.474821	-0.502929	-0.0281086
Ppil3	1	58430994	-0.328597	-0.4375	-0.108904
Nif3l1	1	58445151	0.213089	0.0655894	-0.147499
Orc2	1	58462771	0.339808	0.106653	-0.233155
Fam126b	1	58522806	-0.165752	-0.180345	-0.0145927
Ndufb3	1	58586384	-0.374658	-0.221169	0.153489
Trak2	1	58900449	-0.11857	0.014082	0.132652
Tmem237	1	59100594	0.0248699	0.292774	0.267904
Mpp4	1	59120936	-0.046597	-0.523127	-0.47653
Als2	1	59162926	0.0661974	-0.0755787	-0.141776
Fzd7	1	59482147	-0.0102825	0.0723429	0.0826254
Gm973	1	59516264	0.402566	0.772747	0.37018
Nop58	1	59685006	-0.217389	-0.310878	-0.0934887
Bmpr2	1	59764279	-0.616293	-0.498812	0.117481
Fam117b	1	59913006	-0.142339	0.00237703	0.144716
Wdr12	1	60076868	-0.0308213	-0.0237389	0.00708246
Nbeal1	1	60180599	-0.366444	-0.266013	0.10043
Cyp20a1	1	60343323	0.718553	0.742324	0.0237708
Abi2	1	60409619	-0.213015	-0.23603	-0.0230145
Raph1	1	60483236	0.191062	0.225298	0.0342355
Nrp2	1	62703285	-2.07797	-1.18612	0.891847
Ino80d	1	62958418	0.0945277	0.423242	0.328714
Gm11602	1	63114471	-0.234489	-0.36008	-0.125592
Ndufs1	1	63143596	-0.401278	-0.295546	0.105731
Eef1b2	1	63176825	-0.183511	-0.221478	-0.0379667
Gm11607	1	63200313	0.079701	-0.625969	-0.70567
Zdbf2	1	63273265	-0.106204	-0.336752	-0.230548
Adam23	1	63445891	2.07651	1.91862	-0.157897
Fastkd2	1	63730614	-0.345879	-0.0641532	0.281726
Klf7	1	64029447	0.193484	0.0720515	-0.121433
Creb1	1	64532804	0.224399	0.261694	0.0372949
Mettl21a	1	64606473	0.709656	0.835756	0.1261
2810408I11Rik	1	64679871	0.727958	0.278908	-0.44905
Ccnyl1	1	64690455	0.0471325	-0.299112	-0.346245
Fzd5	1	64730560	-0.0694659	-0.176961	-0.107496
Plekhm3	1	64785983	0.122518	0.271832	0.149313
D630023F18Rik	1	65100619	0.201841	0.570948	0.369106
Idh1	1	65158616	-0.0799422	-0.491093	-0.41115
Pikfyve	1	65186750	-0.28885	-0.786681	-0.497831
Mtap2	1	66175273	-0.0655746	0.0352206	0.100795
Rpe	1	66700831	-0.336377	-0.496296	-0.159919
Acadl	1	66830839	-0.0528641	-0.189282	-0.136418
Lancl1	1	67000517	-0.240598	-0.478761	-0.238163
Bard1	1	71027498	-0.96946	-0.758052	0.211408
Atic	1	71557150	-0.267852	-0.472277	-0.204425
Fn1	1	71585523	-0.660263	-0.175123	0.48514
Mreg	1	72159233	0.6656	0.609428	-0.0561719
Pecr	1	72259167	2.39486	2.79928	0.404423
Xrcc5	1	72307421	0.130483	0.258302	0.127819
Smarcal1	1	72583251	-0.0503011	-0.11007	-0.0597692
Rpl37a	1	72711260	0.212955	0.11021	-0.102746
Igfbp2	1	72824503	-0.0375271	-0.26757	-0.230042
Igfbp5	1	72857932	1.3801	-0.127718	-1.50781
Tns1	1	73910231	0.380634	-0.309091	-0.689725
Arpc2	1	74236497	-0.0578427	-0.062623	-0.00478029
Aamp	1	74279840	-0.261862	-0.118887	0.142975
Pnkd	1	74284930	0.579006	0.283284	-0.295721
Tmbim1	1	74288247	0.700736	0.430278	-0.270459
Ctdsp1	1	74391509	-0.13618	-0.062623	0.0735569
Usp37	1	74435510	-0.0388527	0.213211	0.252064
Rqcd1	1	74506058	-0.306633	-0.209757	0.0968761
Plcd4	1	74542888	0.672736	0.536415	-0.136322
Zfp142	1	74565127	0.221531	0.212058	-0.00947284
Bcs1l	1	74588289	-0.397381	-0.394233	0.00314808
Rnf25	1	74593748	-0.140581	-0.0409133	0.0996676
Stk36	1	74601445	-1.26622	-1.95866	-0.692441
Ttll4	1	74661745	-0.76862	-0.561199	0.207421
Nhej1	1	74967139	0.495319	0.509712	0.0143931
1810031K17Rik	1	75134554	0.0516119	-0.215181	-0.266793
Fam134a	1	75142786	0.367736	0.673378	0.305642
Zfand2b	1	75168646	0.132168	-0.0143361	-0.146504
Abcb6	1	75171717	0.00843286	-0.0349083	-0.0433412
Atg9a	1	75180866	0.180336	-0.178344	-0.35868
Ankzf1	1	75192151	-0.235335	0.0970974	0.332433
Stk16	1	75210838	-0.0990405	-0.232415	-0.133375
Tuba4a	1	75214974	-0.48701	-0.525477	-0.0384674
Dnajb2	1	75236465	-0.538524	0.0686791	0.607203
Ptprn	1	75247041	0.805003	0.457244	-0.347759
Dnpep	1	75307896	-0.247842	-0.30782	-0.0599775
Gmppa	1	75435930	-0.254987	-0.148037	0.10695
Chpf	1	75474569	0.0772419	0.12067	0.0434279
Obsl1	1	75479310	0.565989	0.833808	0.267819
Stk11ip	1	75521529	0.107791	0.506262	0.39847
Epha4	1	77367185	0.309706	-0.564066	-0.873772
Farsb	1	78417958	0.219372	0.0710931	-0.148279
Acsl3	1	78657825	-0.194653	-0.109852	0.0848012
Utp14b	1	78658038	-0.352796	-0.298603	0.054193
Ap1s3	1	79606876	-0.409634	-0.202769	0.206865
Wdfy1	1	79702262	-0.302294	-0.47506	-0.172767
Mrpl44	1	79776018	-0.0735769	0.121728	0.195305
Serpine2	1	79794197	-0.807229	-0.964767	-0.157538
Gm5529	1	79922536	1.36027	1.77315	0.412874
Cul3	1	80264923	-0.0937133	-0.0852008	0.00851249
Rhbdd1	1	82316452	-0.286985	-0.438647	-0.151662
Mff	1	82724890	0.289907	0.063014	-0.226893
Agfg1	1	82839483	-0.175625	0.105322	0.280947
Sphkap	1	83254139	-0.395282	-0.590061	-0.194779
Pid1	1	84036296	0.82333	0.777125	-0.0462055
Trip12	1	84721189	-0.0589848	-0.0454359	0.0135489
Fbxo36	1	84839841	1.24765	1.83576	0.588111
Cab39	1	85793441	-0.0917792	-0.154417	-0.0626373
Itm2c	1	85894281	-0.669458	-0.32495	0.344508
Psmd1	1	86064387	0.0171547	-0.111828	-0.128983
RP24-308M3.1	1	86133637	0.170243	-0.122384	-0.292627
Armc9	1	86154780	-0.164813	-0.297643	-0.132829
B3gnt7	1	86303221	-0.158312	-0.17146	-0.0131483
Ncl	1	86344719	-0.0871325	-0.14394	-0.0568075
Ptma	1	86526736	-0.968385	-0.906354	0.0620308
Cops7b	1	86582904	-0.0766459	0.290759	0.367405
Dis3l2	1	86703804	0.572152	0.0402267	-0.531925
Eif4e2	1	87213914	0.155786	0.232913	0.0771275
Efhd1	1	87264363	0.454096	0.689418	0.235322
Gigyf2	1	87326998	0.0628767	0.0193954	-0.0434813
Ngef	1	87476834	0.165527	-0.146827	-0.312354
Inpp5d	1	87620312	0.0119061	-0.105871	-0.117777
Atg16l1	1	87755870	0.0311298	-0.253031	-0.284161
Dgkd	1	87853287	0.215881	0.102712	-0.113169
Usp40	1	87945121	-0.260581	-0.333498	-0.0729179
Hjurp	1	88262471	-0.0825706	-0.438567	-0.355996
Arl4c	1	88673125	-0.435493	-0.136383	0.299111
Sh3bp4	1	89070415	-0.170005	-0.129518	0.0404868
Agap1	1	89454811	-0.126	-0.455039	-0.329039
Gbx2	1	89927962	-0.341433	-0.504953	-0.16352
D130058E05Rik	1	89930234	-0.744684	-0.455772	0.288911
Cxcr7	1	90203980	0.527028	0.0112581	-0.51577
Cops8	1	90603425	0.39065	0.328947	-0.0617032
Lrrfip1	1	90998727	-1.21673	-0.909219	0.307508
Rbm44	1	91145103	-1.32709	-1.19444	0.132645
Ube2f	1	91250311	-0.481513	-0.144792	0.336721
Scly	1	91298338	-0.0855422	-0.452153	-0.366611
Ilkap	1	91375831	-0.0735331	-0.127718	-0.0541849
Hes6	1	91411483	1.06322	0.196411	-0.86681
Traf3ip1	1	91494668	-0.215528	-0.59069	-0.375161
Asb1	1	91540565	-0.824128	-0.71977	0.104358
Hdac4	1	91932757	-0.0324626	-0.172387	-0.139924
Ndufa10	1	92439010	0.312359	0.154869	-0.15749
Gpc1	1	92831645	-0.0125463	-0.327027	-0.31448
Dusp28	1	92906989	1.22903	0.600203	-0.628827
Rnpepl1	1	92910783	-0.239391	-0.23875	0.00064111
Capn10	1	92934376	0.137424	-0.146954	-0.284378
Kif1a	1	93015456	-0.661381	0.208331	0.869712
Sned1	1	93235841	-0.199038	0.609248	0.808286
Mterfd2	1	93299211	-0.24738	-0.277354	-0.0299735
Pask	1	93308770	-0.177284	-0.039587	0.137697
Ppp1r7	1	93342854	-0.122939	0.0458183	0.168757
Hdlbp	1	93405940	0.0755386	0.0908604	0.0153217
2002-09-01	1	93478964	0.00741339	-0.0452189	-0.0526323
Farp2	1	93512079	0.467035	0.159564	-0.307471
Stk25	1	93621902	0.0454569	0.0707173	0.0252604
Bok	1	93685694	0.303537	0.147916	-0.15562
Thap4	1	93705391	-0.669168	-0.685274	-0.0161066
Atg4b	1	93751500	-0.415957	-0.402683	0.0132747
Dtymk	1	93792576	-0.192077	-0.133864	0.0582128
Ing5	1	93803965	0.00689983	-0.145504	-0.152404
D2hgdh	1	93825240	-0.65956	-0.553482	0.106078
Fam174a	1	95313628	-0.36304	-0.289989	0.07305
D1Ertd622e	1	97643903	-0.924415	1.00979	1.9342
Ppip5k2	1	97706048	-0.0238261	0.106391	0.130217
Gin1	1	97770172	-0.0947969	-0.44608	-0.351283
Pam	1	97795114	-0.545904	-2.01308	-1.46717
Rnf152	1	105276917	-1.02395	-0.475641	0.54831
Pign	1	105518422	0.924275	0.486992	-0.437284
2310035C23Rik	1	105663861	0.0566173	-0.367888	-0.424506
Zcchc2	1	105990406	-0.555364	-0.292778	0.262586
Phlpp1	1	106171752	-0.244077	-0.156864	0.0872123
Kdsr	1	106720410	-0.0986514	-0.401366	-0.302715
Vps4b	1	106764071	0.170368	-0.0860491	-0.256417
Dsel	1	111858702	0.284171	0.0623848	-0.221786
Tsn	1	118298517	-0.294547	-0.311256	-0.0167093
Mki67ip	1	118321839	0.430225	0.415346	-0.0148792
Clasp1	1	118389058	-0.490409	-0.321241	0.169168
Tfcp2l1	1	118627945	0.919319	1.2113	0.291976
Gli2	1	118834132	-1.15563	-0.611643	0.543992
Ralb	1	119470305	-0.310416	-0.474883	-0.164468
Epb4.1l5	1	119545033	-0.26963	0.444861	0.714491
Ptpn4	1	119658044	0.196299	0.340268	0.14397
Tmem177	1	119907890	-0.0239511	-0.135173	-0.111222
Dbi	1	120113280	0.141439	0.161789	0.0203495
Steap3	1	120190757	2.77129	2.15303	-0.618257
Insig2	1	121304353	-0.0579345	-0.631042	-0.573107
Ccdc93	1	121431049	0.0986156	-0.280774	-0.37939
Ddx18	1	121553835	-0.503517	-0.49178	0.0117373
Actr3	1	125392905	-0.0304298	0.0747194	0.105149
Mgat5	1	127204986	0.434731	1.36582	0.93109
Ccnt2	1	127774164	-0.0355072	-0.133044	-0.097537
Rab3gap1	1	127868773	0.262648	-0.14784	-0.410488
Zranb3	1	127954184	-0.155408	-0.619216	-0.463808
R3hdm1	1	128103306	-0.0143521	-0.138444	-0.124092
Ubxn4	1	128244181	0.170096	0.0653439	-0.104753
Mcm6	1	128331591	-0.109599	-0.00531578	0.104283
Dars	1	128363708	-0.534942	-0.562813	-0.0278711
Cd55	1	130439027	-0.435404	-0.346141	0.089263
Pfkfb2	1	130689043	-0.54901	-0.160632	0.388377
Mapkapk2	1	131053704	-0.457367	-0.173233	0.284134
Dyrk3	1	131128441	-0.353259	-0.515	-0.161741
Eif2d	1	131153181	-0.229852	-0.10009	0.129762
Ikbke	1	131254343	1.52625	1.09467	-0.431572
Srgap2	1	131285251	0.796898	0.737796	-0.0591016
Fam72a	1	131527903	-0.014457	0.00891685	0.0233738
Slc26a9	1	131744022	0.68627	-0.127718	-0.813988
Pm20d1	1	131797381	0.347597	0.104012	-0.243585
Slc41a1	1	131827493	-0.0656486	-0.5854	-0.519751
Rab7l1	1	131867224	-0.171508	0.144087	0.315595
Nucks1	1	131910458	0.124672	0.110781	-0.0138912
Slc45a3	1	131962967	0.600317	0.157259	-0.443058
Elk4	1	132007607	-0.49483	-0.267648	0.227181
Mfsd4	1	132022806	-0.130866	-0.447407	-0.316541
Cdk18	1	132113550	-0.452795	-0.526814	-0.0740192
Nuak2	1	132316126	-0.1869	-0.718327	-0.531427
Dstyk	1	132417453	-0.679487	-0.922399	-0.242912
Rbbp5	1	132477367	-0.402423	-0.331063	0.0713596
Tmem81	1	132506230	0.454096	0.702357	0.248261
Lrrn2	1	132880273	2.7395	2.99698	0.257479
Mdm4	1	132989845	0.0688057	-0.0165334	-0.0853391
Ppp1r15b	1	133131143	0.0720634	-0.248199	-0.320262
Plekha6	1	133246097	-0.183333	-0.113643	0.0696907
Etnk2	1	133363572	0.140436	1.6161	1.47567
Sox13	1	133382303	0.417678	0.0151324	-0.402545
Zc3h11a	1	133619871	-0.118483	-0.124796	-0.00631332
Zbed6	1	133619940	-0.145816	-0.117691	0.0281258
Atp2b4	1	133702674	-0.0845723	0.265549	0.350121
Btg2	1	134075170	-0.352138	-0.118116	0.234022
Ppfia4	1	134296783	-0.400384	-0.0855927	0.314792
Tmem183a	1	134346097	0.331909	0.169746	-0.162162
Cyb5r1	1	134405781	1.75706	2.20753	0.450473
Adipor1	1	134415378	-0.0824189	0.0202208	0.10264
Klhl12	1	134455531	-0.496926	-0.209461	0.287465
Rabif	1	134494660	-1.17094	-0.858532	0.312412
Kdm5b	1	134560171	-0.219159	-0.21361	0.00554943
Ppp1r12b	1	134754658	-0.881347	-0.441533	0.439814
Ube2t	1	134962565	0.137685	-0.127718	-0.265403
Ptpn7	1	135132725	0.776024	0.64989	-0.126135
Arl8a	1	135146824	-0.270689	0.189548	0.460237
Gm4204	1	135232045	4.90256	4.94076	0.0382046
Elf3	1	135253574	0.583537	0.838599	0.255062
Rnpep	1	135262712	0.188085	0.448143	0.260058
Timm17a	1	135301532	-0.0430446	0.0794463	0.122491
Ipo9	1	135382312	-0.0980654	0.00949287	0.107558
Nav1	1	135434580	-0.489002	-0.298587	0.190414
Csrp1	1	135720061	-0.737449	-0.72505	0.0123992
Phlda3	1	135766119	0.552526	-0.154888	-0.707414
Tnni1	1	135783065	0.413454	1.02661	0.613156
Lad1	1	135818598	-0.210463	-0.31925	-0.108787
Tmem9	1	136008219	0.187435	-0.118002	-0.305438
Kif21b	1	136131389	0.308018	0.310403	0.0023849
5730559C18Rik	1	136213522	0.819552	0.889356	0.0698042
Camsap2	1	136268123	-0.511911	-0.495106	0.0168047
Ddx59	1	136415271	-0.631021	-0.961501	-0.33048
Kif14	1	136467958	-0.234726	-0.0962634	0.138463
Zfp281	1	136624901	-0.722884	-0.73578	-0.0128965
Nr5a2	1	136843584	0.231704	0.0548739	-0.17683
Nek7	1	138484714	-0.463619	-0.787429	-0.32381
Dennd1b	1	138963436	-0.918992	-1.22892	-0.309925
Zbtb41	1	139422383	-0.580476	-0.252414	0.328063
Aspm	1	139454773	-0.0747166	-0.051374	0.0233426
Cdc73	1	143598797	0.19406	-0.035069	-0.229129
Glrx2	1	143739029	-0.225282	-0.373295	-0.148014
Trove2	1	143750790	0.178338	0.30044	0.122102
Uchl5	1	143777278	0.0102615	0.24056	0.230298
Ptgs2	1	150100124	1.22277	1.63008	0.40731
BC003331	1	150361305	-0.161563	0.214202	0.375765
Tpr	1	150392838	0.0359907	0.0542479	0.0182571
Ivns1abp	1	151344498	0.152419	-0.215625	-0.368043
1200016B10Rik	1	151367699	0.0178199	-0.153596	-0.171416
1190005F20Rik	1	151428648	0.29219	0.370623	0.078433
Rnf2	1	151469406	0.111335	0.584059	0.472724
Fam129a	1	151571186	1.03376	2.37478	1.34102
Edem3	1	151755374	0.130385	0.133668	0.00328302
1700025G04Rik	1	151884524	-0.761452	-0.784234	-0.0227819
Arpc5	1	152766542	0.354783	-0.0199513	-0.374734
Smg7	1	152836996	0.0800705	0.125126	0.0450559
Nmnat2	1	152955101	1.22706	1.25947	0.0324154
Lamc2	1	153122756	-3.10487	-2.23008	0.874791
Lamc1	1	153218922	-0.294832	-0.361131	-0.0662985
E330020D12Rik	1	153404827	5.97766	6.08174	0.104077
Dhx9	1	153455758	-0.143223	-0.121164	0.0220585
Npl	1	153503016	-0.0823677	-0.427703	-0.345336
Glul	1	153899944	-0.776589	-0.873331	-0.0967422
Ier5	1	155096367	-0.388934	-0.0391812	0.349753
Stx6	1	155158703	-0.213644	-0.390753	-0.177109
Xpr1	1	155275701	0.410179	0.633625	0.223445
Acbd6	1	155558120	-0.0601134	0.020381	0.0804944
Qsox1	1	155778155	-0.374137	-0.147755	0.226382
Cep350	1	155844966	-0.490116	-0.581436	-0.0913201
Tor1aip2	1	156035403	-0.0197477	-0.331686	-0.311938
Soat1	1	156428108	-0.599105	-0.226571	0.372534
Abl2	1	156558786	0.0807996	0.020155	-0.0606446
Tor3a	1	156653617	-0.455018	-0.677009	-0.221991
Fam20b	1	156678545	-0.122895	0.19421	0.317105
Ralgps2	1	156804166	0.548914	0.725963	0.177049
Rasal2	1	157135183	0.11568	-0.271627	-0.387308
2810025M15Rik	1	157412352	0.829785	0.644051	-0.185735
BC026585	1	157458580	-0.11225	-0.202437	-0.0901871
Rfwd2	1	159232326	-0.130866	-0.271309	-0.140443
Cacybp	1	160202367	-0.465656	-0.413358	0.0522976
Rc3h1	1	160906418	0.00578737	-0.00924444	-0.0150318
Gas5	1	161034422	-0.308988	0.00170517	0.310693
Klhl20	1	161088375	-0.192927	0.0178874	0.210815
Prdx6	1	161240112	0.0537553	0.0198393	-0.033916
AI848100	1	161816112	0.395203	0.234852	-0.160351
Mettl13	1	162532127	-0.197025	0.00932693	0.206352
Vamp4	1	162570515	-0.516359	-0.17426	0.342099
Prrc2c	1	162673402	-0.236454	-0.256908	-0.0204544
Gorab	1	163384909	0.417145	-0.0584555	-0.475601
Kifap3	1	163779583	0.20034	0.159611	-0.0407286
Scyl3	1	163929100	0.301085	0.0806479	-0.220437
BC055324	1	163945993	-0.026114	-0.177787	-0.151673
F5	1	164151838	-0.16786	0.126039	0.293899
Slc19a2	1	164249046	0.156596	0.16429	0.00769425
4930455F23Rik	1	164275585	-0.0285044	0.0408821	0.0693865
Blzf1	1	164289800	0.435784	-0.00690222	-0.442687
Nme7	1	164312879	0.427502	0.502474	0.0749717
Atp1b1	1	164437267	-0.0825033	0.407021	0.489524
Sft2d2	1	165174341	0.130094	0.104456	-0.0256381
Tiprl	1	165214922	0.216738	0.107623	-0.109115
Dcaf6	1	165329511	-0.0340042	0.717559	0.751564
Brp44	1	165461037	0.0188811	-0.163787	-0.182668
Mpzl1	1	165592181	-0.151403	-0.518908	-0.367506
Rcsd1	1	165648945	-0.605094	-0.833817	-0.228723
Creg1	1	165763746	-0.481773	-0.298603	0.183171
Cd247	1	165788681	-0.316468	-0.336894	-0.0204263
Pou2f1	1	165865154	-0.154382	-0.174604	-0.0202217
Dusp27	1	166098153	0.568131	0.549968	-0.0181632
Gpa33	1	166130238	-2.06296	-1.80519	0.257769
Mael	1	166201385	1.38619	1.48895	0.102761
Tada1	1	166379097	-0.842741	-0.216527	0.626214
Pogk	1	166384622	-0.0335689	0.646006	0.679575
Uck2	1	167226090	-0.356106	-0.776985	-0.420878
Aldh9a1	1	167349991	-1.37979	-1.83281	-0.453013
Mgst3	1	167371966	-0.949419	-0.884446	0.0649729
Pbx1	1	168153527	0.410724	0.374274	-0.0364499
Nuf2	1	169497934	0.0103598	-0.242133	-0.252493
Hsd17b7	1	169949535	0.787884	0.498467	-0.289417
Ddr2	1	169972308	1.9715	0.989465	-0.98203
Uap1	1	170141938	-0.693547	-0.498974	0.194573
Uhmk1	1	170193420	0.0212932	0.0576167	0.0363235
Atf6	1	170704457	-0.198481	-0.287074	-0.0885925
Gm9929	1	170868645	0.191062	-0.0333903	-0.224452
Dusp12	1	170873498	-0.130867	0.0391111	0.169978
Sdhc	1	171127165	0.245879	0.241619	-0.00426006
Nr1i3	1	171213970	0.336639	-0.952631	-1.28927
Tomm40l	1	171217802	0.106173	-0.587149	-0.693322
Ndufs2	1	171234853	-0.235075	-0.156262	0.0788131
B4galt3	1	171270328	-0.505906	-0.902037	-0.396132
Ppox	1	171275990	-0.549818	-0.515099	0.0347194
Usp21	1	171281945	-0.183683	-0.235971	-0.0522881
Ufc1	1	171288563	-0.6032	-0.167246	0.435954
Dedd	1	171329145	0.33626	0.541543	0.205283
Nit1	1	171338008	-0.00774717	0.310888	0.318635
Pfdn2	1	171345670	-0.420373	-0.928685	-0.508312
Klhdc9	1	171358446	-0.330175	-1.10218	-0.772007
Arhgap30	1	171388954	0.776024	1.02756	0.251536
Usf1	1	171411313	-0.0975971	-0.159795	-0.0621977
Tstd1	1	171419033	-0.51789	-0.106023	0.411866
F11r	1	171437535	-0.210803	-0.0653915	0.145411
Vangl2	1	172000960	-1.37614	-0.630644	0.745492
Ncstn	1	172066013	-0.461893	-0.324409	0.137483
Copa	1	172082529	-0.548534	-0.42995	0.118584
Pex19	1	172126755	0.406335	0.395449	-0.0108862
Dcaf8	1	172148015	-0.266126	-0.267734	-0.00160741
Pea15a	1	172196728	-0.00315142	0.0298233	0.0329747
Atp1a4	1	172223513	-1.43126	-3.72763	-2.29637
Igsf8	1	172261641	-1.12481	-1.8103	-0.685496
Atp1a2	1	172271709	-2.78908	-3.78116	-0.992083
Pigm	1	172376531	-1.20681	-0.90729	0.299525
Igsf9	1	172481788	0.260686	0.0913997	-0.169286
Tagln2	1	172500047	0.13801	0.183193	0.0451836
Aim2	1	173350879	-1.2304	-2.01887	-0.788464
Spna1	1	174172776	-2.10444	-3.04053	-0.936094
Fmn2	1	174501825	-0.720678	-2.33362	-1.61294
Fh1	1	175600374	-0.23106	-0.236652	-0.00559234
Chml	1	175686488	0.0844018	-0.179557	-0.263959
Exo1	1	175880778	-0.0810146	-0.0393186	0.0416961
Cep170	1	176733653	0.347464	0.00856733	-0.338896
Sdccag8	1	176814660	1.82333	0.805168	-1.01816
Akt3	1	177020073	0.200755	-0.699624	-0.900379
Adss	1	177762962	0.0256772	0.150136	0.124458
Pppde1	1	178187417	-0.821439	-0.706944	0.114495
Fam36a	1	178319130	-0.426322	0.204126	0.630448
Gm16586	1	178321108	-0.160717	0.112376	0.273093
Hnrnpu	1	178323074	-0.0347118	-0.0341892	0.000522614
Smyd3	1	178951960	-0.430768	0.103929	0.534697
Tfb2m	1	179528055	-0.946903	-1.0336	-0.0866931
Cnst	1	179546370	-0.0294642	-0.427278	-0.397814
Sccpdh	1	179668210	0.860521	1.66448	0.803956
Ahctf1	1	179744894	-0.102786	-0.00294209	0.099844
Gm10518	1	179803376	-0.366244	0.0669293	0.433174
Cdc42bpa	1	179960472	-0.228354	-0.0941	0.134254
Adck3	1	180165238	-0.185314	-0.260984	-0.0756702
Psen2	1	180227004	-0.16934	0.346213	0.515553
Parp1	1	180568955	-0.00572205	0.119485	0.125207
Lin9	1	180641150	0.183866	-0.465715	-0.649581
Acbd3	1	180726043	-0.0442784	-0.563817	-0.519539
BC031781	1	180851151	0.280771	0.194344	-0.0864272
Lefty2	1	180893108	0.534569	0.510632	-0.0239372
Pycr2	1	180904274	-0.00673437	-0.137155	-0.130421
Lefty1	1	180935022	0.0696793	0.201032	0.131353
Tmem63a	1	180942344	0.416622	0.307668	-0.108953
Ephx1	1	180976155	-0.23396	-0.153713	0.0802464
Nvl	1	181093423	0.378126	0.368551	-0.00957489
Cnih4	1	181150931	-0.140781	0.431386	0.572168
Wdr26	1	181173228	-0.355141	-0.416053	-0.0609117
Lbr	1	181815316	-0.232601	-0.410538	-0.177937
Enah	1	181904445	0.60324	0.707821	0.104582
Srp9	1	182124737	-0.756624	-0.72821	0.0284138
Degs1	1	182275772	-0.379894	-0.227073	0.152821
Fbxo28	1	182313102	-0.283696	-0.127718	0.155978
Trp53bp2	1	182409172	-0.4572	-0.448589	0.00861072
Capn2	1	182467256	0.407554	-0.210773	-0.618327
Susd4	1	182763860	0.0605783	-0.432572	-0.493151
Tlr5	1	182954788	0.231704	0.110442	-0.121262
Disp1	1	183086264	0.167573	-0.409861	-0.577435
Brox	1	183276342	0.256691	0.637817	0.381126
Aida	1	183297060	0.565457	0.387982	-0.177475
CAAA01083517.1	1	183326725	-0.279455	-0.0574327	0.222022
CAAA01083517.2	1	183388981	-0.154979	-0.109339	0.0456393
Dusp10	1	184013302	0.75049	1.23485	0.484363
Mosc2	1	184813068	-0.718043	-0.634237	0.083806
C130074G19Rik	1	184871926	-0.367905	1.26917	1.63708
Mark1	1	184896443	-1.19227	-1.0208	0.171464
Rab3gap2	1	185204168	-0.475613	-0.448758	0.026855
Iars2	1	185284726	-0.415473	-0.448082	-0.032609
Bpnt1	1	185332149	-1.26647	-1.43655	-0.170079
Eprs	1	185363095	-0.277032	-0.276469	0.00056267
Lyplal1	1	186087731	0.0523553	0.278441	0.226086
Rrp15	1	186720978	0.000647068	-0.15559	-0.156237
D1Pas1	1	186967416	-0.253985	-0.139376	0.114609
Gpatch2	1	187215508	0.383707	0.721891	0.338184
Kctd3	1	188971098	0.203188	0.0302978	-0.17289
Cenpf	1	189640599	-0.29283	-0.278305	0.0145245
Ptpn14	1	189728268	-0.0250616	0.402211	0.427272
Smyd2	1	189880492	-0.375418	-0.332302	0.0431161
Rps6kc1	1	190700202	-0.451145	-0.335359	0.115786
Angel2	1	190925112	-0.192153	-0.0799422	0.112211
Vash2	1	190947648	-0.0652778	-0.630218	-0.56494
Mfsd7b	1	191005832	-0.16025	0.0242848	0.184535
1700022P22Rik	1	191036822	0.469526	0.915351	0.445824
Tatdn3	1	191045826	1.14215	1.31974	0.177589
Nsl1	1	191063012	0.254424	-0.11745	-0.371873
Atf3	1	191170296	-0.532965	-0.503475	0.0294895
Tmem206	1	191325912	-0.00375438	-0.188472	-0.184717
Ppp2r5a	1	191351981	-0.141134	-0.376745	-0.235611
Dtl	1	191537365	0.232503	0.1764	-0.0561032
Ints7	1	191575763	0.049912	0.508637	0.458725
Lpgat1	1	191717834	0.2302	0.0526562	-0.177544
Nek2	1	191821444	-0.257604	-0.328782	-0.071178
Slc30a1	1	191906767	-0.148788	0.217418	0.366206
Sertad4	1	192844431	0.551393	-0.00641179	-0.557805
Diexf	1	193104403	-0.000919819	-0.239322	-0.238402
Irf6	1	193153112	1.37163	0.29609	-1.07554
A130010J15Rik	1	193168049	1.21745	1.73077	0.513312
Traf3ip3	1	193175506	2.24765	2.04221	-0.205438
Cr1l	1	195103789	-0.576277	-0.673686	-0.0974092
Fam171a1	2	3114224	0.12852	0.594748	0.466228
Nmt2	2	3284212	0.324569	0.116785	-0.207784
Rpp38	2	3328949	-0.0850625	-0.00670266	0.0783598
Dclre1c	2	3424131	0.222495	0.249352	0.0268574
Suv39h2	2	3455815	-0.0614014	0.0179987	0.0794001
Hspa14	2	3488850	-0.0856233	-0.0247488	0.0608745
Fam107b	2	3613758	-0.749776	-0.667083	0.0826926
Frmd4a	2	4017717	-0.146296	-0.127718	0.0185783
Prpf18	2	4622058	0.211659	0.145551	-0.0661078
Sephs1	2	4881564	0.0364437	-0.0408096	-0.0772533
Phyh	2	4919019	1.26768	1.69137	0.423682
Ucma	2	4976122	5.15042	3.6002	-1.55022
Mcm10	2	4989714	0.155738	0.0963049	-0.059433
Optn	2	5020642	1.12406	0.644523	-0.479541
Ccdc3	2	5137776	0.327425	0.0503745	-0.27705
Camk1d	2	5293457	1.33295	1.15082	-0.182134
Cdc123	2	5794294	-0.0583653	-0.0845447	-0.0261793
Nudt5	2	5845019	-0.163319	-0.0995998	0.0637188
Gm13199	2	5862080	0.626564	0.149122	-0.477441
Sec61a2	2	5870987	-0.164033	-0.0479908	0.116042
Dhtkd1	2	5896115	-0.440777	0.0451188	0.485896
Upf2	2	5951469	-0.095006	0.0579963	0.153002
5430407P10Rik	2	6100025	0.225278	0.321808	0.0965304
Usp6nl	2	6322667	0.49349	0.536556	0.043066
Gata3	2	9857078	6.26906	3.35771	-2.91136
Taf3	2	9914552	0.162024	-0.113363	-0.275387
Atp5c1	2	10056016	0.0483685	0.0734444	0.0250759
Kin	2	10080593	-0.389178	-0.28893	0.100248
Sfmbt2	2	10370510	0.315051	0.395393	0.0803418
Pfkfb3	2	11471430	-0.337568	-0.210429	0.127139
Rbm17	2	11585439	-0.191104	-0.180838	0.0102663
Fbxo18	2	11742573	0.409702	0.237463	-0.172239
Ankrd16	2	11777876	-0.40725	-0.591882	-0.184632
Fam188a	2	12347263	1.00545	0.572722	-0.432733
Rsu1	2	13076967	-0.213186	-0.256091	-0.0429048
Cubn	2	13276338	-0.722781	-0.49229	0.230491
Trdmt1	2	13509014	0.411831	-0.0180936	-0.429924
Vim	2	13573927	0.158554	0.389494	0.230941
Stam	2	14074100	-0.254601	-0.321378	-0.0667767
Mrc1	2	14229414	1.98461	4.47714	2.49253
Nsun6	2	14995131	-0.597184	0.244251	0.841435
Arl5b	2	15049395	0.343505	0.0643506	-0.279154
Plxdc2	2	16356304	-1.1115	-1.59881	-0.487311
A930004D18Rik	2	18025193	1.07481	0.949176	-0.125633
2810030E01Rik	2	18040676	0.536558	0.287319	-0.249239
Mllt10	2	18055237	0.0800948	-0.0303907	-0.110486
Dnajc1	2	18195654	0.0494161	0.326848	0.277432
Commd3	2	18672384	-0.0438828	0.25834	0.302223
Bmi1	2	18677018	-0.189945	-0.0353861	0.154559
Pip4k2a	2	18842255	-0.014967	-0.142985	-0.128018
Msrb2	2	19371440	0.765629	1.16774	0.402108
Otud1	2	19658062	0.191062	-0.0227482	-0.21381
Etl4	2	19909780	-0.0244222	0.0148506	0.0392728
Gm13362	2	20709375	0.256157	0.248431	-0.00772595
Arhgap21	2	20847919	-0.0273676	-0.089982	-0.0626144
Thnsl1	2	21205724	0.656589	1.16096	0.504369
Pdss1	2	22895522	-0.209368	-0.0185361	0.190832
Abi1	2	22940073	-0.148568	-0.0402546	0.108314
Acbd5	2	23068168	-0.0467057	0.177873	0.224579
Mastl	2	23115606	-0.0795193	-0.0894484	-0.00992918
Yme1l1	2	23156369	-0.507449	-0.554122	-0.0466738
Spopl	2	23506220	0.722292	0.133723	-0.588569
Psd4	2	24367580	-1.09546	-1.49127	-0.395804
Cacna1b	2	24603887	-0.638097	-1.75355	-1.11546
Ehmt1	2	24790769	0.0398388	0.047451	0.00761223
Arrdc1	2	24925352	-0.450857	-0.329761	0.121095
Zmynd19	2	24949792	0.0683022	0.28584	0.217538
Wdr85	2	24962400	0.2577	0.646722	0.389023
Mrpl41	2	24974117	1.63585	1.29277	-0.343073
Pnpla7	2	24976033	-0.402596	-0.357916	0.0446796
A830007P12Rik	2	25192966	1.32083	1.09467	-0.226155
Cobra1	2	25199712	-0.165913	-0.248103	-0.08219
Fam166a	2	25218745	-0.263114	-0.151177	0.111937
Tubb4b	2	25222160	-0.129011	-0.123442	0.00556945
Ndor1	2	25244821	0.416836	0.270214	-0.146622
Tprn	2	25262618	-0.235836	-0.146454	0.0893812
Ssna1	2	25271039	-0.00213289	0.496773	0.498906
Anapc2	2	25272478	-0.1357	-0.249583	-0.113883
Man1b1	2	25332338	-0.300383	-0.294434	0.0059495
Dpp7	2	25352276	-1.50724	-1.75933	-0.252089
Uap1l1	2	25359889	-0.421456	0.382231	0.803687
2010317E24Rik	2	25372321	-0.920299	-0.155025	0.765274
Npdc1	2	25399351	0.83876	-0.339222	-1.17798
Abca2	2	25428703	0.350667	0.463319	0.112653
Fbxw5	2	25500750	0.340205	0.105954	-0.234251
Traf2	2	25517982	0.304349	0.137627	-0.166723
Edf1	2	25557847	-0.160448	-0.292446	-0.131998
Mamdc4	2	25563115	0.0246513	0.382143	0.357492
Phpt1	2	25573430	0.157639	0.40931	0.251671
B230208H17Rik	2	25583018	-0.0797267	0.148004	0.227731
Tmem141	2	25620067	-0.619613	-1.19951	-0.579895
Camsap1	2	25926838	-0.172827	-0.188777	-0.0159497
Ubac1	2	25998543	-0.327508	-0.0470824	0.280426
C330006A16Rik	2	26136814	0.0319843	0.290039	0.258055
Gpsm1	2	26315515	0.376928	0.164048	-0.21288
Dnlz	2	26348121	-0.31373	-0.503866	-0.190136
Snapc4	2	26362765	-0.329875	-0.457364	-0.127489
Gm13563	2	26381526	0.231704	-0.262368	-0.494072
Sdccag3	2	26382802	0.167215	-0.216332	-0.383548
Pmpca	2	26389339	-0.115137	-0.0238562	0.0912809
Sec16a	2	26409431	-0.314088	0.013638	0.327726
Notch1	2	26457903	-0.307744	-0.00470686	0.303037
Egfl7	2	26580014	-0.334661	-0.17122	0.163442
Agpat2	2	26593057	0.17476	-0.0737793	-0.248539
Abo	2	26842503	2.19106	0.815698	-1.37536
Surf6	2	26888628	-0.461747	-0.507192	-0.0454454
Med22	2	26905262	0.349308	0.413472	0.0641642
Rpl7a	2	26910764	1.3374	1.36431	0.0269031
Surf1	2	26913383	0.331633	0.264328	-0.0673046
Surf2	2	26916367	-0.00195217	0.293269	0.295221
Surf4	2	26920040	-0.0274358	0.0527682	0.080204
Rexo4	2	26953563	0.443558	0.490928	0.0473704
5930434B04Rik	2	27009926	-0.186209	-0.0414181	0.144791
Vav2	2	27262104	0.00872564	-0.016571	-0.0252967
Brd3	2	27445579	-0.11906	-0.076129	0.0429311
Wdr5	2	27515157	-0.426842	-0.464117	-0.0372753
Rxra	2	27676440	0.0747423	0.301394	0.226652
Col5a1	2	27886425	0.0617785	0.0201275	-0.041651
Ppp1r26	2	28446800	0.386982	0.299097	-0.0878854
Mrps2	2	28468066	-0.318589	-0.32846	-0.00987102
Ralgds	2	28513125	0.0529981	0.591234	0.538236
Gtf3c5	2	28566311	-0.216024	-0.226223	-0.0101991
Tsc1	2	28641228	-0.0915337	-0.06146	0.0300736
Gtf3c4	2	28822299	-0.558516	-0.245756	0.312761
Ddx31	2	28840406	-0.0091877	-0.360379	-0.351191
1700101E01Rik	2	28955373	-0.323511	0.739016	1.06253
Ttf1	2	29060262	0.0281711	-0.216877	-0.245048
Setx	2	29124181	0.375644	0.32991	-0.0457335
Med27	2	29346819	-0.467901	-0.461142	0.00675918
Rapgef1	2	29619720	-0.379514	-0.395321	-0.0158076
Trub2	2	29761224	-0.371194	-0.487704	-0.11651
Coq4	2	29787493	-0.193945	-0.295918	-0.101974
Slc27a4	2	29802634	-0.492304	-0.544863	-0.0525584
Odf2	2	29889221	-0.0156751	-0.00902319	0.00665188
Gle1	2	29935426	0.0572062	-0.0937262	-0.150932
Spna2	2	29965560	-0.53242	-0.526919	0.0055008
Wdr34	2	30031546	-0.181492	0.0476823	0.229175
Set	2	30057378	-0.752391	-0.759084	-0.00669289
Pkn3	2	30077684	-0.579224	-0.428227	0.150997
Zer1	2	30097283	0.226068	-0.0537176	-0.279786
Tbc1d13	2	30133746	-0.241343	-0.316132	-0.0747891
Endog	2	30171493	-0.0149856	0.0772338	0.0922194
D2Wsu81e	2	30173447	0.360169	0.532894	0.172725
Ccbl1	2	30185124	-0.498075	-0.609587	-0.111512
Lrrc8a	2	30237715	-0.897889	-0.83439	0.063499
Phyhd1	2	30266203	-0.504932	0.0378685	0.5428
Dolk	2	30284229	0.379618	-0.0822034	-0.461821
Nup188	2	30286397	-0.333415	-0.262824	0.070591
Gm14471	2	30306067	0.0179973	-0.799296	-0.817293
Sh3glb2	2	30344809	0.566773	0.498117	-0.0686555
Fam73b	2	30364233	0.00329971	0.222524	0.219224
Dolpp1	2	30392254	-0.247511	-0.0838633	0.163648
Crat	2	30400471	0.16459	0.19421	0.0296199
Ppp2r4	2	30416039	-0.209735	-0.119571	0.0901642
Mettl11a	2	30807826	0.213892	0.281537	0.0676448
Asb6	2	30823097	-0.181801	-0.0880475	0.0937533
Ptges	2	30889471	-0.304895	0.91737	1.22227
Tor1b	2	30952959	-0.325463	-0.259192	0.0662708
Tor1a	2	30960627	-0.487914	-0.210911	0.277003
BC005624	2	30972833	0.313004	0.446828	0.133824
Fnbp1	2	31026206	-0.620978	-0.264167	0.356811
Gpr107	2	31152316	0.0288453	-0.127718	-0.156563
Ncs1	2	31245823	0.257404	0.406618	0.149214
Hmcn2	2	31314415	0.465237	-0.613145	-1.07838
Ass1	2	31470207	-0.489233	-0.817778	-0.328545
Prrc2b	2	32151082	-0.205413	-0.181726	0.0236864
Gm13610	2	32232782	-0.204115	-0.0985715	0.105544
Pomt1	2	32236590	-0.637327	0.0662928	0.70362
Uck1	2	32255002	0.388742	0.477709	0.0889661
Golga2	2	32287384	0.383707	-0.291217	-0.674924
St6galnac4	2	32587095	-0.208869	0.366097	0.574965
St6galnac6	2	32599709	0.047471	0.312855	0.265384
Ak1	2	32621758	1.30323	1.07022	-0.233008
Eng	2	32646595	-0.763135	-0.408527	0.354608
Cdk9	2	32705784	0.149242	0.15239	0.00314808
Tor2a	2	32757234	0.444636	0.00352669	-0.441109
Fam129b	2	32876114	-0.112069	0.073916	0.185985
Lrsam1	2	32925216	-0.378794	-0.761924	-0.38313
Rpl12	2	32961559	-0.023509	-0.120929	-0.0974197
Zbtb34	2	33406108	-0.44462	-0.164244	0.280376
Mapkap1	2	34406771	0.322101	-0.00296307	-0.325064
Gapvd1	2	34676184	-0.241156	-0.106809	0.134347
Hspa5	2	34771970	-0.109704	-0.147043	-0.0373392
Rabepk	2	34777556	-0.612272	-0.410749	0.201523
Fbxw2	2	34804514	-0.823684	-0.070385	0.753299
Psmd5	2	34852088	0.502111	0.150853	-0.351258
Phf19	2	34893757	-2.01191	-2.82934	-0.817424
Cep110	2	35109492	-0.471582	-0.509653	-0.0380707
Rab14	2	35180205	-0.350109	-0.210773	0.139335
Dab2ip	2	35558266	-0.369618	-0.77346	-0.403842
Ttll11	2	35751241	5.23059	4.98081	-0.249784
Ndufa8	2	36036326	-0.0377569	-0.0875783	-0.0498214
Rbm18	2	36116079	-0.230402	-0.405252	-0.17485
Mrrf	2	36136389	1.01474	1.31742	0.302682
Pdcl	2	37350074	0.358567	0.213048	-0.145519
Rc3h2	2	37370069	0.559557	0.474946	-0.0846105
Zbtb6	2	37425500	0.297592	-0.0606036	-0.358195
Zbtb26	2	37432168	0.0176563	0.203107	0.18545
Rabgap1	2	37443279	-0.09617	-0.233328	-0.137158
Strbp	2	37483228	0.0062933	-0.0240264	-0.0303197
Nek6	2	38511643	-0.100809	-0.142074	-0.0412648
Psmb7	2	38588036	-0.225387	-0.26636	-0.0409737
Nr6a1	2	38723370	-0.166996	0.0349555	0.201952
Wdr38	2	38997476	0.538059	0.0351648	-0.502894
Rpl35	2	39001580	0.426004	0.0103121	-0.415692
Arpc5l	2	39008076	-0.484503	-0.345493	0.13901
Golga1	2	39016261	-0.164814	0.0825	0.247313
Scai	2	39066214	0.52121	0.100551	-0.420659
Ppp6c	2	39194354	-0.348457	-0.292572	0.0558853
Gtdc1	2	44564412	0.362948	-0.406019	-0.768968
Acvr2a	2	48814109	0.161916	-0.0752509	-0.237166
Orc4	2	48902824	0.322473	0.068974	-0.253499
Mbd5	2	48949510	0.1086	0.0567064	-0.0518932
Epc2	2	49451486	-0.365331	0.14293	0.508261
Kif5c	2	49619298	0.130366	0.241516	0.11115
Lypd6	2	50066429	1.3348	-1.00219	-2.33698
Mmadhc	2	50279881	-0.40185	-0.687401	-0.285551
Rnd3	2	51130438	-0.736439	-2.19223	-1.45579
Rbm43	2	51924448	0.0755847	0.143956	0.0683711
Nmi	2	51948487	-0.438534	-0.360695	0.0778384
Tnfaip6	2	52038009	2.4541	-0.00988126	-2.46398
Rif1	2	52072837	-0.226378	-0.225932	0.00044632
Neb	2	52136647	0.516253	0.512286	-0.00396705
Arl5a	2	52397951	0.624228	0.347441	-0.276788
Stam2	2	52691664	0.211209	0.130984	-0.0802245
Fmnl2	2	52857860	0.251991	0.534723	0.282732
Prpf40a	2	53134704	-0.105432	-0.114748	-0.00931644
Arl6ip6	2	53191726	0.0609617	0.00640011	-0.0545616
A930012O16Rik	2	57236227	1.42167	0.945038	-0.476636
Gpd2	2	57237635	1.7078	1.50209	-0.205708
Acvr1	2	58388644	0.676489	0.425674	-0.250814
Pkp4	2	59160850	0.110411	0.594149	0.483738
5330411J11Rik	2	59382502	3.07077	6.03215	2.96139
Tanc1	2	59612042	-0.562329	-0.481083	0.0812459
Wdsub1	2	59852364	0.091526	0.032747	-0.058779
Baz2b	2	59899363	-0.978863	-0.824871	0.153993
2007-03-01	2	60209887	-0.121588	0.227763	0.349351
Rbms1	2	60750193	-0.571439	0.124381	0.69582
Tank	2	61578585	-0.549695	-0.642291	-0.0925963
Psmd14	2	61711694	-0.375262	-0.199419	0.175843
Dpp4	2	62330073	1.28745	0.301126	-0.986321
Gca	2	62664285	-1.77144	-1.57164	0.199807
Grb14	2	64912476	4.93761	5.56477	0.627159
Cobll1	2	65088339	1.16612	1.98776	0.821644
Scn3a	2	65457118	3.35026	4.90203	1.55177
Ttc21b	2	66184327	4.80773	5.19421	0.386477
Stk39	2	68210445	0.690797	-0.269737	-0.960534
Lass6	2	68861441	0.384436	0.498721	0.114285
Spc25	2	69193895	0.041893	0.0633302	0.0214372
Lrp2	2	69424340	0.229038	0.687037	0.457999
Fastkd1	2	69686815	-0.558287	-0.595111	-0.0368235
Ppig	2	69722545	-0.258485	-0.148934	0.109551
Phospho2	2	69789623	-0.444024	0.00583267	0.449857
Ssb	2	69861562	-0.103359	0.0332985	0.136658
Mettl5	2	69871198	0.505758	0.932824	0.427066
Gm13625	2	69871412	0.260324	0.074775	-0.18555
Ubr3	2	69897246	-0.267205	0.124532	0.391737
Gorasp2	2	70661576	-0.272439	-0.323485	-0.0510464
Tlk1	2	70712407	0.201015	-0.0177836	-0.218798
Mettl8	2	70964561	0.0686197	0.296874	0.228254
Dcaf17	2	71055328	-0.0819569	0.0360174	0.117974
Dync1i2	2	71211706	-0.538331	-0.343708	0.194623
Slc25a12	2	71271063	0.364545	0.381098	0.0165529
Hat1	2	71388958	0.194769	0.190509	-0.00426006
Metap1d	2	71453276	-0.929954	-0.697083	0.23287
Itga6	2	71745616	-1.26638	-1.30907	-0.0426931
Pdk1	2	71873224	0.0535583	-0.35011	-0.403669
B230120H23Rik	2	72285637	-0.144739	-0.242051	-0.0973124
Cdca7	2	72476159	-0.0813365	-0.14836	-0.0670233
Sp3	2	72936427	-0.193151	0.0531979	0.246348
Ola1	2	73092801	0.874736	0.817105	-0.0576305
Cir1	2	73283105	-0.95733	-1.48051	-0.523177
Scrn3	2	73312601	0.589396	0.624623	0.0352263
Wipf1	2	73429610	0.0806379	-0.460293	-0.540931
Chn1	2	73610660	0.254564	-0.0838633	-0.338428
Atf2	2	73816509	0.083374	0.0653305	-0.0180435
Atp5g3	2	73908447	-0.109078	-0.237581	-0.128503
Lnp	2	74520291	-0.268997	-0.0629477	0.206049
Mtx2	2	74825803	0.414821	0.0588779	-0.355943
Hnrnpa3	2	75659261	-0.472112	-0.609481	-0.137369
Nfe2l2	2	75675513	-0.473179	-0.822289	-0.34911
Gm13657	2	75777188	-0.0753713	0.507518	0.582889
Agps	2	75832177	-0.074193	-0.246595	-0.172402
Ttc30b	2	75935863	2.64674	1.48699	-1.15975
Ttc30a1	2	75979106	0.129524	0.146043	0.0165193
Cyct	2	76353942	1.54544	1.89587	0.350432
Rbm45	2	76369984	0.497846	0.251613	-0.246233
Plekha3	2	76675281	-0.861259	0.386856	1.24811
Ttn	2	76703980	-0.397044	-0.597582	-0.200539
Ccdc141	2	77009902	-2.81892	-1.10835	1.71057
Sestd1	2	77180340	-0.982495	-1.23541	-0.252916
Cwc22	2	77881159	-0.579303	-0.376406	0.202897
Ube2e3	2	78868124	-0.503525	-0.239363	0.264162
Ssfa2	2	79635352	0.122627	0.0991674	-0.0234599
Dnajc10	2	80315466	-0.317279	-0.110543	0.206736
Nckap1	2	80500512	-0.259599	-0.404049	-0.14445
Itgav	2	83724397	-0.422632	0.0052557	0.427888
Tfpi	2	84432855	0.391681	0.10765	-0.284031
Ctnnd1	2	84600071	-0.528533	-0.200413	0.32812
2700094K13Rik	2	84669218	-0.101785	-0.183284	-0.0814991
Med19	2	84678402	-0.33645	-0.0985718	0.237878
Zdhhc5	2	84687970	-0.471903	0.0593677	0.531271
Clp1	2	84722104	-0.0434036	0.083786	0.12719
Smtnl1	2	84811176	-1.42672	-1.94409	-0.517373
Ssrp1	2	85037234	-0.195868	-0.173083	0.0227842
Tnks1bp1	2	85048022	0.20034	-0.014061	-0.214401
Ptprj	2	90429754	0.480569	-0.217916	-0.698484
Fnbp4	2	90745370	0.158164	-0.0228314	-0.180995
Mtch2	2	90847155	-0.0897088	0.213604	0.303313
Kbtbd4	2	90904740	0.187816	0.042207	-0.145609
Ptpmt1	2	90910713	0.50437	0.344871	-0.159499
Celf1	2	90940382	-0.130867	-0.116313	0.0145536
Psmc3	2	91054009	-0.00247574	-0.000444412	0.00203133
Madd	2	91137360	-0.346999	-0.376065	-0.0290654
Acp2	2	91202885	-0.286661	-0.204069	0.082592
Ddb2	2	91211572	0.177256	-0.43111	-0.608366
Pacsin3	2	91255954	0.251004	0.0981636	-0.152841
Arfgap2	2	91264974	0.800828	0.568363	-0.232465
1110051M20Rik	2	91275068	0.731921	0.577404	-0.154517
Lrp4	2	91457511	-0.189165	-0.56909	-0.379925
Ckap5	2	91526762	-0.287699	-0.0951691	0.19253
Zfp408	2	91643669	0.0315647	0.291172	0.259607
Arhgap1	2	91649860	-0.122193	-0.0766339	0.0455589
Atg13	2	91674618	0.121777	0.250221	0.128445
Harbi1	2	91710852	0.0940995	-0.0933661	-0.187466
Ambra1	2	91730134	0.258408	0.307563	0.0491548
Mdk	2	91929805	-0.438988	0.131016	0.570005
Dgkz	2	91932824	0.253798	0.105772	-0.148025
Phf21a	2	92093117	-1.17595	-0.678465	0.497489
Gyltl1b	2	92365046	-0.0808258	0.030828	0.111654
Pex16	2	92374676	0.0489011	0.303808	0.254907
Mapk8ip1	2	92383676	-0.48876	-0.71763	-0.22887
Cry2	2	92403646	-0.228332	-0.262203	-0.0338717
Slc35c1	2	92452764	-0.398347	0.0934544	0.491801
Syt13	2	92915098	3.98808	3.32734	-0.66074
Prdm11	2	92965151	-0.4065	-0.141015	0.265486
Trp53i11	2	93187548	-0.917934	-0.99133	-0.0733957
Cd82	2	93419111	0.433035	-0.616218	-1.04925
Ext2	2	93695631	-0.527348	-0.412333	0.115015
Accsl	2	93855361	0.0513372	-0.233071	-0.284408
Alkbh3	2	93980550	-0.900436	-0.804248	0.0961886
Hsd17b12	2	94032689	-0.0909405	-0.0890889	0.00185156
Ttc17	2	94300767	-0.253723	-0.142668	0.111055
2810002D19Rik	2	94406151	0.597054	0.558174	-0.0388807
Api5	2	94411682	-0.0453854	-0.0316815	0.0137038
B230118H07Rik	2	101560781	0.481248	0.394581	-0.0866678
Traf6	2	101678429	-0.817274	-0.453447	0.363827
Prr5l	2	101714285	-0.540387	-0.841096	-0.30071
Commd9	2	101886247	-0.0829563	0.00891685	0.0918732
Ldlrad3	2	101950203	-0.247415	-0.147481	0.0999341
Trim44	2	102300119	0.392591	0.253648	-0.138944
Fjx1	2	102449368	-0.416621	-0.208706	0.207914
Pdhx	2	103021075	0.118585	0.417716	0.299131
Apip	2	103073675	0.226456	0.210054	-0.0164013
Cat	2	103453849	0.556175	0.791234	0.235059
Abtb2	2	103566310	0.579627	-0.675205	-1.25483
Nat10	2	103721256	-0.0102715	0.00153685	0.0118084
Caprin1	2	103762941	0.0111904	-0.00483799	-0.0160284
Fbxo3	2	104027721	0.345572	0.481407	0.135835
Cd59a	2	104095801	1.6061	1.91042	0.304318
D430041D05Rik	2	104143073	1.16869	1.45724	0.28855
Hipk3	2	104426481	0.0424657	-0.133571	-0.176036
4930500J02Rik	2	104559163	-0.553819	-0.421734	0.132085
Cstf3	2	104590523	0.0664005	-0.00601769	-0.0724182
Tcp11l1	2	104657288	-0.349506	-0.80579	-0.456284
Depdc7	2	104721784	-0.0827718	-0.145715	-0.062943
Qser1	2	104754795	-0.195153	-0.161401	0.033752
Prrg4	2	104830741	0.228842	0.0651112	-0.163731
Ccdc73	2	104867805	-0.367905	-0.437674	-0.0697682
Eif3m	2	104999656	-0.0989733	-0.142888	-0.0439148
Wt1	2	105126529	0.325819	0.865525	0.539706
Rcn1	2	105386291	-0.539023	-0.470669	0.0683546
Pax6	2	105668896	0.0676796	0.0665512	-0.00112843
Elp4	2	105697320	-0.250056	-0.165356	0.0847001
Immp1l	2	105904638	-0.04281	0.135316	0.178126
Dnajc24	2	105966709	0.301085	0.187784	-0.113301
2700007P21Rik	2	106962527	0.132168	0.0654335	-0.0667343
Mettl15	2	109092297	-0.188582	-0.315345	-0.126763
Kif18a	2	109280738	-0.0698586	0.137627	0.207486
Lin7c	2	109890853	0.0342259	0.113091	0.078865
Lgr4	2	109917647	-0.12787	-0.0494871	0.078383
Ccdc34	2	110017817	-0.654767	-0.656646	-0.00187969
Ano3	2	110655201	0.665601	0.599756	-0.0658443
Lpcat4	2	112239468	0.472244	0.190022	-0.282221
Nop10	2	112261926	-0.329708	-0.512176	-0.182468
Slc12a6	2	112265825	0.532099	0.135316	-0.396783
RP23-208E23.3	2	112266314	0.0195503	-0.291644	-0.311194
Tmem85	2	112363011	-0.458031	-0.266101	0.19193
2410042D21Rik	2	112379211	-0.1658	-0.345204	-0.179404
2900064A13Rik	2	112454997	-0.107019	0.187924	0.294943
Aven	2	112492964	0.573678	0.357709	-0.215969
Ryr3	2	112631355	7.15915	6.89465	-0.264502
Fmn1	2	113327736	-0.690293	-0.658233	0.0320605
Arhgap11a	2	113831492	-0.241989	-0.38893	-0.146941
Aqr	2	114101170	-0.0716853	0.0697928	0.141478
Zfp770	2	114193461	-0.2368	-0.29693	-0.0601301
Atpbd4	2	114516416	1.40175	1.18128	-0.220473
BC052040	2	115581716	-0.0783987	0.457245	0.535644
Spred1	2	117121374	-0.28006	-0.275816	0.00424336
Fam98b	2	117249739	-0.266173	-0.497104	-0.230931
Thbs1	2	118111876	0.863531	0.327677	-0.535854
Eif2ak4	2	118388618	-0.291331	0.197523	0.488854
Bmf	2	118528757	-0.437792	-0.613145	-0.175353
Bub1b	2	118598211	0.127036	0.19388	0.0668435
D2Ertd750e	2	118814003	0.166238	-0.108829	-0.275066
Gm14091	2	118829874	0.482111	-0.0876403	-0.569751
Ivd	2	118861954	-0.270689	-0.0434017	0.227287
Rpusd2	2	119034790	-0.191748	-0.178344	0.0134044
Casc5	2	119047119	0.0932293	-0.104491	-0.197721
Rad51	2	119112793	-0.085542	0.0973487	0.182891
Fam82a2	2	119137001	0.29053	0.112302	-0.178227
Dnajc17	2	119172500	-0.219403	-0.908708	-0.689306
Zfyve19	2	119208617	-0.34386	-1.20946	-0.865602
Vps18	2	119288740	-0.347406	-0.700036	-0.35263
Ino80	2	119373042	-0.447511	-0.34421	0.103301
1500003O03Rik	2	119547697	2.98209	2.75715	-0.22494
1700020I14Rik	2	119594297	-0.107596	-0.401993	-0.294396
Nusap1	2	119618298	-0.749381	-1.24677	-0.497389
Rtf1	2	119675068	-0.0549171	-0.127718	-0.0728006
Rpap1	2	119763304	-0.503778	-0.39902	0.104758
Tyro3	2	119797733	0.00695038	-0.336619	-0.343569
Mga	2	119897228	-0.258819	-0.142439	0.11638
Mapkbp1	2	119972699	-1.09692	-0.465413	0.631505
Pla2g4b	2	120027483	-0.114925	0.309346	0.42427
Ehd4	2	120089175	-0.0892472	0.104541	0.193788
Vps39	2	120316461	-0.645439	-0.854699	-0.20926
Tmem87a	2	120355312	-0.0643706	0.0768533	0.141224
Capn3	2	120456019	4.51779	2.64707	-1.87072
Zfp106	2	120506820	0.942963	0.705601	-0.237361
Lrrc57	2	120604238	1.54156	1.69044	0.148885
Haus2	2	120609383	2.14477	1.67964	-0.465131
Stard9	2	120629126	0.0731475	0.177137	0.103989
Cdan1	2	120716154	-0.697907	-0.127718	0.570189
Ubr1	2	120860269	-0.200731	0.190522	0.391253
Ccndbp1	2	121008403	0.4385	0.446017	0.0075177
Adal	2	121140428	-0.382405	0.164048	0.546453
Zscan29	2	121158273	0.349127	0.621474	0.272347
Tubgcp4	2	121170654	0.0990014	-0.069222	-0.168223
Trp53bp1	2	121193281	-0.358848	-0.221885	0.136963
Mtap1a	2	121289600	0.0878739	0.546882	0.459008
Pdia3	2	121413775	-0.0938492	-0.16267	-0.068821
Serinc4	2	121439059	-0.149014	0.205408	0.354422
Serf2	2	121449195	-0.237781	-0.136271	0.10151
2310003F16Rik	2	121453290	4.50472	3.91181	-0.592912
Mfap1b	2	121460235	5.99842	5.21213	-0.786285
Mfap1a	2	121491911	-1.39163	-1.30357	0.0880625
Wdr76	2	121506723	0.127043	-0.0955853	-0.222629
Casc4	2	121866970	-0.353543	-0.412048	-0.0585046
Ctdspl2	2	121956001	-0.27574	-0.382291	-0.106551
Eif3j	2	122028546	-1.91377	-2.00219	-0.088419
Spg11	2	122053520	-0.175443	-0.130641	0.0448017
4933406J08Rik	2	122186272	-0.395694	-0.272591	0.123102
Sord	2	122234749	-0.741085	-0.47882	0.262265
Slc30a4	2	122681233	-0.872132	-0.542755	0.329377
Pldn	2	122738503	0.411536	0.187484	-0.224051
Slc24a5	2	125068124	-0.665903	-0.684808	-0.0189052
Myef2	2	125084628	-0.347351	-0.417433	-0.0700822
Gm14002	2	125207529	4.48057	5.88227	1.4017
Dut	2	125247190	0.143202	0.376526	0.233324
Fbn1	2	125300594	-0.164033	2.92291	3.08694
Cep152	2	125563088	-0.256397	-0.101816	0.154581
Shc4	2	125627447	-0.353259	-0.705485	-0.352226
Eid1	2	125673100	-0.790963	-0.460762	0.330201
Secisbp2l	2	125736986	0.229259	0.158996	-0.0702629
Cops2	2	125830304	-0.036972	0.0422072	0.0791793
Galk2	2	125859109	-0.23147	-0.462902	-0.231432
Dtwd1	2	126152141	0.638521	0.546512	-0.0920091
Slc27a2	2	126552407	0.151534	1.08444	0.932901
Hdc	2	126593667	1.5321	1.55678	0.0246814
Gabpb1	2	126627442	-0.178432	-0.178642	-0.00020981
Usp8	2	126707328	0.121376	0.134429	0.0130534
Trpm7	2	126791565	-0.0894704	0.0168872	0.106358
2010106G01Rik	2	126890391	0.238567	0.184227	-0.0543408
Ap4e1	2	127008717	-0.0294209	-0.0950518	-0.0656309
Blvra	2	127070665	0.883489	1.04221	0.158718
Ncaph	2	127103809	-0.278895	-0.345195	-0.0662994
Itpripl1	2	127138772	-0.654428	0.0340333	0.688462
Snrnp200	2	127208386	-0.177617	-0.227228	-0.0496111
Ciao1	2	127240938	-0.0541267	-0.324818	-0.270691
Tmem127	2	127247908	-0.313069	-0.108022	0.205047
Stard7	2	127270218	-0.079165	-0.119079	-0.0399137
Gpat2	2	127425199	0.380096	0.24394	-0.136156
Prom2	2	127526473	-0.745576	0.0185025	0.764079
Zfp661	2	127574662	-0.242759	0.496134	0.738893
Mrps5	2	127587222	0.197047	0.242685	0.0456381
Mall	2	127704386	0.682721	1.14077	0.45805
Nphp1	2	127740732	0.0141842	-0.0800998	-0.0942841
Bub1	2	127801122	-0.0854945	-0.253593	-0.168099
Bcl2l11	2	128126038	-0.0416822	0.234852	0.276534
Anapc1	2	128610104	0.427894	0.358328	-0.0695658
Tmem87b	2	128818118	-0.00818348	-0.20572	-0.197537
Zc3h8	2	128926268	-0.0277729	0.595173	0.622946
Ttl	2	129065942	-0.367374	0.0869851	0.45436
Polr1b	2	129100995	-0.303404	-0.402825	-0.0994205
Chchd5	2	129129700	-0.196955	-0.10696	0.0899959
AI847159	2	129158666	-0.130866	0.04916	0.180026
Slc20a1	2	129198764	-0.38653	-0.4203	-0.0337706
9830144P21Rik	2	129205958	-0.508841	-0.479379	0.0294628
A730036I17Rik	2	129218969	-1.04471	-0.259966	0.784744
Gm14024	2	129246376	0.542906	0.00554848	-0.537357
Ckap2l	2	129268210	0.00270271	-0.0905781	-0.0932808
Sirpa	2	129592835	0.0734923	-0.531615	-0.605107
Pdyn	2	129686565	-0.474821	1.09467	1.5695
Stk35	2	129800517	-0.245037	-0.0262122	0.218825
Tgm3	2	130012349	-0.407707	-0.0887239	0.318983
Snrpb	2	130171414	-0.116387	-0.281287	-0.1649
Nop56	2	130274430	0.0185003	0.00845814	-0.0100422
Idh3b	2	130279309	-0.117548	-0.0786076	0.0389399
Cpxm1	2	130390775	0.486584	0.587418	0.100834
Fam113a	2	130417247	0.191062	-0.262805	-0.453868
Vps16	2	130424339	-0.352525	-0.532068	-0.179543
Ptpra	2	130450278	0.100178	0.182137	0.0819593
Mrps26	2	130563742	-0.394927	-0.585426	-0.190498
Ubox5	2	130590002	0.54496	0.450102	-0.0948572
Fastkd5	2	130613840	0.57164	0.203488	-0.368152
Prosapip1	2	130632839	-0.0330188	0.138562	0.171581
Ddrgk1	2	130653960	0.198839	-0.00742388	-0.206263
Itpa	2	130667610	0.672247	0.877678	0.205431
Slc4a11	2	130684113	-0.230402	-0.105914	0.124488
4930402H24Rik	2	130706200	-0.355932	-0.71763	-0.361697
A730017L22Rik	2	130873059	-0.112488	0.05476	0.167248
Atrn	2	130906495	-0.311932	0.183131	0.495062
1700037H04Rik	2	131146324	-0.267329	-0.110088	0.15724
Cenpb	2	131177291	0.363426	0.0321541	-0.331272
Cdc25b	2	131186949	-0.387774	-0.191443	0.196331
2310035K24Rik	2	131207078	-0.183334	-0.449646	-0.266312
Mavs	2	131234063	-0.473468	-0.657139	-0.183671
Pank2	2	131262495	-0.0214152	-0.200126	-0.178711
Rnf24	2	131298064	-1.04514	-0.56829	0.476846
Smox	2	131491496	0.0986156	3.76701e-05	-0.098578
5330413P13Rik	2	131820006	5.66499	5.85718	0.192182
Rassf2	2	131989415	-0.0616035	-0.722665	-0.661061
Slc23a2	2	132052496	0.272818	0.21452	-0.0582976
5730494N06Rik	2	132239492	-0.73146	-0.692216	0.0392437
Pcna	2	132249162	0.394401	0.379783	-0.0146179
Cds2	2	132263148	-1.31762	-1.49639	-0.178777
Gpcpd1	2	132529082	0.305233	0.804984	0.499751
1110034G24Rik	2	132686931	0.335915	0.543218	0.207303
Trmt6	2	132804207	-0.102657	-0.0412559	0.0614014
Mcm8	2	132816141	-0.121807	-0.473619	-0.351813
Crls1	2	132846666	0.0441337	-0.230906	-0.275039
Lrrn4	2	132868305	1.10825	2.41454	1.30629
Fermt1	2	132904389	-0.483168	-0.0452554	0.437913
Tmx4	2	134594185	0.075038	-0.151025	-0.226063
Gm14074	2	135648907	0.357633	0.287319	-0.0703139
Plcb4	2	135659011	-0.144288	-0.0354595	0.108828
Mkks	2	136873780	-0.380725	-0.192547	0.188178
2210009G21Rik	2	136891218	-0.415392	-0.486927	-0.0715351
Jag1	2	137081456	-0.349046	0.26821	0.617257
Btbd3	2	138256565	-0.194682	-0.224181	-0.0294991
Tasp1	2	139833480	1.11577	0.135316	-0.980458
Esf1	2	140119883	0.139412	0.255761	0.116348
2310003L22Rik	2	140170649	-0.174368	-0.0584552	0.115912
Macrod2	2	140395309	-0.570398	-0.763562	-0.193164
Kif16b	2	142617474	0.114466	0.0820012	-0.032465
Snrpb2	2	143063039	0.123139	0.237554	0.114414
Dstn	2	143915320	-0.377399	-0.458364	-0.0809641
Rrbp1	2	143947395	0.0663619	-0.0653825	-0.131744
Snx5	2	144250123	0.186616	-0.0151854	-0.201801
8430406I07Rik	2	144270663	0.0206375	-0.162206	-0.182844
Csrp2bp	2	144368983	0.335702	0.683837	0.348135
Polr3f	2	144527718	-0.187009	-0.0613165	0.125693
Rbbp9	2	144542265	-0.467679	-0.393556	0.0741224
Sec23b	2	144556229	-0.732027	-0.5013	0.230727
Dtd1	2	144599897	-0.502835	-0.617233	-0.114398
Naa20	2	145902099	0.52121	0.201988	-0.319222
Crnkl1	2	145917479	-0.426851	-0.13506	0.29179
Plk1s1	2	146855864	-1.08601	-1.22358	-0.137566
Xrn2	2	147012996	0.110289	-0.0448918	-0.15518
Pax1	2	147361925	1.64019	2.31285	0.672662
Nxt1	2	148672601	-0.233552	-0.238323	-0.00477075
Gzf1	2	148681023	0.178514	0.098906	-0.0796075
Napb	2	148693985	-0.172687	0.0922477	0.264934
Cst3	2	148871722	0.679309	0.275014	-0.404295
Zfp120	2	150114406	0.671688	0.411148	-0.26054
Gm14139	2	150181755	0.71931	1.0436	0.32429
Gm14124	2	150257517	0.922956	1.4021	0.479146
AL929042.1	2	150323702	1.28095	1.08528	-0.195671
Zfp345	2	150470991	0.0852671	0.29443	0.209163
2310001A20Rik	2	150583080	-0.0488305	-0.445107	-0.396276
Acss1	2	150618105	-1.54157	-1.8607	-0.319129
Entpd6	2	150749042	-0.0389438	-0.0957284	-0.0567846
Pygb	2	150786735	1.13217	1.53072	0.39855
Abhd12	2	150832493	-0.739099	-0.419983	0.319116
Gins1	2	150905400	-0.0418978	0.0069108	0.0488086
Ninl	2	150934519	-0.209937	0.754319	0.964256
Nsfl1c	2	151494182	-0.415792	-0.583701	-0.167908
Fkbp1a	2	151542483	0.00100946	-0.00766993	-0.00867939
Psmf1	2	151715812	-0.0947967	-0.0773277	0.0174689
Csnk2a1	2	152226839	-0.0910406	0.0664968	0.157537
Tbc1d20	2	152293828	-0.437331	-0.226859	0.210472
Rbck1	2	152316334	-0.212617	0.0611649	0.273782
Trib3	2	152337422	-0.783533	-0.990588	-0.207055
Sox12	2	152393611	-0.136602	-0.283837	-0.147234
Zcchc3	2	152411956	0.00402689	0.141292	0.137265
H13	2	152669461	-0.199579	-0.515789	-0.31621
Mcts2	2	152687148	-0.092392	-0.334647	-0.242255
Id1	2	152736251	-0.211907	-0.518221	-0.306314
Bcl2l1	2	152780668	-0.104587	-0.47524	-0.370653
Tpx2	2	152847964	0.0302963	0.105036	0.0747395
Pdrg1	2	153008890	0.0948148	-0.0189414	-0.113756
Hck	2	153108468	-0.467557	0.114674	0.582232
Tm9sf4	2	153161303	0.0461884	0.0290079	-0.0171804
Plagl2	2	153227759	0.0491691	0.00060606	-0.048563
Pofut1	2	153241533	-0.470802	-0.604348	-0.133545
Kif3b	2	153291413	-0.45892	-0.162908	0.296012
Asxl1	2	153345845	-0.00247383	0.00559902	0.00807285
8430427H17Rik	2	153407462	0.061779	-0.792982	-0.854761
Commd7	2	153616933	0.409418	0.279161	-0.130256
Dnmt3b	2	153649450	-0.069438	-0.18505	-0.115612
Mapre1	2	153741274	-0.466199	-0.368441	0.0977583
Cdk5rap1	2	154335380	-0.741592	-0.619571	0.122021
Snta1	2	154376313	0.492986	0.399732	-0.0932532
Cbfa2t2	2	154436481	-0.261116	-0.177261	0.0838551
E2f1	2	154559407	-0.110438	-0.133142	-0.0227032
Zfp341	2	154613297	-0.231268	-0.220827	0.0104411
Chmp4b	2	154651705	-0.21391	-0.138498	0.0754118
Raly	2	154791096	-0.225362	-0.235881	-0.0105195
Eif2s2	2	154871410	-0.524133	-0.0860672	0.438066
Ahcy	2	155059310	-0.523183	-0.260984	0.262199
Itch	2	155133509	0.181259	0.132729	-0.0485296
Dynlrb1	2	155236533	-0.335917	-0.123145	0.212772
Pigu	2	155278243	-0.136219	-0.085372	0.0508475
Trp53inp2	2	155381059	0.0777211	0.194211	0.116489
Ncoa6	2	155390656	-0.0512066	-0.201035	-0.149828
Acss2	2	155517948	-0.130866	-0.253249	-0.122383
Gss	2	155563181	0.129862	-0.0482268	-0.178089
Myh7b	2	155611212	-0.110402	-0.166192	-0.0557902
Trpc4ap	2	155634271	-0.14784	-0.151637	-0.00379706
Edem2	2	155701677	-0.0919771	0.0864072	0.178384
Eif6	2	155819832	-0.0518913	-0.213378	-0.161487
Uqcc	2	155846894	-0.155649	-0.424211	-0.268562
Cep250	2	155956458	-1.3184	-1.16964	0.148763
6430550D23Rik	2	155973279	-1.25286	-1.25226	0.0005942
Ergic3	2	156008045	-0.320243	0.0554461	0.37569
Cpne1	2	156071845	-0.0941696	-0.0364962	0.0576735
Nfs1	2	156078929	-0.163906	-0.037611	0.126295
Rbm12	2	156091958	-0.208773	-0.127718	0.0810556
Rbm39	2	156147239	-0.149416	-0.229329	-0.0799127
Phf20	2	156196466	-0.235157	-0.240631	-0.00547362
Scand1	2	156311847	-0.64855	-1.22114	-0.572595
4921517L17Rik	2	156312299	-0.432894	-1.2459	-0.813005
Epb4.1l1	2	156420909	-0.151125	-0.351953	-0.200828
0610011L14Rik	2	156547584	-0.124187	-0.103294	0.0208926
Dlgap4	2	156613705	-0.0793357	-0.262019	-0.182683
Myl9	2	156775420	0.497165	0.656553	0.159389
Gm14230	2	156833049	0.392965	0.223123	-0.169842
Tgif2	2	156840077	0.22475	0.328779	0.104029
5430405H02Rik	2	156852430	0.517185	0.549274	0.0320892
1110008F13Rik	2	156863128	-0.00950956	-0.159065	-0.149556
Sla2	2	156872457	-0.0230179	-0.179153	-0.156135
Ndrg3	2	156927345	-0.626482	-0.280392	0.346089
Dsn1	2	156995265	-0.383253	-0.170627	0.212626
9830001H06Rik	2	157015799	-0.138844	-0.0838304	0.0550141
Samhd1	2	157097533	0.112853	0.0543222	-0.0585308
Rbl1	2	157145893	-0.0174842	0.6673	0.684784
4922505G16Rik	2	157208550	-0.269843	0.0990527	0.368895
Rpn2	2	157279017	-0.275455	-0.111613	0.163841
Src	2	157418444	-0.566965	-0.71268	-0.145715
Blcap	2	157556362	0.175795	0.524359	0.348564
Ctnnbl1	2	157737401	0.333415	-0.158745	-0.49216
Tti1	2	157981803	0.56601	0.890661	0.324651
Rprd1b	2	158028497	0.0388451	-0.138431	-0.177276
Tgm2	2	158116402	0.497165	-0.937196	-1.43436
D630003M21Rik	2	158182533	0.775012	1.00979	0.234774
9430008C03Rik	2	158355307	0.77345	0.646085	-0.127365
Snhg11	2	158375638	-0.648981	-0.557029	0.0919518
Ralgapb	2	158409848	0.611504	0.306747	-0.304757
Actr5	2	158624888	-0.439551	-0.260304	0.179248
Fam83d	2	158768093	0.053122	0.291996	0.238874
Dhx35	2	158794807	0.285864	-0.0230408	-0.308905
Top1	2	160645888	0.317202	0.0747752	-0.242427
Plcg1	2	160731300	-0.383886	-0.269657	0.11423
Zhx3	2	160743927	-0.0667357	-0.785612	-0.718876
Lpin3	2	160880670	-1.71583	-1.04101	0.674822
Chd6	2	160946978	-0.508253	-0.443746	0.0645075
C330008G21Rik	2	162390813	2.01456	2.48473	0.470161
Srsf6	2	162931528	0.0427628	-0.0694656	-0.112228
Sgk2	2	162987330	6.59099	3.89782	-2.69318
Ift52	2	163017354	-0.359382	-0.36384	-0.00445795
Mybl2	2	163054687	0.268432	0.281788	0.0133562
Gtsf1l	2	163087038	-0.601757	-0.645911	-0.0441546
3230401D17Rik	2	163405822	-0.918891	-0.926084	-0.00719354
Fitm2	2	163466379	-0.0867438	0.1232	0.209944
R3hdml	2	163492318	-0.48701	-0.377237	0.109772
Hnf4a	2	163506808	5.99842	0.940454	-5.05796
Ttpal	2	163602314	0.131028	0.423924	0.292896
Serinc3	2	163623272	0.24886	0.0423069	-0.206553
0610039K10Rik	2	163644850	0.31512	0.0279932	-0.287127
Pkig	2	163658386	0.0671968	-0.346793	-0.41399
Ada	2	163726584	-0.254855	0.195552	0.450407
Ywhab	2	163994960	-0.0981507	-0.107566	-0.00941563
Tomm34	2	164053540	-0.210129	-0.10871	0.101419
Stk4	2	164070322	-0.125615	-0.111737	0.0138774
Sdc4	2	164424247	-0.48515	-0.437368	0.0477819
Sys1	2	164456964	0.0161099	-0.177405	-0.193515
Gm20458	2	164460967	-0.167703	-0.266238	-0.0985346
Pigt	2	164497520	1.26218	0.920506	-0.341674
Wfdc2	2	164562413	-0.596209	0.180913	0.777122
Dnttip1	2	164745983	-0.504932	-0.266424	0.238508
Ube2c	2	164769898	-0.0481253	-0.197702	-0.149577
Snx21	2	164785823	0.206169	-0.248572	-0.454741
Acot8	2	164792768	-0.593209	0.105481	0.698691
Zswim3	2	164805098	-0.493436	0.271552	0.764989
Zswim1	2	164822686	-0.0332732	-0.0659718	-0.0326986
Spata25	2	164826389	-0.130867	-0.178943	-0.0480766
Ctsa	2	164832873	0.298527	0.296032	-0.00249481
Pltp	2	164839518	-0.367669	-0.103055	0.264614
Pcif1	2	164879304	-0.160614	0.440171	0.600785
Zfp335	2	164891882	-0.241673	0.222499	0.464172
Gm11458	2	164911354	-0.373723	-0.437046	-0.0633235
Mmp9	2	164940780	1.51124	1.74463	0.233394
Ncoa5	2	165000357	-0.0812159	0.0424609	0.123677
Slc35c2	2	165276554	-0.863582	-1.124	-0.260413
Elmo2	2	165288031	-0.0549173	0.168308	0.223225
Zfp334	2	165374264	-0.812183	-0.533232	0.278951
2810408M09Rik	2	165490110	0.0195508	-0.363346	-0.382897
Zmynd8	2	165784152	0.198801	0.250663	0.0518618
Ncoa3	2	165992636	0.215496	0.114946	-0.10055
Sulf2	2	166073089	-0.524195	-0.35669	0.167504
Prex1	2	166566342	0.661809	0.711428	0.0496192
Trp53rk	2	166792531	0.135826	0.243598	0.107773
Arfgef2	2	166805588	-0.658366	-0.706812	-0.0484457
Cse1l	2	166906040	0.0101871	-0.0370874	-0.0472746
Stau1	2	166947549	0.166999	-0.0452557	-0.212255
Ddx27	2	167015193	-0.254082	-0.280747	-0.0266657
Znfx1	2	167035793	-0.229111	-0.162969	0.0661416
1500012F01Rik	2	167062934	-0.528319	-0.47329	0.0550289
B4galt5	2	167298444	-0.71298	-0.705485	0.00749496
Slc9a8	2	167421712	0.460021	-0.14564	-0.605661
Rnf114	2	167492645	-0.0637517	0.212826	0.276577
Tmem189	2	167642608	0.554498	0.116519	-0.437979
Pard6b	2	168081004	0.402566	-0.091192	-0.493758
Adnp	2	168180986	-0.100412	-0.0854263	0.014986
Gm20716	2	168180986	-0.107966	-0.0820179	0.025948
Mocs3	2	168230622	-0.507015	-0.761924	-0.25491
Nfatc2	2	168476410	-0.536123	0.187155	0.723278
Atp9a	2	168634438	-0.662845	-0.693763	-0.0309186
Sall4	2	168748332	-0.67473	-0.636842	0.0378885
Gm14261	2	168766143	-0.222014	-0.63115	-0.409136
Zfp64	2	168893331	0.178617	0.266561	0.087944
Zfp217	2	170108643	-0.371252	-0.186691	0.184561
Pfdn4	2	170496428	-0.113164	-0.288269	-0.175105
2010011I20Rik	2	172345565	0.203553	-0.766619	-0.970172
Aurka	2	172356190	0.177256	-0.0247684	-0.202024
Cstf1	2	172370681	0.0887117	0.0535517	-0.0351601
Cass4	2	172393794	-1.50243	-2.14236	-0.63994
Gm14455	2	172425804	-1.34108	-1.63407	-0.292987
2410001C21Rik	2	172440556	0.479071	0.267925	-0.211146
Tfap2c	2	172549593	1.76883	1.64727	-0.121562
Rae1	2	173000117	0.0201464	-0.0334086	-0.053555
Rbm38	2	173020498	-0.181747	0.0542221	0.235969
Ctcfl	2	173093609	0.641723	0.438385	-0.203338
Zbp1	2	173206612	1.80042	1.56743	-0.232993
Pmepa1	2	173224458	0.678528	0.474946	-0.203582
Rab22a	2	173659760	0.294602	0.172281	-0.122321
Vapb	2	173737511	0.0072093	-0.154103	-0.161312
Stx16	2	174076308	-0.0169096	-0.0617967	-0.0448871
Npepl1	2	174110349	-0.150231	0.161789	0.31202
Gnas	2	174284320	0.498884	0.260714	-0.23817
Gm20721	2	174330319	0.461	0.243793	-0.217207
Th1l	2	174415804	-0.0785255	-0.116911	-0.0383859
Ctsz	2	174427493	0.263575	-0.0622287	-0.325803
Atp5e	2	174461072	0.531389	0.579916	0.0485268
Slmo2	2	174465067	0.114048	0.179278	0.0652304
Gm14401	2	177074320	0.233898	0.292614	0.0587158
Gm14409	2	177264654	-1.97217	-1.53434	0.437825
Gm14412	2	177314520	-0.800718	-0.693315	0.107403
4930591A17Rik	2	179414936	2.04692	1.44486	-0.60206
Cdh4	2	179442431	-0.359892	-0.893253	-0.533361
Taf4a	2	179912146	-0.191101	-0.18096	0.0101414
Lsm14b	2	180024987	-0.239801	-0.317856	-0.0780549
Psma7	2	180036373	1.19761	1.24856	0.0509534
Ss18l1	2	180042509	-0.537186	-0.644509	-0.107323
Gtpbp5	2	180070588	0.057579	-0.847222	-0.904801
Osbpl2	2	180119306	0.0606656	-0.477577	-0.538243
Adrm1	2	180171485	-0.110912	0.13239	0.243302
Lama5	2	180176373	-0.510818	-0.725093	-0.214275
Rps21	2	180257377	-0.323274	-0.298561	0.0247126
Cables2	2	180258540	-0.0769272	-0.199868	-0.122941
BC066135	2	180277646	0.00240016	-0.243195	-0.245595
1600027N09Rik	2	180581304	0.530045	-0.314131	-0.844176
Ogfr	2	180589245	-0.136848	0.00256109	0.13941
Tcfl5	2	180621956	-0.328739	-0.271667	0.0570722
Dido1	2	180657964	-0.036253	-0.181307	-0.145054
2310003C23Rik	2	180710117	-0.233282	0.177137	0.410419
Slc17a9	2	180725263	-0.367567	0.380831	0.748398
Ythdf1	2	180904377	0.119677	0.287319	0.167642
Arfgap1	2	180967225	-0.251983	0.317745	0.569728
Col20a1	2	180986535	0.606099	1.21624	0.610137
Ppdpf	2	181187247	0.342295	0.128481	-0.213814
Srms	2	181205562	0.52121	1.50971	0.988502
BC006779	2	181227615	-0.130866	-0.0346086	0.0962577
Gmeb2	2	181251449	-0.215755	-0.356419	-0.140664
Rtel1	2	181319739	-0.396918	-0.368066	0.0288515
Arfrp1	2	181357690	0.733782	0.434161	-0.299621
Zgpat	2	181364928	0.0138135	-0.164618	-0.178431
Lime1	2	181380078	0.0716267	-0.240928	-0.312555
Tpd52l2	2	181497142	-0.105217	-0.153713	-0.0484958
Dnajc5	2	181520485	-0.0887966	0.0242853	0.113082
Znf512b	2	181582103	-0.230402	-0.0578961	0.172506
Prpf6	2	181591868	0.224229	-0.141139	-0.365367
Rgs19	2	181688419	-0.389178	-0.135413	0.253766
Pcmtd2	2	181837854	0.377281	0.242232	-0.135049
Polr3k	2	181864337	0.407059	-0.160583	-0.567641
Fam164a	3	7503426	-0.188124	-0.0667887	0.121335
Mrps28	3	8802146	0.037755	-0.17586	-0.213615
Tpd52	3	8928626	-0.439873	-0.414725	0.0251479
Zfp704	3	9427011	0.167751	0.402383	0.234632
Pag1	3	9687479	0.776024	-0.127718	-0.903742
Impa1	3	10313540	1.04301	1.04629	0.0032863
Zfand1	3	10339953	-0.309631	-0.237282	0.0723496
Chmp4c	3	10366907	2.31539	2.33801	0.0226223
Snx16	3	10417819	0.399648	0.771755	0.372107
AC158155.1	3	11014399	-0.55233	-0.712681	-0.160351
Lrrcc1	3	14533788	-0.448438	-0.331732	0.116706
E2f5	3	14578671	-0.441017	0.0531449	0.494162
Car13	3	14641727	0.425527	0.379242	-0.0462852
Car3	3	14863538	3.94238	6.75493	2.81254
Car2	3	14886426	4.15254	4.56171	0.409169
Ythdf3	3	16183183	-0.205269	-0.0036273	0.201642
Cyp7b1	3	18071950	-0.758898	-0.567003	0.191895
Armc1	3	19132146	0.10192	-0.00821066	-0.110131
Mtfr1	3	19187327	0.058167	-0.080081	-0.138248
Pde7a	3	19223108	0.69187	0.444837	-0.247034
4632415L05Rik	3	19894886	0.3237	1.35145	1.02775
Hps3	3	19995945	-0.380929	-0.48902	-0.108092
Hltf	3	20057811	-0.0893469	-0.219166	-0.129819
Gyg	3	20122084	-0.144413	-0.478215	-0.333803
Tbl1xr1	3	22076652	-0.326027	-0.262284	0.0637431
Gm10259	3	25210764	11.2933	11.6102	0.316887
Nceh1	3	27182965	-0.0906022	0.503048	0.59365
Fndc3b	3	27416162	-0.366494	-0.43028	-0.063786
Pld1	3	27938695	-0.992346	-1.2502	-0.257856
Tnik	3	28263214	0.181518	-0.496952	-0.67847
Gm6505	3	28764234	-1.57447	-1.73154	-0.157066
Eif5a2	3	28781311	0.305998	0.313357	0.0073595
Mynn	3	30602087	-0.174778	0.176139	0.350916
Lrriq4	3	30644507	1.3927	1.57855	0.185855
Sec62	3	30792876	-0.180742	-0.291217	-0.110475
Gpr160	3	30855950	0.182292	-0.383151	-0.565443
Phc3	3	30899295	-0.0752521	0.385352	0.460604
Prkci	3	30995747	-0.142204	0.00743151	0.149636
Skil	3	31095058	-0.146093	-0.045907	0.100186
Zmat3	3	32334796	0.715008	0.752763	0.0377555
Pik3ca	3	32397671	-0.278965	-0.470319	-0.191354
Zfp639	3	32515295	-0.521656	0.0603547	0.582011
Mfn1	3	32529465	-0.148641	0.0597715	0.208413
Gnb4	3	32580332	-0.415596	-0.23875	0.176846
Actl6a	3	32708546	0.449831	0.747169	0.297338
Mrpl47	3	32725397	-0.00280142	0.0969739	0.0997753
Ndufb5	3	32736990	0.341887	0.204126	-0.137761
Usp13	3	32817546	1.1201	0.679637	-0.440458
Ttc14	3	33799955	-0.00169659	0.250109	0.251805
Ccdc39	3	33812362	0.0211368	0.371853	0.350716
Fxr1	3	34020079	0.00188828	0.101038	0.0991497
Dnajc19	3	34056020	0.352367	0.356877	0.00451041
Sox2ot	3	34104438	0.205183	0.692461	0.487278
Sox2	3	34650005	-0.326079	-0.386725	-0.0606461
Atp11b	3	35754134	-0.449512	-0.372003	0.0775089
Dcun1d1	3	35892105	-0.523184	-1.10134	-0.578159
Mccc1	3	35959312	-0.0439305	-0.624394	-0.580463
Acad9	3	36065979	-0.0507431	0.070221	0.120964
D3Ertd254e	3	36159522	-0.552055	-0.406019	0.146036
Anxa5	3	36448925	1.57242	1.11005	-0.462367
Exosc9	3	36552606	0.424746	0.571099	0.146354
Ccna2	3	36564866	0.110471	0.288496	0.178025
Bbs7	3	36573142	0.287847	0.293661	0.00581408
4932438A13Rik	3	36863106	0.195009	0.226992	0.0319834
Bbs12	3	37312554	-0.055578	-0.0549614	0.00061655
Nudt6	3	37404910	0.225278	0.544708	0.31943
Spata5	3	37419896	-0.0559616	-0.0138683	0.0420933
Spry1	3	37639947	-0.346999	-0.236947	0.110052
Ankrd50	3	38449261	-0.221442	0.0392246	0.260666
Intu	3	40531286	0.35026	0.715654	0.365394
Slc25a31	3	40708855	0.282257	-0.00858593	-0.290843
Hspa4l	3	40744495	0.156232	-0.336305	-0.492537
Plk4	3	40800019	-0.0533566	-0.130242	-0.0768857
Mfsd8	3	40818070	-0.44734	-0.181489	0.265851
Larp1b	3	40950631	-0.444975	-0.742064	-0.297089
Pgrmc2	3	41066326	0.535686	0.171843	-0.363843
Phf17	3	41555734	-0.0228062	-0.109775	-0.0869684
Sclt1	3	41626717	-1.28666	-0.983808	0.302852
Slc7a11	3	50364936	0.967436	1.38324	0.415808
Ccrn4l	3	51224447	1.03906	2.30009	1.26103
Elf2	3	51255665	-0.164814	0.0353403	0.200154
Ndufc1	3	51404677	-0.0318079	0.11825	0.150058
Naa15	3	51416016	-0.164549	-0.306167	-0.141618
Rab33b	3	51483966	-0.391732	-0.876179	-0.484447
Setd7	3	51515319	-0.3325	-0.698571	-0.36607
Mgst2	3	51660360	-1.15944	-0.86992	0.289515
Foxo1	3	52268337	-0.00892878	-0.0452561	-0.0363274
Cog6	3	52982123	-0.72227	-0.943518	-0.221249
Nhlrc3	3	53448588	0.127537	0.674155	0.546618
2810046L04Rik	3	53463666	-0.882743	-0.37729	0.505454
Frem2	3	53513939	-1.34546	0.0279329	1.37339
AC100927.2	3	54692823	0.705922	0.276179	-0.429743
Fam48a	3	54693105	0.339276	0.573342	0.234066
Exosc8	3	54728678	-0.152941	-0.0846973	0.0682435
Alg5	3	54735539	0.391236	0.253992	-0.137245
Rfxap	3	54803116	-0.573176	-0.650396	-0.0772197
Spg20	3	55112108	0.570372	0.389587	-0.180785
Sohlh2	3	55182028	-0.128859	-0.149344	-0.0204859
Nbea	3	55625205	-0.169547	-0.312635	-0.143089
Wwtr1	3	57455649	-0.0452576	-0.0649819	-0.0197244
Commd2	3	57642904	0.507182	0.662796	0.155614
Rnf13	3	57736066	-0.417579	0.0103345	0.427914
Tsc22d2	3	58415689	-0.0871448	0.308381	0.395526
Serp1	3	58521969	0.186852	0.116157	-0.0706949
Eif2a	3	58525821	0.0620594	-0.231058	-0.293118
2810407C02Rik	3	58576636	-0.0349679	-0.0675974	-0.0326295
Rap2b	3	61364507	-0.306716	0.367047	0.673763
Mme	3	63295872	-0.283637	-0.461059	-0.177423
Plch1	3	63696234	0.750489	0.516138	-0.234351
E130311K13Rik	3	63914684	-0.306438	-0.166192	0.140246
Gmps	3	63976106	0.346456	0.532207	0.185751
Ssr3	3	65379655	-0.357131	-0.239083	0.118048
Tiparp	3	65528410	-0.2103	-0.505641	-0.295341
Ccnl1	3	65946151	-0.16726	-0.144658	0.0226021
Rsrc1	3	66981390	-0.356895	-0.688946	-0.33205
Gfm1	3	67430096	-0.0776901	0.118986	0.196676
Mfsd1	3	67582768	0.660329	0.629827	-0.0305023
Schip1	3	68064942	-0.212902	-0.111598	0.101303
Ift80	3	68892499	0.697448	0.790181	0.0927324
Smc4	3	69004738	-0.471559	-0.43776	0.0337987
Trim59	3	69035288	0.387515	0.216594	-0.170921
Kpna4	3	69067149	0.112757	-0.0372372	-0.149994
Ppm1l	3	69316861	-1.24067	-1.5152	-0.274529
B3galnt1	3	69574186	1.5916	0.609248	-0.982352
Nmd3	3	69721985	-0.363349	-0.412078	-0.0487285
Pdcd10	3	75516490	0.353464	0.402494	0.0490303
Serpini1	3	75557547	-0.93264	-0.495961	0.436679
Golim4	3	75876183	-0.367306	-0.213618	0.153688
Rapgef2	3	79062516	-0.122253	-0.542756	-0.420502
Fnip2	3	79455971	-0.459417	-0.436643	0.0227737
Ppid	3	79591342	0.201758	0.256362	0.0546036
Etfdh	3	79603788	1.69174	1.30947	-0.38227
4930579G24Rik	3	79629079	1.05915	1.40066	0.341511
Fam198b	3	79884533	-0.0195494	0.532533	0.552082
Pdgfc	3	81036416	0.827314	1.60967	0.782361
Mtap9	3	82358072	0.0517874	0.0792117	0.0274243
Plrg1	3	83055522	-0.130866	-0.127718	0.00314808
Tlr2	3	83836273	0.454096	1.39712	0.943027
D930015E06Rik	3	83898287	0.287331	0.681428	0.394097
Mnd1	3	84087934	-1.8964	-2.14512	-0.24872
Trim2	3	84160439	-0.238623	-0.097682	0.140941
Arfip1	3	84496093	-0.0413146	0.0451188	0.0864334
Tmem154	3	84666192	-0.0913377	0.0143011	0.105639
Fbxw7	3	84815268	-0.0863481	-0.419954	-0.333606
Pet112l	3	85574119	-1.33226	-1.13688	0.195387
Fam160a1	3	85660061	0.532099	0.311167	-0.220932
Sh3d19	3	86084434	-0.575408	0.0381603	0.613568
Rps3a	3	86137940	0.448613	0.509274	0.0606613
Lrba	3	86224690	0.147783	0.388368	0.240585
Dclk2	3	86786150	-1.49405	-1.15097	0.343081
Kirrel	3	87078593	1.30523	0.515228	-0.790005
Etv3	3	87525407	0.159724	0.210906	0.0511825
Arhgef11	3	87617559	-0.112089	0.118192	0.230281
4933430H15Rik	3	87736923	0.0234618	-0.0402551	-0.0637169
Prcc	3	87858900	-0.0125461	0.0404053	0.0529513
Hdgf	3	87906321	-0.165115	-0.245835	-0.0807199
Rrnad1	3	87922601	0.0667336	0.420586	0.353853
Isg20l2	3	87930314	0.0306358	0.246729	0.216093
Crabp2	3	87948666	-0.674009	-1.44031	-0.7663
Nes	3	87971078	-0.0905275	-0.197782	-0.107255
Gpatch4	3	88043108	-0.360718	-0.582283	-0.221566
Apoa1bp	3	88056523	0.20537	0.170024	-0.0353456
Iqgap3	3	88082051	-0.184727	0.0107846	0.195511
Mef2d	3	88142372	0.819665	0.211265	-0.6084
Rhbg	3	88242874	0.103599	0.139762	0.036163
Cct3	3	88297116	-0.561501	0.0340333	0.595534
0610031J06Rik	3	88325023	-0.408401	-0.371054	0.0373464
Tmem79	3	88328655	0.0664353	0.279706	0.213271
Smg5	3	88336260	-0.157167	-0.078527	0.0786405
Bglap-rs1	3	88368616	-0.290344	-0.361515	-0.0711708
Pmf1	3	88394143	-0.410585	-0.142682	0.267903
Slc25a44	3	88410498	-0.30269	-0.243195	0.0594954
Sema4a	3	88435959	0.529647	0.758625	0.228978
Lmna	3	88481148	-0.810688	-1.14149	-0.330799
Mex3a	3	88532395	-0.358958	-0.395714	-0.0367565
Lamtor2	3	88549819	-0.119184	-0.601649	-0.482465
Ubqln4	3	88553716	-0.137596	-0.167497	-0.029901
Ssr2	3	88579671	-0.644506	-0.385386	0.25912
Arhgef2	3	88607454	0.197757	0.159564	-0.0381927
2810403A07Rik	3	88685794	0.171278	0.0296388	-0.141639
Rit1	3	88716838	0.0390587	0.153018	0.11396
Syt11	3	88744700	-0.329412	-0.355129	-0.0257168
Gon4l	3	88835231	0.261451	0.238674	-0.0227775
Msto1	3	88905107	-0.0230532	-0.0602846	-0.0372314
Dap3	3	88920803	0.171057	0.261773	0.0907159
Ash1l	3	88965812	-0.161782	-0.464104	-0.302322
Rusc1	3	89083981	-0.875027	-0.608989	0.266039
Fdps	3	89093592	-0.566965	-0.394111	0.172854
Clk2	3	89164795	-0.236661	0.321267	0.557928
Scamp3	3	89177473	-0.023757	-0.109684	-0.0859265
Gba	3	89202928	-0.521818	-0.376106	0.145712
Mtx1	3	89209081	-0.090508	0.0649273	0.155435
Thbs3	3	89215180	-0.26837	0.146457	0.414827
Krtcap2	3	89245966	-0.303281	-0.141097	0.162184
Efna4	3	89333390	-0.107407	-0.222355	-0.114947
Adam15	3	89338542	1.24259	0.350329	-0.892263
Zbtb7b	3	89377644	-0.0292258	0.192102	0.221328
Flad1	3	89401004	-0.160923	-0.377213	-0.216289
Cks1b	3	89415472	-0.219627	-0.107968	0.111659
Shc1	3	89418443	-0.69804	-0.391089	0.306951
Pygo2	3	89430214	-0.108146	0.177136	0.285282
Pbxip1	3	89436706	-0.426757	-0.67123	-0.244473
Pmvk	3	89459118	1.46953	1.44712	-0.0224059
Adar	3	89715022	0.054009	-0.182273	-0.236282
Ube2q1	3	89773609	0.219631	-0.0752506	-0.294881
She	3	89831370	0.0390588	-0.289469	-0.328528
Atp8b2	3	89939481	-0.852235	-1.07152	-0.219288
Ubap2l	3	89999589	-0.150382	-0.130174	0.0202079
4933434E20Rik	3	90051636	0.384206	-0.00894833	-0.393155
Tpm3	3	90072649	1.03376	1.15825	0.124489
Jtb	3	90231597	-0.495516	-0.443977	0.0515394
Slc39a1	3	90248172	-0.0143518	-0.233513	-0.219161
Crtc2	3	90254163	-0.393901	0.146043	0.539943
Dennd4b	3	90265185	-0.130866	-0.272108	-0.141241
Gatad2b	3	90341654	-0.0139852	0.0673728	0.081358
Slc27a3	3	90385239	-0.421645	-0.776457	-0.354811
Ints3	3	90391380	-0.258886	-0.486821	-0.227935
Npr1	3	90450591	-0.253961	-0.944651	-0.69069
Ilf2	3	90476201	-0.15928	-0.258079	-0.0987992
Snapin	3	90488026	-0.11617	-0.010931	0.105239
2500003M10Rik	3	90498956	-0.109825	-0.137978	-0.0281525
S100a13	3	90514435	0.231704	0.981906	0.750203
S100a6	3	90612894	0.627512	0.11863	-0.508882
Tchh	3	93442330	-0.856244	0.533194	1.38944
S100a11	3	93520488	0.129197	0.516138	0.386941
S100a10	3	93555080	-0.792172	-0.548338	0.243834
Them4	3	94310089	-0.349506	-0.183213	0.166293
Mrpl9	3	94443318	-0.203753	-0.00572777	0.198025
Snx27	3	94497544	-0.00782871	-0.195076	-0.187247
Cgn	3	94760069	-0.0932407	0.0191236	0.112364
Pogz	3	94837567	-0.0394921	0.335414	0.374906
Psmb4	3	94884093	-0.211193	-0.121699	0.0894938
Rfx5	3	94954075	0.343065	0.122261	-0.220804
Pi4kb	3	94974731	-0.0842161	0.0023427	0.0865588
Zfp687	3	95006590	-0.282385	0.14103	0.423415
Pip5k1a	3	95058530	-0.432986	0.0845027	0.517488
Vps72	3	95111022	-0.1272	-0.110335	0.0168643
Gabpb2	3	95181766	-0.281333	-0.107703	0.17363
Mllt11	3	95219135	0.265063	0.772747	0.507684
Cdc42se1	3	95228732	-0.176573	0.0862803	0.262853
Bnipl	3	95241271	-0.168834	-0.248012	-0.0791783
Prune	3	95253674	0.0538034	-0.129854	-0.183657
Fam63a	3	95281345	1.2769	0.917797	-0.359106
Lass2	3	95314792	0.282711	-0.572812	-0.855523
Setdb1	3	95323525	-0.243906	-0.366693	-0.122787
Arnt	3	95434388	0.506814	0.523608	0.0167942
Hormad1	3	95559677	0.220782	-0.0302405	-0.251023
Golph3l	3	95588934	0.200978	0.990464	0.789486
Ensa	3	95624980	-0.448481	-0.260304	0.188178
Mcl1	3	95658721	-0.302567	-0.198401	0.104166
Adamtsl4	3	95676201	-0.291331	0.135317	0.426648
Tars2	3	95739976	-0.0255775	-0.105624	-0.0800467
Rprd2	3	95759873	-0.10172	0.173551	0.27527
Prpf3	3	95830124	-0.136009	-0.0688243	0.0671849
Anp32e	3	95929246	-0.151953	-0.0315022	0.12045
Otud7b	3	96104527	-0.263317	0.0242851	0.287602
Gm15441	3	96555765	-0.266055	-0.228865	0.0371899
Txnip	3	96557957	-0.34587	-0.336311	0.00955868
Polr3c	3	96711490	-0.199579	-0.192569	0.00700998
Pdzk1	3	96829284	-0.059783	0.184872	0.244655
Gpr89	3	96868281	0.329551	-0.117734	-0.447285
Acp6	3	97158777	-0.214524	0.00978565	0.22431
Bcl9	3	97203662	-0.806026	-0.542756	0.263271
Chd1l	3	97560742	0.455523	0.341767	-0.113755
Prkab2	3	97658193	0.254256	0.265945	0.0116899
Pde4dip	3	97689824	-0.287268	-0.466673	-0.179405
Sec22b	3	97901190	-0.11426	0.0230465	0.137306
Notch2	3	98013538	-0.18976	-0.0610886	0.128672
Phgdh	3	98313170	-0.319014	-0.230341	0.0886731
Wars2	3	99141068	-0.678354	0.00298595	0.68134
Spag17	3	99885406	0.425527	0.117394	-0.308133
Wdr3	3	100138180	0.0837469	0.109085	0.0253382
Gdap2	3	100162381	0.0749435	0.136986	0.062042
Fam46c	3	100451628	0.386741	-0.41312	-0.799861
Man1a2	3	100562208	0.0793514	-0.130231	-0.209583
Ttf2	3	100938860	-0.229667	-0.13702	0.0926471
Ptgfrn	3	101040232	-0.593459	-0.588116	0.0053434
Igsf3	3	101377125	-1.05082	-0.542755	0.508067
Atp1a1	3	101576219	0.402967	0.349589	-0.0533786
Mab21l3	3	101813076	0.989428	0.734779	-0.254649
Vangl1	3	102156701	1.2673	1.20115	-0.0661516
Tspan2	3	102734529	1.38851	1.43571	0.0472038
Sycp1	3	102818499	-1.04823	-0.162811	0.885418
Nr1h5	3	102939658	9.31115	9.702	0.390849
Sike1	3	102995728	0.522683	1.16473	0.64205
Csde1	3	103020546	-0.120399	0.0249786	0.145377
Nras	3	103058339	-0.55752	-0.476193	0.0813275
Dennd2c	3	103102604	-0.426414	-0.212286	0.214128
Bcas2	3	103171655	-0.248266	-0.206862	0.0414047
Trim33	3	103279293	0.0844965	0.277266	0.19277
Hipk1	3	103739815	0.254384	0.0767865	-0.177598
Dclre1b	3	103800605	0.132168	0.0396109	-0.092557
Gm15471	3	103803129	0.0661707	0.147916	0.0817456
Ap4b1	3	103809520	-0.429833	-0.316045	0.113788
Bcl2l15	3	103832601	3.5014	3.05219	-0.449211
Rsbn1	3	103914120	-0.353259	-0.26307	0.0901892
Phtf1	3	103968110	-0.130866	-0.20572	-0.0748541
Slc16a1	3	104638668	-0.271848	-0.409489	-0.13764
Ppm1j	3	104781056	2.70708	1.76919	-0.937888
Mov10	3	104794836	0.159441	0.141469	-0.0179725
Capza1	3	104822779	-0.447198	-0.485978	-0.0387797
St7l	3	104864503	0.0854516	-0.0613754	-0.146827
Cttnbp2nl	3	105001915	-0.0634909	-0.0722227	-0.00873184
Ddx20	3	105678270	-0.185415	-0.23264	-0.047225
6530418L21Rik	3	105704599	0.34044	0.0766406	-0.263799
Rap1a	3	105727267	0.258176	0.615942	0.357766
Atp5f1	3	105942698	-0.110954	-0.0605097	0.0504446
Wdr77	3	105959369	0.00106907	0.0404282	0.0393591
Cept1	3	106502260	0.049706	-0.342457	-0.392163
4933421E11Rik	3	106684987	0.139586	0.149392	0.00980615
Hbxip	3	107278858	0.249933	0.255435	0.00550223
Rbm15	3	107326110	-0.280092	-0.818033	-0.537942
Fam40a	3	107612532	-0.187707	-0.238331	-0.0506239
4933431E20Rik	3	107888850	2.7436	2.29375	-0.449857
Gstm5	3	107895821	0.991991	1.24152	0.249525
Gstm1	3	108012255	-0.480965	-1.24702	-0.766051
Gstm4	3	108040408	0.252462	-0.444575	-0.697037
Ampd2	3	108074062	-0.109006	-0.302929	-0.193923
Gnai3	3	108107280	-0.150782	0.0536118	0.204394
Atxn7l2	3	108202222	-0.62045	-0.686449	-0.0659985
Psma5	3	108256926	0.420227	0.591707	0.17148
Sort1	3	108284091	0.137882	0.550354	0.412472
Psrc1	3	108383839	0.2932	0.420227	0.127027
Celsr2	3	108390851	0.227588	-0.652809	-0.880397
Sars	3	108424865	0.247928	0.465492	0.217564
Tmem167b	3	108556425	-0.104949	-0.565367	-0.460418
Taf13	3	108571698	-0.370693	0.61397	0.984663
Wdr47	3	108591279	-0.0585957	-0.340594	-0.281998
Clcc1	3	108653913	-0.14369	-0.301747	-0.158057
Gpsm2	3	108678638	-0.258101	0.04351	0.301611
Stxbp3a	3	108793176	-0.015389	-0.429182	-0.413793
Prpf38b	3	108902667	-0.23094	-0.196431	0.0345092
Fam102b	3	108970997	-0.155114	-1.05846	-0.903341
Prmt6	3	110246109	-0.498598	-0.26355	0.235048
Rnpc3	3	113605067	-0.761381	-0.589868	0.171513
Dph5	3	115888165	-0.815709	-0.769418	0.0462913
Slc30a7	3	115938973	0.162462	0.11763	-0.0448322
Extl2	3	116007462	-0.425049	-0.652809	-0.22776
Cdc14a	3	116272553	0.5916	-0.127718	-0.719318
Rtcd1	3	116488963	0.929457	0.657672	-0.271785
Dbt	3	116513070	-0.27328	-0.0607872	0.212492
Lrrc39	3	116562973	-0.0830378	-0.560159	-0.477121
Ccdc76	3	116581093	-0.0757246	-0.0635872	0.0121374
Sass6	3	116595008	0.351196	0.053956	-0.29724
Hiat1	3	116631164	0.0641942	-0.131057	-0.195251
Slc35a3	3	116669469	-0.306546	-0.339557	-0.033011
Agl	3	116739999	0.106884	-0.117904	-0.224788
Frrs1	3	116878227	0.29017	0.128503	-0.161667
Ptbp2	3	119718742	-0.0342932	-0.198108	-0.163815
Tmem56	3	121201761	0.561012	1.64989	1.08888
Alg14	3	121291817	0.194301	0.574378	0.380077
Cnn3	3	121426541	-0.712959	-0.580938	0.132021
F3	3	121723537	-0.758897	-0.636509	0.122388
Abcd3	3	121758909	0.0956039	0.20452	0.108916
Arhgap29	3	121953229	0.469526	0.776704	0.307178
Abca4	3	122044443	1.67649	3.62717	1.95068
Gclm	3	122245557	1.25279	0.863033	-0.389758
Dnttip2	3	122274414	0.0640125	-0.00477076	-0.0687833
Bcar3	3	122419780	0.910633	0.820936	-0.0896976
Fnbp1l	3	122538719	0.106173	0.158586	0.052413
1810037I17Rik	3	122924362	0.512846	0.640906	0.12806
Usp53	3	122933601	0.349127	-0.191044	-0.540171
Synpo2	3	123076519	1.5281	1.25514	-0.272957
Sec24d	3	123267496	1.23138	1.29253	0.0611515
Mettl14	3	123364645	0.0283327	0.0424585	0.0141258
Ugt8a	3	125865359	-0.015389	0.0422071	0.0575961
Camk2d	3	126596302	1.14924	-0.127718	-1.27696
Ank2	3	126921607	0.152206	0.149122	-0.0030837
Larp7	3	127536954	0.192578	-0.0559278	-0.248506
4930422G04Rik	3	127553489	-0.491268	-0.400162	0.0911064
Ap1ar	3	127807264	-0.55947	-0.577884	-0.018414
5730508B09Rik	3	127869688	-0.545903	-1.00219	-0.456284
Pitx2	3	129199878	0.297977	0.3148	0.0168233
Elovl6	3	129532386	0.00418711	0.348834	0.344647
Gar1	3	129824912	-0.286729	-0.174078	0.11265
Casp6	3	129901425	0.00429297	0.342602	0.338309
Sec24b	3	129982759	-0.133132	0.00793743	0.14107
Ostc	3	130695921	-0.374215	-0.53439	-0.160175
Rpl34	3	130726831	-0.504581	-0.536166	-0.0315848
Lef1	3	131110471	-0.19935	-0.28018	-0.0808306
Hadh	3	131233419	-0.152562	-0.219683	-0.0671215
Sgms2	3	131318985	-0.0357089	0.309146	0.344855
Papss1	3	131564768	-0.164549	0.167738	0.332287
Aimp1	3	132660498	-0.0457625	0.248924	0.294686
Tbck	3	132684144	-0.827939	-0.332076	0.495863
Npnt	3	132881745	0.998417	1.17294	0.174524
Gstcd	3	132981753	0.709057	1.05806	0.348999
Ppa2	3	133310110	0.241552	0.24718	0.00562858
Tet2	3	133463679	-0.461823	-0.26638	0.195444
Cenpe	3	135212563	-0.0869441	-0.272641	-0.185697
Nhedc1	3	135348029	-0.565803	0.319741	0.885544
Cisd2	3	135406412	0.562473	0.400214	-0.162259
Ube2d3	3	135438297	0.00158453	0.00773096	0.00614643
Manba	3	135485611	0.257218	-0.11178	-0.368998
Nfkb1	3	135584655	0.0348711	-0.199748	-0.234619
Ppp3ca	3	136670124	0.308419	-0.10647	-0.414889
Ddit4l	3	137621612	-0.168668	-0.488817	-0.320148
H2afz	3	137864487	-0.267349	-0.156099	0.11125
Dnajb14	3	137867675	-0.7696	-0.0467978	0.722802
Lamtor3	3	137918526	-0.0667357	-0.594102	-0.527367
Dapp1	3	137931007	-0.130866	0.795661	0.926527
Mttp	3	138089855	-0.630173	-0.755749	-0.125577
Rg9mtd2	3	138143448	0.0241919	-0.193105	-0.217297
Adh4	3	138415466	0.36012	-0.490288	-0.850408
Adh5	3	138443093	-0.416999	-0.433144	-0.0161448
Metap1	3	138458960	-0.143129	-0.261956	-0.118826
Eif4e	3	138526191	-0.190987	-0.160885	0.030102
Tspan5	3	138742195	0.754117	0.683955	-0.0701625
Rap1gds1	3	138925906	1.06468	0.604431	-0.460254
Pdlim5	3	142239586	-0.376832	-0.323924	0.0529075
Gbp3	3	142560052	-0.08024	-1.44965	-1.36941
Ccbl2	3	142701051	-0.0618248	0.0436506	0.105475
Gtf2b	3	142765226	-0.1093	-0.15483	-0.0455298
Pkn2	3	142790902	-0.323107	-0.427544	-0.104437
Lmo4	3	144188530	0.250563	-0.0346088	-0.285172
Hs2st1	3	144431103	-0.156341	-0.27806	-0.121719
2015-09-01	3	144570304	-0.20925	-0.289187	-0.0799379
Sh3glb1	3	144688844	-0.0833378	-0.0340414	0.0492964
Clca4	3	144822623	6.14215	7.71079	1.56863
Gm16233	3	144947561	0.146668	-0.899449	-1.04612
Clca6	3	144952480	0.841119	-0.127718	-0.968837
Odf2l	3	145118589	-0.71815	-0.553414	0.164736
Znhit6	3	145576208	0.0398216	-0.0190506	-0.0588722
Cyr61	3	145646971	-0.359772	-0.190002	0.16977
Ddah1	3	145758675	-0.276572	-0.212965	0.0636063
Bcl10	3	145924378	-0.133431	-0.000448227	0.132983
2410004B18Rik	3	145938014	-0.0850625	-0.320363	-0.235301
Syde2	3	145987870	0.061779	0.521091	0.459311
Ssx2ip	3	146404642	-1.23435	-1.22147	0.0128822
Gng5	3	146499834	-0.350888	-0.536442	-0.185555
Rpf1	3	146506348	0.0430946	0.0959225	0.0528278
Prkacb	3	146729579	0.0960627	-0.0372844	-0.133347
Gm10288	3	146838775	6.36738	8.90387	2.53648
Lphn2	3	148815586	-0.315949	-0.219875	0.0960736
Fubp1	3	152210458	0.172669	0.154806	-0.0178633
Fam73a	3	152273459	-0.642533	-0.79365	-0.151116
Usp33	3	152346478	-0.30279	-0.187996	0.114793
Zzz3	3	152395473	0.0317717	-0.124439	-0.15621
Pigk	3	152714100	-0.417687	-0.0813947	0.336292
Rabggtb	3	153907289	-0.35572	-0.200582	0.155138
Acadm	3	153922357	0.310043	0.502781	0.192739
Fpgt	3	155084921	0.217799	0.648507	0.430708
Zranb2	3	157534160	0.0238566	-0.0669637	-0.0908203
Cth	3	157894248	-1.14597	-0.892034	0.253939
Ankrd13c	3	157947414	-0.0651116	-0.2646	-0.199488
Srsf11	3	158010473	0.0656166	0.0353065	-0.0303102
Lrrc40	3	158036662	-0.188238	-0.187219	0.001019
Depdc1a	3	159495433	-0.0282967	0.369781	0.398078
Tmem68	4	3549041	0.817419	0.978591	0.161172
Tgs1	4	3574875	0.448802	0.13217	-0.316632
Rps20	4	3831334	0.0325155	0.0410833	0.00856781
Chchd7	4	3938888	-0.675186	-0.0688245	0.606362
Impad1	4	4762484	1.69642	1.91324	0.216819
Fam110b	4	5644090	-0.26837	-1.07709	-0.808722
Nsmaf	4	6396207	-0.304696	-0.0987661	0.20593
Car8	4	8143367	0.6675	-0.253249	-0.920749
Rab2a	4	8535644	0.0106878	0.0538354	0.0431476
Chd7	4	8690406	-0.320633	-0.151068	0.169565
Clvs1	4	9269293	-0.0126848	-0.0846491	-0.0719643
Asph	4	9448069	-0.717897	-0.69666	0.0212378
2610301B20Rik	4	10874498	0.45681	0.802573	0.345763
Plekhf2	4	10988662	0.941447	1.52375	0.582306
2310030N02Rik	4	11051045	0.20226	0.11329	-0.0889699
Trp53inp1	4	11156431	-0.439816	-0.516605	-0.0767889
Ccne2	4	11191351	-0.390929	-0.281594	0.109335
Ints8	4	11199158	0.0605144	-0.061964	-0.122478
Dpy19l4	4	11261315	0.226686	0.0339465	-0.192739
Esrp1	4	11331933	-0.513732	-0.531045	-0.0173125
1110037F02Rik	4	11485958	-0.11732	-0.00218678	0.115133
Rad54b	4	11558920	0.154755	0.496279	0.341524
Fsbp	4	11579665	0.697862	1.25817	0.560311
Gem	4	11704457	3.67649	4.58653	0.91004
Pdp1	4	11958184	-0.643679	0.20815	0.851829
Tmem67	4	12039355	-0.0206835	0.518645	0.539329
C430048L16Rik	4	12089439	0.174479	0.359269	0.18479
Rbm12b	4	12140264	-0.150231	-0.0238819	0.126349
Fam92a	4	12153409	-1.38612	-1.47847	-0.0923517
Otud6b	4	14809498	-0.0069828	-0.0338654	-0.0268826
Tmem55a	4	14864076	0.275126	-0.0780311	-0.353158
Tmem64	4	15265831	-0.567265	-0.898074	-0.33081
Decr1	4	15917240	-0.115269	-0.00953651	0.105733
Nbn	4	15957925	-0.283637	-0.0799851	0.203651
Osgin2	4	15997121	0.182292	0.147462	-0.0348294
Ripk2	4	16122733	0.191062	0.135316	-0.0557454
Cpne3	4	19519254	-0.949276	-0.948429	0.0008469
Wwp1	4	19608303	0.338619	0.137424	-0.201195
Ttpa	4	20007938	1.66268	2.09467	0.431992
Ggh	4	20042052	-0.0793357	-0.0951128	-0.0157771
Ccnc	4	21727701	-0.0013895	0.0728145	0.074204
2610029I01Rik	4	21757382	0.668835	0.612762	-0.0560732
Usp45	4	21767156	-0.0439887	0.279246	0.323235
Sfrs18	4	21847583	-0.334321	0.00478888	0.339109
Coq3	4	21879673	-0.749688	-0.629692	0.119996
Fbxl4	4	22357543	0.488862	0.0473685	-0.441493
Mms22l	4	24496451	-0.424333	-0.146556	0.277777
Ndufaf4	4	24898083	0.638664	0.527947	-0.110717
1810074P20Rik	4	25248600	-0.00582981	0.149217	0.155047
Fut9	4	25609332	0.996513	-0.00291157	-0.999425
Manea	4	26324506	0.0177779	-0.197139	-0.214917
Map3k7	4	31964097	-0.124376	-0.170894	-0.0465178
Casp8ap2	4	32615451	0.0592108	0.0155087	-0.0437021
Mdn1	4	32657119	-0.195489	-0.136872	0.0586166
Lyrm2	4	32800253	-0.528202	-0.314596	0.213605
Ankrd6	4	32804035	-0.396226	-0.354517	0.0417099
Rragd	4	32983037	0.109166	0.489594	0.380427
Ube2j1	4	33031416	-0.0731509	0.768446	0.841597
Pm20d2	4	33174230	4.42713	3.71358	-0.713545
Pnrc1	4	33245423	0.450116	0.603192	0.153076
Rngtt	4	33310311	0.581153	1.18083	0.599678
Akirin2	4	34550937	-0.425379	-0.464753	-0.0393739
Orc3	4	34570796	-0.05123	-0.104115	-0.0528851
Rars2	4	34614957	0.210825	-0.257001	-0.467826
Slc35a1	4	34663257	-0.0114024	0.19421	0.205612
1700003M02Rik	4	34688559	0.421675	-0.335826	-0.757501
Zfp292	4	34803113	0.311652	-0.0920942	-0.403746
Mob3b	4	34949074	0.775499	1.47846	0.702962
3110043O21Rik	4	35191285	0.692977	0.0467796	-0.646197
Aco1	4	40143081	0.222449	0.151141	-0.0713077
Ddx58	4	40203773	0.918216	1.35952	0.441305
Topors	4	40259601	-0.147806	0.0435534	0.19136
2010003O02Rik	4	40269569	0.277774	0.259306	-0.0184679
Ndufb6	4	40270591	0.193586	0.407849	0.214262
Aptx	4	40682382	-0.121588	-0.226571	-0.104983
Dnaja1	4	40722150	-0.934331	-0.916616	0.017715
Smu1	4	40736542	0.0964899	0.0267658	-0.0697241
B4galt1	4	40804602	-0.406879	-0.634212	-0.227333
Chmp5	4	40948407	-0.076725	-0.163575	-0.0868497
Nfx1	4	40970906	-0.273825	-0.067874	0.205951
Aqp3	4	41092722	1.02261	0.593981	-0.428627
Nol6	4	41114427	-0.0423374	-0.120594	-0.0782566
Ube2r2	4	41135743	-0.00130606	0.0433938	0.0446999
Ubap2	4	41194313	-0.0281639	-0.046175	-0.0180111
Dnajb5	4	42949814	-0.339336	-0.245287	0.0940485
1700022I11Rik	4	42969946	0.822628	0.803956	-0.0186725
Vcp	4	42979963	0.593492	0.551253	-0.0422392
Fancg	4	43002343	-0.568775	-0.870067	-0.301292
Pigo	4	43017635	-0.443389	-0.166339	0.27705
Stoml2	4	43027690	-0.458895	-0.423581	0.0353136
B230312A22Rik	4	43032414	0.124391	0.19421	0.0698195
Unc13b	4	43058953	-0.442327	-0.568291	-0.125963
Rusc2	4	43381979	1.15864	0.900065	-0.258575
Tesk1	4	43441939	-0.0802398	0.438771	0.519011
Cd72	4	43446462	-0.425049	0.438866	0.863915
Ccdc107	4	43492900	0.730157	0.872282	0.142125
E130306D19Rik	4	43496142	0.217534	0.171842	-0.045692
Tln1	4	43531519	-0.203065	-0.266456	-0.0633912
Creb3	4	43562332	-0.831306	-0.127718	0.703588
Gba2	4	43566928	-0.866004	-0.660214	0.205791
Rgp1	4	43578715	0.39101	-0.112921	-0.503931
Msmp	4	43583216	0.956597	-0.553983	-1.51058
Hint2	4	43654227	0.338038	0.128381	-0.209658
4930412F15Rik	4	43659622	9.5661	9.18969	-0.376407
Glipr2	4	43957401	1.00105	1.4275	0.426452
Clta	4	44004452	-0.298594	-0.294107	0.00448704
Gne	4	44034075	0.430178	0.146575	-0.283602
Rnf38	4	44126210	-0.121821	-0.083324	0.038497
Melk	4	44300876	-0.359901	-0.261106	0.0987959
Zcchc7	4	44755877	0.205276	0.371853	0.166577
Grhpr	4	44981395	0.531806	0.922439	0.390633
Zbtb5	4	44991242	0.233898	0.270832	0.0369334
Polr1e	4	45018583	-0.0881619	-0.169964	-0.0818019
Rg9mtd3	4	45297127	-0.533193	-0.445894	0.0872989
Dcaf10	4	45342101	-0.493436	-0.0463295	0.447107
Mcart1	4	45395923	0.20266	0.539459	0.336799
Shb	4	45423278	-0.154912	0.00848627	0.163398
Aldh1b1	4	45799022	2.07859	1.56861	-0.509982
Igfbpl1	4	45809468	0.436174	0.537863	0.101689
Tdrd7	4	45965334	1.06707	0.264599	-0.802474
Tmod1	4	46038935	0.679163	0.312102	-0.367061
Tstd2	4	46114746	0.44365	0.253057	-0.190593
Ncbp1	4	46138613	0.146022	0.0833449	-0.0626774
5830415F09Rik	4	46376505	-0.0773368	-0.0553417	0.0219951
Anp32b	4	46450902	-0.15797	-0.106404	0.0515661
Nans	4	46489248	0.00775337	-0.0257292	-0.0334826
Tbc1d2	4	46604390	-0.228714	0.38934	0.618054
Tgfbr1	4	47353222	-0.301852	-0.587149	-0.285297
Alg2	4	47465067	-0.113164	-0.161141	-0.047977
Sec61b	4	47474658	0.079057	0.326458	0.247401
Stx17	4	48124915	-0.0943403	-0.0923846	0.00195574
Erp44	4	48193323	-0.0534613	-0.45172	-0.398259
Invs	4	48279760	-0.324174	-0.894257	-0.570082
Tex10	4	48430858	-0.0415988	-0.431138	-0.389539
5730528L13Rik	4	48539935	-0.761778	-1.13392	-0.372145
Tmeff1	4	48585174	-0.12239	-0.510653	-0.388263
Murc	4	48663514	0.444636	-0.375646	-0.820282
Mrpl50	4	49512596	1.25948	1.24718	-0.0122967
Rnf20	4	49632006	-0.0721221	-0.0292125	0.0429096
Smc2	4	52439243	0.132536	0.0511212	-0.0814152
Nipsnap3b	4	53011880	1.97347	1.38008	-0.593394
Abca1	4	53030787	1.56351	1.2106	-0.352903
Slc44a1	4	53440413	0.611433	0.629147	0.0177141
Fsd1l	4	53631471	5.3347	6.12967	0.794969
Fktn	4	53713998	0.875286	0.992122	0.116836
Tmem38b	4	53826045	0.383707	0.250794	-0.132913
Zfp462	4	54945048	0.157494	0.193861	0.0363674
Rad23b	4	55350043	-0.264396	-0.301803	-0.0374069
Klf4	4	55527143	0.0835772	0.00597334	-0.0776038
Ikbkap	4	56749680	-0.0210514	-0.0180445	0.00300694
BC026590	4	56802345	-0.836683	-1.00694	-0.170253
Ctnnal1	4	56810935	0.725906	0.454453	-0.271452
Tmem245	4	56866923	0.27829	0.572981	0.294691
6430704M03Rik	4	56957173	0.154536	-0.542756	-0.697292
Epb4.1l4b	4	56991972	0.222771	0.358841	0.136071
Ptpn3	4	57190841	-0.333854	0.0919385	0.425792
Gm20459	4	57568179	0.103038	0.140582	0.0375438
Akap2	4	57717657	0.122964	0.140606	0.017642
Lpar1	4	58435255	0.0189428	-0.16598	-0.184923
AI314180	4	58798911	0.230158	0.260149	0.0299912
Ptgr1	4	58965439	-2.11403	-1.87522	0.238811
Dnajc25	4	58995062	0.137782	-0.187151	-0.324933
[truncated: 8,378 more rows]

## Sheet: Day5 S1.6
Probe	Chromosome	Start	Day5_Nons Xi-Xa	Day5_Smarcc1.6 Xi-Xa	FC (Smarc-Nons)
Mrpl15	1	4773206	-0.624212	-0.754427	-0.130216
Lypla1	1	4807788	0.314277	0.655674	0.341396
Tcea1	1	4857814	0.741882	0.662567	-0.0793156
Atp6v1h	1	5083173	-0.20456	-0.581209	-0.376649
Rb1cc1	1	6206197	-0.380132	0.102144	0.482276
Pcmtd1	1	7088920	0.661211	0.591214	-0.0699973
Rrs1	1	9545408	0.38991	0.330171	-0.0597391
Mybl1	1	9667415	-0.589331	0.443182	1.03251
Vcpip1	1	9718622	0.480513	0.331195	-0.149317
Sgk3	1	9798130	-0.0955167	-0.251411	-0.155894
Cops5	1	10024602	-0.0424509	-0.013577	0.0288739
Cspp1	1	10038218	0.0330677	0.476069	0.443001
Arfgef1	1	10137571	0.422809	0.284736	-0.138073
Prex2	1	10993465	3.21594	3.20603	-0.0099108
A830018L16Rik	1	11414105	2.01996	3.74814	1.72818
Sulf1	1	12692430	0.0496383	-0.217623	-0.267261
Slco5a1	1	12866549	2.40273	0.935222	-1.46751
Prdm14	1	13113457	-0.959455	-1.24479	-0.285333
Ncoa2	1	13139105	0.192286	0.416961	0.224676
Tram1	1	13564702	-0.0628128	-0.0200076	0.0428052
Lactb2	1	13624845	-0.336695	-0.16983	0.166864
Msc	1	14753346	-1.25949	-1.23359	0.0259032
Terf1	1	15805658	-0.269254	-0.078311	0.190943
Rpl7	1	16101295	-0.147779	-0.090312	0.0574675
Rdh10	1	16105774	-0.46616	-0.146742	0.319418
Stau2	1	16228674	0.00266361	-0.24181	-0.244474
Ube2w	1	16569782	0.248437	-0.689269	-0.937706
Tceb1	1	16642766	0.731152	-0.104306	-0.835458
Tmem70	1	16665207	0.309517	0.393624	0.0841074
Jph1	1	16994938	0.0915685	-0.530071	-0.621639
Mcm3	1	20802974	-0.0301704	0.0694752	0.0996456
Tram2	1	20996296	0.428045	1.83911	1.41106
Gsta3	1	21240589	0.692979	2.15736	1.46438
Ogfrl1	1	23366424	0.171587	0.0313487	-0.140238
B3gat2	1	23761753	0.169537	-0.195454	-0.364991
Smap1	1	23844846	0.154003	0.0775318	-0.0764709
1110058L19Rik	1	23995939	-0.529537	-1.03719	-0.507655
Fam135a	1	24010758	-0.0402341	0.043251	0.0834851
Lmbrd1	1	24678544	-0.200106	-0.546311	-0.346206
Phf3	1	30802342	-0.104354	-0.14232	-0.0379653
Ptp4a1	1	30940303	2.82825	2.98316	0.154909
Gm5698	1	30976950	1.05132	1.89569	0.844369
Prim2	1	33453811	0.328623	0.612915	0.284292
Rab23	1	33719882	0.0960751	0.137732	0.041657
Bag2	1	33745484	-0.563994	-0.782379	-0.218385
Zfp451	1	33760472	-0.00649071	0.172725	0.179215
Dst	1	34011825	0.290492	0.783192	0.4927
Ccdc115	1	34436671	0.797568	0.497851	-0.299716
Imp4	1	34439851	0.234362	0.372032	0.13767
Ptpn18	1	34459746	-2.40257	-2.92247	-0.519896
C230030N03Rik	1	34678188	0.373969	-0.436882	-0.810851
Arhgef4	1	34721924	0.362254	-0.0477233	-0.409977
Fam168b	1	34813219	-0.118811	-0.141832	-0.0230212
Plekhb2	1	34849976	-0.0598931	0.238581	0.298475
Hs6st1	1	36068400	-0.134764	0.278512	0.413276
Uggt1	1	36141530	0.202071	0.11391	-0.0881605
Kansl3	1	36335730	-0.157221	-0.202487	-0.0452666
Lman2l	1	36422065	-0.419581	0.0537581	0.473339
Cnnm4	1	36471620	0.534533	0.243617	-0.290916
Cnnm3	1	36511867	-0.319538	-0.16089	0.158648
Ankrd39	1	36538173	0.587293	0.721664	0.134371
Sema4c	1	36548642	-0.28897	-0.055397	0.233573
Fam178b	1	36562694	0.464783	-0.172211	-0.636994
Cox5b	1	36691487	0.727236	0.585353	-0.141883
Actr1b	1	36699202	0.0277863	-0.0265255	-0.0543118
Tmem131	1	36792191	0.0699673	-0.0219221	-0.0918894
6330578E17Rik	1	37417084	0.345836	0.175379	-0.170456
Mrpl30	1	37890477	-0.138329	-0.124579	0.0137506
Txndc9	1	37983867	-0.131297	-0.0802326	0.0510645
Rev1	1	38052787	0.112288	-0.367341	-0.47963
Aff3	1	38177326	0.0713806	-0.104307	-0.175688
Chst10	1	38863877	-0.279941	0.310731	0.590672
Pdcl3	1	38987814	-0.0151339	0.0819778	0.0971117
D1Bwg0212e	1	39534992	0.576519	0.297184	-0.279335
Gm15832	1	39547570	0.398592	0.598976	0.200383
Rnf149	1	39551296	0.0127358	0.471777	0.459042
Map4k4	1	39900913	0.635462	0.872901	0.23744
Mrps9	1	42851233	-0.297706	-0.419403	-0.121697
Tgfbrap1	1	43047269	0.0620246	-0.597846	-0.659871
AI597479	1	43098710	0.210586	0.173031	-0.0375547
Fhl2	1	43123074	-1.77359	-1.58973	0.183855
Nck2	1	43445751	0.214439	0.373015	0.158576
Uxs1	1	43746966	-0.124811	-0.00477123	0.12004
Tpp2	1	43934002	-0.0575991	0.0721464	0.129745
1700029F09Rik	1	44086613	0.113936	0.08179	-0.0321465
Kdelc1	1	44091463	0.223625	0.253829	0.0302033
Bivm	1	44118957	0.865109	0.271842	-0.593267
Ercc5	1	44147847	0.572831	0.828839	0.256008
Wdr75	1	45795166	-0.100162	0.00496388	0.105125
Slc40a1	1	45908070	0.30511	0.244843	-0.0602679
Slc39a10	1	46807544	0.511351	0.897616	0.386265
Obfc2a	1	51469498	0.350109	0.270089	-0.0800204
Myo1b	1	51749765	-0.784418	-0.454406	0.330012
Stat1	1	52119438	-0.695909	-1.34135	-0.645436
Gls	1	52163448	-0.102135	-0.0539751	0.0481601
Nab1	1	52457294	0.226411	-0.288731	-0.515143
Tmem194b	1	52630705	-0.1186	-0.479346	-0.360746
Mfsd6	1	52656286	0.425315	1.1758	0.750486
Hibch	1	52845013	-0.0788379	0.24544	0.324277
1700019D03Rik	1	52922324	2.862	3.71445	0.852454
Pms1	1	53189187	-0.230634	-0.233348	-0.00271463
Ormdl1	1	53297095	0.282995	0.362261	0.0792663
Osgepl1	1	53313624	0.0283551	-0.14975	-0.178105
Asnsd1	1	53325507	1.05807	0.595245	-0.462829
Stk17b	1	53755506	0.059514	-0.221031	-0.280545
Hecw2	1	53806882	-0.297151	-0.245584	0.0515671
Gtf3c3	1	54397581	-0.497843	-0.178307	0.319536
Pgap1	1	54473000	-0.00863934	0.0338559	0.0424953
Sf3b1	1	54985169	-0.171339	-0.0213699	0.149969
Coq10b	1	55052770	0.25812	0.308595	0.0504751
Hspd1	1	55077835	-0.387661	-0.403025	-0.0153637
Hspe1	1	55088132	0.557871	0.629989	0.0721178
Mob4	1	55131231	-0.245543	0.34195	0.587492
Mars2	1	55237177	-0.761616	-0.660123	0.101493
1110034B05Rik	1	57388237	-0.0955169	0.465059	0.560576
9430016H08Rik	1	57406328	0.0955319	0.0476961	-0.0478358
Spats2l	1	57774162	1.01996	-0.264771	-1.28473
Kctd18	1	57955101	0.23799	0.615586	0.377595
Sgol2	1	57995971	0.411393	0.680256	0.268864
Bzw1	1	58393136	-0.144939	-0.161669	-0.0167303
Clk1	1	58410189	-0.0251279	-0.53315	-0.508022
Ppil3	1	58430994	-0.111284	-0.213654	-0.10237
Nif3l1	1	58445151	0.242327	-0.201983	-0.444309
Orc2	1	58462771	0.202748	0.155103	-0.0476456
Fam126b	1	58522806	-0.365356	-0.0185766	0.34678
Ndufb3	1	58586384	-0.368283	-0.508116	-0.139833
Trak2	1	58900449	-0.103929	0.132176	0.236105
Tmem237	1	59100594	0.0468764	0.176594	0.129718
Mpp4	1	59120936	-0.516093	-0.128154	0.387939
Als2	1	59162926	-0.0541759	0.17197	0.226146
Fzd7	1	59482147	0.260811	-0.0506487	-0.31146
Nop58	1	59685006	-0.295439	-0.301914	-0.00647545
Fam117b	1	59913006	-0.0411968	-0.16727	-0.126073
Wdr12	1	60076868	-0.0177526	-0.130108	-0.112356
Nbeal1	1	60180599	-0.203045	-0.287171	-0.084126
Cyp20a1	1	60343323	0.742366	0.618853	-0.123513
Abi2	1	60409619	0.0160518	0.0388184	0.0227666
Raph1	1	60483236	-0.538646	0.192086	0.730732
Nrp2	1	62703285	-1.13734	-1.58178	-0.444448
Ino80d	1	62958418	0.0578728	0.337203	0.27933
Gm11602	1	63114471	-0.187439	-0.0154974	0.171942
Ndufs1	1	63143596	-0.250506	-0.31496	-0.0644536
Eef1b2	1	63176825	-0.11015	-0.189884	-0.0797339
Gm11607	1	63200313	0.219985	-0.671347	-0.891332
Zdbf2	1	63273265	0.0151086	-0.143835	-0.158943
Adam23	1	63445891	2.67231	2.22368	-0.448627
Fastkd2	1	63730614	-0.19775	-0.310358	-0.112608
Klf7	1	64029447	0.539487	0.190141	-0.349346
Creb1	1	64532804	0.209937	-0.0331454	-0.243083
Mettl21a	1	64606473	0.773589	0.843226	0.0696368
2810408I11Rik	1	64679871	0.334167	1.29162	0.957454
Ccnyl1	1	64690455	-0.402775	-0.216781	0.185994
Fzd5	1	64730560	0.169944	-0.104306	-0.274251
Plekhm3	1	64785983	0.14879	0.198762	0.0499721
D630023F18Rik	1	65100619	0.740985	0.454893	-0.286092
Idh1	1	65158616	-0.441409	-0.281911	0.159497
Pikfyve	1	65186750	-0.217664	-0.284342	-0.0666776
Mtap2	1	66175273	0.140111	1.89569	1.75558
Rpe	1	66700831	-0.239906	-0.358063	-0.118157
Acadl	1	66830839	-0.199388	-0.210827	-0.0114393
Lancl1	1	67000517	0.0816102	-0.522033	-0.603643
Ikzf2	1	69531214	-0.240947	-1.03719	-0.796245
Bard1	1	71027498	-0.782416	-0.762119	0.0202966
Atic	1	71557150	-0.244308	-0.303948	-0.0596409
Fn1	1	71585523	-0.311736	-0.287394	0.0243421
Mreg	1	72159233	0.75248	0.809654	0.0571737
Pecr	1	72259167	2.65739	3.26493	0.607537
Xrcc5	1	72307421	0.201377	0.102234	-0.099143
Smarcal1	1	72583251	0.00528383	0.0686784	0.0633945
Rpl37a	1	72711260	0.104402	0.365555	0.261154
Igfbp2	1	72824503	-0.258383	-0.022532	0.235851
Igfbp5	1	72857932	0.685843	0.274205	-0.411638
Tns1	1	73910231	0.474799	0.358484	-0.116315
Arpc2	1	74236497	0.113846	0.0772405	-0.0366054
Aamp	1	74279840	-0.106391	-0.0885882	0.0178032
Pnkd	1	74284930	-0.0127168	0.323442	0.336159
Tmbim1	1	74288247	0.415098	-0.145529	-0.560627
Ctdsp1	1	74391509	-0.252362	-0.0682373	0.184124
Usp37	1	74435510	0.187276	0.428603	0.241326
Rqcd1	1	74506058	-0.182905	-0.366043	-0.183138
Plcd4	1	74542888	0.0134177	-0.67259	-0.686008
Zfp142	1	74565127	0.286192	-0.0141091	-0.300302
Bcs1l	1	74588289	-0.907444	-0.476275	0.43117
Rnf25	1	74593748	-0.150378	0.174669	0.325047
Ttll4	1	74661745	-0.400127	-0.645515	-0.245389
Nhej1	1	74967139	-0.0497134	0.233862	0.283576
1810031K17Rik	1	75134554	-0.35558	-0.250157	0.105423
Fam134a	1	75142786	0.223856	0.754518	0.530662
Zfand2b	1	75168646	0.240911	-0.308321	-0.549231
Abcb6	1	75171717	0.286952	0.127509	-0.159443
Atg9a	1	75180866	0.0216665	-0.227163	-0.24883
Ankzf1	1	75192151	-0.0860877	-0.249737	-0.16365
Stk16	1	75210838	0.0794091	-0.133651	-0.21306
Tuba4a	1	75214974	-0.714809	-0.817208	-0.102399
Ptprn	1	75247041	0.961067	0.954587	-0.0064795
Dnpep	1	75307896	-0.18336	-0.695292	-0.511932
Des	1	75360329	1.42233	1.41027	-0.0120643
Speg	1	75375297	-0.338373	0.664368	1.00274
Gmppa	1	75435930	-0.191519	0.15656	0.348079
Chpf	1	75474569	0.194453	-0.43729	-0.631743
Obsl1	1	75479310	0.02705	-0.305941	-0.332991
Stk11ip	1	75521529	0.0662341	0.625194	0.558959
Slc4a3	1	75546266	0.740984	0.973696	0.232712
Epha4	1	77367185	1.85557	0.310731	-1.54484
Farsb	1	78417958	0.281452	0.0484829	-0.232969
Acsl3	1	78657825	-0.0775943	-0.104306	-0.0267115
Utp14b	1	78658038	-0.0254693	-0.382462	-0.356993
Ap1s3	1	79606876	-0.206311	-0.125575	0.0807362
Wdfy1	1	79702262	-0.00805426	-0.324314	-0.31626
Mrpl44	1	79776018	0.218048	0.0138745	-0.204173
Serpine2	1	79794197	-0.765669	-1.01442	-0.248752
Gm5529	1	79922536	1.26948	1.76168	0.492196
Cul3	1	80264923	-0.0982995	-0.0525246	0.0457749
Rhbdd1	1	82316452	-0.0370212	-0.575197	-0.538176
Mff	1	82724890	-0.13491	-0.0599122	0.0749979
Agfg1	1	82839483	-0.0646143	-0.14772	-0.083106
Pid1	1	84036296	1.50127	0.767686	-0.733585
Trip12	1	84721189	-0.0738211	-0.0905867	-0.0167656
Cab39	1	85793441	0.0616083	-0.189195	-0.250803
Itm2c	1	85894281	-0.528149	-0.00669575	0.521453
2810459M11Rik	1	86045863	1.25241	2.39819	1.14579
Psmd1	1	86064387	-0.08389	0.04737	0.13126
RP24-308M3.1	1	86133637	-0.191473	0.145386	0.336858
Armc9	1	86154780	-0.00315237	0.0518124	0.0549648
B3gnt7	1	86303221	0.147526	0.179486	0.0319605
Ncl	1	86344719	-0.00916862	-0.0713587	-0.0621901
Ptma	1	86526736	-0.860336	-0.843924	0.0164118
Cops7b	1	86582904	0.241079	0.153345	-0.0877347
Dis3l2	1	86703804	0.659371	-0.0612378	-0.720608
Eif4e2	1	87213914	-0.0274224	0.0857654	0.113188
Gigyf2	1	87326998	0.241236	-0.429577	-0.670814
Ngef	1	87476834	-1.04661	0.274205	1.32081
Inpp5d	1	87620312	0.437243	-0.0560513	-0.493295
Atg16l1	1	87755870	-0.110545	-0.0597405	0.0508046
Dgkd	1	87853287	-0.0626931	0.0277395	0.0904326
Usp40	1	87945121	-0.357258	-0.407498	-0.05024
Hjurp	1	88262471	0.021297	0.463583	0.442286
Arl4c	1	88673125	-0.15368	0.0958676	0.249548
Sh3bp4	1	89070415	-0.482341	-0.0501728	0.432168
Agap1	1	89454811	-0.267764	-0.365799	-0.0980354
Cxcr7	1	90203980	-0.226761	0.0932932	0.320055
Cops8	1	90603425	0.459492	0.283918	-0.175574
Lrrfip1	1	90998727	-0.811236	-0.827893	-0.0166569
Ube2f	1	91250311	0.0428109	-0.275918	-0.318729
Scly	1	91298338	-0.251253	0.333099	0.584352
Fam132b	1	91366430	-0.690675	-0.777496	-0.0868208
Ilkap	1	91375831	-0.0541959	-0.143476	-0.0892806
Hes6	1	91411483	0.521006	0.919345	0.39834
Traf3ip1	1	91494668	-0.353829	-0.0665045	0.287324
Asb1	1	91540565	-0.612735	-0.533991	0.0787439
Hdac4	1	91932757	-0.367429	0.204644	0.572073
Ndufa10	1	92439010	0.214762	0.208716	-0.00604582
Gpc1	1	92831645	-0.369082	-0.0254512	0.343631
Dusp28	1	92906989	2.15241	1.31073	-0.84168
Rnpepl1	1	92910783	-0.142438	-0.241811	-0.0993726
Capn10	1	92934376	-0.367889	0.111422	0.479311
Kif1a	1	93015456	-0.369362	0.179486	0.548849
Mterfd2	1	93299211	-0.134616	-0.613778	-0.479162
Pask	1	93308770	-0.137511	0.0331969	0.170708
Ppp1r7	1	93342854	0.10181	-0.421985	-0.523795
Hdlbp	1	93405940	0.188013	-0.0233269	-0.21134
2002-09-01	1	93478964	0.14648	0.127131	-0.0193486
Stk25	1	93621902	0.313447	0.752048	0.438601
Bok	1	93685694	0.400788	-0.261032	-0.661821
Thap4	1	93705391	-0.102338	-0.11436	-0.0120225
Atg4b	1	93751500	-0.386194	-0.165707	0.220488
Dtymk	1	93792576	0.0698996	0.22048	0.150581
Ing5	1	93803965	-0.133787	-0.0707893	0.0629973
D2hgdh	1	93825240	0.771216	-0.426235	-1.19745
Fam174a	1	95313628	-0.406978	0.138965	0.545943
Ppip5k2	1	97706048	0.186293	-0.0161753	-0.202468
Gin1	1	97770172	0.412087	-0.773101	-1.18519
Pam	1	97795114	-0.41039	0.112504	0.522895
Pign	1	105518422	0.664656	0.402653	-0.262002
2310035C23Rik	1	105663861	0.0228777	-0.415346	-0.438224
Zcchc2	1	105990406	0.0823646	0.19862	0.116256
Phlpp1	1	106171752	-0.518547	-0.541712	-0.0231645
Kdsr	1	106720410	-0.00426769	0.0228057	0.0270734
Vps4b	1	106764071	0.0168867	0.15947	0.142583
Dsel	1	111858702	-0.549693	0.987616	1.53731
Tsn	1	118298517	-0.100046	-0.069737	0.0303092
Mki67ip	1	118321839	0.668497	0.469849	-0.198648
Clasp1	1	118389058	-0.626031	-0.669506	-0.0434752
Tfcp2l1	1	118627945	0.697554	1.15046	0.45291
Gli2	1	118834132	-0.927639	-0.876038	0.0516019
Ralb	1	119470305	-0.327187	0.456809	0.783996
Epb4.1l5	1	119545033	0.250375	-0.146432	-0.396807
Ptpn4	1	119658044	0.474799	0.632659	0.15786
Tmem177	1	119907890	-0.202432	-0.0893564	0.113076
Dbi	1	120113280	0.195089	-0.137729	-0.332819
Steap3	1	120190757	2.86953	2.3227	-0.546827
Insig2	1	121304353	-0.0586801	-0.500235	-0.441555
Ccdc93	1	121431049	-0.244805	-0.664068	-0.419263
Ddx18	1	121553835	-0.449723	-0.416883	0.0328398
Actr3	1	125392905	0.168818	0.145018	-0.0238008
Slc35f5	1	125561016	0.0850554	-0.849734	-0.934789
Mgat5	1	127204986	0.509345	3.31073	2.80139
Ccnt2	1	127774164	0.0696702	-0.128496	-0.198166
Rab3gap1	1	127868773	0.443256	0.128139	-0.315116
Zranb3	1	127954184	-0.0361385	-0.379941	-0.343802
R3hdm1	1	128103306	-0.30497	0.690375	0.995346
Ubxn4	1	128244181	-0.013763	0.182976	0.196739
Mcm6	1	128331591	-0.0560217	-0.146224	-0.0902023
Dars	1	128363708	-0.500252	-0.441888	0.0583639
Cd55	1	130439027	-0.526566	-0.263784	0.262782
Pfkfb2	1	130689043	0.130196	-0.0603633	-0.190559
Mapkapk2	1	131053704	-0.174434	-0.201604	-0.0271702
Dyrk3	1	131128441	-0.461407	-0.459357	0.00204992
Eif2d	1	131153181	-0.0675597	-0.0286541	0.0389056
Srgap2	1	131285251	0.51232	0.833918	0.321598
Fam72a	1	131527903	-0.222629	-0.566211	-0.343582
Pm20d1	1	131797381	0.135809	-0.228295	-0.364104
Slc41a1	1	131827493	-0.0651431	-0.578238	-0.513094
Nucks1	1	131910458	0.143495	0.20192	0.058425
Elk4	1	132007607	-0.175688	-0.200522	-0.0248342
Mfsd4	1	132022806	-0.404148	-0.54137	-0.137222
Cdk18	1	132113550	0.0403669	0.0847273	0.0443604
Nuak2	1	132316126	0.462172	-1.14384	-1.60601
Tmcc2	1	132356315	-1.34648	-1.35669	-0.0102153
Dstyk	1	132417453	-0.688342	-0.841272	-0.15293
Rbbp5	1	132477367	-0.334029	-0.27748	0.0565486
Nfasc	1	132564691	-1.30034	-1.40687	-0.106533
Mdm4	1	132989845	0.0574789	0.129651	0.0721717
Ppp1r15b	1	133131143	-0.107416	0.0303769	0.137793
Plekha6	1	133246097	-0.385024	0.710138	1.09516
Etnk2	1	133363572	1.22641	0.877546	-0.348865
Sox13	1	133382303	0.509705	-0.0799222	-0.589627
Zc3h11a	1	133619871	-0.192503	-0.208203	-0.0156999
Zbed6	1	133619940	-0.161806	-0.242373	-0.0805674
Atp2b4	1	133702674	-0.40162	0.015275	0.416895
Btg2	1	134075170	-0.282902	-0.472985	-0.190083
Ppfia4	1	134296783	-0.893883	-0.58296	0.310923
Tmem183a	1	134346097	0.386458	-0.0671077	-0.453566
Cyb5r1	1	134405781	1.97184	1.3724	-0.599436
Adipor1	1	134415378	0.200615	-0.160039	-0.360654
Klhl12	1	134455531	-0.238711	-0.221876	0.0168347
Rabif	1	134494660	-1.23045	-0.599071	0.631375
Kdm5b	1	134560171	-0.218975	-0.0615425	0.157432
Ppp1r12b	1	134754658	-0.552724	-0.0150397	0.537684
Ube2t	1	134962565	0.205913	0.186035	-0.0198774
Arl8a	1	135146824	-0.0258079	0.322508	0.348316
Gm4204	1	135232045	7.07941	4.60535	-2.47406
Elf3	1	135253574	0.0522022	0.235004	0.182802
Rnpep	1	135262712	-0.122824	0.171328	0.294152
Timm17a	1	135301532	0.096756	-0.132052	-0.228808
Ipo9	1	135382312	-0.0118117	0.0738816	0.0856934
Nav1	1	135434580	-0.327855	0.0506682	0.378523
Csrp1	1	135720061	-0.226826	-0.304243	-0.0774169
Phlda3	1	135766119	-0.0506988	0.144642	0.195341
Lad1	1	135818598	-0.39903	-0.0546188	0.344411
Tmem9	1	136008219	0.274101	0.240653	-0.0334487
Kif21b	1	136131389	0.215685	-0.0465908	-0.262276
5730559C18Rik	1	136213522	0.670686	0.134881	-0.535805
Camsap2	1	136268123	-0.108668	-0.18752	-0.0788512
Ddx59	1	136415271	-0.909104	-1.13078	-0.221675
Kif14	1	136467958	-0.214287	0.0324287	0.246716
Zfp281	1	136624901	-0.186511	-0.61283	-0.426319
Nr5a2	1	136843584	1.25241	0.166547	-1.08586
Nek7	1	138484714	-0.348283	-0.349419	-0.00113632
Dennd1b	1	138963436	-0.943513	-0.395086	0.548427
Zbtb41	1	139422383	0.153511	-0.806626	-0.960137
Aspm	1	139454773	0.00614786	0.0771208	0.0709729
Cdc73	1	143598797	0.323169	0.591826	0.268657
Glrx2	1	143739029	-0.0511227	-0.25631	-0.205187
Trove2	1	143750790	-0.163834	0.238295	0.402129
Uchl5	1	143777278	0.169282	0.265378	0.0960951
BC003331	1	150361305	0.339699	-0.678543	-1.01824
Tpr	1	150392838	0.0685711	0.184207	0.115636
Hmcn1	1	150563527	-0.380919	1.53955	1.92047
Ivns1abp	1	151344498	0.0250616	-0.0739327	-0.0989943
1200016B10Rik	1	151367699	0.0817881	0.00110579	-0.0806823
1190005F20Rik	1	151428648	0.122735	0.445528	0.322792
Rnf2	1	151469406	0.308062	0.255022	-0.05304
Fam129a	1	151571186	0.630308	1.14945	0.519142
Edem3	1	151755374	-0.0352163	0.249531	0.284748
1700025G04Rik	1	151884524	-0.36951	-0.75412	-0.38461
Arpc5	1	152766542	0.0577288	0.297997	0.240268
Smg7	1	152836996	-0.0697866	0.118085	0.187872
Nmnat2	1	152955101	1.99412	1.03062	-0.963498
Lamc1	1	153218922	-0.155427	-0.305709	-0.150281
E330020D12Rik	1	153404827	4.22641	6.43485	2.20844
Dhx9	1	153455758	-0.187651	-0.0464029	0.141248
Npl	1	153503016	0.260627	0.272257	0.0116297
Rgs16	1	153740349	0.395469	-0.417464	-0.812934
Glul	1	153899944	-0.671457	-0.638643	0.032814
Ier5	1	155096367	-0.267698	0.363472	0.63117
Stx6	1	155158703	-0.267698	-0.0313749	0.236323
Xpr1	1	155275701	0.458795	0.64515	0.186355
Acbd6	1	155558120	-0.116201	-0.846606	-0.730405
Qsox1	1	155778155	-0.689196	-0.266058	0.423138
Cep350	1	155844966	-0.65191	-0.476678	0.175232
Tor1aip2	1	156035403	-0.301754	0.0111709	0.312924
Tdrd5	1	156255296	0.528335	-0.859194	-1.38753
Soat1	1	156428108	-0.537396	-0.522759	0.014637
Abl2	1	156558786	-0.0542407	0.252725	0.306966
Tor3a	1	156653617	-0.295944	-0.713315	-0.417371
Fam20b	1	156678545	-0.166902	0.271392	0.438294
Ralgps2	1	156804166	0.22743	0.617158	0.389728
Rasal2	1	157135183	0.705703	-0.0728283	-0.778532
2810025M15Rik	1	157412352	0.577673	0.38936	-0.188313
BC026585	1	157458580	0.14349	0.205476	0.061986
Rfwd2	1	159232326	-0.160715	-0.140679	0.0200362
Cacybp	1	160202367	-0.491546	-0.178766	0.31278
Rc3h1	1	160906418	-0.0650005	-0.0610766	0.00392389
Gas5	1	161034422	-0.193048	-0.0509434	0.142104
Klhl20	1	161088375	0.243285	-0.543191	-0.786477
Prdx6	1	161240112	0.205863	-0.127958	-0.333821
AI848100	1	161816112	-0.388124	0.208284	0.596408
Mettl13	1	162532127	0.0690188	-0.0126061	-0.081625
Vamp4	1	162570515	-0.549029	-0.668208	-0.119179
Prrc2c	1	162673402	-0.173194	-0.267951	-0.0947571
Gorab	1	163384909	0.196249	0.00915146	-0.187098
Kifap3	1	163779583	0.0385757	0.51185	0.473275
Scyl3	1	163929100	-0.235808	0.0843549	0.320163
BC055324	1	163945993	-0.0918088	-0.207494	-0.115685
Slc19a2	1	164249046	-0.0737934	-0.13468	-0.0608864
4930455F23Rik	1	164275585	-0.322927	0.492338	0.815265
Blzf1	1	164289800	0.152831	-0.176715	-0.329546
Nme7	1	164312879	0.126875	0.0345216	-0.0923538
Atp1b1	1	164437267	-0.0420775	-0.118246	-0.0761681
Sft2d2	1	165174341	0.467586	0.45863	-0.00895644
Tiprl	1	165214922	-0.013792	0.416026	0.429818
Dcaf6	1	165329511	0.33564	-0.0123839	-0.348024
Brp44	1	165461037	-0.239907	0.979758	1.21966
Mpzl1	1	165592181	-0.191217	-0.152962	0.0382552
Rcsd1	1	165648945	-0.877048	-0.533062	0.343985
Creg1	1	165763746	-0.389248	-0.227163	0.162085
Cd247	1	165788681	0.0155144	-0.181347	-0.196862
Pou2f1	1	165865154	0.10022	0.0327611	-0.0674586
Dusp27	1	166098153	2.06887	1.55174	-0.517131
Gpa33	1	166130238	-0.595087	-1.24033	-0.64524
Mael	1	166201385	2.16082	1.20603	-0.954789
Tada1	1	166379097	-0.174372	0.352072	0.526444
Pogk	1	166384622	0.450971	0.616977	0.166006
Uck2	1	167226090	-0.127578	-0.284555	-0.156977
Aldh9a1	1	167349991	-0.137186	-0.566978	-0.429793
Pbx1	1	168153527	0.0499134	0.0915327	0.0416193
Nuf2	1	169497934	-0.23041	-0.17054	0.0598698
Hsd17b7	1	169949535	0.698032	0.833537	0.135504
Uap1	1	170141938	-0.575171	-0.906019	-0.330848
Uhmk1	1	170193420	0.0933666	-0.0199785	-0.113345
Atf6	1	170704457	-0.379201	-0.225194	0.154007
Gm9929	1	170868645	-0.0118589	-0.426235	-0.414376
Dusp12	1	170873498	0.205101	0.179753	-0.0253477
Sdhc	1	171127165	0.279604	0.368012	0.0884075
Nr1i3	1	171213970	-0.0718656	-0.222951	-0.151085
Tomm40l	1	171217802	-0.0632763	-0.0309334	0.0323429
Ndufs2	1	171234853	-0.225061	-0.255696	-0.0306344
B4galt3	1	171270328	-0.252486	-1.01354	-0.761055
Ppox	1	171275990	-0.252242	-0.11669	0.135552
Usp21	1	171281945	-0.0679045	-0.219018	-0.151114
Ufc1	1	171288563	-0.111198	-0.615807	-0.504609
Dedd	1	171329145	0.0591311	0.833918	0.774786
Nit1	1	171338008	-0.0139027	0.686241	0.700143
Pvrl4	1	171370099	0.61302	-0.326699	-0.939719
Usf1	1	171411313	-0.185122	-0.0653467	0.119775
Tstd1	1	171419033	-0.288162	-0.153216	0.134945
F11r	1	171437535	-0.219228	-0.264638	-0.0454102
Vangl2	1	172000960	-0.0880227	-0.346381	-0.258358
Ncstn	1	172066013	-0.346628	-0.148123	0.198505
Copa	1	172082529	-0.362795	-0.372448	-0.00965309
Pex19	1	172126755	0.605787	0.535162	-0.0706244
Dcaf8	1	172148015	-0.400906	-0.295226	0.105679
Pea15a	1	172196728	-0.918639	-0.637884	0.280756
Igsf8	1	172261641	-2.27083	-1.94303	0.327809
Pigm	1	172376531	-0.536785	-0.453542	0.0832433
Igsf9	1	172481788	0.245675	0.0263624	-0.219312
Tagln2	1	172500047	0.153304	0.15517	0.00186634
Spna1	1	174172776	-2.26726	-3.42779	-1.16053
Fmn2	1	174501825	-0.835758	-1.62277	-0.787016
Fh1	1	175600374	-0.242023	-0.118351	0.123672
Chml	1	175686488	-0.358551	-0.185227	0.173325
Exo1	1	175880778	-0.024673	-0.000936985	0.023736
Cep170	1	176733653	0.160244	0.278163	0.117919
Akt3	1	177020073	-0.203577	-0.56997	-0.366394
Zfp238	1	177444661	0.034544	1.19525	1.16071
Adss	1	177762962	-0.204658	-0.080133	0.124525
Pppde1	1	178187417	-0.684515	-0.785028	-0.100513
Fam36a	1	178319130	0.044208	0.255869	0.211661
Gm16586	1	178321108	0.101284	0.184319	0.0830355
Hnrnpu	1	178323074	0.0482845	-0.0517187	-0.100003
Smyd3	1	178951960	-0.277577	-0.807106	-0.529528
Tfb2m	1	179528055	-0.352293	-1.2283	-0.876003
Cnst	1	179546370	-0.0647111	-0.104307	-0.0395956
Sccpdh	1	179668210	0.746603	1.18746	0.440856
Ahctf1	1	179744894	-0.108579	-0.178405	-0.0698261
Gm10518	1	179803376	0.100881	0.0543916	-0.046489
Cdc42bpa	1	179960472	0.1398	-0.123936	-0.263736
Psen2	1	180227004	0.191364	0.573765	0.382401
Parp1	1	180568955	-0.0398159	-0.0140305	0.0257854
Lin9	1	180641150	0.107062	0.251174	0.144112
Acbd3	1	180726043	0.808623	-0.261032	-1.06966
BC031781	1	180851151	0.299114	0.333516	0.0344014
Lefty2	1	180893108	0.516691	0.55483	0.0381389
Pycr2	1	180904274	0.197548	-0.115361	-0.31291
Lefty1	1	180935022	-0.00132132	0.144206	0.145527
Tmem63a	1	180942344	-0.34443	-1.27714	-0.932713
Nvl	1	181093423	0.405008	0.174314	-0.230694
Cnih4	1	181150931	0.22503	0.304158	0.0791282
Wdr26	1	181173228	-0.192609	-0.373123	-0.180514
Lbr	1	181815316	-0.252015	-0.312173	-0.0601578
Enah	1	181904445	0.42435	0.738346	0.313996
Srp9	1	182124737	-1.11496	-0.743147	0.371808
Degs1	1	182275772	-0.246008	-0.46207	-0.216061
Fbxo28	1	182313102	-0.186552	-0.147896	0.0386562
Trp53bp2	1	182409172	-0.644775	-0.450081	0.194694
Capn2	1	182467256	-0.475221	0.337698	0.812919
Susd4	1	182763860	-1.30837	-0.833235	0.47513
Disp1	1	183086264	0.11819	-0.195072	-0.313262
Brox	1	183276342	0.400178	0.487816	0.0876379
Aida	1	183297060	0.571908	0.421762	-0.150145
CAAA01083517.1	1	183326725	-0.157673	0.174577	0.33225
CAAA01083517.2	1	183388981	-0.409178	-0.625653	-0.216475
Mosc2	1	184813068	-0.45975	-0.31987	0.139881
Mark1	1	184896443	-0.580944	-1.25863	-0.677691
Rab3gap2	1	185204168	-0.36944	-0.581405	-0.211966
Iars2	1	185284726	-0.0574865	-0.208168	-0.150681
Bpnt1	1	185332149	-0.168051	-0.740799	-0.572748
Eprs	1	185363095	-0.22295	-0.337683	-0.114733
Lyplal1	1	186087731	1.27764	0.785135	-0.492502
Rrp15	1	186720978	-0.0727634	-0.305787	-0.233023
D1Pas1	1	186967416	-0.150483	-0.118382	0.0321014
Gpatch2	1	187215508	0.159123	-0.0150394	-0.174162
Kctd3	1	188971098	-0.0289106	0.0152206	0.0441313
Cenpf	1	189640599	-0.231272	-0.207439	0.0238323
Ptpn14	1	189728268	-0.312464	-0.233651	0.0788131
Smyd2	1	189880492	-0.0333223	-0.30784	-0.274518
Rps6kc1	1	190700202	0.229362	-0.563738	-0.793101
Angel2	1	190925112	-0.157375	-0.172555	-0.0151796
Vash2	1	190947648	-0.325815	0.203816	0.52963
Mfsd7b	1	191005832	0.377854	-0.168916	-0.54677
Nsl1	1	191063012	-0.0405807	0.205143	0.245723
Atf3	1	191170296	-0.0202289	0.111422	0.131651
Tmem206	1	191325912	-0.0166616	-0.436882	-0.420221
Ppp2r5a	1	191351981	-0.0723095	0.0656185	0.137928
Dtl	1	191537365	0.233846	0.197157	-0.0366883
Ints7	1	191575763	0.481115	0.364598	-0.116517
Lpgat1	1	191717834	0.399374	0.282205	-0.117169
Nek2	1	191821444	-0.282395	-0.316156	-0.0337615
Slc30a1	1	191906767	0.156022	0.828579	0.672557
Sertad4	1	192844431	0.54569	-0.154933	-0.700623
Syt14	1	192897307	0.375789	-0.441342	-0.81713
Diexf	1	193104403	0.0965018	-0.361638	-0.45814
Irf6	1	193153112	0.471067	-0.519344	-0.990411
A130010J15Rik	1	193168049	1.70175	2.12949	0.427741
Fam171a1	2	3114224	0.207552	-0.104306	-0.311859
Nmt2	2	3284212	0.0528426	-0.0849409	-0.137784
Rpp38	2	3328949	-0.380919	0.127019	0.507938
Dclre1c	2	3424131	-0.17731	0.410267	0.587577
Suv39h2	2	3455815	-0.299462	0.0897412	0.389203
Hspa14	2	3488850	-0.0731297	0.0756178	0.148747
Fam107b	2	3613758	-0.354709	-0.449803	-0.0950937
Prpf18	2	4622058	0.144961	0.0958071	-0.0491543
Sephs1	2	4881564	-0.149698	-0.169013	-0.0193152
Phyh	2	4919019	1.98465	1.71672	-0.26793
Mcm10	2	4989714	-0.0125847	0.192135	0.20472
Optn	2	5020642	1.76578	0.359094	-1.40668
Ccdc3	2	5137776	1.16082	0.915058	-0.245765
Camk1d	2	5293457	1.59573	1.1253	-0.470431
Cdc123	2	5794294	-0.00478077	0.0470028	0.0517836
Nudt5	2	5845019	0.0199604	0.0684833	0.0485229
Gm13199	2	5862080	-0.136159	0.537239	0.673398
Sec61a2	2	5870987	0.132084	0.540362	0.408278
Dhtkd1	2	5896115	0.0945859	-0.0754514	-0.170037
Upf2	2	5951469	-0.152224	0.0273371	0.179561
5430407P10Rik	2	6100025	0.341888	-0.353666	-0.695555
Usp6nl	2	6322667	0.226964	0.731718	0.504755
Celf2	2	6539705	0.747757	0.200548	-0.547209
Gata3	2	9857078	2.65937	2.77016	0.110792
Taf3	2	9914552	0.120616	0.045589	-0.0750275
Atp5c1	2	10056016	0.16646	0.216556	0.0500956
Kin	2	10080593	-0.0226378	-0.422276	-0.399638
Sfmbt2	2	10370510	0.0731649	0.387726	0.314561
Pfkfb3	2	11471430	0.656786	0.47485	-0.181935
Rbm17	2	11585439	-0.12613	-0.112535	0.0135956
Il15ra	2	11705287	0.030014	-0.197416	-0.22743
Fbxo18	2	11742573	0.296363	0.425161	0.128798
Ankrd16	2	11777876	-0.256542	-0.51669	-0.260148
Fam188a	2	12347263	0.700413	0.983156	0.282743
Rsu1	2	13076967	-0.335876	-0.218801	0.117075
Cubn	2	13276338	-0.811724	0.568883	1.38061
Trdmt1	2	13509014	0.351942	-0.120248	-0.47219
Vim	2	13573927	0.0982957	0.407446	0.309151
Stam	2	14074100	-0.454507	-0.246818	0.207689
Nsun6	2	14995131	-0.476121	-0.774158	-0.298037
Arl5b	2	15049395	0.154221	-0.0640898	-0.21831
Plxdc2	2	16356304	-0.540789	-0.947338	-0.406549
A930004D18Rik	2	18025193	1.26705	1.63892	0.371865
Mllt10	2	18055237	-0.165178	-0.0568814	0.108296
Dnajc1	2	18195654	0.0963736	0.559728	0.463354
Commd3	2	18672384	0.340131	0.285105	-0.0550256
Bmi1	2	18677018	0.442752	0.0733366	-0.369416
Pip4k2a	2	18842255	0.0441179	-0.0371928	-0.0813107
Msrb2	2	19371440	0.428045	0.928115	0.50007
Etl4	2	19909780	-0.121532	0.133814	0.255347
Arhgap21	2	20847919	0.000924587	-0.10261	-0.103535
Thnsl1	2	21205724	1.40972	0.649533	-0.760185
Pdss1	2	22895522	-0.163262	0.243617	0.406879
Abi1	2	22940073	0.092268	0.0377126	-0.0545554
Acbd5	2	23068168	-0.0527673	-0.0125637	0.0402036
Mastl	2	23115606	0.150153	-0.174696	-0.32485
Yme1l1	2	23156369	-0.229917	-0.204282	0.0256348
Spopl	2	23506220	0.319521	0.60314	0.283619
Psd4	2	24367580	-1.19844	-1.41326	-0.214822
Cacna1b	2	24603887	-0.315195	-0.800914	-0.48572
Ehmt1	2	24790769	0.0687833	0.211623	0.14284
Arrdc1	2	24925352	-0.35059	-0.326699	0.0238905
Zmynd19	2	24949792	0.17415	-0.152191	-0.32634
Wdr85	2	24962400	0.641449	0.329789	-0.31166
Mrpl41	2	24974117	1.55762	1.63266	0.0750422
Pnpla7	2	24976033	-1.19015	-0.812843	0.377311
A830007P12Rik	2	25192966	0.570746	1.56554	0.994799
Cobra1	2	25199712	-0.283073	-0.512141	-0.229068
Fam166a	2	25218745	-0.185715	-0.035044	0.150671
Tubb4b	2	25222160	0.00562668	-0.199603	-0.20523
Ndor1	2	25244821	0.286353	0.443181	0.156828
Tprn	2	25262618	-0.666674	-0.558873	0.107801
Ssna1	2	25271039	0.221673	-0.367341	-0.589014
Anapc2	2	25272478	0.0129299	-0.113409	-0.126339
Man1b1	2	25332338	-0.144942	0.035871	0.180813
Dpp7	2	25352276	-1.32515	-1.2815	0.0436487
Uap1l1	2	25359889	-0.111819	0.333273	0.445092
2010317E24Rik	2	25372321	-0.811724	-0.973722	-0.161998
Npdc1	2	25399351	-0.228783	0.580191	0.808975
Abca2	2	25428703	-0.466611	-0.291933	0.174678
Fbxw5	2	25500750	0.0971281	0.28564	0.188512
Traf2	2	25517982	0.197265	-0.00645947	-0.203724
Edf1	2	25557847	0.0240021	-0.289969	-0.313971
Mamdc4	2	25563115	0.361956	-0.444156	-0.806113
Phpt1	2	25573430	0.420072	-0.580745	-1.00082
B230208H17Rik	2	25583018	0.0926547	-0.223707	-0.316361
Tmem141	2	25620067	0.182017	0.0454404	-0.136577
Camsap1	2	25926838	-0.269086	-0.270817	-0.00173092
Ubac1	2	25998543	-0.077033	-0.13232	-0.0552874
C330006A16Rik	2	26136814	-0.347055	-0.325596	0.0214591
Gpsm1	2	26315515	0.172773	1.40471	1.23193
Dnlz	2	26348121	-0.0596719	0.161588	0.22126
Snapc4	2	26362765	-0.502334	-0.549717	-0.0473838
Gm13563	2	26381526	-0.0122612	-1.31376	-1.3015
Sdccag3	2	26382802	0.152411	-0.772325	-0.924736
Pmpca	2	26389339	-0.0205545	-0.0750423	-0.0544877
Sec16a	2	26409431	-0.143772	-0.161735	-0.0179629
Notch1	2	26457903	-0.128431	-0.390215	-0.261784
Egfl7	2	26580014	-0.225773	-1.00574	-0.779969
Surf6	2	26888628	-0.309233	-0.501642	-0.192409
Med22	2	26905262	0.137564	0.440792	0.303227
Rpl7a	2	26910764	1.49805	1.38537	-0.112672
Surf1	2	26913383	0.209985	0.234899	0.0249138
Surf2	2	26916367	-0.0511231	-0.219784	-0.168661
Surf4	2	26920040	-0.0838585	0.122154	0.206012
Rexo4	2	26953563	0.360788	0.625901	0.265113
5930434B04Rik	2	27009926	0.196373	0.323115	0.126742
Vav2	2	27262104	-0.143611	0.078413	0.222024
Brd3	2	27445579	0.0942655	-0.267345	-0.36161
Wdr5	2	27515157	-0.389909	-0.573953	-0.184044
Rxra	2	27676440	0.135978	0.335155	0.199177
Col5a1	2	27886425	0.55656	-0.193574	-0.750134
Olfm1	2	28192992	0.0113983	-0.104307	-0.115705
Ppp1r26	2	28446800	0.0850556	0.828579	0.743524
Mrps2	2	28468066	-0.0692372	0.00260878	0.071846
Ralgds	2	28513125	-0.117543	0.38371	0.501254
Gtf3c5	2	28566311	0.0982308	0.0395565	-0.0586743
Tsc1	2	28641228	0.00892019	0.269859	0.260939
Gtf3c4	2	28822299	-0.0466075	-0.304928	-0.25832
Ddx31	2	28840406	-0.353829	-0.094111	0.259718
Ttf1	2	29060262	-0.102748	-0.0479078	0.0548406
Setx	2	29124181	0.3702	0.527639	0.157439
Rapgef1	2	29619720	-0.353924	-0.374954	-0.02103
Trub2	2	29761224	-0.281837	-0.204854	0.076983
Coq4	2	29787493	-0.450782	0.0509715	0.501754
Slc27a4	2	29802634	-0.54383	-0.35305	0.19078
Odf2	2	29889221	-0.0871692	0.0863085	0.173478
Gle1	2	29935426	0.0384216	0.146693	0.108272
Spna2	2	29965560	-0.194388	-0.57495	-0.380561
Wdr34	2	30031546	-0.174174	-0.0822802	0.0918937
Set	2	30057378	-0.851657	-0.844847	0.0068102
Pkn3	2	30077684	-1.35855	-0.566211	0.792341
Zer1	2	30097283	-0.292106	-0.26577	0.0263357
Tbc1d13	2	30133746	-0.369811	-0.517747	-0.147937
Endog	2	30171493	-0.159019	0.18772	0.346739
D2Wsu81e	2	30173447	0.408929	0.46198	0.053051
Ccbl1	2	30185124	-0.804738	-0.647449	0.157289
Lrrc8a	2	30237715	-0.643005	-0.472347	0.170658
Phyhd1	2	30266203	-0.23302	-0.440356	-0.207336
Dolk	2	30284229	0.768162	-0.136015	-0.904177
Nup188	2	30286397	-0.204719	-0.36519	-0.160471
Gm14471	2	30306067	0.272215	0.00375271	-0.268462
Sh3glb2	2	30344809	0.323567	0.687107	0.36354
Fam73b	2	30364233	-0.0531707	-0.114022	-0.0608511
Dolpp1	2	30392254	-0.167666	0.337698	0.505365
Crat	2	30400471	0.471184	0.202875	-0.268308
Ppp2r4	2	30416039	-0.129212	-0.155625	-0.0264125
Mettl11a	2	30807826	0.0103517	0.43047	0.420118
Asb6	2	30823097	0.0998311	0.259182	0.159351
Tor1b	2	30952959	-0.334889	-0.108725	0.226164
Tor1a	2	30960627	-0.172724	-0.45169	-0.278966
BC005624	2	30972833	0.537274	0.44538	-0.0918934
Usp20	2	30982279	1.08381	2.52018	1.43638
Fnbp1	2	31026206	-0.464751	-0.580563	-0.115812
Gpr107	2	31152316	0.068192	-0.263114	-0.331306
Ncs1	2	31245823	0.870536	0.946319	0.0757836
Ass1	2	31470207	-0.145947	-0.606187	-0.460241
Prrc2b	2	32151082	-0.0766926	-0.0126572	0.0640354
Gm13610	2	32232782	-0.215099	-0.0387182	0.176381
Pomt1	2	32236590	-0.339442	-0.925969	-0.586527
Uck1	2	32255002	0.515209	0.683149	0.16794
St6galnac6	2	32599709	-0.476607	0.515421	0.992028
Ak1	2	32621758	1.27794	1.93132	0.653376
Eng	2	32646595	0.115988	0.283764	0.167776
Cdk9	2	32705784	0.237327	0.16822	-0.0691075
Sh2d3c	2	32721055	-0.0955172	0.217621	0.313138
Tor2a	2	32757234	-0.0955167	0.351373	0.44689
Fam129b	2	32876114	-0.0337405	0.0509715	0.084712
Lrsam1	2	32925216	-0.358551	0.229117	0.587668
Rpl12	2	32961559	-0.286701	-0.163546	0.123155
Zbtb34	2	33406108	-0.551016	-0.175859	0.375157
Mapkap1	2	34406771	0.131254	0.340478	0.209224
Gapvd1	2	34676184	-0.142248	-0.226179	-0.083931
Hspa5	2	34771970	0.00531197	-0.0908165	-0.0961285
Rabepk	2	34777556	-0.743673	-0.296952	0.446722
Fbxw2	2	34804514	-0.241368	-0.376833	-0.135465
Psmd5	2	34852088	0.490131	0.685442	0.195311
Phf19	2	34893757	-1.30993	-1.55204	-0.242107
Cep110	2	35109492	-0.781857	-0.645876	0.13598
Rab14	2	35180205	-0.0544114	0.0670619	0.121473
Dab2ip	2	35558266	-0.314884	-0.401081	-0.0861964
Ndufa8	2	36036326	-0.0453935	0.262233	0.307626
Rbm18	2	36116079	-0.143345	-0.177063	-0.0337181
Mrrf	2	36136389	0.437357	1.00261	0.565251
Pdcl	2	37350074	-0.0134807	0.493061	0.506541
Rc3h2	2	37370069	0.397703	1.31972	0.922017
Zbtb6	2	37425500	-0.0130544	-0.337979	-0.324924
Zbtb26	2	37432168	-0.0813029	0.118086	0.199388
Rabgap1	2	37443279	0.0950055	-0.177238	-0.272243
Strbp	2	37483228	-0.0987554	0.219928	0.318683
Psmb7	2	38588036	-0.282663	-0.150151	0.132512
Nr6a1	2	38723370	0.110934	-0.112961	-0.223895
Wdr38	2	38997476	0.0564861	-0.147056	-0.203542
Rpl35	2	39001580	0.0217934	-0.142781	-0.164574
Arpc5l	2	39008076	-0.565403	-0.77958	-0.214178
Golga1	2	39016261	0.252407	-0.171421	-0.423827
Ppp6c	2	39194354	0.123318	0.222194	0.098876
Acvr2a	2	48814109	-0.336525	-0.0647783	0.271746
Orc4	2	48902824	0.484265	0.435775	-0.0484905
Mbd5	2	48949510	-0.747594	-0.172478	0.575116
Epc2	2	49451486	-0.477764	0.121969	0.599734
Kif5c	2	49619298	0.0493364	0.127424	0.0780873
Mmadhc	2	50279881	-0.0775747	-0.208102	-0.130527
Rnd3	2	51130438	-0.654551	-1.41136	-0.756811
Rbm43	2	51924448	0.0606022	0.0956311	0.0350289
Nmi	2	51948487	0.0554252	-0.270317	-0.325742
Rif1	2	52072837	-0.212279	-0.151546	0.0607338
Neb	2	52136647	0.537944	0.495453	-0.0424914
Arl5a	2	52397951	0.500396	0.481771	-0.0186243
Stam2	2	52691664	0.0776763	-0.122173	-0.19985
Fmnl2	2	52857860	-0.0197897	0.429126	0.448915
Prpf40a	2	53134704	-0.220955	-0.056828	0.164127
Arl6ip6	2	53191726	0.000378132	0.144964	0.144586
Kcnj3	2	55435970	4.96338	2.01117	-2.95221
Gpd2	2	57237635	1.41396	1.75309	0.339133
Acvr1	2	58388644	0.386016	0.398194	0.0121777
Pkp4	2	59160850	0.0123982	-0.0585031	-0.0709014
Tanc1	2	59612042	-0.873327	-0.697095	0.176232
Baz2b	2	59899363	-0.153464	-0.825153	-0.671688
2007-03-01	2	60209887	0.121107	0.150413	0.0293055
Rbms1	2	60750193	-0.0353122	0.236118	0.27143
Tank	2	61578585	-0.813117	-1.29695	-0.483835
Psmd14	2	61711694	-0.298334	-0.28287	0.0154638
Gca	2	62664285	-1.31585	-1.3267	-0.0108521
Grb14	2	64912476	4.01178	3.31716	-0.69462
Cobll1	2	65088339	1.20776	2.33179	1.12403
Csrnp3	2	65845767	-0.0233669	0.82414	0.847507
Galnt3	2	66082766	0.372262	0.232728	-0.139534
Ttc21b	2	66184327	2.19604	2.45369	0.257651
Stk39	2	68210445	0.713486	0.937513	0.224028
Lass6	2	68861441	0.429739	-0.190895	-0.620634
Spc25	2	69193895	0.0971284	0.261507	0.164378
Lrp2	2	69424340	0.390933	0.549854	0.158921
Fastkd1	2	69686815	-0.57233	-0.968955	-0.396624
Ppig	2	69722545	0.0340939	-0.0206938	-0.0547876
Phospho2	2	69789623	-0.249182	0.172803	0.421985
Klhl23	2	69821944	-1.79401	-0.830131	0.963877
Ssb	2	69861562	-0.0667982	-0.128635	-0.0618372
Mettl5	2	69871198	0.130043	0.666212	0.536169
Ubr3	2	69897246	-0.0597672	-0.0239124	0.0358548
Gorasp2	2	70661576	-0.305048	-0.430237	-0.125188
Tlk1	2	70712407	0.134039	0.03687	-0.0971694
Mettl8	2	70964561	0.100707	0.5299	0.429193
Dcaf17	2	71055328	0.184591	-0.0569148	-0.241506
Dync1i2	2	71211706	-0.261295	-0.417016	-0.155721
Slc25a12	2	71271063	0.414059	0.796545	0.382486
Hat1	2	71388958	0.133057	0.13746	0.00440311
Metap1d	2	71453276	-0.362621	-0.194504	0.168116
Itga6	2	71745616	-1.25106	-1.12954	0.121515
B230120H23Rik	2	72285637	0.121295	0.118086	-0.00320911
Cdca7	2	72476159	0.0417571	0.0578446	0.0160875
Sp3	2	72936427	-0.114376	-0.157746	-0.0433698
Ola1	2	73092801	0.945538	0.765979	-0.179559
Cir1	2	73283105	-0.888284	-1.50286	-0.614572
Scrn3	2	73312601	0.727025	0.240829	-0.486196
Chn1	2	73610660	-0.535217	-0.386707	0.14851
Atf2	2	73816509	0.282995	0.242284	-0.0407109
Atp5g3	2	73908447	-0.221615	-0.147728	0.0738869
Lnp	2	74520291	-0.0955172	-0.346508	-0.25099
Mtx2	2	74825803	0.467164	0.474229	0.0070653
Hnrnpa3	2	75659261	-0.466134	-0.629191	-0.163057
Nfe2l2	2	75675513	0.154418	-0.575197	-0.729615
Gm13657	2	75777188	1.27794	0.258263	-1.01968
Agps	2	75832177	0.0795698	-0.0442815	-0.123851
Ttc30b	2	75935863	3.64864	1.72577	-1.92288
Ttc30a1	2	75979106	0.0163758	-0.036135	-0.0525107
Cyct	2	76353942	1.97848	2.06816	0.0896758
Rbm45	2	76369984	0.47293	0.358764	-0.114166
Prkra	2	76629898	0.816256	-0.852768	-1.66902
Ttn	2	76703980	-0.935052	-0.560051	0.375001
Sestd1	2	77180340	-0.285058	-0.86448	-0.579421
Cwc22	2	77881159	-0.18789	-0.244706	-0.0568161
Ube2e3	2	78868124	-0.491869	-0.715741	-0.223872
Ssfa2	2	79635352	-0.214816	-0.070754	0.144062
Dnajc10	2	80315466	-0.120608	-0.104307	0.0163016
Nckap1	2	80500512	-0.375625	-0.886306	-0.510681
Itgav	2	83724397	-0.44588	-0.0599127	0.385967
Fam171b	2	83812636	0.0744083	-0.782379	-0.856787
Tfpi	2	84432855	0.656756	0.322245	-0.334511
Ctnnd1	2	84600071	-0.0887065	0.0331969	0.121903
2700094K13Rik	2	84669218	-0.222049	0.0613718	0.283421
Med19	2	84678402	-0.0507784	0.38314	0.433918
Zdhhc5	2	84687970	0.240767	0.138965	-0.101802
Clp1	2	84722104	-0.113219	0.471885	0.585104
Smtnl1	2	84811176	-0.873125	-1.11752	-0.244398
Ssrp1	2	85037234	-0.0656796	-0.0755215	-0.00984192
Tnks1bp1	2	85048022	0.723911	-0.251148	-0.975059
Fnbp4	2	90745370	-0.15441	-0.401987	-0.247576
Mtch2	2	90847155	0.0971284	-0.104307	-0.201435
Kbtbd4	2	90904740	0.226411	-0.169402	-0.395813
Ptpmt1	2	90910713	0.0818794	0.453175	0.371296
Celf1	2	90940382	-7.53403e-05	0.205876	0.205952
Psmc3	2	91054009	0.0399761	-0.0898709	-0.129847
Madd	2	91137360	-0.687052	-0.582354	0.104698
Acp2	2	91202885	-0.414467	-0.56997	-0.155503
Ddb2	2	91211572	-0.230446	-0.355845	-0.125399
Pacsin3	2	91255954	0.446053	0.102144	-0.343909
Arfgap2	2	91264974	0.580481	0.664368	0.0838876
1110051M20Rik	2	91275068	0.53384	0.699428	0.165588
Lrp4	2	91457511	0.17786	-0.70521	-0.88307
Ckap5	2	91526762	-0.0290818	0.0337133	0.0627952
Zfp408	2	91643669	0.409718	0.759191	0.349473
Arhgap1	2	91649860	-0.0784769	-0.0934181	-0.0149412
Atg13	2	91674618	0.156402	0.31073	0.154329
Harbi1	2	91710852	-0.478845	-0.393813	0.0850322
Ambra1	2	91730134	0.471958	-0.00400209	-0.47596
Dgkz	2	91932824	-0.218899	-0.367341	-0.148442
Phf21a	2	92093117	-0.257106	-1.29365	-1.03654
Gyltl1b	2	92365046	-0.747593	-0.760352	-0.0127587
Pex16	2	92374676	-0.383642	0.0420828	0.425725
Mapk8ip1	2	92383676	-0.686404	-0.322947	0.363457
Cry2	2	92403646	0.904483	0.10464	-0.799843
Syt13	2	92915098	3.98059	3.84989	-0.130696
Prdm11	2	92965151	-0.373502	0.173228	0.546729
Trp53i11	2	93187548	0.110934	0.0575814	-0.0533524
Ext2	2	93695631	0.0672131	-0.407376	-0.474589
Accs	2	93833467	0.0889077	-0.367341	-0.456249
Alkbh3	2	93980550	-0.24438	-0.654504	-0.410124
Hsd17b12	2	94032689	-0.0919051	0.0551715	0.147077
Ttc17	2	94300767	0.213811	-0.0725977	-0.286409
Api5	2	94411682	-0.035604	-0.124138	-0.0885339
B230118H07Rik	2	101560781	0.160429	0.404305	0.243876
Traf6	2	101678429	-0.819954	-0.851274	-0.0313191
Prr5l	2	101714285	-0.282887	-0.532168	-0.249281
Commd9	2	101886247	-0.0633364	-0.303339	-0.240003
Ldlrad3	2	101950203	-0.0273042	-0.252829	-0.225524
Trim44	2	102300119	0.32391	0.336637	0.0127268
Fjx1	2	102449368	-0.208858	-0.461241	-0.252383
Pdhx	2	103021075	0.687126	-0.0326052	-0.719731
Apip	2	103073675	0.406984	0.130159	-0.276825
Cat	2	103453849	1.02592	0.830937	-0.194983
Nat10	2	103721256	0.197366	0.280485	0.0831189
Caprin1	2	103762941	0.0688019	-0.0212364	-0.0900383
Lmo2	2	103957986	0.521154	-0.00121331	-0.522368
Fbxo3	2	104027721	0.045548	0.0234489	-0.022099
Cd59a	2	104095801	1.31257	1.49714	0.184576
Hipk3	2	104426481	0.226411	0.150951	-0.0754604
4930500J02Rik	2	104559163	-0.282395	-0.439743	-0.157348
Cstf3	2	104590523	-0.0225253	0.187583	0.210108
Tcp11l1	2	104657288	-0.382398	-0.0757375	0.30666
Depdc7	2	104721784	0.969774	0.172211	-0.797563
Qser1	2	104754795	-0.209385	-0.372202	-0.162817
Prrg4	2	104830741	0.309678	0.28104	-0.0286384
Ccdc73	2	104867805	-0.0304217	0.300083	0.330505
Eif3m	2	104999656	0.00742483	-0.159649	-0.167074
Wt1	2	105126529	0.959766	0.773703	-0.186063
Rcn1	2	105386291	-0.51485	-0.606476	-0.0916266
Pax6	2	105668896	-0.0761514	0.123104	0.199256
Elp4	2	105697320	-0.125264	0.277564	0.402828
Immp1l	2	105904638	-0.323786	-0.227689	0.0960965
Dnajc24	2	105966709	0.464355	0.327805	-0.13655
2700007P21Rik	2	106962527	-0.164503	0.105147	0.26965
Kif18a	2	109280738	0.24967	0.191678	-0.057992
Lin7c	2	109890853	-0.0238347	-0.00751162	0.0163231
Lgr4	2	109917647	-0.269768	-0.271314	-0.0015459
Ccdc34	2	110017817	-0.359498	-0.87121	-0.511712
Ano3	2	110655201	2.01996	1.73897	-0.280993
Lpcat4	2	112239468	0.492256	0.853873	0.361618
Nop10	2	112261926	-0.227653	-0.511908	-0.284255
Slc12a6	2	112265825	0.328291	-0.0668318	-0.395123
RP23-208E23.3	2	112266314	-0.1521	-0.0900922	0.0620079
Tmem85	2	112363011	0.315115	0.166996	-0.14812
2410042D21Rik	2	112379211	-0.204451	-0.0168433	0.187608
2900064A13Rik	2	112454997	0.417822	-0.259282	-0.677104
Aven	2	112492964	0.333876	1.44459	1.11071
Ryr3	2	112631355	3.99195	7.11379	3.12184
Fmn1	2	113327736	-0.680479	-1.03719	-0.356713
Arhgap11a	2	113831492	-0.227915	-0.107944	0.119971
Aqr	2	114101170	-0.0295753	0.0604858	0.0900612
Zfp770	2	114193461	-0.464472	-0.210615	0.253857
Atpbd4	2	114516416	1.18837	1.26464	0.0762692
BC052040	2	115581716	0.213587	0.448234	0.234647
Spred1	2	117121374	-0.2495	-0.345315	-0.0958147
Fam98b	2	117249739	-0.393163	-0.455446	-0.0622835
Thbs1	2	118111876	0.209082	0.621071	0.411989
Eif2ak4	2	118388618	-0.165225	0.136702	0.301927
Bmf	2	118528757	-0.44809	0.0340214	0.482111
Bub1b	2	118598211	0.176662	0.313569	0.136906
D2Ertd750e	2	118814003	-0.182465	0.0928264	0.275291
Gm14091	2	118829874	0.319521	0.217621	-0.101899
Ivd	2	118861954	-0.337651	-0.35463	-0.0169792
Rpusd2	2	119034790	-0.0955172	0.154781	0.250298
Casc5	2	119047119	0.0510211	-0.0325837	-0.0836048
Fam82a2	2	119137001	0.327694	0.38112	0.0534258
Zfyve19	2	119208617	0.345056	0.081439	-0.263617
Vps18	2	119288740	-0.481934	-0.43615	0.0457835
Ino80	2	119373042	-0.00875521	-0.199813	-0.191058
1500003O03Rik	2	119547697	3.31214	3.11657	-0.195572
1700020I14Rik	2	119594297	-0.354971	-0.0858102	0.269161
Nusap1	2	119618298	-0.843978	-0.634086	0.209892
Rtf1	2	119675068	-0.268353	0.568119	0.836472
Rpap1	2	119763304	-0.615907	-0.608073	0.0078342
Tyro3	2	119797733	-0.209018	-0.0145764	0.194441
Mga	2	119897228	-0.236491	-0.133931	0.10256
Pla2g4b	2	120027483	-0.134336	0.386019	0.520355
Ehd4	2	120089175	-0.109944	0.314195	0.424139
Tmem87a	2	120355312	-0.179786	0.606187	0.785973
Capn3	2	120456019	2.0316	3.49773	1.46613
Zfp106	2	120506820	0.649728	0.598122	-0.0516067
Stard9	2	120629126	0.0488732	0.521297	0.472424
Ubr1	2	120860269	0.0475698	-0.330375	-0.377944
Adal	2	121140428	0.216428	0.774387	0.55796
Zscan29	2	121158273	0.186254	-0.414647	-0.600901
Tubgcp4	2	121170654	-0.171466	-0.0484533	0.123013
Trp53bp1	2	121193281	-0.194403	-0.0191898	0.175213
Mtap1a	2	121289600	0.231293	-0.29499	-0.526283
Pdia3	2	121413775	-0.102414	-0.289046	-0.186632
Serinc4	2	121439059	0.00705314	0.428567	0.421514
Serf2	2	121449195	-0.243887	-0.420102	-0.176215
2310003F16Rik	2	121453290	3.64145	2.89569	-0.745756
Mfap1b	2	121460235	5.72891	4.90568	-0.823235
Wdr76	2	121506723	-0.0319009	0.278551	0.310452
Casc4	2	121866970	-0.968936	-0.331456	0.63748
Ctdspl2	2	121956001	-0.294063	-0.317902	-0.023839
Eif3j	2	122028546	-1.91632	-1.97137	-0.0550444
Spg11	2	122053520	-0.0300279	0.206481	0.236509
B2m	2	122147686	0.323196	-0.0454133	-0.368609
4933406J08Rik	2	122186272	-1.28816	-0.338772	0.94939
Sord	2	122234749	0.0872021	-0.349079	-0.436281
Gatm	2	122594467	0.221673	-0.0168437	-0.238517
Slc30a4	2	122681233	-0.417445	-0.217517	0.199928
Pldn	2	122738503	0.429199	0.480656	0.0514564
Slc24a5	2	125068124	-0.459155	-0.576175	-0.11702
Myef2	2	125084628	-0.321006	-0.392514	-0.0715079
Dut	2	125247190	-0.256981	0.169542	0.426523
Cep152	2	125563088	-0.479221	-0.383379	0.0958419
Shc4	2	125627447	-0.857825	-0.0527763	0.805048
Eid1	2	125673100	-0.792405	-0.666186	0.126219
Secisbp2l	2	125736986	-0.0529566	0.25651	0.309467
Cops2	2	125830304	-0.196228	-0.0605855	0.135642
Galk2	2	125859109	-0.116996	0.0607529	0.177749
Dtwd1	2	126152141	0.920308	0.272069	-0.648239
Slc27a2	2	126552407	0.0860238	0.853189	0.767165
Gabpb1	2	126627442	-0.354251	-0.666727	-0.312476
Usp8	2	126707328	0.157249	-0.0582104	-0.215459
Trpm7	2	126791565	-0.315261	-0.011961	0.3033
2010106G01Rik	2	126890391	0.106904	0.587008	0.480103
Ap4e1	2	127008717	-0.668096	-0.353127	0.31497
Blvra	2	127070665	0.409718	0.410266	0.00054812
Ncaph	2	127103809	-0.126083	0.0860248	0.212108
Itpripl1	2	127138772	0.00997639	0.366999	0.357023
Snrnp200	2	127208386	-0.1369	-0.0639982	0.0729017
Ciao1	2	127240938	0.0526972	-0.0774407	-0.130138
Tmem127	2	127247908	-0.237215	-0.31748	-0.0802655
Stard7	2	127270218	0.11154	0.11035	-0.00118971
Gpat2	2	127425199	0.676531	0.980228	0.303696
Prom2	2	127526473	0.647707	0.0437918	-0.603916
Zfp661	2	127574662	-0.141321	-0.213931	-0.0726102
Mrps5	2	127587222	0.106184	0.0782709	-0.0279131
Nphp1	2	127740732	0.132752	-0.207929	-0.340681
Bub1	2	127801122	-0.0485663	-0.208177	-0.159611
Bcl2l11	2	128126038	-0.13293	0.287217	0.420147
Anapc1	2	128610104	0.430152	0.499297	0.0691447
Tmem87b	2	128818118	0.015904	-0.0612373	-0.0771413
Zc3h8	2	128926268	0.55656	0.755095	0.198535
Ttl	2	129065942	-0.19437	0.1323	0.32667
Polr1b	2	129100995	-0.121333	-0.357072	-0.235739
Chchd5	2	129129700	0.0850556	-0.104307	-0.189362
Slc20a1	2	129198764	-0.305416	-0.420473	-0.115057
9830144P21Rik	2	129205958	-0.2527	-0.500966	-0.248265
Ckap2l	2	129268210	0.0209317	0.118086	0.0971541
Sirpa	2	129592835	-0.446424	0.277564	0.723988
Stk35	2	129800517	-0.149964	0.0792932	0.229257
Snrpb	2	130171414	-0.191715	-0.137639	0.0540762
Nop56	2	130274430	-0.0673723	0.063282	0.130654
Idh3b	2	130279309	0.0581927	-0.165784	-0.223977
Cpxm1	2	130390775	0.728581	0.843699	0.115118
Fam113a	2	130417247	-0.407461	0.258264	0.665724
Vps16	2	130424339	-0.459867	-0.274561	0.185307
Ptpra	2	130450278	-0.24327	-0.205844	0.037426
Mrps26	2	130563742	-0.361591	-0.446943	-0.0853519
Ubox5	2	130590002	0.499908	0.371534	-0.128374
Fastkd5	2	130613840	0.450083	0.480656	0.0305729
Ddrgk1	2	130653960	-0.331146	0.152851	0.483997
Itpa	2	130667610	0.815465	0.951215	0.13575
Slc4a11	2	130684113	-0.323323	-0.323316	6.66e-06
4930402H24Rik	2	130706200	-0.30544	-1.04772	-0.742283
A730017L22Rik	2	130873059	0.110934	-0.874824	-0.985759
Atrn	2	130906495	-0.0389333	0.401879	0.440812
1700037H04Rik	2	131146324	-0.126881	-0.515838	-0.388957
Cenpb	2	131177291	0.173388	-0.0958943	-0.269282
Cdc25b	2	131186949	-0.684146	0.0190756	0.703222
Mavs	2	131234063	-0.492176	0.0111706	0.503346
Pank2	2	131262495	-0.0877395	0.22168	0.309419
Rnf24	2	131298064	-0.549235	-0.263963	0.285272
Rassf2	2	131989415	-1.06007	-0.756384	0.303684
Slc23a2	2	132052496	0.0132194	0.124446	0.111227
5730494N06Rik	2	132239492	-0.28934	-0.058013	0.231327
Pcna	2	132249162	0.452366	0.232249	-0.220117
Cds2	2	132263148	-0.575266	-1.20233	-0.627062
Gpcpd1	2	132529082	0.132084	0.802584	0.6705
1110034G24Rik	2	132686931	-0.497134	0.0135298	0.510664
Trmt6	2	132804207	-0.0226917	-0.109936	-0.087244
Mcm8	2	132816141	-0.399796	-0.516061	-0.116266
Crls1	2	132846666	-0.459024	-0.335849	0.123175
Lrrn4	2	132868305	0.669812	1.2759	0.606086
Fermt1	2	132904389	-0.0824609	-0.772231	-0.68977
Tmx4	2	134594185	0.00344944	0.291102	0.287653
Gm14074	2	135648907	0.291507	0.606187	0.31468
Plcb4	2	135659011	-0.449659	-0.424974	0.0246854
Mkks	2	136873780	-0.23189	-0.434227	-0.202338
2210009G21Rik	2	136891218	-0.216533	0.0721202	0.288653
Btbd3	2	138256565	-0.970762	-0.529613	0.441149
Tasp1	2	139833480	-0.111114	0.966083	1.0772
Esf1	2	140119883	0.117323	0.309981	0.192658
2310003L22Rik	2	140170649	-0.419952	-0.24019	0.179762
Macrod2	2	140395309	-0.417445	0.0883386	0.505784
Kif16b	2	142617474	0.0537095	-0.12739	-0.1811
Snrpb2	2	143063039	0.269918	0.264081	-0.00583792
Dstn	2	143915320	-0.0349903	-0.287999	-0.253009
Rrbp1	2	143947395	-0.0173936	0.077023	0.0944166
Snx5	2	144250123	0.303154	0.117039	-0.186115
8430406I07Rik	2	144270663	0.26317	0.0617037	-0.201466
Csrp2bp	2	144368983	-0.20741	0.0656185	0.273028
Polr3f	2	144527718	-0.56057	-0.519344	0.0412254
Rbbp9	2	144542265	-0.119207	-0.533991	-0.414784
Sec23b	2	144556229	-0.483263	-0.463905	0.0193577
Dtd1	2	144599897	-0.392833	-0.647819	-0.254986
Naa20	2	145902099	0.169944	0.206033	0.0360892
Crnkl1	2	145917479	-0.349938	0.067646	0.417584
Plk1s1	2	146855864	-0.58737	-1.01251	-0.425144
Xrn2	2	147012996	-0.155871	-0.0835981	0.0722732
Nxt1	2	148672601	-0.1535	-0.0461545	0.107346
Gzf1	2	148681023	0.182405	0.243287	0.0608821
Napb	2	148693985	-0.393858	-0.725795	-0.331937
Cst3	2	148871722	0.552935	0.278065	-0.274869
Zfp120	2	150114406	-0.147984	0.355125	0.503109
Gm14139	2	150181755	1.26097	0.874934	-0.386034
Gm14124	2	150257517	2.01124	1.69997	-0.311274
AL929042.1	2	150323702	1.09481	0.973696	-0.121119
Zfp345	2	150470991	0.455176	0.269311	-0.185865
2310001A20Rik	2	150583080	-0.550886	-0.519344	0.0315423
Acss1	2	150618105	-1.25727	-1.25848	-0.0012097
Entpd6	2	150749042	-0.0152225	-0.0178919	-0.00266934
Pygb	2	150786735	0.482285	0.611649	0.129363
Abhd12	2	150832493	-0.504701	-0.991538	-0.486837
Gins1	2	150905400	-0.117501	0.00140285	0.118904
Ninl	2	150934519	0.285913	0.277564	-0.0083487
Nsfl1c	2	151494182	-0.408883	-0.780731	-0.371848
Fkbp1a	2	151542483	-0.0035944	0.0551715	0.0587659
Psmf1	2	151715812	-0.0759544	-0.034297	0.0416574
Csnk2a1	2	152226839	0.134138	-0.202314	-0.336452
Tbc1d20	2	152293828	-0.157356	0.134099	0.291454
Rbck1	2	152316334	0.0210171	0.19115	0.170133
Trib3	2	152337422	-0.804658	-1.24608	-0.441422
Sox12	2	152393611	0.351942	-0.446908	-0.798851
Zcchc3	2	152411956	-0.202244	-0.0544748	0.147769
H13	2	152669461	-0.2035	-0.345315	-0.141815
Mcts2	2	152687148	-0.23302	-0.156301	0.076719
Id1	2	152736251	-0.09235	-0.390611	-0.298261
Bcl2l1	2	152780668	-0.0184402	-0.332258	-0.313818
Tpx2	2	152847964	-0.0118675	-0.0516644	-0.0397968
Pdrg1	2	153008890	-0.172332	-0.286509	-0.114177
Hck	2	153108468	2.71184	-0.53315	-3.24499
Tm9sf4	2	153161303	0.351942	0.202355	-0.149587
Plagl2	2	153227759	0.247628	0.343152	0.0955243
Pofut1	2	153241533	-0.200486	-0.81111	-0.610624
Kif3b	2	153291413	-0.725334	-0.812652	-0.0873179
Asxl1	2	153345845	0.0635247	0.0623045	-0.00122022
8430427H17Rik	2	153407462	0.0269673	0.338212	0.311244
Commd7	2	153616933	0.128651	0.377929	0.249278
Dnmt3b	2	153649450	0.00513744	-0.113688	-0.118826
Mapre1	2	153741274	-0.461496	-0.388329	0.0731673
Cdk5rap1	2	154335380	-0.178933	-0.104306	0.0746267
Snta1	2	154376313	-0.239907	0.168712	0.408618
Cbfa2t2	2	154436481	-0.117332	-0.0512557	0.0660758
E2f1	2	154559407	0.184294	-0.18072	-0.365014
Zfp341	2	154613297	0.0365865	-0.703769	-0.740355
Chmp4b	2	154651705	-0.0597949	-0.107627	-0.0478325
Raly	2	154791096	0.014853	-0.294528	-0.309381
Eif2s2	2	154871410	-0.6485	-0.446033	0.202467
Ahcy	2	155059310	-0.499766	-0.373151	0.126615
Itch	2	155133509	0.0551338	0.110617	0.0554833
Dynlrb1	2	155236533	-0.322288	-0.219784	0.102504
Pigu	2	155278243	-0.206017	0.192675	0.398692
Trp53inp2	2	155381059	0.0623117	-0.509563	-0.571875
Ncoa6	2	155390656	-0.220323	-0.969765	-0.749441
Gss	2	155563181	0.0701356	0.0152202	-0.0549154
Trpc4ap	2	155634271	0.0852027	-0.169709	-0.254912
Edem2	2	155701677	0.146301	0.0493169	-0.0969839
BC029722	2	155817730	1.99195	0.398194	-1.59375
Eif6	2	155819832	0.235671	0.123327	-0.112344
Uqcc	2	155846894	-0.00518417	-0.293209	-0.288025
Cep250	2	155956458	-0.765024	-1.01487	-0.249848
6430550D23Rik	2	155973279	-0.580944	-0.656848	-0.0759041
Ergic3	2	156008045	-0.161405	-0.092432	0.0689726
Cpne1	2	156071845	-0.130378	-0.145388	-0.0150094
Nfs1	2	156078929	0.0428662	-0.268232	-0.311099
Rbm12	2	156091958	-0.152548	0.0497274	0.202275
Rbm39	2	156147239	-0.103825	-0.0917068	0.0121179
Phf20	2	156196466	-0.28654	-0.131788	0.154752
Scand1	2	156311847	-0.41025	-0.710964	-0.300715
4921517L17Rik	2	156312299	-0.110314	-0.584933	-0.474619
Epb4.1l1	2	156420909	-0.65191	0.0501399	0.70205
0610011L14Rik	2	156547584	-0.0253291	-0.0909481	-0.065619
Dlgap4	2	156613705	-0.00139475	-0.247264	-0.245869
Myl9	2	156775420	0.309935	-0.138254	-0.448189
Gm14230	2	156833049	0.252969	0.436262	0.183293
Tgif2	2	156840077	0.345673	0.517678	0.172005
5430405H02Rik	2	156852430	0.771438	0.725119	-0.046319
1110008F13Rik	2	156863128	0.0760431	0.289111	0.213068
Sla2	2	156872457	0.111237	0.31678	0.205543
Ndrg3	2	156927345	-0.176135	-0.124115	0.0520201
Dsn1	2	156995265	0.0997391	-0.138523	-0.238262
9830001H06Rik	2	157015799	-0.118417	0.193942	0.312359
Samhd1	2	157097533	0.108384	0.283935	0.175551
Rbl1	2	157145893	0.287812	0.208851	-0.0789607
4922505G16Rik	2	157208550	-0.189844	-0.771731	-0.581887
Rpn2	2	157279017	-0.174071	-0.286876	-0.112804
Ctnnbl1	2	157737401	-0.490148	0.132732	0.62288
Tti1	2	157981803	0.482914	0.970118	0.487204
Rprd1b	2	158028497	-0.243797	-0.313865	-0.0700679
D630003M21Rik	2	158182533	-0.0262542	1.80258	1.82884
9430008C03Rik	2	158355307	0.611962	0.612964	0.0010014
Snhg11	2	158375638	-0.383762	-0.424738	-0.0409765
Ralgapb	2	158409848	0.27706	0.254775	-0.0222854
Actr5	2	158624888	-0.0899138	0.145672	0.235586
Fam83d	2	158768093	-0.091526	-0.0437651	0.047761
Dhx35	2	158794807	-0.0813861	0.214339	0.295725
Top1	2	160645888	-0.0598927	0.0102963	0.070189
Plcg1	2	160731300	-0.123714	-0.416691	-0.292977
Lpin3	2	160880670	-0.781408	-0.704699	0.0767091
Chd6	2	160946978	-0.49573	-0.261276	0.234454
C330008G21Rik	2	162390813	1.99195	3.03865	1.04671
Srsf6	2	162931528	-0.0002985	0.0542269	0.0545254
Sgk2	2	162987330	3.52897	5.67705	2.14808
Ift52	2	163017354	-0.623335	-0.22112	0.402215
Mybl2	2	163054687	0.225082	0.310838	0.0857554
Gtsf1l	2	163087038	-0.161105	-0.166703	-0.00559759
3230401D17Rik	2	163405822	-0.990024	-0.940077	0.0499468
Fitm2	2	163466379	-0.362621	0.381121	0.743742
R3hdml	2	163492318	-0.491446	0.097327	0.588773
Ttpal	2	163602314	0.078908	-0.310758	-0.389666
Serinc3	2	163623272	-0.506388	0.190488	0.696876
0610039K10Rik	2	163644850	-0.280628	-0.082933	0.197695
Pkig	2	163658386	-0.0311818	-0.0185766	0.0126052
Ada	2	163726584	0.0695419	-0.119574	-0.189116
Ywhab	2	163994960	-0.129978	-0.382875	-0.252898
Tomm34	2	164053540	0.329369	-0.242635	-0.572003
Stk4	2	164070322	-0.181035	-0.194061	-0.0130262
Sdc4	2	164424247	-0.465614	-0.351298	0.114316
Sys1	2	164456964	-0.159082	0.0955343	0.254616
Gm20458	2	164460967	-0.191276	0.0678749	0.259151
Pigt	2	164497520	0.770674	0.793332	0.0226579
Wfdc2	2	164562413	-1.14996	0.0128775	1.16284
Dnttip1	2	164745983	-0.312615	-0.228042	0.084573
Ube2c	2	164769898	-0.229562	-0.182485	0.0470767
Snx21	2	164785823	-0.153232	-0.319319	-0.166087
Acot8	2	164792768	0.16387	-0.430807	-0.594677
Zswim3	2	164805098	-0.469912	0.130159	0.600071
Zswim1	2	164822686	0.0401001	0.242741	0.202641
Spata25	2	164826389	0.0530057	0.69216	0.639154
Ctsa	2	164832873	-0.06637	0.530298	0.596668
Pltp	2	164839518	-0.633174	0.202975	0.836148
Pcif1	2	164879304	-0.0703163	0.58621	0.656527
Zfp335	2	164891882	-0.285212	0.0758142	0.361026
Mmp9	2	164940780	0.874109	1.55466	0.680547
Ncoa5	2	165000357	-0.0559106	-0.0138512	0.0420594
Slc35c2	2	165276554	-1.02317	-1.13144	-0.108277
Elmo2	2	165288031	0.38991	-0.0465908	-0.436501
Zfp334	2	165374264	-0.366664	-0.36284	0.00382423
2810408M09Rik	2	165490110	-0.0332732	-0.262506	-0.229233
Zmynd8	2	165784152	0.319819	0.236601	-0.0832176
Ncoa3	2	165992636	-0.115919	-0.0400047	0.0759139
Sulf2	2	166073089	-0.403448	-0.519343	-0.115895
Prex1	2	166566342	-0.00147343	0.253246	0.254719
Trp53rk	2	166792531	0.658962	0.615065	-0.0438971
Arfgef2	2	166805588	-0.603191	-0.5319	0.0712905
Cse1l	2	166906040	0.021553	0.0228882	0.00133514
Stau1	2	166947549	0.244953	0.23118	-0.013773
Ddx27	2	167015193	-0.142014	-0.166751	-0.0247364
Znfx1	2	167035793	-0.387283	-0.347163	0.0401201
1500012F01Rik	2	167062934	-0.0442915	-0.138343	-0.0940514
B4galt5	2	167298444	-0.501509	0.0541224	0.555632
Slc9a8	2	167421712	0.85794	-0.00121331	-0.859154
Rnf114	2	167492645	-0.146864	0.266949	0.413813
Tmem189	2	167642608	0.180399	0.0308533	-0.149546
Pard6b	2	168081004	0.0889077	-0.0677805	-0.156688
Adnp	2	168180986	-0.0955172	0.0586319	0.154149
Gm20716	2	168180986	-0.0909877	0.0289598	0.119947
Mocs3	2	168230622	-0.583455	-0.855627	-0.272172
Nfatc2	2	168476410	-1.09552	0.310731	1.40625
Atp9a	2	168634438	-0.199196	-0.227881	-0.0286851
Sall4	2	168748332	-0.570497	-0.54353	0.026967
Gm14261	2	168766143	0.178244	0.0762658	-0.101978
Zfp64	2	168893331	0.51966	0.1653	-0.35436
Zfp217	2	170108643	-0.143135	-0.0362024	0.106933
Bcas1	2	170346991	-0.0712693	-0.471089	-0.399819
Pfdn4	2	170496428	0.153488	-0.304552	-0.458039
2010011I20Rik	2	172345565	0.541913	0.0920904	-0.449823
Aurka	2	172356190	0.229802	-0.354681	-0.584483
Cstf1	2	172370681	0.0393028	0.207697	0.168395
Cass4	2	172393794	-0.740186	-1.66179	-0.921602
2410001C21Rik	2	172440556	0.297648	0.454393	0.156745
Tfap2c	2	172549593	0.350211	0.881017	0.530806
Bmp7	2	172868012	-0.140605	-0.191769	-0.0511645
Rae1	2	173000117	-0.0368366	-0.0775619	-0.0407252
Rbm38	2	173020498	-0.272757	-0.104306	0.168451
Zbp1	2	173206612	2.14373	0.971642	-1.17209
Pmepa1	2	173224458	0.910742	0.036556	-0.874186
Rab22a	2	173659760	0.219686	0.172534	-0.0471516
Vapb	2	173737511	0.0511875	-0.14189	-0.193078
Stx16	2	174076308	-0.157854	-0.239567	-0.0817127
Npepl1	2	174110349	0.27982	0.3538	0.0739799
Gnas	2	174284320	0.349755	0.222268	-0.127487
Gm20721	2	174330319	0.372595	0.166655	-0.20594
Th1l	2	174415804	0.0679817	-0.104306	-0.172288
Ctsz	2	174427493	-0.23638	0.270089	0.506468
Atp5e	2	174461072	0.727606	0.651274	-0.0763316
Slmo2	2	174465067	0.431942	0.189075	-0.242868
Phactr3	2	178118975	-0.474028	-1.53727	-1.06324
9030418K01Rik	2	178414524	-0.0607512	-0.426235	-0.365484
4930591A17Rik	2	179414936	2.75248	1.83911	-0.91337
Taf4a	2	179912146	-0.368841	-0.351616	0.0172243
Lsm14b	2	180024987	-0.308411	-0.0545535	0.253857
Psma7	2	180036373	1.20583	1.24994	0.0441003
Ss18l1	2	180042509	-0.599559	-1.0462	-0.446645
Gtpbp5	2	180070588	-0.599822	-0.526997	0.0728249
Osbpl2	2	180119306	-0.00999928	0.0579648	0.0679641
Adrm1	2	180171485	-0.0266218	-0.052155	-0.0255332
Lama5	2	180176373	-0.171857	-0.765613	-0.593756
Rps21	2	180257377	-0.192678	-0.227568	-0.0348902
Cables2	2	180258540	0.530088	-0.0449281	-0.575016
BC066135	2	180277646	0.0419869	0.0518124	0.00982547
1600027N09Rik	2	180581304	-0.0448911	0.319501	0.364392
Ogfr	2	180589245	0.0582528	0.166655	0.108402
Tcfl5	2	180621956	-0.123368	-0.296239	-0.172871
Dido1	2	180657964	0.00375175	-0.13327	-0.137022
2310003C23Rik	2	180710117	-0.0726166	-0.04215	0.0304666
Slc17a9	2	180725263	0.460877	0.895694	0.434817
Ythdf1	2	180904377	0.0556684	-0.289752	-0.345421
Arfgap1	2	180967225	-0.217306	0.155256	0.372562
Ppdpf	2	181187247	0.251816	0.15276	-0.0990558
Gmeb2	2	181251449	-0.107795	-0.0484533	0.0593419
Rtel1	2	181319739	-0.282093	-0.33497	-0.0528774
Arfrp1	2	181357690	0.645749	-0.219783	-0.865532
Zgpat	2	181364928	-0.0036788	-0.417464	-0.413785
Lime1	2	181380078	0.0113983	-0.282094	-0.293492
Tpd52l2	2	181497142	0.0239639	-0.121058	-0.145022
Dnajc5	2	181520485	0.050271	0.0558577	0.00558663
Uckl1	2	181569149	0.979771	-0.104306	-1.08408
Znf512b	2	181582103	-0.0265694	0.0640912	0.0906606
Prpf6	2	181591868	-0.0750532	-0.0718851	0.00316811
Rgs19	2	181688419	-0.210419	-0.536023	-0.325603
Pcmtd2	2	181837854	0.0470874	0.102144	0.0550568
Polr3k	2	181864337	-0.165678	-0.180759	-0.0150809
Pxmp3	3	5560188	0.554297	0.267662	-0.286635
Fam164a	3	7503426	-0.259015	0.234899	0.493914
Mrps28	3	8802146	-0.153464	-0.298283	-0.144818
Tpd52	3	8928626	-0.221047	-0.100073	0.120974
Zfp704	3	9427011	0.402734	0.691335	0.288601
Impa1	3	10313540	0.513292	0.763295	0.250002
Zfand1	3	10339953	-0.387151	-0.662084	-0.274933
Chmp4c	3	10366907	1.11693	2.85692	1.73999
Snx16	3	10417819	0.0351868	0.310731	0.275544
Lrrcc1	3	14533788	-0.186029	0.0461106	0.23214
E2f5	3	14578671	-0.0511222	-0.0371923	0.0139298
Car13	3	14641727	0.601556	0.208851	-0.392705
Car3	3	14863538	3.97773	4.19337	0.215642
Car2	3	14886426	3.67697	3.83718	0.160219
Ythdf3	3	16183183	0.100172	0.459594	0.359423
Cyp7b1	3	18071950	-0.557421	-1.10431	-0.546885
Armc1	3	19132146	0.331578	0.0266242	-0.304954
Mtfr1	3	19187327	0.0929766	-0.11385	-0.206827
Pde7a	3	19223108	0.19602	0.601087	0.405066
4632415L05Rik	3	19894886	0.773239	1.73219	0.958956
Hps3	3	19995945	-0.311403	-0.424187	-0.112783
Hltf	3	20057811	-0.463492	0.0142078	0.4777
Gyg	3	20122084	-0.0325069	-0.416897	-0.38439
Tbl1xr1	3	22076652	-0.431034	-0.41483	0.0162039
Gm10259	3	25210764	10.6635	10.3797	-0.283806
Nceh1	3	27182965	-0.146591	-0.371787	-0.225196
Gm6505	3	28764234	-0.89848	-1.84127	-0.942792
Eif5a2	3	28781311	0.198505	0.262475	0.0639706
Mynn	3	30602087	0.0127358	-0.248696	-0.261432
Sec62	3	30792876	-0.414425	-0.350467	0.0639582
Gpr160	3	30855950	0.117477	0.203816	0.0863388
Phc3	3	30899295	0.288494	0.303778	0.0152845
Prkci	3	30995747	-0.0742292	-0.139397	-0.0651674
Skil	3	31095058	-0.138604	0.00221443	0.140819
Zmat3	3	32334796	0.670709	0.775943	0.105234
Pik3ca	3	32397671	-0.158645	0.0331969	0.191842
Zfp639	3	32515295	-0.238475	-0.426235	-0.18776
Mfn1	3	32529465	-0.302237	-0.184725	0.117512
Gnb4	3	32580332	-0.911092	-0.25317	0.657923
Actl6a	3	32708546	0.260155	0.638536	0.378381
Mrpl47	3	32725397	-0.476564	-0.078207	0.398357
Ndufb5	3	32736990	0.145491	0.537239	0.391748
Usp13	3	32817546	0.55656	0.721664	0.165104
Ttc14	3	33799955	0.117687	0.11557	-0.00211668
Fxr1	3	34020079	0.0316215	0.0621042	0.0304828
Dnajc19	3	34056020	0.511199	0.360047	-0.151152
Sox2	3	34650005	-0.535595	-0.706143	-0.170548
Atp11b	3	35754134	-0.468561	-0.689269	-0.220708
Dcun1d1	3	35892105	-0.538751	-0.26577	0.272981
Mccc1	3	35959312	-0.0955167	-0.616756	-0.52124
Acad9	3	36065979	0.0841899	0.481952	0.397762
D3Ertd254e	3	36159522	-0.130564	0.0311565	0.161721
Anxa5	3	36448925	-0.0156631	1.01968	1.03535
Exosc9	3	36552606	0.523473	0.580322	0.0568485
Ccna2	3	36564866	0.233618	0.316047	0.0824294
Bbs7	3	36573142	-0.00130129	-0.245663	-0.244361
4932438A13Rik	3	36863106	-0.0396643	0.207436	0.2471
Spata5	3	37419896	-0.0886846	-0.159215	-0.0705299
Spry1	3	37639947	-0.759335	-0.225613	0.533722
Ankrd50	3	38449261	0.118955	0.443594	0.324639
Intu	3	40531286	1.18081	0.681099	-0.499715
Slc25a31	3	40708855	0.621311	0.119164	-0.502147
Hspa4l	3	40744495	0.192609	0.393193	0.200584
Plk4	3	40800019	-0.261928	0.0586781	0.320606
Larp1b	3	40950631	-0.354251	-0.134681	0.21957
Pgrmc2	3	41066326	0.335312	0.161318	-0.173994
Phf17	3	41555734	-0.117818	-0.0493059	0.0685124
Sclt1	3	41626717	-0.583066	-1.06124	-0.478171
Ccrn4l	3	51224447	0.653271	1.19325	0.539983
Elf2	3	51255665	-0.494924	0.111422	0.606346
Ndufc1	3	51404677	0.079206	0.0185499	-0.0606561
Naa15	3	51416016	-0.19179	-0.268212	-0.0764217
Rab33b	3	51483966	0.252406	-0.299563	-0.551969
Setd7	3	51515319	-0.297972	-0.25591	0.0420623
Foxo1	3	52268337	0.293669	-0.0480905	-0.341759
Cog6	3	52982123	-0.599559	-0.677297	-0.0777373
Nhlrc3	3	53448588	0.573032	0.466442	-0.10659
2810046L04Rik	3	53463666	-0.627333	-0.388515	0.238818
Frem2	3	53513939	-1.00656	-0.704066	0.302489
AC100927.2	3	54692823	0.309178	0.490437	0.181259
Fam48a	3	54693105	0.0765667	-0.228635	-0.305202
Exosc8	3	54728678	-0.172332	-0.134974	0.0373588
Alg5	3	54735539	0.262377	0.632659	0.370282
Rfxap	3	54803116	-0.606207	-0.957465	-0.351258
Spg20	3	55112108	0.43926	0.230678	-0.208582
Sohlh2	3	55182028	-0.270426	-0.152401	0.118025
Dclk1	3	55242526	-0.249322	-0.732338	-0.483016
Nbea	3	55625205	-0.0125275	0.50867	0.521198
Wwtr1	3	57455649	-0.101077	-0.035594	0.0654826
Commd2	3	57642904	0.643218	0.558465	-0.0847526
Rnf13	3	57736066	-0.435675	-0.25631	0.179366
Tsc22d2	3	58415689	0.00945282	0.125175	0.115723
Serp1	3	58521969	0.139831	0.271237	0.131407
Eif2a	3	58525821	0.181592	0.0685301	-0.113062
2810407C02Rik	3	58576636	-0.17357	0.0278163	0.201386
Rap2b	3	61364507	-0.400371	-0.689269	-0.288898
Mme	3	63295872	-0.16707	0.217621	0.384692
Plch1	3	63696234	0.764625	0.46685	-0.297775
Gmps	3	63976106	0.434998	-0.710028	-1.14503
Ssr3	3	65379655	-0.233748	-0.298751	-0.0650024
Tiparp	3	65528410	-0.338613	-0.529975	-0.191363
Ccnl1	3	65946151	0.0340428	-0.0437651	-0.0778079
Rsrc1	3	66981390	-0.351278	-0.857213	-0.505936
Gfm1	3	67430096	0.0611463	0.0335679	-0.0275784
Mfsd1	3	67582768	0.251502	0.419429	0.167927
Schip1	3	68064942	-0.154814	0.180423	0.335237
Ift80	3	68892499	0.520779	0.0103359	-0.510443
Smc4	3	69004738	-0.37153	-0.253684	0.117846
Trim59	3	69035288	0.136063	0.0573192	-0.0787439
Kpna4	3	69067149	0.163775	-0.702944	-0.866719
Ppm1l	3	69316861	-0.630224	-0.927429	-0.297204
Nmd3	3	69721985	-0.049469	-0.254549	-0.205081
Pdcd10	3	75516490	0.115987	0.362741	0.246754
Serpini1	3	75557547	-1.16161	-0.349419	0.812186
Golim4	3	75876183	-0.0858664	0.303778	0.389645
Rapgef2	3	79062516	0.110934	-0.921442	-1.03238
Fnip2	3	79455971	-0.244894	-0.261848	-0.0169535
Ppid	3	79591342	0.123123	0.12345	0.00032711
Etfdh	3	79603788	1.08345	1.55408	0.470624
4930579G24Rik	3	79629079	1.0408	1.6733	0.632497
Tmem144	3	79813148	1.41906	1.48066	0.0615996
Fam198b	3	79884533	0.626949	0.730634	0.103685
Pdgfc	3	81036416	0.580354	0.827789	0.247435
Mtap9	3	82358072	-0.142668	-0.282643	-0.139975
Plrg1	3	83055522	0.0971284	-0.367341	-0.46447
Tlr2	3	83836273	2.90448	1.40471	-1.49978
D930015E06Rik	3	83898287	0.257155	0.192853	-0.0643015
Mnd1	3	84087934	-2.17755	-2.46688	-0.289324
Trim2	3	84160439	-0.00214529	-0.0108204	-0.0086751
Arfip1	3	84496093	-0.331005	0.632659	0.963664
Fbxw7	3	84815268	-0.11705	-0.211222	-0.094172
Pet112l	3	85574119	-0.853544	-1.01684	-0.163299
Sh3d19	3	86084434	-0.0774145	0.201148	0.278562
Rps3a	3	86137940	0.437194	0.564487	0.127294
Lrba	3	86224690	0.622877	0.0871196	-0.535757
Dclk2	3	86786150	-0.924716	-0.675055	0.249661
Kirrel	3	87078593	0.102423	0.84989	0.747467
Etv3	3	87525407	0.124532	0.274205	0.149673
Arhgef11	3	87617559	-0.0955167	0.147232	0.242749
4933430H15Rik	3	87736923	-0.00388646	0.328653	0.332539
Prcc	3	87858900	-0.360017	0.236033	0.59605
Hdgf	3	87906321	-0.0551958	-0.260542	-0.205346
Rrnad1	3	87922601	-0.484082	-0.454249	0.0298331
Isg20l2	3	87930314	0.291182	0.182066	-0.109116
Crabp2	3	87948666	-1.01063	-0.492872	0.517756
Nes	3	87971078	0.289268	0.14858	-0.140689
Gpatch4	3	88043108	-0.425308	-0.504978	-0.0796699
Apoa1bp	3	88056523	-0.112293	0.455502	0.567795
Iqgap3	3	88082051	-0.111611	-0.280357	-0.168746
Mef2d	3	88142372	0.311108	0.748136	0.437028
Cct3	3	88297116	0.132752	-0.584933	-0.717685
0610031J06Rik	3	88325023	-0.305155	-0.605205	-0.30005
Tmem79	3	88328655	0.463911	0.196863	-0.267048
Smg5	3	88336260	0.0395832	-0.0750723	-0.114655
Bglap-rs1	3	88368616	1.26705	0.158728	-1.10833
Pmf1	3	88394143	-0.0679121	-0.227881	-0.159969
Slc25a44	3	88410498	-0.298334	-0.24269	0.0556436
Lmna	3	88481148	0.0631809	-0.426234	-0.489415
Mex3a	3	88532395	-0.0994859	0.272257	0.371743
Rab25	3	88542029	-0.626031	-0.426235	0.199797
Lamtor2	3	88549819	-0.103466	-0.338772	-0.235306
Ubqln4	3	88553716	0.0179949	-0.0677404	-0.0857353
Ssr2	3	88579671	-0.127614	-0.368568	-0.240954
Arhgef2	3	88607454	-0.0403757	-0.0839868	-0.043611
2810403A07Rik	3	88685794	0.00713634	0.123104	0.115967
Rit1	3	88716838	0.51883	0.225001	-0.293829
Syt11	3	88744700	0.0143213	-0.18423	-0.198552
Gon4l	3	88835231	0.498605	0.304054	-0.194551
Msto1	3	88905107	0.280261	0.166488	-0.113773
Dap3	3	88920803	0.208817	0.391325	0.182509
Ash1l	3	88965812	0.0987024	-0.0645056	-0.163208
Rusc1	3	89083981	-0.0341161	-0.334604	-0.300488
Fdps	3	89093592	-0.130075	-0.851188	-0.721113
Clk2	3	89164795	-0.110624	0.543391	0.654015
Scamp3	3	89177473	-0.00565624	0.101407	0.107063
Gba	3	89202928	-0.385024	-0.397503	-0.0124795
Mtx1	3	89209081	0.045346	-0.599071	-0.644417
Trim46	3	89234177	0.177502	-0.168437	-0.345939
Krtcap2	3	89245966	-0.350898	-0.541259	-0.190362
Slc50a1	3	89268246	-0.428941	0.448234	0.877175
Efna4	3	89333390	-0.170479	0.426208	0.596687
Adam15	3	89338542	0.44701	-0.461859	-0.908869
Zbtb7b	3	89377644	0.0146661	0.406655	0.391989
Flad1	3	89401004	0.185071	-0.077085	-0.262156
Cks1b	3	89415472	-0.113974	-0.270003	-0.156029
Shc1	3	89418443	-0.436553	-0.40941	0.0271435
Pygo2	3	89430214	-0.395077	-0.0231695	0.371907
Pbxip1	3	89436706	-0.0305614	-0.547914	-0.517352
Pmvk	3	89459118	1.54219	0.952277	-0.58991
Adar	3	89715022	-0.188128	-0.467472	-0.279344
Ube2q1	3	89773609	0.034251	-0.540406	-0.574657
Atp8b2	3	89939481	-0.445299	-0.668511	-0.223212
Ubap2l	3	89999589	-0.182876	-0.0185218	0.164354
4933434E20Rik	3	90051636	0.239873	0.133193	-0.106681
Tpm3	3	90072649	1.09366	1.07019	-0.0234642
Jtb	3	90231597	-0.313748	-0.266689	0.0470586
Slc39a1	3	90248172	-0.0813499	0.49753	0.578879
Crtc2	3	90254163	0.360861	0.0561581	-0.304703
Gatad2b	3	90341654	0.12551	-0.104306	-0.229816
Slc27a3	3	90385239	-0.546553	-0.606807	-0.0602546
Ints3	3	90391380	-0.333086	-0.222518	0.110567
Npr1	3	90450591	-0.519325	-0.896864	-0.37754
Ilf2	3	90476201	-0.135852	-0.0755091	0.0603428
Snapin	3	90488026	0.083652	-0.0691781	-0.15283
2500003M10Rik	3	90498956	-0.191045	0.261242	0.452288
S100a6	3	90612894	-0.35558	-0.279945	0.0756352
Tchh	3	93442330	-1.62206	0.310731	1.93279
S100a11	3	93520488	0.803554	0.538537	-0.265018
S100a10	3	93555080	-0.597102	-0.506337	0.090765
Mrpl9	3	94443318	-0.20579	-0.342268	-0.136478
Snx27	3	94497544	0.0531473	-0.165786	-0.218934
Cgn	3	94760069	-0.404028	-0.306189	0.0978398
Pogz	3	94837567	-0.0890903	-0.308665	-0.219574
Psmb4	3	94884093	-0.0424471	-0.131443	-0.0889959
Rfx5	3	94954075	-0.0955172	0.416526	0.512043
Pi4kb	3	94974731	0.186115	-0.114088	-0.300203
Zfp687	3	95006590	-0.266449	-0.0530815	0.213368
Pip5k1a	3	95058530	-0.527468	0.043035	0.570503
Vps72	3	95111022	-0.163765	-0.188699	-0.0249338
Gabpb2	3	95181766	-0.165037	-0.0135002	0.151536
Cdc42se1	3	95228732	0.043066	0.289973	0.246907
Bnipl	3	95241271	-0.279381	-0.0513577	0.228024
Prune	3	95253674	0.0520406	-0.202609	-0.254649
Fam63a	3	95281345	-0.186857	1.31603	1.50288
Anxa9	3	95296096	0.181323	-0.745853	-0.927175
Lass2	3	95314792	0.190623	-0.062283	-0.252906
Setdb1	3	95323525	-0.0362449	-0.298002	-0.261757
Arnt	3	95434388	0.733003	0.265643	-0.46736
Hormad1	3	95559677	0.135191	0.00319862	-0.131992
Golph3l	3	95588934	0.234189	-0.104307	-0.338495
Ensa	3	95624980	-0.527233	0.0406418	0.567875
Mcl1	3	95658721	-0.395146	-0.213827	0.181319
Tars2	3	95739976	-0.0830259	0.00140333	0.0844293
Rprd2	3	95759873	0.162728	0.0952244	-0.0675039
Prpf3	3	95830124	-0.462888	-0.281184	0.181704
Anp32e	3	95929246	-0.0165997	-0.0188189	-0.0022192
Otud7b	3	96104527	-0.868746	0.140806	1.00955
Gm15441	3	96555765	-0.464346	-0.402965	0.0613813
Txnip	3	96557957	-0.297452	-0.48026	-0.182808
Polr3c	3	96711490	-0.0153465	-0.43293	-0.417583
Pdzk1	3	96829284	0.199939	0.582906	0.382967
Gpr89	3	96868281	0.313738	0.320192	0.00645351
Acp6	3	97158777	-0.832482	-0.0096693	0.822813
Bcl9	3	97203662	-0.462888	-0.472038	-0.00915027
Chd1l	3	97560742	0.300207	0.195775	-0.104433
Prkab2	3	97658193	-0.107489	0.00733852	0.114828
Pde4dip	3	97689824	-0.300836	-0.291509	0.00932695
Sec22b	3	97901190	0.175409	0.263065	0.087656
Notch2	3	98013538	-0.0345492	0.00672531	0.0412745
Phgdh	3	98313170	-0.131525	-0.0293441	0.10218
Wars2	3	99141068	-0.908639	-0.643672	0.264966
Wdr3	3	100138180	0.160352	0.210224	0.0498724
Gdap2	3	100162381	0.301819	-0.296952	-0.598771
Man1a2	3	100562208	0.33801	0.136702	-0.201308
Trim45	3	100922202	0.333326	-0.2074	-0.540726
Ttf2	3	100938860	-0.234608	-0.0514112	0.183197
Ptgfrn	3	101040232	0.0847225	-0.16007	-0.244792
Igsf3	3	101377125	-0.993946	-1.03521	-0.0412679
Atp1a1	3	101576219	0.430064	0.511255	0.0811915
Vangl1	3	102156701	0.826481	1.83759	1.01111
Sycp1	3	102818499	-1.21251	-0.538164	0.67435
Nr1h5	3	102939658	8.67854	8.51408	-0.164459
Sike1	3	102995728	0.920425	1.29905	0.378624
Csde1	3	103020546	0.0443487	0.218337	0.173988
Nras	3	103058339	-0.3248	-0.348399	-0.0235992
Dennd2c	3	103102604	0.062849	-0.159064	-0.221913
Bcas2	3	103171655	0.132408	0.105147	-0.0272608
Trim33	3	103279293	-0.00823641	0.0365028	0.0447392
Hipk1	3	103739815	0.708885	0.52254	-0.186345
Dclre1b	3	103800605	0.600763	0.310731	-0.290032
Gm15471	3	103803129	0.705937	0.480656	-0.225282
Ap4b1	3	103809520	-0.355669	-0.277143	0.078526
Bcl2l15	3	103832601	5.30441	3.10285	-2.20156
Rsbn1	3	103914120	0.205653	0.225001	0.0193484
Phtf1	3	103968110	0.016958	-0.948656	-0.965614
Slc16a1	3	104638668	-0.0662522	-0.269076	-0.202824
Mov10	3	104794836	-0.692552	-0.535832	0.15672
Capza1	3	104822779	-0.68048	-0.263004	0.417475
St7l	3	104864503	-0.0955167	0.217622	0.313138
Cttnbp2nl	3	105001915	-0.178845	0.0123382	0.191184
Ddx20	3	105678270	0.0203276	0.00553513	-0.0147924
6530418L21Rik	3	105704599	0.552181	-0.818002	-1.37018
Atp5f1	3	105942698	0.0202332	-0.0299759	-0.050209
Wdr77	3	105959369	-0.0526314	-0.0378628	0.0147686
Cept1	3	106502260	-0.0417457	0.00890422	0.0506499
4933421E11Rik	3	106684987	0.350548	0.310731	-0.0398164
Hbxip	3	107278858	0.299809	0.644825	0.345016
Rbm15	3	107326110	0.317031	0.172803	-0.144228
Fam40a	3	107612532	0.0126133	0.0167093	0.00409603
4933431E20Rik	3	107888850	3.05132	3.77016	0.718838
Gstm5	3	107895821	1.05649	0.065618	-0.990868
Gstm1	3	108012255	0.765208	-0.363041	-1.12825
Ampd2	3	108074062	0.107791	-0.400083	-0.507874
Gnai3	3	108107280	0.178786	-0.381771	-0.560557
Atxn7l2	3	108202222	0.237059	0.019429	-0.21763
Psma5	3	108256926	0.569299	0.523571	-0.0457287
Sort1	3	108284091	0.370877	0.463169	0.0922918
Psrc1	3	108383839	0.3359	0.452887	0.116987
Celsr2	3	108390851	0.325947	1.21762	0.891674
Sars	3	108424865	-0.168683	0.146612	0.315295
Tmem167b	3	108556425	-0.11117	-0.00809097	0.103079
Taf13	3	108571698	0.0253377	-0.149631	-0.174968
Wdr47	3	108591279	-0.334982	-0.535646	-0.200664
Clcc1	3	108653913	-0.14096	-0.332576	-0.191616
Gpsm2	3	108678638	0.0131245	0.0461106	0.0329862
Stxbp3a	3	108793176	0.199388	-0.593691	-0.793079
Prpf38b	3	108902667	-0.120996	-0.228634	-0.107638
Fam102b	3	108970997	-0.763895	-0.104306	0.659589
Slc25a24	3	109123149	0.0722103	0.480656	0.408446
Prmt6	3	110246109	0.151029	-0.0196948	-0.170724
Rnpc3	3	113605067	-0.482541	-1.2101	-0.72756
Dph5	3	115888165	-0.471274	-1.22745	-0.75618
Slc30a7	3	115938973	0.0226002	0.259968	0.237368
Extl2	3	116007462	0.202388	-0.601806	-0.804194
Cdc14a	3	116272553	0.972046	0.677053	-0.294993
Rtcd1	3	116488963	0.642397	0.213265	-0.429132
Dbt	3	116513070	0.313628	-0.14852	-0.462147
Lrrc39	3	116562973	-0.785177	-0.377325	0.407852
Ccdc76	3	116581093	-0.036623	-0.0804601	-0.0438371
Sass6	3	116595008	0.239903	0.248574	0.00867081
Hiat1	3	116631164	-0.0250049	-0.00453377	0.0204711
Slc35a3	3	116669469	-0.393814	-0.417968	-0.0241537
Agl	3	116739999	-0.166367	0.081049	0.247416
Frrs1	3	116878227	0.520472	0.611901	0.0914283
Snx7	3	117781497	0.828534	-0.171421	-0.999955
Ptbp2	3	119718742	-0.240856	-0.295355	-0.0544987
Alg14	3	121291817	0.242652	0.788778	0.546126
Cnn3	3	121426541	-0.398917	-0.546678	-0.14776
F3	3	121723537	-0.786566	-1.03155	-0.244984
Abcd3	3	121758909	0.349623	0.244768	-0.104855
Arhgap29	3	121953229	0.616845	0.65543	0.0385857
Gclm	3	122245557	1.69905	1.59187	-0.107172
Dnttip2	3	122274414	0.0273633	-0.0718155	-0.0991788
Bcar3	3	122419780	0.579596	0.699969	0.120373
Fnbp1l	3	122538719	-0.0386543	-0.39849	-0.359836
Pde5a	3	122729158	0.0236306	-1.20384	-1.22747
1810037I17Rik	3	122924362	0.60774	0.588615	-0.0191245
Usp53	3	122933601	-0.411544	-0.379941	0.0316033
Synpo2	3	123076519	3.56745	3.28801	-0.279438
Sec24d	3	123267496	2.07149	2.00066	-0.070828
Mettl14	3	123364645	0.0595045	0.473461	0.413956
Ugt8a	3	125865359	-0.702506	0.44589	1.1484
Camk2d	3	126596302	1.87534	1.29424	-0.581094
Ank2	3	126921607	-0.0504289	0.0638161	0.114245
Larp7	3	127536954	0.0301766	0.162103	0.131927
4930422G04Rik	3	127553489	-0.481835	-0.726883	-0.245048
Ap1ar	3	127807264	-0.803337	-0.653391	0.149945
Pitx2	3	129199878	0.939082	0.302319	-0.636763
Elovl6	3	129532386	-0.240472	0.0520949	0.292567
Gar1	3	129824912	-0.259076	-0.186606	0.0724702
Casp6	3	129901425	0.263114	-0.778906	-1.04202
Sec24b	3	129982759	-0.0872173	-0.056828	0.0303893
Ostc	3	130695921	-0.381144	-0.288208	0.0929356
Rpl34	3	130726831	-0.469131	-0.545807	-0.0766754
Lef1	3	131110471	-0.699228	-0.478068	0.22116
Hadh	3	131233419	-0.0652075	-0.158473	-0.0932651
Papss1	3	131564768	0.0259466	0.410266	0.38432
Aimp1	3	132660498	-0.000169277	0.156243	0.156412
Npnt	3	132881745	0.142175	0.846784	0.704609
Gstcd	3	132981753	1.03463	1.41119	0.37656
Ppa2	3	133310110	0.0782499	0.464206	0.385956
Tet2	3	133463679	0.0675411	-0.097734	-0.165275
Cenpe	3	135212563	-0.00115776	-0.130852	-0.129694
Cisd2	3	135406412	0.362165	0.821693	0.459528
Ube2d3	3	135438297	0.0931444	0.0163908	-0.0767536
Manba	3	135485611	-0.0322309	-0.0528908	-0.0206599
Nfkb1	3	135584655	-0.317909	0.45863	0.776539
Ppp3ca	3	136670124	0.820091	0.410266	-0.409824
Ddit4l	3	137621612	-0.0955167	-0.082447	0.0130696
H2afz	3	137864487	0.0146222	-0.309126	-0.323748
Dnajb14	3	137867675	-0.565002	0.270733	0.835735
Lamtor3	3	137918526	-0.4318	-0.416094	0.0157061
Mttp	3	138089855	-1.44232	-0.138658	1.30366
Rg9mtd2	3	138143448	0.16158	0.0253844	-0.136196
Adh5	3	138443093	-0.323105	-0.393283	-0.070178
Metap1	3	138458960	-0.232594	-0.158821	0.0737739
Eif4e	3	138526191	-0.114882	0.206895	0.321777
Tspan5	3	138742195	0.692103	0.558658	-0.133445
Rap1gds1	3	138925906	0.473402	0.350775	-0.122627
Pdlim5	3	142239586	-0.322927	-0.138658	0.18427
Gbp7	3	142530338	1.82431	1.80258	-0.0217287
Gbp3	3	142560052	0.269645	0.396592	0.126946
Gbp2	3	142620602	-0.788678	-0.778078	0.0105996
Gtf2b	3	142765226	0.298762	-0.310116	-0.608878
Pkn2	3	142790902	-0.160463	-0.369024	-0.208561
Lmo4	3	144188530	-0.110314	-0.136016	-0.025702
Hs2st1	3	144431103	0.145491	-0.40646	-0.551951
2015-09-01	3	144570304	-0.289806	-0.376399	-0.0865927
Sh3glb1	3	144688844	-0.162085	-0.0378113	0.124273
Clca4	3	144822623	6.36027	6.95459	0.594319
Gm16233	3	144947561	0.330748	0.0432508	-0.287497
Clca6	3	144952480	0.778952	-0.384414	-1.16337
Odf2l	3	145118589	-0.363713	0.0341401	0.397853
Znhit6	3	145576208	0.202565	0.0525074	-0.150057
Cyr61	3	145646971	0.0484223	-0.104307	-0.152729
Ddah1	3	145758675	-0.427459	-0.47735	-0.0498912
Bcl10	3	145924378	-0.311956	0.00504112	0.316998
2410004B18Rik	3	145938014	-0.187439	0.274205	0.461644
Syde2	3	145987870	-0.238426	-0.139313	0.0991135
Ssx2ip	3	146404642	-0.714913	-0.534941	0.179972
Gng5	3	146499834	-0.352815	-0.306644	0.0461702
Rpf1	3	146506348	0.0825505	-0.371193	-0.453744
Prkacb	3	146729579	-0.0739145	0.24454	0.318455
Gm10288	3	146838775	7.25321	8.62513	1.37191
Ttll7	3	146852367	0.808268	1.74369	0.935422
Lphn2	3	148815586	-0.292579	-0.563738	-0.271159
Fubp1	3	152210458	0.272203	0.0168009	-0.255402
Fam73a	3	152273459	-0.708833	-0.757575	-0.0487418
Usp33	3	152346478	-0.215811	-0.24347	-0.0276585
Zzz3	3	152395473	0.0992994	0.0667605	-0.0325389
Pigk	3	152714100	-0.112952	-0.592101	-0.479149
Rabggtb	3	153907289	-0.204213	-0.102458	0.101754
Acadm	3	153922357	0.381042	0.749727	0.368685
Fpgt	3	155084921	0.695387	0.205549	-0.489839
Zranb2	3	157534160	0.0854335	-0.260864	-0.346298
Cth	3	157894248	-1.10923	-1.47804	-0.368802
Ankrd13c	3	157947414	-0.186282	0.0269384	0.213221
Srsf11	3	158010473	0.0735536	-0.174516	-0.248069
Lrrc40	3	158036662	0.0702381	-0.0924082	-0.162646
Depdc1a	3	159495433	0.682091	0.632659	-0.0494316
Tmem68	4	3549041	0.667154	0.969694	0.302539
Tgs1	4	3574875	0.23161	0.362726	0.131116
Rps20	4	3831334	-0.0215445	0.00698376	0.0285282
Plag1	4	3900996	0.0592058	1.35512	1.29592
Impad1	4	4762484	1.54915	2.26381	0.714662
Nsmaf	4	6396207	-0.215187	0.734413	0.9496
Rab2a	4	8535644	0.100303	-0.0436802	-0.143983
Chd7	4	8690406	-0.133406	-0.242408	-0.109002
Asph	4	9448069	-0.574751	-0.593344	-0.0185928
2610301B20Rik	4	10874498	0.885247	0.583103	-0.302144
Plekhf2	4	10988662	1.03258	1.11505	0.0824694
2310030N02Rik	4	11051045	0.385823	-0.0849416	-0.470764
Trp53inp1	4	11156431	-0.126577	-0.321259	-0.194682
Ccne2	4	11191351	-0.250239	-0.104307	0.145933
Ints8	4	11199158	0.0437288	-0.166083	-0.209812
Dpy19l4	4	11261315	0.225105	-0.343772	-0.568877
Esrp1	4	11331933	-0.273776	-0.138747	0.135028
1110037F02Rik	4	11485958	0.0202456	0.115293	0.0950475
Rad54b	4	11558920	0.147184	0.369257	0.222073
Fsbp	4	11579665	1.36788	0.770162	-0.597721
Gem	4	11704457	5.4488	4.67705	-0.771751
Pdp1	4	11958184	0.711838	0.276297	-0.435541
Tmem67	4	12039355	0.119496	0.136701	0.0172055
C430048L16Rik	4	12089439	0.261276	0.585738	0.324462
Rbm12b	4	12140264	0.186883	1.24619	1.05931
Fam92a	4	12153409	-0.869957	-1.56997	-0.700013
Otud6b	4	14809498	-0.153447	-0.0331278	0.120319
Tmem55a	4	14864076	0.202319	0.222858	0.0205388
Tmem64	4	15265831	-0.406718	-0.608244	-0.201526
Decr1	4	15917240	-0.542976	-0.638643	-0.0956676
Nbn	4	15957925	-0.167307	-0.239534	-0.072227
Osgin2	4	15997121	-0.365606	0.343152	0.708758
Ripk2	4	16122733	-0.0138333	-0.355845	-0.342012
Cpne3	4	19519254	-0.717787	-0.594112	0.123675
Wwp1	4	19608303	0.382812	0.490179	0.107366
Ggh	4	20042052	-0.913039	0.0111706	0.924209
Ccnc	4	21727701	-0.259721	0.121862	0.381583
2610029I01Rik	4	21757382	0.645565	0.0135298	-0.632035
Usp45	4	21767156	0.361016	0.26053	-0.100486
Sfrs18	4	21847583	0.138818	0.120831	-0.0179863
Coq3	4	21879673	-0.766292	-0.834217	-0.067925
Fbxl4	4	22357543	0.888716	1.1852	0.296484
Mms22l	4	24496451	-0.172805	0.00195217	0.174757
Ndufaf4	4	24898083	0.605677	0.39862	-0.207057
1810074P20Rik	4	25248600	-0.292208	0.173995	0.466203
Fut9	4	25609332	1.40433	1.02498	-0.379353
Manea	4	26324506	-0.419789	-0.495096	-0.0753072
Map3k7	4	31964097	0.0206327	-0.179174	-0.199807
Casp8ap2	4	32615451	-0.0719724	-0.125555	-0.0535827
Mdn1	4	32657119	-0.204063	-0.114358	0.0897055
Lyrm2	4	32800253	-0.88181	-0.589734	0.292076
Ankrd6	4	32804035	-0.0609183	-0.424854	-0.363935
Rragd	4	32983037	0.857801	0.336515	-0.521286
Ube2j1	4	33031416	0.187982	0.528911	0.34093
Pm20d2	4	33174230	1.88587	2.89569	1.00983
Pnrc1	4	33245423	0.151735	0.187583	0.0358481
Rngtt	4	33310311	0.544152	0.355125	-0.189027
Akirin2	4	34550937	-0.152548	-0.12138	0.0311675
Orc3	4	34570796	-0.207797	-0.444691	-0.236894
Rars2	4	34614957	-0.637666	-0.647449	-0.0097828
Slc35a1	4	34663257	0.55191	-0.035594	-0.587504
Mob3b	4	34949074	0.509254	0.573765	0.0645113
3110043O21Rik	4	35191285	-0.0828056	0.21255	0.295356
Aco1	4	40143081	0.0513244	-0.0870967	-0.138421
Ddx58	4	40203773	0.272436	0.649893	0.377458
Topors	4	40259601	0.128088	-0.156067	-0.284155
2010003O02Rik	4	40269569	-0.0335889	-0.0895095	-0.0559206
Ndufb6	4	40270591	0.269768	0.267849	-0.00191879
Aptx	4	40682382	0.128379	0.632659	0.50428
Dnaja1	4	40722150	-0.982494	-0.792865	0.189629
Smu1	4	40736542	0.166159	-0.0796823	-0.245841
B4galt1	4	40804602	-0.796413	-0.734661	0.0617523
Chmp5	4	40948407	-0.310927	-0.164788	0.146139
Nfx1	4	40970906	0.0280581	0.0939631	0.0659051
Aqp3	4	41092722	-0.92268	-0.462567	0.460114
Nol6	4	41114427	-0.0296531	-0.0315733	-0.00192022
Ube2r2	4	41135743	-0.00417662	0.358665	0.362842
Ubap2	4	41194313	-0.0750446	-0.00211048	0.0729341
Dnajb5	4	42949814	-0.270604	0.107744	0.378347
1700022I11Rik	4	42969946	0.828988	0.885592	0.0566044
Vcp	4	42979963	0.642369	0.58882	-0.0535488
Fancg	4	43002343	-0.813374	-1.00885	-0.195476
Pigo	4	43017635	-0.451855	-0.134895	0.31696
Stoml2	4	43027690	-0.467798	-0.522532	-0.0547338
Unc13b	4	43058953	-0.217852	0.703048	0.920901
Rusc2	4	43381979	-0.347056	0.699001	1.04606
Tesk1	4	43441939	-0.363328	-0.232315	0.131014
Cd72	4	43446462	-0.676499	-0.287753	0.388747
Ccdc107	4	43492900	0.762464	0.725769	-0.0366957
E130306D19Rik	4	43496142	0.704459	-0.089807	-0.794266
Tln1	4	43531519	-0.0362363	0.19927	0.235507
Gba2	4	43566928	-0.358552	-0.278336	0.0802155
Rgp1	4	43578715	0.010417	-0.188245	-0.198662
Msmp	4	43583216	-0.372357	-0.0498586	0.322499
Hint2	4	43654227	-0.273515	-0.177063	0.0964515
4930412F15Rik	4	43659622	7.58572	9.01924	1.43352
Glipr2	4	43957401	0.878883	1.07353	0.194649
Clta	4	44004452	-0.315109	-0.26924	0.0458684
Gne	4	44034075	0.0510759	0.155756	0.10468
Rnf38	4	44126210	-0.115508	0.0137491	0.129257
Melk	4	44300876	-0.284494	-0.338871	-0.0543776
Zcchc7	4	44755877	-0.000209808	-0.157945	-0.157735
Grhpr	4	44981395	0.622481	0.632659	0.0101776
Zbtb5	4	44991242	0.186053	0.40384	0.217787
Polr1e	4	45018583	-0.0813422	-0.209214	-0.127872
Rg9mtd3	4	45297127	-0.19861	-0.558873	-0.360263
Dcaf10	4	45342101	-0.117712	-0.571433	-0.45372
Mcart1	4	45395923	0.567088	0.847997	0.280909
Shb	4	45423278	-0.0424981	0.166995	0.209493
Aldh1b1	4	45799022	1.60492	1.52248	-0.0824471
Igfbpl1	4	45809468	0.690358	-0.104307	-0.794665
Tmod1	4	46038935	0.450971	0.0310452	-0.419926
Tstd2	4	46114746	0.57245	0.258264	-0.314187
Ncbp1	4	46138613	0.0181403	-0.0789065	-0.0970469
Xpa	4	46155347	0.226411	0.14945	-0.0769606
5830415F09Rik	4	46376505	0.213069	0.0169997	-0.19607
Anp32b	4	46450902	-0.0741024	-0.0263519	0.0477505
Nans	4	46489248	-0.020896	0.186312	0.207208
Tbc1d2	4	46604390	-0.48254	-0.165707	0.316833
Galnt12	4	47091909	1.35194	1.48066	0.128714
Tgfbr1	4	47353222	-0.276089	-0.320035	-0.0439463
Alg2	4	47465067	-0.410558	-0.0224295	0.388129
Sec61b	4	47474658	0.124609	-0.104306	-0.228915
Erp44	4	48193323	0.282995	0.172211	-0.110784
Invs	4	48279760	-0.381104	-0.357426	0.0236778
Tex10	4	48430858	-0.145713	-0.0181022	0.127611
5730528L13Rik	4	48539935	-0.670123	-0.667443	0.0026803
Tmeff1	4	48585174	-0.162805	-0.293521	-0.130716
Mrpl50	4	49512596	1.16467	0.97529	-0.189382
Rnf20	4	49632006	0.0196896	0.111772	0.092082
Smc2	4	52439243	-0.0324535	0.262599	0.295053
Nipsnap3b	4	53011880	0.619754	0.632659	0.0129049
Abca1	4	53030787	1.96861	2.39319	0.42458
Slc44a1	4	53440413	0.475316	-0.104307	-0.579622
Fsd1l	4	53631471	4.96248	4.12835	-0.834121
Fktn	4	53713998	1.20504	1.48066	0.275618
Tmem38b	4	53826045	0.0594578	0.0656185	0.00616074
Zfp462	4	54945048	-0.075479	0.145865	0.221344
Rad23b	4	55350043	-0.275926	-0.210299	0.0656262
Klf4	4	55527143	-0.127938	-0.0689015	0.0590367
Ikbkap	4	56749680	-0.016366	-0.0787201	-0.0623541
BC026590	4	56802345	-0.672826	-0.952303	-0.279478
Ctnnal1	4	56810935	0.65937	0.506736	-0.152634
Tmem245	4	56866923	0.339252	0.372264	0.0330124
Epb4.1l4b	4	56991972	0.614977	0.0607524	-0.554224
Ptpn3	4	57190841	-0.442023	-0.810021	-0.367999
Gm20459	4	57568179	-0.0346708	0.476317	0.510988
Akap2	4	57717657	-0.0469069	0.476237	0.523144
Lpar1	4	58435255	0.401159	0.37957	-0.0215893
AI314180	4	58798911	0.231369	0.478625	0.247257
Ptgr1	4	58965439	-1.687	-1.44298	0.24402
Dnajc25	4	58995062	-0.0955167	-0.534941	-0.439425
Gm20503	4	59003210	-0.603312	-0.464601	0.138711
Gng10	4	59035088	-0.632485	-0.428196	0.204289
Ugcg	4	59189257	-0.199495	-0.442002	-0.242507
Rod1	4	59471868	0.125252	-0.3552	-0.480453
Hsdl2	4	59581563	-0.126323	-0.351399	-0.225076
E130308A19Rik	4	59626211	-0.383175	-0.18783	0.195345
1110054O05Rik	4	59769637	-0.201479	-0.495182	-0.293703
Snx30	4	59805840	-0.324809	-0.484197	-0.159388
Mup6	4	59964294	-0.15285	0.00260901	0.155459
Zfp37	4	62189540	0.175445	0.214223	0.0387783
Slc31a2	4	62262562	-0.237535	0.321457	0.558993
Fkbp15	4	62300342	0.00191736	-0.627869	-0.629786
Slc31a1	4	62360727	0.00488472	0.344678	0.339793
Cdc26	4	62383654	-0.136077	0.0838652	0.219943
Prpf4	4	62408797	-0.299336	-0.283339	0.0159979
Wdr31	4	62448653	0.627548	0.265744	-0.361804
Alad	4	62509169	0.252407	-0.0617461	-0.314153
Pole3	4	62522649	0.006845	-0.37574	-0.382585
Zfp618	4	62965573	-0.242743	0.282717	0.52546
Akna	4	63367125	0.495678	1.095	0.599324
Whrn	4	63414910	-0.0344415	0.650581	0.685022
Atp6v1g1	4	63544772	-0.0955162	0.0396323	0.135149
6330416G13Rik	4	63558781	-0.667059	-0.300227	0.366832
Trim32	4	65604986	0.209338	0.31073	0.101393
Cdk5rap2	4	70216856	-0.142143	-0.0444121	0.0977306
Tle1	4	72117142	0.203628	0.256792	0.0531645
Rasef	4	73714579	0.714052	-0.182309	-0.896361
Kdm4c	4	74242497	-0.29064	-0.0507679	0.239872
3110001D03Rik	4	75277354	-0.33967	-0.374005	-0.0343347
D4Bwg0951e	4	80910646	-0.13114	-0.158754	-0.0276139
Mpdz	4	81278500	-0.00978756	0.749843	0.75963
Zdhhc21	4	82798738	-0.0990744	0.0711904	0.170265
Ttc39b	4	83220300	1.10471	2.09551	0.990801
Snapc3	4	83417724	0.200986	-0.208033	-0.409019
Psip1	4	83455680	0.202201	0.070981	-0.13122
Bnc2	4	84275095	1.48945	1.24619	-0.243255
Cntln	4	84884309	2.58898	6.04544	3.45646
Rraga	4	86575673	-0.420479	-0.208895	0.211584
Haus6	4	86578855	0.258426	0.340373	0.0819469
Plin2	4	86648386	0.0662346	-0.271763	-0.337998
Dennd4c	4	86748555	-0.325636	-0.418554	-0.0929174
Rps6	4	86854660	-1.72209	-1.65102	0.0710735
Acer2	4	86874396	-0.04812	0.109562	0.157682
Mllt3	4	87769925	1.0255	0.895694	-0.129805
BC057079	4	88094629	-0.20858	0.441837	0.650417
Ptplad2	4	88396144	0.479598	0.74369	0.264092
Klhl9	4	88718292	0.052237	0.344926	0.292689
Mtap	4	89137122	-0.437185	-0.433943	0.00324153
Cdkn2a	4	89274473	0.00945234	-0.589733	-0.599185
Cdkn2b	4	89306289	-1.49545	0.426208	1.92166
Elavl2	4	91250763	-0.519656	0.0212243	0.54088
5830433M19Rik	4	94500081	-0.0799198	-0.451109	-0.371189
Plaa	4	94567514	0.0196781	0.00130367	-0.0183744
Ift74	4	94614491	-0.576457	-0.356143	0.220314
Tek	4	94739289	2.94401	4.07702	1.13301
Mysm1	4	94942040	0.155292	0.227537	0.0722456
Jun	4	95049034	-0.126378	-0.193116	-0.0667384
Fggy	4	95557507	-0.708493	-1.47109	-0.762595
Hook1	4	95967240	-0.302297	-0.0676379	0.234659
Tm2d1	4	98355370	-0.365606	-0.52654	-0.160934
Inadl	4	98395785	-0.0480027	-0.331974	-0.283971
L1td1	4	98726734	0.0560484	-0.029067	-0.0851154
A730085A09Rik	4	98793768	-0.429936	-0.00966954	0.420266
Usp1	4	98923810	-0.0509119	0.279609	0.330521
Dock7	4	98936665	-0.105232	0.276297	0.381529
Atg4c	4	99193934	0.38991	1.59613	1.20622
Gm12690	4	99569500	0.93843	2.70305	1.76462
Foxd3	4	99656299	-0.0542941	0.489701	0.543995
Alg6	4	99715664	0.0187407	-0.11669	-0.135431
Itgb3bp	4	99765402	0.310475	0.322508	0.0120325
Efcab7	4	99829198	0.347001	-0.260426	-0.607427
Pgm2	4	99929414	0.479232	0.437922	-0.0413094
Ror1	4	100095791	0.121714	1.06128	0.939565
Cachd1	4	100776675	-0.509624	-0.183533	0.326091
Raver2	4	101068983	-0.218478	-0.17519	0.0432882
Jak1	4	101152367	-0.208411	-0.583475	-0.375063
Ak4	4	101419277	-0.374575	-0.337154	0.0374207
Leprot	4	101647718	-0.00783205	0.363843	0.371675
Gm12800	4	101909121	0.70199	1.04008	0.338093
Gm12794	4	101940407	-0.758482	-0.461859	0.296623
Mier1	4	103114390	-0.140988	0.266531	0.407519
Slc35d1	4	103170649	-0.375624	-0.374395	0.00122881
Oma1	4	103313812	0.784901	0.768143	-0.016758
Dab1	4	103619359	0.2011	0.181602	-0.0194983
Prkaa2	4	105029874	-0.0617681	-0.149045	-0.0872769
Ppap2b	4	105157347	-0.0341163	-0.0599127	-0.0257964
Usp24	4	106316213	-0.186586	0.0788155	0.265401
Pcsk9	4	106442329	0.407721	0.143621	-0.2641
Dhcr24	4	106561038	-0.0979776	-0.243619	-0.145641
Gm12744	4	106587097	0.0241537	-0.234237	-0.258391
Pars2	4	106651069	-0.447819	0.197722	0.645541
Ttc4	4	106662256	0.48654	0.468584	-0.0179563
Ssbp3	4	106910701	-0.0309501	0.0636702	0.0946202
Mrpl37	4	107055874	0.366442	0.27638	-0.0900621
2210012G02Rik	4	107134155	-1.74151	-1.44944	0.292067
Tmem59	4	107178399	0.222033	0.367975	0.145942
Lrrc42	4	107233514	-0.52709	-0.0257378	0.501352
Yipf1	4	107314363	0.660246	-0.362619	-1.02287
Tmem48	4	107367784	-0.020072	-0.185106	-0.165034
Dmrtb1	4	107676290	-1.09552	1.08012	2.17563
Lrp8	4	107802261	-0.0346346	0.253245	0.28788
B230314M03Rik	4	107806033	-0.291437	-0.807325	-0.515888
Magoh	4	107879755	-0.0737858	-0.145084	-0.0712981
0610037L13Rik	4	107889813	-0.391407	-0.134841	0.256566
Cpt2	4	107903981	1.0732	0.475362	-0.59784
Scp2	4	108043839	-0.0469728	-0.0333405	0.0136323
Echdc2	4	108165437	-0.943112	-1.45827	-0.515159
Zyg11a	4	108181934	-0.475789	-0.564212	-0.0884228
Zyg11b	4	108229724	-0.19468	-0.940202	-0.745522
2010305A19Rik	4	108328140	0.186883	0.239101	0.0522184
Zcchc11	4	108459426	-0.726031	-0.85855	-0.132519
Prpf38a	4	108563172	0.424703	0.340222	-0.0844808
Orc1	4	108579423	-0.378516	-0.354689	0.0238266
Gm12743	4	108592425	-0.075479	-0.262372	-0.186893
Cc2d1b	4	108619940	-0.286728	-0.306586	-0.0198584
Gm20731	4	108622929	-0.271367	0.072571	0.343938
Gm17354	4	108633843	0.088908	-0.156774	-0.245682
Zfyve9	4	108637466	-0.078692	-0.486452	-0.40776
Btf3l4	4	108814295	-0.404202	-0.0578475	0.346355
Txndc12	4	108834601	0.0752473	0.0916138	0.0163665
A730015C16Rik	4	108847399	-0.253429	-0.261175	-0.00774576
Kti12	4	108847857	-0.125208	-0.0789509	0.0462575
Rab3b	4	108879063	-0.149965	-0.333789	-0.183824
Nrd1	4	109000655	-0.120608	0.116678	0.237286
Osbpl9	4	109061145	-0.773589	-0.626075	0.147514
Eps15	4	109280268	-0.397219	-0.332288	0.0649304
Rnf11	4	109451098	-0.0653548	0.138264	0.203619
Faf1	4	109676588	-0.20741	-0.257964	-0.0505533
Spata6	4	111719984	0.212605	0.895694	0.683088
Cmpk1	4	114959336	0.148478	0.364021	0.215544
Stil	4	115000159	-0.692885	-0.6471	0.0457854
4732418C07Rik	4	115737744	0.876827	0.875326	-0.00150106
Atpaf1	4	115784812	-0.383093	-0.367341	0.0157523
Mknk1	4	115839198	0.544941	-0.296952	-0.841892
Nsun4	4	116032842	0.226411	-0.482818	-0.709229
Lrrc41	4	116075269	-0.296565	-0.231019	0.0655451
[truncated: 7,664 more rows]

## Sheet: Day6 S1.6
Probe	Chromosome	Start	Day6-Nons Xi-Xa	Day6-Smarcc1-6 Xi-Xa	FC (Smarc-Nons)
Mrpl15	1	4773206	-0.477779	-0.458598	0.0191812
Lypla1	1	4807788	0.733814	0.682503	-0.051311
Tcea1	1	4857814	2.38659	2.01356	-0.373031
Atp6v1h	1	5083173	-0.278194	-0.705821	-0.427627
Rb1cc1	1	6206197	-0.118975	-0.0181723	0.100803
Pcmtd1	1	7088920	0.263007	0.526137	0.263131
Rrs1	1	9545408	0.6036	0.734345	0.130745
Vcpip1	1	9718622	-0.0434294	0.322973	0.366403
Sgk3	1	9798130	0.400745	-0.05723	-0.457975
Cops5	1	10024602	0.214749	0.0424457	-0.172303
Cspp1	1	10038218	0.574566	-0.0114584	-0.586025
Arfgef1	1	10137571	0.489443	0.10941	-0.380033
Prex2	1	10993465	2.63908	4.43753	1.79845
Sulf1	1	12692430	0.0474267	-0.139766	-0.187193
Slco5a1	1	12866549	1.59684	1.15192	-0.444916
Ncoa2	1	13139105	0.298992	0.423194	0.124203
Tram1	1	13564702	0.0889316	0.0805168	-0.00841475
Lactb2	1	13624845	-0.261385	-0.463805	-0.20242
Msc	1	14753346	-0.832673	-0.567968	0.264705
Terf1	1	15805658	-0.582104	-0.22752	0.354584
Rpl7	1	16101295	0.861249	0.937012	0.0757623
Rdh10	1	16105774	-0.428637	-0.140256	0.28838
Stau2	1	16228674	-0.0243461	-0.434843	-0.410497
Ube2w	1	16569782	-0.016273	0.473852	0.490125
Tceb1	1	16642766	-0.597669	-0.0634325	0.534236
Tmem70	1	16665207	0.356479	0.383937	0.0274587
Jph1	1	16994938	0.207272	-0.186878	-0.39415
Mcm3	1	20802974	0.0701199	-0.0605698	-0.13069
Tram2	1	20996296	0.296909	0.791928	0.495018
Ogfrl1	1	23366424	0.615758	-0.206988	-0.822746
B3gat2	1	23761753	0.215714	-0.0191159	-0.234829
Smap1	1	23844846	0.363575	0.121817	-0.241758
1110058L19Rik	1	23995939	-0.779233	-0.778925	0.00030852
Fam135a	1	24010758	-0.051393	-0.0418992	0.00949383
Lmbrd1	1	24678544	0.0291066	0.710017	0.68091
Phf3	1	30802342	-0.136326	-0.201666	-0.0653405
Ptp4a1	1	30940303	2.76133	2.75876	-0.002574
Gm5698	1	30976950	3.55575	2.34372	-1.21203
Gm5699	1	30997867	0.668225	0.350418	-0.317807
Prim2	1	33453811	-0.0534196	0.275011	0.32843
Rab23	1	33719882	0.377395	0.329513	-0.0478821
Bag2	1	33745484	0.21228	-0.147497	-0.359776
Zfp451	1	33760472	-0.229932	0.15003	0.379962
Dst	1	34011825	0.557358	0.686862	0.129504
Ccdc115	1	34436671	0.729071	0.734237	0.00516604
Imp4	1	34439851	0.729356	0.282455	-0.446901
Ptpn18	1	34459746	-2.25562	-2.73568	-0.480057
C230030N03Rik	1	34678188	0.365662	0.828191	0.462529
Arhgef4	1	34721924	0.119332	1.04752	0.928187
Fam168b	1	34813219	-0.159368	-0.0886226	0.070745
Hs6st1	1	36068400	0.0373716	-0.0883527	-0.125724
Uggt1	1	36141530	-0.0173936	-0.0450673	-0.0276737
Kansl3	1	36335730	-0.373785	-0.439802	-0.0660171
Lman2l	1	36422065	-0.0810185	-0.427677	-0.346658
Cnnm4	1	36471620	0.327188	0.409312	0.0821235
Cnnm3	1	36511867	-0.394256	-0.131618	0.262639
Sema4c	1	36548642	0.0381746	0.239387	0.201212
Cox5b	1	36691487	5.0328	4.03294	-0.999862
Actr1b	1	36699202	-0.0951633	-0.0536861	0.0414772
Tmem131	1	36792191	0.105788	-0.0940008	-0.199789
6330578E17Rik	1	37417084	0.0888009	0.282182	0.193381
Mrpl30	1	37890477	-0.49177	-0.335148	0.156622
Txndc9	1	37983867	-0.894996	-0.812702	0.082294
Rev1	1	38052787	0.046737	0.139852	0.0931146
Aff3	1	38177326	-0.164956	0.327335	0.49229
Pdcl3	1	38987814	-0.0671349	-0.105842	-0.0387072
D1Bwg0212e	1	39534992	0.477924	0.152103	-0.32582
Gm15832	1	39547570	-0.119814	0.266908	0.386723
Rnf149	1	39551296	-0.244897	0.129268	0.374165
Map4k4	1	39900913	0.433216	0.590343	0.157127
Mrps9	1	42851233	-0.0986109	-0.205523	-0.106912
Tgfbrap1	1	43047269	0.426467	0.00234747	-0.42412
AI597479	1	43098710	0.0777802	0.100323	0.022543
Fhl2	1	43123074	-1.20772	-1.07276	0.134957
Nck2	1	43445751	1.05117	0.496883	-0.554285
Uxs1	1	43746966	0.0490961	0.341599	0.292502
Tpp2	1	43934002	-0.082747	0.0857296	0.168477
1700029F09Rik	1	44086613	-0.209439	0.0643005	0.27374
Kdelc1	1	44091463	0.132658	0.0600629	-0.0725951
Bivm	1	44118957	0.0747514	0.537035	0.462284
Ercc5	1	44147847	0.380568	0.738011	0.357444
Gulp1	1	44551511	-1.49467	-1.28048	0.214186
Col5a2	1	45374321	-0.563505	-4.40447	-3.84096
Wdr75	1	45795166	-0.00310421	-0.120207	-0.117103
Slc40a1	1	45908070	0.12823	0.171714	0.0434842
Slc39a10	1	46807544	0.631699	0.974191	0.342492
Obfc2a	1	51469498	0.112372	0.429793	0.317421
Myo1b	1	51749765	-0.589686	-0.573095	0.0165911
Gls	1	52163448	0.0836592	-0.0465469	-0.130206
Nab1	1	52457294	-0.483778	-0.125609	0.358168
Tmem194b	1	52630705	-0.0991139	-0.567968	-0.468854
Mfsd6	1	52656286	1.25319	1.03294	-0.220252
Hibch	1	52845013	-0.088918	-0.0112824	0.0776355
1700019D03Rik	1	52922324	6.39886	4.31601	-2.08286
Pms1	1	53189187	0.168062	0.0497665	-0.118296
Ormdl1	1	53297095	-0.156203	0.455115	0.611318
Osgepl1	1	53313624	0.338305	0.42335	0.0850453
Asnsd1	1	53325507	1.2597	1.09454	-0.165157
Stk17b	1	53755506	0.375562	0.526268	0.150706
Hecw2	1	53806882	0.222039	-0.296371	-0.51841
Gtf3c3	1	54397581	-0.475915	-0.401175	0.0747409
Pgap1	1	54473000	-0.26231	-0.20184	0.0604696
Sf3b1	1	54985169	-0.170713	-0.21881	-0.0480967
Coq10b	1	55052770	0.43376	0.829996	0.396236
Hspd1	1	55077835	0.589664	0.571157	-0.018507
Hspe1	1	55088132	0.730119	0.695437	-0.0346823
Mob4	1	55131231	0.0114303	0.0177636	0.00633335
Mars2	1	55237177	0.411253	-0.856981	-1.26823
1110034B05Rik	1	57388237	0.346297	-0.205923	-0.55222
9430016H08Rik	1	57406328	-0.0452814	-0.110556	-0.0652742
Spats2l	1	57774162	1.25319	2.69005	1.43686
Kctd18	1	57955101	0.378718	0.385817	0.00709867
Sgol2	1	57995971	0.4714	0.481359	0.0099597
Bzw1	1	58393136	-0.875756	-0.998341	-0.122585
Clk1	1	58410189	0.0941982	0.171505	0.0773063
Ppil3	1	58430994	0.272296	0.22379	-0.0485067
Nif3l1	1	58445151	0.0990343	-0.00268793	-0.101722
Orc2	1	58462771	0.322129	0.128127	-0.194003
Fam126b	1	58522806	-0.0687404	0.242081	0.310822
Ndufb3	1	58586384	-0.216639	-0.191613	0.0250258
Gm10068	1	58646608	5.86462	6.08738	0.222762
Trak2	1	58900449	0.0067668	0.184705	0.177938
Tmem237	1	59100594	0.37513	0.682993	0.307864
Als2	1	59162926	-0.0218954	-0.194916	-0.17302
Fzd7	1	59482147	0.289479	-0.209454	-0.498933
Nop58	1	59685006	-0.0304279	-0.0302811	0.000146866
Bmpr2	1	59764279	-0.454031	-0.053972	0.400058
Fam117b	1	59913006	-0.217498	-0.144698	0.0727997
Wdr12	1	60076868	-0.194649	-0.104794	0.0898557
Nbeal1	1	60180599	0.27175	-0.097754	-0.369504
Cyp20a1	1	60343323	0.570966	0.372463	-0.198503
Abi2	1	60409619	0.0538788	-0.105625	-0.159503
Raph1	1	60483236	0.289308	-0.321328	-0.610636
Nrp2	1	62703285	-0.025672	-0.0617826	-0.0361106
Ino80d	1	62958418	-0.116835	-0.0425749	0.0742598
Ndufs1	1	63143596	-0.190731	-0.190432	0.00029898
Eef1b2	1	63176825	-0.105314	-0.152431	-0.0471163
Zdbf2	1	63273265	0.252028	0.146517	-0.105511
Adam23	1	63445891	2.70065	3.23514	0.53449
Fastkd2	1	63730614	-0.0913711	-0.366123	-0.274752
Klf7	1	64029447	0.499207	0.856058	0.356852
Creb1	1	64532804	0.459527	-0.0333538	-0.492881
Mettl21a	1	64606473	0.922327	0.804984	-0.117342
2810408I11Rik	1	64679871	-0.0355735	1.06042	1.09599
Ccnyl1	1	64690455	-0.408371	-0.757814	-0.349444
Fzd5	1	64730560	-2.71797e-05	-0.132727	-0.1327
Plekhm3	1	64785983	-0.103787	0.236831	0.340619
D630023F18Rik	1	65100619	1.25319	1.00492	-0.248266
Idh1	1	65158616	0.186374	0.0345669	-0.151807
Pikfyve	1	65186750	-0.505949	-0.271575	0.234374
Mtap2	1	66175273	0.658575	-0.428316	-1.08689
Rpe	1	66700831	-0.234164	-0.106	0.128164
Acadl	1	66830839	-0.274616	-0.532513	-0.257896
Lancl1	1	67000517	-0.245618	-0.714809	-0.469191
Bard1	1	71027498	-0.67682	-0.658653	0.018167
Atic	1	71557150	-0.197679	-0.323173	-0.125494
Fn1	1	71585523	0.0399785	-0.235837	-0.275816
Mreg	1	72159233	0.633874	0.755708	0.121834
Pecr	1	72259167	1.81041	1.70173	-0.108675
Xrcc5	1	72307421	-0.00162554	-0.0403919	-0.0387664
Smarcal1	1	72583251	-0.277606	-0.239266	0.0383396
Rpl37a	1	72711260	0.286648	0.282665	-0.00398255
Igfbp2	1	72824503	-0.309062	-0.446033	-0.136971
Igfbp5	1	72857932	0.738614	0.840291	0.101677
Tns1	1	73910231	0.323577	0.589405	0.265827
Arpc2	1	74236497	-0.483778	-0.259419	0.224359
Aamp	1	74279840	-0.460508	-0.217042	0.243465
Pnkd	1	74284930	-0.578415	-0.906384	-0.327969
Tmbim1	1	74288247	-0.0596952	-0.384726	-0.32503
Ctdsp1	1	74391509	0.081183	0.2837	0.202518
Usp37	1	74435510	0.331374	0.087039	-0.244335
Rqcd1	1	74506058	-0.222363	-0.154861	0.067503
Zfp142	1	74565127	0.362748	-0.306582	-0.669329
Bcs1l	1	74588289	-0.529874	-0.835448	-0.305574
Rnf25	1	74593748	0.219385	0.647369	0.427985
Ttll4	1	74661745	-0.0985436	-0.274644	-0.1761
Nhej1	1	74967139	-0.455763	0.263234	0.718997
1810031K17Rik	1	75134554	0.686147	-0.462573	-1.14872
Fam134a	1	75142786	-0.0881057	0.402886	0.490991
Zfand2b	1	75168646	0.481812	-0.235892	-0.717704
Abcb6	1	75171717	-0.28775	-0.240606	0.0471444
Atg9a	1	75180866	-0.230021	0.0361033	0.266125
Ankzf1	1	75192151	-0.18933	0.0838175	0.273148
Stk16	1	75210838	0.185016	-0.308969	-0.493985
Tuba4a	1	75214974	-0.82599	-0.836888	-0.0108981
Ptprn	1	75247041	0.474402	0.437466	-0.0369363
Dnpep	1	75307896	-0.258218	-0.0249023	0.233316
Des	1	75360329	1.56597	0.105904	-1.46007
Speg	1	75375297	-0.350153	-0.295086	0.0550668
Gmppa	1	75435930	-0.152804	-0.522453	-0.369649
Chpf	1	75474569	0.0636201	0.139851	0.076231
Obsl1	1	75479310	-0.188322	-0.120831	0.0674911
Stk11ip	1	75521529	0.173017	0.100111	-0.072906
Slc4a3	1	75546266	1.54131	0.99146	-0.549853
Farsb	1	78417958	0.0809607	0.286692	0.205731
Acsl3	1	78657825	0.0506749	0.131583	0.0809083
Utp14b	1	78658038	-0.214388	-0.333192	-0.118804
Ap1s3	1	79606876	-0.286398	-0.325931	-0.0395322
Wdfy1	1	79702262	-0.267551	-0.0407205	0.226831
Mrpl44	1	79776018	-0.0687408	0.197794	0.266535
Serpine2	1	79794197	-0.831443	-1.01654	-0.185101
Gm5529	1	79922536	-1.29113	-1.4985	-0.207366
Cul3	1	80264923	-0.155925	0.0139661	0.169891
Gm6189	1	80383104	-0.805706	0.490644	1.29635
Rhbdd1	1	82316452	-0.405024	-0.0892982	0.315725
Mff	1	82724890	-0.20349	-0.365072	-0.161582
Agfg1	1	82839483	0.0271845	-0.0493746	-0.0765591
Ccl20	1	83116766	3.21137	2.65442	-0.556942
Pid1	1	84036296	1.93126	1.51502	-0.416238
Trip12	1	84721189	0.123904	0.10295	-0.0209541
Cab39	1	85793441	0.226078	0.343034	0.116956
Itm2c	1	85894281	-0.120402	-0.558979	-0.438577
Psmd1	1	86064387	-0.0687408	0.144547	0.213288
RP24-308M3.1	1	86133637	-0.128447	0.130922	0.259369
Armc9	1	86154780	-0.177969	-0.526148	-0.348178
B3gnt7	1	86303221	0.193275	0.256188	0.0629134
Ncl	1	86344719	-0.0589142	-0.0622635	-0.0033493
Cops7b	1	86582904	-0.0121565	0.439757	0.451914
Eif4e2	1	87213914	0.087317	0.125263	0.0379462
Gigyf2	1	87326998	0.0319943	-0.288992	-0.320987
Inpp5d	1	87620312	0.956497	0.336915	-0.619582
Atg16l1	1	87755870	-0.114911	-0.168797	-0.0538859
Dgkd	1	87853287	0.16917	0.461198	0.292028
Usp40	1	87945121	-0.520437	-0.117307	0.40313
Hjurp	1	88262471	-0.424071	0.233234	0.657306
Arl4c	1	88673125	-0.153594	-0.132864	0.0207295
Sh3bp4	1	89070415	-0.296769	-0.000525475	0.296243
Agap1	1	89454811	0.232314	0.0262723	-0.206042
Gbx2	1	89927962	-0.653703	0.163619	0.817322
Cops8	1	90603425	0.329444	0.275236	-0.0542078
Lrrfip1	1	90998727	-0.412761	-0.626312	-0.213552
Ube2f	1	91250311	-0.354649	-0.395009	-0.04036
Scly	1	91298338	-0.0830956	-0.00659227	0.0765033
Fam132b	1	91366430	-1.60931	-1.45399	0.155319
Ilkap	1	91375831	-0.0687404	-0.0306396	0.0381007
Hes6	1	91411483	0.597077	0.499702	-0.0973749
Traf3ip1	1	91494668	-0.0896492	-0.426128	-0.336479
Asb1	1	91540565	-0.829357	-0.726957	0.1024
Hdac4	1	91932757	0.114124	-0.366995	-0.481119
Ndufa10	1	92439010	0.134383	0.438193	0.30381
Gpc1	1	92831645	0.0583715	0.094336	0.0359645
Rnpepl1	1	92910783	-0.0463724	0.0779238	0.124296
Capn10	1	92934376	-0.0243464	0.016995	0.0413413
Kif1a	1	93015456	-0.290244	-0.112105	0.178139
Mterfd2	1	93299211	-0.471287	-0.23322	0.238067
Pask	1	93308770	0.175413	0.274781	0.0993681
Ppp1r7	1	93342854	-0.259373	-0.0684657	0.190907
Hdlbp	1	93405940	0.155476	0.0907898	-0.0646858
2002-09-01	1	93478964	0.0645266	-0.0387511	-0.103278
Stk25	1	93621902	0.0649381	0.019639	-0.0452991
Bok	1	93685694	0.328891	0.42169	0.0927992
Thap4	1	93705391	-0.442865	-0.182653	0.260212
Atg4b	1	93751500	-0.347276	-0.672453	-0.325177
Dtymk	1	93792576	0.10229	0.118572	0.0162821
Ing5	1	93803965	0.309016	0.113321	-0.195695
Fam174a	1	95313628	-0.130897	-0.959858	-0.828961
Ppip5k2	1	97706048	0.237069	0.310328	0.0732589
Gin1	1	97770172	-0.115283	-0.445111	-0.329828
Pam	1	97795114	-0.449562	0.0169942	0.466556
Pign	1	105518422	0.791284	0.491929	-0.299355
2310035C23Rik	1	105663861	-0.296692	0.215982	0.512675
Zcchc2	1	105990406	0.277435	0.157592	-0.119843
Phlpp1	1	106171752	-0.142741	0.00990486	0.152646
Bcl2	1	106538178	-0.365722	-1.52311	-1.15739
Kdsr	1	106720410	0.221937	0.033783	-0.188154
Vps4b	1	106764071	0.14348	0.301047	0.157567
Dsel	1	111858702	-0.779233	0.294529	1.07376
Tsn	1	118298517	-0.126986	0.0078454	0.134831
Mki67ip	1	118321839	1.77514	1.79816	0.0230198
Clasp1	1	118389058	-0.441294	-0.0901542	0.35114
Tfcp2l1	1	118627945	0.71686	0.528605	-0.188255
Gli2	1	118834132	-0.784947	-0.909392	-0.124445
Ralb	1	119470305	0.0789661	-0.209372	-0.288338
Epb4.1l5	1	119545033	0.273567	0.293158	0.0195913
Ptpn4	1	119658044	-0.427822	0.432032	0.859854
Tmem177	1	119907890	0.674286	0.0934892	-0.580797
Dbi	1	120113280	-0.168062	0.0732536	0.241315
Steap3	1	120190757	2.17919	2.95493	0.775746
Insig2	1	121304353	-0.66242	-0.337114	0.325305
Ccdc93	1	121431049	0.208099	-0.237515	-0.445615
Ddx18	1	121553835	-0.367379	-0.490662	-0.123283
Actr3	1	125392905	0.210199	0.433323	0.223124
Slc35f5	1	125561016	0.0307951	-0.190794	-0.221589
Mgat5	1	127204986	0.529161	-0.304934	-0.834095
Ccnt2	1	127774164	0.118168	-0.0712042	-0.189372
Rab3gap1	1	127868773	-0.0363193	0.228388	0.264707
Zranb3	1	127954184	-0.295511	-0.590336	-0.294825
R3hdm1	1	128103306	0.273652	0.905386	0.631734
Ubxn4	1	128244181	0.11798	-0.034246	-0.152226
Mcm6	1	128331591	-0.354196	0.0400276	0.394223
Dars	1	128363708	-0.215454	-0.330786	-0.115332
Cd55	1	130439027	-0.38671	0.137425	0.524135
Pfkfb2	1	130689043	0.0176744	0.10779	0.0901155
Mapkapk2	1	131053704	-0.124853	-0.175651	-0.0507979
Dyrk3	1	131128441	-0.326845	-0.446766	-0.119921
Eif2d	1	131153181	-0.119576	-0.247323	-0.127746
Srgap2	1	131285251	0.205144	0.312237	0.107093
Pm20d1	1	131797381	0.318283	-0.556472	-0.874755
Slc41a1	1	131827493	0.120116	-0.319581	-0.439696
Nucks1	1	131910458	0.168839	0.0831699	-0.0856686
Elk4	1	132007607	-0.0687404	0.0299335	0.0986738
Mfsd4	1	132022806	-0.223068	0.0156391	0.238708
Cdk18	1	132113550	-0.514805	-0.129084	0.385721
Nuak2	1	132316126	0.0123963	-0.122619	-0.135015
Tmcc2	1	132356315	-0.668202	-1.55015	-0.881944
Dstyk	1	132417453	-0.636425	-0.40877	0.227655
Rbbp5	1	132477367	-0.236197	-0.0956569	0.14054
Nfasc	1	132564691	-0.886363	-0.688262	0.198101
Mdm4	1	132989845	-0.174294	0.0646339	0.238928
Ppp1r15b	1	133131143	-0.0719218	-0.064323	0.00759887
Etnk2	1	133363572	0.346297	-0.187894	-0.534191
Sox13	1	133382303	0.306768	0.307774	0.00100518
Zc3h11a	1	133619871	-0.171147	0.0811343	0.252282
Zbed6	1	133619940	-0.196586	-0.0334606	0.163126
Atp2b4	1	133702674	0.323577	0.106493	-0.217084
Btg2	1	134075170	-0.0763736	-0.23167	-0.155296
Ppfia4	1	134296783	-0.470839	-0.842714	-0.371876
Tmem183a	1	134346097	0.406598	0.339827	-0.066771
Cyb5r1	1	134405781	3.03736	2.35669	-0.68067
Adipor1	1	134415378	0.59729	0.0828819	-0.514408
Klhl12	1	134455531	0.150032	-0.00310659	-0.153138
Rabif	1	134494660	-0.880296	-0.930538	-0.0502424
Kdm5b	1	134560171	-0.0668798	-0.0408926	0.0259872
Ube2t	1	134962565	0.0234294	0.0258622	0.00243282
Arl8a	1	135146824	-0.239674	0.520661	0.760335
Gm4204	1	135232045	2.17978	2.12099	-0.0587845
Elf3	1	135253574	0.146427	0.276252	0.129825
Rnpep	1	135262712	-0.00328684	-0.256409	-0.253122
Timm17a	1	135301532	0.203786	0.19379	-0.00999546
Shisa4	1	135371057	-0.626222	0.206965	0.833187
Ipo9	1	135382312	0.0309162	0.131387	0.100471
Nav1	1	135434580	-0.127157	0.211789	0.338945
Csrp1	1	135720061	0.0440636	-0.189836	-0.233899
Phlda3	1	135766119	-0.524916	-0.519181	0.00573495
Lad1	1	135818598	0.186989	0.0580921	-0.128897
Tmem9	1	136008219	0.110669	0.228546	0.117877
Kif21b	1	136131389	0.209795	0.16842	-0.0413747
5730559C18Rik	1	136213522	0.660612	0.659147	-0.0014648
Camsap2	1	136268123	-0.0100985	0.0307293	0.0408278
Ddx59	1	136415271	-0.940007	-0.73024	0.209767
Kif14	1	136467958	-0.0424294	-0.0253167	0.0171127
Zfp281	1	136624901	-0.119366	-0.539477	-0.420111
Nek7	1	138484714	-0.46801	-0.4541	0.0139103
Dennd1b	1	138963436	-0.50484	-0.347886	0.156954
Zbtb41	1	139422383	-0.09201	-0.031467	0.0605431
Aspm	1	139454773	0.0946269	0.0698795	-0.0247474
Cdc73	1	143598797	0.373682	0.328131	-0.0455513
Glrx2	1	143739029	-0.143703	-0.148884	-0.00518132
Trove2	1	143750790	-0.207123	-0.0285563	0.178567
Uchl5	1	143777278	-0.311017	-0.0284338	0.282583
BC003331	1	150361305	0.383772	0.158467	-0.225305
Tpr	1	150392838	0.0192175	0.10708	0.087862
Ivns1abp	1	151344498	-0.130561	-0.172286	-0.0417247
1200016B10Rik	1	151367699	0.376784	0.171215	-0.205569
1190005F20Rik	1	151428648	0.337735	-0.248419	-0.586154
Rnf2	1	151469406	0.29383	0.375823	0.0819936
Fam129a	1	151571186	0.549697	0.904968	0.355271
Edem3	1	151755374	0.0532498	0.278687	0.225437
1700025G04Rik	1	151884524	-0.476546	-0.962581	-0.486034
Tsen15	1	152370735	1.17005	1.81928	0.649232
Arpc5	1	152766542	0.0696487	0.0761328	0.00648403
Smg7	1	152836996	-0.145361	0.0717053	0.217066
Nmnat2	1	152955101	2.23504	1.92744	-0.307597
Lamc2	1	153122756	-0.875311	-0.0937686	0.781543
Lamc1	1	153218922	-0.0734549	-0.18867	-0.115215
Dhx9	1	153455758	-0.113672	-0.207216	-0.093544
Rgs16	1	153740349	-0.175655	-1.03674	-0.861082
Glul	1	153899944	-0.420213	-0.273003	0.14721
Ier5	1	155096367	0.168299	-0.0121517	-0.180451
Stx6	1	155158703	-0.416664	-0.224349	0.192316
Xpr1	1	155275701	0.770795	-0.133766	-0.904561
Acbd6	1	155558120	0.106987	-0.23782	-0.344807
Qsox1	1	155778155	0.538942	0.382127	-0.156815
Cep350	1	155844966	-0.479743	-0.747503	-0.26776
Tor1aip2	1	156035403	-0.353674	0.0338378	0.387512
Tdrd5	1	156255296	0.25776	-0.606103	-0.863864
Soat1	1	156428108	-0.287878	-0.410267	-0.122389
Abl2	1	156558786	0.049377	0.206759	0.157382
Tor3a	1	156653617	0.429922	-0.132361	-0.562283
Fam20b	1	156678545	-0.214852	-0.188251	0.0266013
Ralgps2	1	156804166	0.999075	0.381406	-0.617669
Rasal2	1	157135183	0.836623	0.29267	-0.543952
2810025M15Rik	1	157412352	0.549696	0.292225	-0.257472
BC026585	1	157458580	0.516222	0.459029	-0.0571935
Rfwd2	1	159232326	0.456818	0.0883913	-0.368426
Cacybp	1	160202367	-0.198376	-0.270613	-0.072237
Rc3h1	1	160906418	0.122082	-0.132775	-0.254858
Gas5	1	161034422	0.248255	-0.0936389	-0.341894
Klhl20	1	161088375	0.390691	-0.182077	-0.572768
Prdx6	1	161240112	0.223711	0.471659	0.247948
AI848100	1	161816112	0.0937343	0.783322	0.689588
Pigc	1	161969186	0.528501	0.265383	-0.263118
Mettl13	1	162532127	0.214614	0.028266	-0.186348
Vamp4	1	162570515	-0.448445	-0.199355	0.24909
Prrc2c	1	162673402	-0.280799	-0.21716	0.0636387
Gorab	1	163384909	-0.229895	-0.208072	0.0218229
Kifap3	1	163779583	0.00292015	-0.0113802	-0.0143003
Scyl3	1	163929100	0.261107	0.447973	0.186866
BC055324	1	163945993	0.0400357	-0.173109	-0.213144
F5	1	164151838	0.00856543	0.239387	0.230821
Slc19a2	1	164249046	-0.232875	0.108195	0.341071
4930455F23Rik	1	164275585	0.314588	0.139851	-0.174737
Blzf1	1	164289800	0.096004	0.0292072	-0.0667968
Nme7	1	164312879	-0.182199	-0.243006	-0.0608077
Atp1b1	1	164437267	-0.21313	0.0319176	0.245048
Sft2d2	1	165174341	0.3447	0.181701	-0.162999
Tiprl	1	165214922	0.158437	0.55162	0.393183
Gpr161	1	165301863	-0.752267	-0.268097	0.48417
Dcaf6	1	165329511	0.0224075	-0.363954	-0.386362
Mpzl1	1	165592181	-0.254666	-0.00145292	0.253213
Rcsd1	1	165648945	-0.981277	-0.858187	0.123091
Creg1	1	165763746	-0.411628	0.28519	0.696818
Cd247	1	165788681	-0.0256715	0.230246	0.255918
Pou2f1	1	165865154	0.0221677	0.278341	0.256173
Dusp27	1	166098153	3.89062	1.835	-2.05562
Tada1	1	166379097	0.143804	0.07973	-0.064074
Pogk	1	166384622	0.452797	0.245785	-0.207012
Uck2	1	167226090	-0.232439	-0.42704	-0.194602
Aldh9a1	1	167349991	-0.144028	0.141942	0.28597
Mgst3	1	167371966	-0.0440784	-1.06526	-1.02118
Pbx1	1	168153527	0.0913367	0.0371981	-0.0541387
Nuf2	1	169497934	-0.0908151	-0.292497	-0.201682
Hsd17b7	1	169949535	0.2565	0.315543	0.0590429
Uap1	1	170141938	-0.506692	-0.475456	0.0312357
Uhmk1	1	170193420	0.1455	-0.0514474	-0.196948
Atf6	1	170704457	0.0477362	-0.179566	-0.227302
Gm9929	1	170868645	0.175185	0.595531	0.420346
Dusp12	1	170873498	0.0967774	0.259948	0.163171
Sdhc	1	171127165	0.396128	0.0199418	-0.376186
Nr1i3	1	171213970	-0.362472	-0.0403132	0.322158
Tomm40l	1	171217802	-0.595988	0.189831	0.785819
Ndufs2	1	171234853	-0.129528	-0.0924468	0.0370808
B4galt3	1	171270328	-0.430077	-0.290482	0.139595
Ppox	1	171275990	-0.275973	-0.156542	0.119431
Usp21	1	171281945	-0.177447	0.103872	0.281319
Ufc1	1	171288563	0.740504	0.484159	-0.256345
Dedd	1	171329145	0.0559559	0.22464	0.168684
Nit1	1	171338008	-0.0452809	-0.216842	-0.171561
Pvrl4	1	171370099	-0.0292118	0.260346	0.289558
Arhgap30	1	171388954	0.0687631	0.635688	0.566925
Usf1	1	171411313	-0.258281	-0.248958	0.0093236
F11r	1	171437535	-0.187214	-0.232854	-0.0456395
Vangl2	1	172000960	0.0987163	0.441986	0.343269
Ncstn	1	172066013	-0.577935	0.162373	0.740308
Copa	1	172082529	-0.250969	-0.372565	-0.121596
Pex19	1	172126755	0.669653	0.688776	0.0191226
Dcaf8	1	172148015	-0.430099	-0.523507	-0.0934081
Pea15a	1	172196728	-1.27109	-1.07592	0.195164
Igsf8	1	172261641	-1.97066	-1.49758	0.473086
Pigm	1	172376531	-0.416442	-0.24986	0.166582
Igsf9	1	172481788	0.503838	0.48954	-0.014298
Tagln2	1	172500047	0.20023	0.484274	0.284044
Spna1	1	174172776	-2.11008	-2.60301	-0.492933
Fmn2	1	174501825	-0.827732	-0.728904	0.098828
Fh1	1	175600374	-0.171367	0.00718069	0.178548
Chml	1	175686488	-0.589573	-0.487797	0.101775
Exo1	1	175880778	-0.26941	-0.284013	-0.0146031
B020018G12Rik	1	175977777	-0.850155	-1.04329	-0.193136
Cep170	1	176733653	-0.354558	0.34111	0.695668
Akt3	1	177020073	-0.158537	-0.19555	-0.037013
Adss	1	177762962	0.0804606	-0.287767	-0.368227
Pppde1	1	178187417	-0.519202	-0.177059	0.342143
Fam36a	1	178319130	0.165725	0.547813	0.382088
Gm16586	1	178321108	0.0609508	0.44188	0.380929
Hnrnpu	1	178323074	-0.0304222	0.0373545	0.0677767
Smyd3	1	178951960	-0.583313	-0.635082	-0.0517683
Cnst	1	179546370	0.292007	-0.0674348	-0.359442
Sccpdh	1	179668210	1.54319	1.20376	-0.339426
Ahctf1	1	179744894	0.039094	-0.000219345	-0.0393133
Gm10518	1	179803376	0.0205269	-0.572867	-0.593394
Cdc42bpa	1	179960472	0.198881	-0.0163074	-0.215189
Psen2	1	180227004	0.0930107	-0.294045	-0.387056
Itpkb	1	180330485	0.899551	-0.229383	-1.12893
Parp1	1	180568955	-0.122042	-0.0645733	0.0574684
Lin9	1	180641150	-0.0807133	0.019639	0.100352
Acbd3	1	180726043	0.0927224	-0.12561	-0.218332
BC031781	1	180851151	0.242014	0.178035	-0.0639791
Lefty2	1	180893108	0.847712	1.02859	0.180873
Pycr2	1	180904274	0.173429	0.36339	0.189961
Lefty1	1	180935022	0.432806	0.587728	0.154922
Tmem63a	1	180942344	-0.322924	0.302484	0.625408
Nvl	1	181093423	0.333022	0.584063	0.25104
Cnih4	1	181150931	0.20072	0.410705	0.209984
Wdr26	1	181173228	-0.394626	-0.153016	0.24161
Lbr	1	181815316	0.0915642	-0.0427465	-0.134311
Enah	1	181904445	0.0632882	0.337021	0.273733
Srp9	1	182124737	-0.581692	-0.742691	-0.160999
Degs1	1	182275772	-0.135509	-0.149139	-0.0136304
Fbxo28	1	182313102	-0.0573359	0.0660553	0.123391
Trp53bp2	1	182409172	-0.162151	-0.260251	-0.0980992
Capn2	1	182467256	-0.3739	-0.159163	0.214738
Susd4	1	182763860	-0.770904	-1.21612	-0.44522
Disp1	1	183086264	-0.490567	-0.151804	0.338763
Brox	1	183276342	1.16572	0.0643001	-1.10142
Aida	1	183297060	0.619316	0.780577	0.161262
CAAA01083517.1	1	183326725	-0.0371914	0.041604	0.0787954
CAAA01083517.2	1	183388981	-0.442555	-0.0307026	0.411853
Mosc2	1	184813068	-0.114064	-0.622416	-0.508351
Mark1	1	184896443	-0.58064	-0.66209	-0.0814505
Rab3gap2	1	185204168	-0.233212	-0.480882	-0.24767
Iars2	1	185284726	-0.0748234	-0.334784	-0.259961
Bpnt1	1	185332149	-0.128384	-0.134071	-0.00568771
Eprs	1	185363095	-0.15504	-0.159481	-0.00444126
Lyplal1	1	186087731	1.75501	0.825666	-0.929343
Rrp15	1	186720978	-0.0334892	0.0811453	0.114635
D1Pas1	1	186967416	-0.103506	-0.35556	-0.252054
Gpatch2	1	187215508	0.117051	0.613065	0.496014
Kctd3	1	188971098	-0.0336938	0.190937	0.224631
Cenpf	1	189640599	-0.279802	-0.16774	0.112062
Ptpn14	1	189728268	-0.178911	-0.474024	-0.295113
Smyd2	1	189880492	-0.00545454	-0.521584	-0.516129
Rps6kc1	1	190700202	-0.302538	0.100905	0.403443
Angel2	1	190925112	-0.219748	-0.196136	0.0236111
Vash2	1	190947648	-0.746812	-1.04937	-0.302562
Mfsd7b	1	191005832	-0.0473666	-0.0379176	0.00944901
Nsl1	1	191063012	-0.00250673	-0.0215402	-0.0190334
Atf3	1	191170296	0.0228901	-0.00297403	-0.0258641
Nenf	1	191306789	-0.538226	-1.59711	-1.05889
Tmem206	1	191325912	-0.0687406	-0.165003	-0.0962627
Ppp2r5a	1	191351981	0.516222	1.06042	0.544195
Dtl	1	191537365	0.518416	0.48232	-0.0360966
Ints7	1	191575763	0.534088	0.6586	0.124512
Lpgat1	1	191717834	0.794141	0.492079	-0.302062
Nek2	1	191821444	-0.0159388	0.0115132	0.027452
Sertad4	1	192844431	0.535143	0.047658	-0.487485
Diexf	1	193104403	-0.239927	0.00948811	0.249415
Irf6	1	193153112	-0.309749	0.245034	0.554782
A130010J15Rik	1	193168049	1.82328	1.50242	-0.320856
Fam171a1	2	3114224	0.346297	0.098031	-0.248266
Nmt2	2	3284212	0.0708818	0.0923491	0.0214672
Rpp38	2	3328949	-0.0460203	0.246767	0.292787
Dclre1c	2	3424131	0.231493	-0.272644	-0.504137
Suv39h2	2	3455815	0.2389	-0.0540347	-0.292934
Hspa14	2	3488850	-0.122663	0.175544	0.298206
Fam107b	2	3613758	-0.630355	-0.172739	0.457616
Frmd4a	2	4017717	-0.551134	0.475949	1.02708
Prpf18	2	4622058	0.282732	0.139852	-0.14288
Sephs1	2	4881564	0.14944	0.170538	0.0210981
Phyh	2	4919019	1.18842	0.905386	-0.283031
Mcm10	2	4989714	0.0515542	0.198206	0.146652
Optn	2	5020642	2.48267	1.5409	-0.941774
Camk1d	2	5293457	2.51622	1.5299	-0.98632
Cdc123	2	5794294	0.136823	0.1166	-0.0202231
Nudt5	2	5845019	-0.187987	-0.0734577	0.11453
Sec61a2	2	5870987	0.284276	0.313387	0.0291119
Dhtkd1	2	5896115	-0.10481	0.29597	0.40078
Upf2	2	5951469	-0.127635	0.0804644	0.208099
5430407P10Rik	2	6100025	0.818785	0.258496	-0.560289
Usp6nl	2	6322667	0.251196	0.220851	-0.030345
Celf2	2	6539705	0.627003	0.197567	-0.429436
Taf3	2	9914552	0.181238	0.0658507	-0.115387
Atp5c1	2	10056016	0.270549	0.346896	0.0763469
Kin	2	10080593	-0.0412598	-0.251141	-0.209881
Sfmbt2	2	10370510	0.181237	0.120853	-0.0603843
Pfkfb3	2	11471430	0.980408	0.993649	0.0132408
Rbm17	2	11585439	-0.124745	-0.0754166	0.0493283
Fbxo18	2	11742573	0.472334	0.243563	-0.228772
Ankrd16	2	11777876	-0.0613227	-0.650825	-0.589502
Itga8	2	12106632	0.354471	0.402886	0.0484145
Fam188a	2	12347263	-0.0801454	0.481722	0.561867
Pter	2	12924041	0.0214574	0.852364	0.830906
Rsu1	2	13076967	0.00668573	-0.00197554	-0.00866127
Trdmt1	2	13509014	0.400744	0.184939	-0.215805
Vim	2	13573927	0.185314	0.308446	0.123132
Stam	2	14074100	0.124739	-0.0325003	-0.157239
Nsun6	2	14995131	0.704984	0.402886	-0.302098
Arl5b	2	15049395	0.19874	0.335713	0.136972
Plxdc2	2	16356304	-0.77656	-0.746257	0.0303025
A930004D18Rik	2	18025193	1.60933	2.29993	0.690597
2810030E01Rik	2	18040676	-0.177675	-0.29827	-0.120595
Mllt10	2	18055237	-0.107112	0.000145912	0.107258
Dnajc1	2	18195654	0.0287251	-0.143082	-0.171807
Commd3	2	18672384	0.0515537	0.395506	0.343952
Bmi1	2	18677018	0.284896	-0.377446	-0.662342
Pip4k2a	2	18842255	0.194294	0.327743	0.133449
Msrb2	2	19371440	1.3203	1.09255	-0.227756
Otud1	2	19658062	0.91215	1.41996	0.507809
Etl4	2	19909780	-0.18896	0.0214181	0.210378
Arhgap21	2	20847919	0.293829	0.11253	-0.181299
Thnsl1	2	21205724	1.62923	0.650672	-0.978559
Pdss1	2	22895522	-0.35147	0.011435	0.362906
Abi1	2	22940073	-0.0465441	-0.124536	-0.0779915
Acbd5	2	23068168	-0.00117683	-0.437074	-0.435897
Mastl	2	23115606	0.107208	0.212681	0.105473
Yme1l1	2	23156369	-0.367381	-0.657836	-0.290454
Spopl	2	23506220	1.25569	1.65731	0.401612
Psd4	2	24367580	-0.513525	-1.13868	-0.625159
Cacna1b	2	24603887	-1.10827	-0.893508	0.214761
Ehmt1	2	24790769	0.413454	-0.0254598	-0.438914
Arrdc1	2	24925352	-0.126328	-0.0465617	0.0797663
Zmynd19	2	24949792	-0.0423222	-0.18573	-0.143408
Wdr85	2	24962400	0.459954	0.276353	-0.183601
Mrpl41	2	24974117	1.64949	1.54486	-0.104632
Pnpla7	2	24976033	-1.62333	-1.06484	0.55849
A830007P12Rik	2	25192966	0.991381	1.14628	0.154897
Cobra1	2	25199712	-0.216624	-0.257627	-0.0410032
Fam166a	2	25218745	0.300493	0.591688	0.291195
Tubb4b	2	25222160	0.031105	0.0863819	0.0552769
Ndor1	2	25244821	0.32338	0.244269	-0.0791111
Tmem203	2	25255439	-0.423836	0.191634	0.615469
Tprn	2	25262618	-0.331775	-0.106788	0.224986
Ssna1	2	25271039	-0.184217	-0.372048	-0.18783
Anapc2	2	25272478	0.153652	0.306582	0.15293
Man1b1	2	25332338	0.0100141	-0.0455465	-0.0555606
Dpp7	2	25352276	-1.4148	-1.19007	0.22473
Uap1l1	2	25359889	0.404511	-0.0164518	-0.420963
2010317E24Rik	2	25372321	-0.562072	-0.338271	0.223801
Npdc1	2	25399351	0.172268	0.27834	0.106072
Abca2	2	25428703	-0.129282	-0.172739	-0.0434575
Fbxw5	2	25500750	0.655625	0.473852	-0.181773
Traf2	2	25517982	-0.0137739	-0.462573	-0.448799
Edf1	2	25557847	0.652159	0.348798	-0.303361
Mamdc4	2	25563115	-0.168736	-0.530687	-0.361951
Phpt1	2	25573430	-0.135572	-0.520227	-0.384655
B230208H17Rik	2	25583018	-0.141591	-0.11776	0.0238314
Tmem141	2	25620067	1.3508	0.452496	-0.898303
Camsap1	2	25926838	0.120886	-0.179503	-0.300389
Ubac1	2	25998543	-0.0330062	0.245825	0.278831
C330006A16Rik	2	26136814	0.23305	-0.188474	-0.421524
Gpsm1	2	26315515	-0.0493751	0.364918	0.414293
Dnlz	2	26348121	0.114859	-0.191888	-0.306747
Snapc4	2	26362765	0.1354	-0.13648	-0.27188
Gm13563	2	26381526	0.126076	-0.150713	-0.276789
Sdccag3	2	26382802	-0.0546651	-0.0352354	0.0194297
Pmpca	2	26389339	0.0194449	-0.0614028	-0.0808477
Sec16a	2	26409431	0.130293	-0.109259	-0.239552
Notch1	2	26457903	-0.101907	-0.126935	-0.0250282
Egfl7	2	26580014	-0.255153	0.00285006	0.258003
Agpat2	2	26593057	-0.0512528	0.142333	0.193585
Fam69b	2	26628457	-0.642976	-0.053972	0.589004
Surf6	2	26888628	-0.268239	-0.483271	-0.215032
Med22	2	26905262	0.448739	0.25123	-0.197508
Rpl7a	2	26910764	2.02566	2.21719	0.191529
Surf1	2	26913383	0.365663	0.409311	0.0436487
Surf2	2	26916367	0.25807	-0.059083	-0.317153
Surf4	2	26920040	-0.159095	-0.0131931	0.145902
Rexo4	2	26953563	0.683332	0.860314	0.176982
5930434B04Rik	2	27009926	-0.0590901	-0.0311942	0.0278959
Vav2	2	27262104	-0.0300364	0.0527377	0.0827742
Brd3	2	27445579	0.0837574	-0.167377	-0.251134
Wdr5	2	27515157	0.137537	-0.170849	-0.308386
Rxra	2	27676440	-0.512088	-0.129191	0.382897
Col5a1	2	27886425	-0.0687408	0.272554	0.341295
Olfm1	2	28192992	-0.0229366	0.146941	0.169877
Mrps2	2	28468066	-0.394727	-0.304934	0.0897932
Ralgds	2	28513125	0.470256	-0.133346	-0.603602
Gtf3c5	2	28566311	-0.110662	-0.00118685	0.109475
Tsc1	2	28641228	0.0337071	0.0354004	0.00169325
Gtf3c4	2	28822299	-0.549271	-0.32012	0.229151
Ddx31	2	28840406	0.0368695	-0.272644	-0.309514
Ttf1	2	29060262	-0.174535	-0.134203	0.0403318
Setx	2	29124181	-0.0171938	0.193093	0.210287
Rapgef1	2	29619720	-0.216838	-0.208595	0.00824356
Trub2	2	29761224	-0.24991	-0.298519	-0.0486088
Coq4	2	29787493	-0.457306	0.122573	0.579879
Slc27a4	2	29802634	-0.66838	-0.802434	-0.134054
Odf2	2	29889221	-0.114852	0.0909023	0.205755
Gle1	2	29935426	-0.138205	0.158467	0.296672
Spna2	2	29965560	-0.187437	-0.242443	-0.055006
Wdr34	2	30031546	0.0899572	0.361065	0.271108
Set	2	30057378	-0.195154	-0.142492	0.0526619
Zer1	2	30097283	0.0935311	-0.153624	-0.247155
Tbc1d13	2	30133746	-0.385214	-0.521826	-0.136612
Endog	2	30171493	0.0924144	0.250442	0.158028
D2Wsu81e	2	30173447	0.497606	0.712639	0.215033
Ccbl1	2	30185124	0.148071	-0.144825	-0.292896
Lrrc8a	2	30237715	-0.672004	-0.657011	0.0149932
Dolk	2	30284229	0.329019	0.632482	0.303463
Nup188	2	30286397	-0.238435	-0.271684	-0.0332484
Gm14471	2	30306067	-0.24771	-0.597115	-0.349404
Sh3glb2	2	30344809	0.538942	0.277355	-0.261587
Fam73b	2	30364233	0.207913	0.335685	0.127771
Dolpp1	2	30392254	0.644378	0.00860643	-0.635772
Crat	2	30400471	0.285543	-0.249998	-0.535542
Ppp2r4	2	30416039	-0.151202	-0.342185	-0.190983
Ier5l	2	30472648	-0.604794	0.452496	1.05729
Mettl11a	2	30807826	0.241828	0.33881	0.0969825
Asb6	2	30823097	0.0402532	-0.0704007	-0.110654
Tor1b	2	30952959	-0.290597	-0.124496	0.166101
Tor1a	2	30960627	-0.161221	0.00962877	0.17085
BC005624	2	30972833	-0.0260959	0.0643005	0.0903964
Fnbp1	2	31026206	-0.541676	-0.772201	-0.230525
Gpr107	2	31152316	-0.190612	-0.206199	-0.0155868
Ncs1	2	31245823	0.220767	0.536369	0.315602
Prrc2b	2	32151082	0.0867271	-0.0025568	-0.0892839
Gm13610	2	32232782	-0.40479	0.267401	0.672191
Pomt1	2	32236590	0.416686	-0.404469	-0.821156
Uck1	2	32255002	0.419546	0.459253	0.0397072
Swi5	2	32278816	7.87768	7.99428	0.116596
St6galnac6	2	32599709	1.11767	0.402886	-0.714787
Eng	2	32646595	-0.339388	-0.756771	-0.417383
Cdk9	2	32705784	0.108718	0.0694618	-0.0392561
Sh2d3c	2	32721055	-0.0687404	0.0252624	0.0940027
Tor2a	2	32757234	-0.0532279	0.376891	0.430119
Ptrh1	2	32775786	-0.355622	0.0361033	0.391725
Fam129b	2	32876114	-0.632266	-0.212798	0.419468
Rpl12	2	32961559	-0.118493	0.159014	0.277507
Zbtb34	2	33406108	0.0943179	-0.264252	-0.35857
Pbx3	2	34171457	-0.175656	-0.486931	-0.311276
Mapkap1	2	34406771	0.017416	0.318975	0.301559
Gapvd1	2	34676184	0.00255632	-0.113642	-0.116199
Hspa5	2	34771970	-0.0837145	-0.107063	-0.0233488
Rabepk	2	34777556	-0.224859	-0.207393	0.0174665
Fbxw2	2	34804514	-0.263997	0.219728	0.483725
Psmd5	2	34852088	0.37497	0.417366	0.0423956
Phf19	2	34893757	-0.989669	-1.74997	-0.760297
Cep110	2	35109492	-1.23224	-0.146044	1.0862
Rab14	2	35180205	0.276395	-0.157309	-0.433704
Dab2ip	2	35558266	-0.11045	-0.11079	-0.00033998
Ndufa8	2	36036326	0.173078	-0.168581	-0.341659
Rbm18	2	36116079	-0.232239	-0.0959616	0.136278
Mrrf	2	36136389	0.293829	0.559005	0.265175
Pdcl	2	37350074	0.153652	0.372703	0.219051
Rc3h2	2	37370069	0.37806	0.60653	0.22847
Zbtb6	2	37425500	0.031661	0.00908947	-0.0225716
Zbtb26	2	37432168	0.439055	0.244269	-0.194786
Rabgap1	2	37443279	-0.148911	-0.330468	-0.181558
Strbp	2	37483228	-0.00478697	-0.0521679	-0.0473809
Nek6	2	38511643	-0.0978866	-0.174464	-0.0765769
Psmb7	2	38588036	-0.758927	-0.674715	0.0842123
Nr6a1	2	38723370	0.0781822	0.0729408	-0.00524139
Arpc5l	2	39008076	-0.377122	-0.265406	0.111716
Ppp6c	2	39194354	-0.223463	0.0499091	0.273372
Acvr2a	2	48814109	-0.418927	-0.337798	0.0811284
Orc4	2	48902824	0.082377	0.232793	0.150416
Mbd5	2	48949510	-0.419238	0.691899	1.11114
Epc2	2	49451486	0.380567	0.106493	-0.274074
Kif5c	2	49619298	-0.132103	-0.185881	-0.0537777
Mmadhc	2	50279881	-0.276703	-0.186806	0.0898972
Rnd3	2	51130438	-0.293057	-0.597115	-0.304058
Rbm43	2	51924448	-0.232239	0.300179	0.532418
Nmi	2	51948487	1.02642	-0.136989	-1.16341
Rif1	2	52072837	-0.271011	-0.209805	0.0612068
Arl5a	2	52397951	0.512307	0.71515	0.202843
Gm13540	2	52619732	-2.51119	-2.51739	-0.0062002
Stam2	2	52691664	0.0889993	0.295021	0.206022
Fmnl2	2	52857860	0.0774803	0.344569	0.267089
Prpf40a	2	53134704	0.123405	0.18858	0.0651741
Arl6ip6	2	53191726	0.167775	-0.0677447	-0.23552
Kcnj3	2	55435970	4.83126	3.91746	-0.913805
Gpd2	2	57237635	1.09621	1.24735	0.15114
Acvr1	2	58388644	0.0726154	0.0663219	-0.00629354
Pkp4	2	59160850	0.277798	0.229553	-0.0482445
Tanc1	2	59612042	-0.766876	-0.374058	0.392817
Baz2b	2	59899363	-0.515142	-0.323549	0.191593
2007-03-01	2	60209887	-0.324579	-0.0140615	0.310518
Rbms1	2	60750193	0.027833	0.204432	0.176599
Tank	2	61578585	-0.190302	0.20869	0.398992
Psmd14	2	61711694	-0.141942	-0.301917	-0.159975
Gca	2	62664285	-0.460508	-0.534237	-0.0737295
Grb14	2	64912476	3.87271	3.77544	-0.0972674
Cobll1	2	65088339	1.07144	1.81631	0.744875
Csrnp3	2	65845767	1.01372	0.917459	-0.0962625
Galnt3	2	66082766	0.2561	0.283108	0.0270085
Ttc21b	2	66184327	1.44027	1.20039	-0.239881
Stk39	2	68210445	0.755688	1.16539	0.409699
Lass6	2	68861441	0.225881	-0.11425	-0.34013
Spc25	2	69193895	0.100109	0.00961637	-0.0904922
Lrp2	2	69424340	0.276642	0.234372	-0.0422697
Fastkd1	2	69686815	-0.988887	-0.453908	0.534979
Ppig	2	69722545	-0.47416	-0.396794	0.0773664
Phospho2	2	69789623	0.0437341	0.0845685	0.0408344
Klhl23	2	69821944	-0.25358	-1.27237	-1.01879
Ssb	2	69861562	-0.0541778	-0.160652	-0.106474
Mettl5	2	69871198	0.961007	0.241588	-0.719419
Ubr3	2	69897246	0.0796514	0.283781	0.20413
Gorasp2	2	70661576	-0.290552	-0.0868545	0.203698
Tlk1	2	70712407	0.139946	0.0259833	-0.113962
Mettl8	2	70964561	-0.157277	0.265382	0.422659
Dcaf17	2	71055328	-0.342139	-0.0379639	0.304175
Dync1i2	2	71211706	-0.182738	-0.304089	-0.121351
Slc25a12	2	71271063	0.371832	0.538947	0.167115
Hat1	2	71388958	0.0153236	0.0118399	-0.00348377
Itga6	2	71745616	-1.44314	-1.5155	-0.0723652
B230120H23Rik	2	72285637	0.531329	-0.3381	-0.869429
Cdca7	2	72476159	0.045517	0.125848	0.0803309
Sp3	2	72936427	-0.0973096	-0.034358	0.0629516
Ola1	2	73092801	1.39239	1.38538	-0.0070114
Scrn3	2	73312601	0.793756	0.315218	-0.478538
Wipf1	2	73429610	-0.579702	-0.599941	-0.0202384
Chn1	2	73610660	0.445833	-0.0440671	-0.4899
Atf2	2	73816509	-0.158008	0.0155687	0.173576
Atp5g3	2	73908447	0.0866847	0.0185447	-0.06814
Lnp	2	74520291	0.0989876	-0.440995	-0.539983
Mtx2	2	74825803	-0.0762348	0.0694618	0.145697
Hnrnpa3	2	75659261	-0.549366	-0.550321	-0.0009546
Nfe2l2	2	75675513	-0.277868	-0.24855	0.0293178
Agps	2	75832177	0.38694	-0.0941915	-0.481132
Ttc30b	2	75935863	3.99015	3.8001	-0.190051
Ttc30a1	2	75979106	-0.0479817	-0.119535	-0.0715537
Cyct	2	76353942	4.16392	3.34067	-0.82325
Rbm45	2	76369984	0.696794	0.464947	-0.231848
Prkra	2	76629898	0.190347	-0.865443	-1.05579
Ttn	2	76703980	-1.62674	-1.13631	0.490423
Sestd1	2	77180340	-0.219658	-0.0854697	0.134189
Cwc22	2	77881159	-0.27294	-0.188931	0.0840092
Ube2e3	2	78868124	-0.207124	-0.850871	-0.643747
Ssfa2	2	79635352	-0.223463	0.765455	0.988918
Dnajc10	2	80315466	0.355067	-0.00237083	-0.357438
Nckap1	2	80500512	-0.556931	-0.270614	0.286317
Zc3h15	2	83644435	-2.53587	-2.57439	-0.0385277
Itgav	2	83724397	-0.135855	-0.288992	-0.153137
Tfpi	2	84432855	1.16127	0.890986	-0.270279
Ctnnd1	2	84600071	0.044282	-0.0898957	-0.134178
2700094K13Rik	2	84669218	-0.471011	0.26481	0.73582
Med19	2	84678402	-0.299521	0.0526185	0.352139
Zdhhc5	2	84687970	-0.109963	-0.211824	-0.101861
Clp1	2	84722104	-0.142741	0.184939	0.32768
Ssrp1	2	85037234	0.300255	-0.0383124	-0.338567
Tnks1bp1	2	85048022	0.391894	-0.362649	-0.754543
Fnbp4	2	90745370	-0.0780177	0.0836515	0.161669
Mtch2	2	90847155	0.82799	0.708872	-0.119118
Kbtbd4	2	90904740	-0.181951	-0.348821	-0.166871
Ptpmt1	2	90910713	0.162214	0.0397944	-0.12242
Celf1	2	90940382	-0.084753	0.103664	0.188417
Psmc3	2	91054009	0.134665	0.0655985	-0.0690661
Madd	2	91137360	0.0888009	-0.675366	-0.764167
Acp2	2	91202885	0.217014	-0.257628	-0.474642
Ddb2	2	91211572	0.738615	-0.544885	-1.2835
Pacsin3	2	91255954	0.350212	-0.252466	-0.602678
Arfgap2	2	91264974	-0.0644274	0.417174	0.481601
1110051M20Rik	2	91275068	0.0826488	0.620257	0.537609
Lrp4	2	91457511	0.202561	0.366217	0.163656
Ckap5	2	91526762	-0.315535	-0.029861	0.285674
Zfp408	2	91643669	0.403564	0.534662	0.131097
Arhgap1	2	91649860	-0.0269208	0.171362	0.198283
Atg13	2	91674618	0.376671	0.419959	0.0432882
Harbi1	2	91710852	0.31313	0.471771	0.158641
Ambra1	2	91730134	-0.0518665	0.459986	0.511852
Phf21a	2	92093117	-0.653703	-0.380446	0.273257
Gyltl1b	2	92365046	-0.240921	-0.0973377	0.143584
Pex16	2	92374676	-0.230021	-0.0825415	0.14748
Mapk8ip1	2	92383676	-0.441784	-0.119067	0.322717
Cry2	2	92403646	0.00340986	0.534989	0.531579
Slc35c1	2	92452764	0.338435	-0.80077	-1.13921
Syt13	2	92915098	3.8139	3.60617	-0.207734
Trp53i11	2	93187548	0.611	0.258164	-0.352836
Ext2	2	93695631	-0.30223	-0.217127	0.0851026
Alkbh3	2	93980550	-0.495555	0.466797	0.962352
Hsd17b12	2	94032689	-0.160736	-0.0393605	0.121376
Ttc17	2	94300767	-0.40316	0.661119	1.06428
Api5	2	94411682	0.479249	0.745398	0.266149
B230118H07Rik	2	101560781	0.108138	-0.271575	-0.379713
Traf6	2	101678429	-0.834676	-0.673151	0.161525
Prr5l	2	101714285	-0.397689	0.205704	0.603393
Commd9	2	101886247	-0.24829	-0.174659	0.0736308
Ldlrad3	2	101950203	-0.00482845	-0.202618	-0.197789
Trim44	2	102300119	0.278977	0.479635	0.200658
Fjx1	2	102449368	-0.173392	0.0746045	0.247997
Pdhx	2	103021075	0.388117	0.111631	-0.276486
Apip	2	103073675	-0.156203	-0.430465	-0.274261
Cat	2	103453849	0.91514	0.94277	0.0276303
Abtb2	2	103566310	0.264683	-0.0169532	-0.281636
Nat10	2	103721256	0.00905657	0.156948	0.147891
Caprin1	2	103762941	0.0824041	0.142439	0.0600348
Lmo2	2	103957986	0.046737	-0.12561	-0.172347
Fbxo3	2	104027721	0.0614824	0.351521	0.290038
Cd59a	2	104095801	0.668225	3.06946	2.40124
Hipk3	2	104426481	-0.00131226	0.313387	0.3147
4930500J02Rik	2	104559163	0.123904	-0.0987206	-0.222625
Cstf3	2	104590523	-0.0687408	0.180493	0.249234
Tcp11l1	2	104657288	0.0721221	0.166138	0.0940161
Qser1	2	104754795	-0.205881	-0.133657	0.0722237
Prrg4	2	104830741	0.552748	0.28799	-0.264759
Eif3m	2	104999656	-2.21085	-2.45249	-0.241643
Wt1	2	105126529	0.770794	0.658926	-0.111869
Rcn1	2	105386291	-0.415488	-0.264539	0.150949
Pax6	2	105668896	-0.11765	-0.0656671	0.0519826
Elp4	2	105697320	0.0270185	-0.203395	-0.230414
Dnajc24	2	105966709	1.29383	0.348093	-0.945737
2700007P21Rik	2	106962527	-0.114065	-0.455437	-0.341372
Kif18a	2	109280738	-0.174894	0.0681643	0.243058
Lin7c	2	109890853	0.117673	0.0846281	-0.0330448
Lgr4	2	109917647	-0.297242	-0.374175	-0.0769334
Ccdc34	2	110017817	-0.624821	-0.780714	-0.155893
Lpcat4	2	112239468	1.30611	1.17485	-0.131261
Nop10	2	112261926	-0.251841	-0.572452	-0.320611
RP23-208E23.3	2	112266314	0.119193	-0.0825415	-0.201734
Tmem85	2	112363011	0.361894	0.0429897	-0.318904
2410042D21Rik	2	112379211	-0.0206466	-0.246771	-0.226124
2900064A13Rik	2	112454997	-0.088918	-0.0464721	0.0424459
Aven	2	112492964	0.445833	0.338596	-0.107236
Arhgap11a	2	113831492	-0.347315	-0.438022	-0.0907068
Aqr	2	114101170	-0.0157919	0.0185451	0.034337
Zfp770	2	114193461	-0.00771093	-0.209334	-0.201623
Atpbd4	2	114516416	1.07202	0.701731	-0.370287
BC052040	2	115581716	-0.0493751	0.209909	0.259284
Spred1	2	117121374	-0.164727	-0.447254	-0.282527
Fam98b	2	117249739	0.0197153	0.175771	0.156056
Thbs1	2	118111876	-0.185166	0.196805	0.381971
Eif2ak4	2	118388618	0.0879848	0.613453	0.525468
Bmf	2	118528757	-0.622676	-0.293309	0.329367
Bub1b	2	118598211	0.318553	0.328036	0.0094838
D2Ertd750e	2	118814003	0.0343533	-0.015017	-0.0493703
Gm14091	2	118829874	0.145998	-0.0662394	-0.212238
Ivd	2	118861954	0.162143	0.0580568	-0.104086
Rpusd2	2	119034790	0.0766902	-0.173307	-0.249997
Casc5	2	119047119	-0.0274329	0.0918546	0.119287
Fam82a2	2	119137001	-0.0529733	-0.217191	-0.164217
Dnajc17	2	119172500	1.19975	0.15012	-1.04963
Zfyve19	2	119208617	0.549697	-0.114603	-0.664299
Vps18	2	119288740	-0.134628	0.315051	0.449679
Chac1	2	119351229	-0.3683	0.0377529	0.406053
Ino80	2	119373042	-0.367707	-0.334414	0.0332932
1500003O03Rik	2	119547697	4.15266	3.71743	-0.435227
1700020I14Rik	2	119594297	0.290587	-0.13394	-0.424528
Nusap1	2	119618298	-0.793106	-0.665555	0.127551
Rpap1	2	119763304	0.530297	-0.37359	-0.903887
Tyro3	2	119797733	-0.113363	0.53651	0.649873
Mga	2	119897228	0.0595837	-0.293379	-0.352963
Pla2g4b	2	120027483	-0.365133	-0.423579	-0.0584454
Ehd4	2	120089175	0.163705	0.0721812	-0.0915241
Tmem87a	2	120355312	0.461774	0.633666	0.171892
Zfp106	2	120506820	0.54939	0.643284	0.093894
Ubr1	2	120860269	-0.0527983	0.039021	0.0918193
Zscan29	2	121158273	0.040884	-0.52506	-0.565944
Tubgcp4	2	121170654	0.296256	-0.231064	-0.52732
Trp53bp1	2	121193281	-0.58181	-0.155708	0.426102
Mtap1a	2	121289600	0.598684	0.614896	0.0162119
Pdia3	2	121413775	-0.160324	-0.280481	-0.120157
Serinc4	2	121439059	0.529519	-0.115331	-0.64485
Serf2	2	121449195	1.00564	1.02104	0.015399
2310003F16Rik	2	121453290	4.89473	3.50242	-1.39231
Mfap1b	2	121460235	5.60368	5.87682	0.273132
Wdr76	2	121506723	-0.440189	0.134815	0.575004
Casc4	2	121866970	-1.06006	-0.558837	0.501221
Ctdspl2	2	121956001	-0.970893	0.385608	1.3565
Spg11	2	122053520	0.0338945	0.322715	0.288821
B2m	2	122147686	-0.0385261	0.0312786	0.0698047
Sord	2	122234749	0.761335	-0.0207019	-0.782037
Gatm	2	122594467	0.516222	0.36287	-0.153352
Slc30a4	2	122681233	0.249789	-0.218745	-0.468534
Pldn	2	122738503	0.87023	0.557283	-0.312947
Slc24a5	2	125068124	-0.463686	-0.546318	-0.0826311
Myef2	2	125084628	-0.410341	-0.452525	-0.0421839
Dut	2	125247190	-0.0971413	-0.110916	-0.0137749
Cep152	2	125563088	0.114567	-0.265663	-0.38023
Shc4	2	125627447	-0.701009	-0.545942	0.155067
Eid1	2	125673100	-0.867515	-0.577707	0.289808
Secisbp2l	2	125736986	-0.400937	-0.310811	0.090126
Cops2	2	125830304	0.0536137	-0.17145	-0.225064
Galk2	2	125859109	-0.670191	-0.717257	-0.0470655
Dtwd1	2	126152141	0.158031	0.478174	0.320143
Slc27a2	2	126552407	-0.265573	0.101883	0.367456
Gabpb1	2	126627442	0.176671	-0.352631	-0.529301
Usp8	2	126707328	0.122371	0.0324245	-0.0899467
Trpm7	2	126791565	-0.369103	0.113635	0.482738
2010106G01Rik	2	126890391	-0.135411	0.105904	0.241315
Ap4e1	2	127008717	0.407698	-0.284849	-0.692547
Blvra	2	127070665	-0.00315189	0.201252	0.204404
Ncaph	2	127103809	-0.291133	-0.0825415	0.208591
Itpripl1	2	127138772	-0.17371	0.239387	0.413097
Snrnp200	2	127208386	-0.123394	-0.163257	-0.0398622
Ciao1	2	127240938	0.162585	-0.117792	-0.280376
Tmem127	2	127247908	-0.141804	-0.0442371	0.0975666
Stard7	2	127270218	0.223216	0.349175	0.125959
Gpat2	2	127425199	1.57512	0.873065	-0.702051
Prom2	2	127526473	-0.175655	0.5147	0.690355
Zfp661	2	127574662	0.527363	-0.571579	-1.09894
Mrps5	2	127587222	0.264613	0.214638	-0.0499754
Nphp1	2	127740732	-0.423836	-0.263114	0.160722
Bub1	2	127801122	-0.346921	-0.381725	-0.0348043
Bcl2l11	2	128126038	-0.0577359	0.0262809	0.0840168
Anapc1	2	128610104	0.350833	0.351112	0.00027943
Tmem87b	2	128818118	0.104096	0.170745	0.066649
Zc3h8	2	128926268	1.13937	0.571962	-0.567405
Ttl	2	129065942	-0.0942755	0.342764	0.43704
Polr1b	2	129100995	-0.179164	-0.176549	0.0026145
Slc20a1	2	129198764	0.1394	-0.223798	-0.363198
9830144P21Rik	2	129205958	0.388117	-0.365713	-0.75383
Ckap2l	2	129268210	-0.213791	-0.106231	0.10756
Stk35	2	129800517	-0.435397	-0.280481	0.154916
Snrpb	2	130171414	-0.0626516	0.00139141	0.064043
Nop56	2	130274430	0.0886602	0.124662	0.0360022
Idh3b	2	130279309	0.136771	0.0297813	-0.10699
Cpxm1	2	130390775	0.441744	0.687261	0.245517
Fam113a	2	130417247	-0.0816793	0.123043	0.204722
Vps16	2	130424339	-0.219391	-0.260146	-0.0407548
Ptpra	2	130450278	-0.0258551	-0.0734391	-0.0475841
Mrps26	2	130563742	-0.423335	-0.533077	-0.109743
Ubox5	2	130590002	0.664614	0.888075	0.223462
Fastkd5	2	130613840	0.682232	0.682169	-6.294e-05
Itpa	2	130667610	1.29334	1.23745	-0.0558891
Slc4a11	2	130684113	-0.238665	0.263234	0.501899
4930402H24Rik	2	130706200	-0.329268	-0.459395	-0.130127
A730017L22Rik	2	130873059	-0.728153	-1.04395	-0.3158
Atrn	2	130906495	0.361894	-0.0244386	-0.386333
1700037H04Rik	2	131146324	0.129199	-0.0472078	-0.176407
Cenpb	2	131177291	0.45042	0.282277	-0.168143
Cdc25b	2	131186949	-0.820813	-0.337356	0.483457
2310035K24Rik	2	131207078	-0.734321	0.367262	1.10158
Mavs	2	131234063	0.247287	-1.25657	-1.50386
Pank2	2	131262495	-0.136379	-0.122805	0.0135741
Rnf24	2	131298064	-0.313544	-0.464412	-0.150868
Prnp	2	131909928	-0.83204	-0.642841	0.189199
Rassf2	2	131989415	-0.825469	-1.03192	-0.206446
Slc23a2	2	132052496	0.0510993	0.109204	0.0581045
5730494N06Rik	2	132239492	-1.22717	-0.548859	0.67831
Pcna	2	132249162	0.620727	0.680208	0.0594816
Cds2	2	132263148	-0.144814	-0.485255	-0.34044
Gpcpd1	2	132529082	0.445833	0.744622	0.298789
1110034G24Rik	2	132686931	-0.147812	0.168997	0.316809
Trmt6	2	132804207	0.09727	0.0285873	-0.0686827
Mcm8	2	132816141	-0.0969367	-0.161151	-0.0642147
Crls1	2	132846666	0.0923648	0.0838799	-0.00848484
Lrrn4	2	132868305	0.983554	1.23599	0.252434
Fermt1	2	132904389	0.00949764	-0.175223	-0.184721
Tmx4	2	134594185	-0.0978866	0.411448	0.509334
Plcb4	2	135659011	-0.193069	-0.105084	0.0879846
Mkks	2	136873780	-0.0810885	-0.0228353	0.0582533
2210009G21Rik	2	136891218	-0.463878	-0.538606	-0.0747275
Jag1	2	137081456	-0.156203	0.552175	0.708378
Btbd3	2	138256565	-0.5608	-0.295715	0.265085
Tasp1	2	139833480	0.543444	1.44584	0.902394
Esf1	2	140119883	0.31536	0.38178	0.0664201
2310003L22Rik	2	140170649	-0.0373759	-0.307415	-0.270039
Macrod2	2	140395309	0.142763	-0.220045	-0.362808
Kif16b	2	142617474	-0.0911083	-0.184639	-0.0935311
Snrpb2	2	143063039	0.288545	0.494685	0.206141
Pcsk2	2	143546156	0.868066	0.517851	-0.350214
Dstn	2	143915320	-0.10882	-0.00939369	0.0994263
Rrbp1	2	143947395	-0.162303	-0.1032	0.059103
Snx5	2	144250123	0.251765	0.224484	-0.0272808
8430406I07Rik	2	144270663	0.179187	0.0873837	-0.0918031
Polr3f	2	144527718	0.153652	0.10005	-0.0536022
Rbbp9	2	144542265	-0.541622	-0.493737	0.047885
Sec23b	2	144556229	-0.707185	-0.772438	-0.0652528
Dtd1	2	144599897	-0.946121	-0.489263	0.456858
Naa20	2	145902099	-0.784947	-0.38835	0.396598
Crnkl1	2	145917479	-0.22469	-0.137247	0.0874434
Plk1s1	2	146855864	-0.6844	-0.793035	-0.108635
Xrn2	2	147012996	-0.179771	-0.0342269	0.145545
Nxt1	2	148672601	0.117399	0.0110216	-0.106377
Gzf1	2	148681023	0.0365319	0.143967	0.107435
Cst3	2	148871722	0.813902	0.549727	-0.264175
Zfp120	2	150114406	0.744174	-0.0825415	-0.826715
Gm14139	2	150181755	1.13937	1.98987	0.850499
Gm14124	2	150257517	2.41073	2.12691	-0.283817
Zfp345	2	150470991	0.835044	1.11476	0.279716
2310001A20Rik	2	150583080	-0.37967	-0.31958	0.0600896
Acss1	2	150618105	-1.63168	-2.21182	-0.580148
Entpd6	2	150749042	-0.186966	-0.152131	0.0348353
Pygb	2	150786735	0.732091	0.713389	-0.0187025
Abhd12	2	150832493	-0.60826	-1.29404	-0.685785
Gins1	2	150905400	-0.137046	-0.162915	-0.0258684
Ninl	2	150934519	0.156552	0.29597	0.139419
Nsfl1c	2	151494182	-0.20726	0.183974	0.391234
Fkbp1a	2	151542483	-0.297009	-0.213664	0.0833459
Psmf1	2	151715812	0.144253	-0.336546	-0.4808
Csnk2a1	2	152226839	0.769394	0.678481	-0.0909133
Tbc1d20	2	152293828	-0.303206	-0.197338	0.105868
Rbck1	2	152316334	0.154409	0.284031	0.129622
Trib3	2	152337422	-0.41486	-0.641032	-0.226172
Sox12	2	152393611	-0.162608	-0.216842	-0.0542345
Zcchc3	2	152411956	-0.486924	-0.255723	0.231202
H13	2	152669461	0.172267	-0.150445	-0.322712
Mcts2	2	152687148	0.139846	-0.0497513	-0.189598
Id1	2	152736251	0.00608254	-0.251494	-0.257577
Bcl2l1	2	152780668	-0.177073	0.166372	0.343445
Tpx2	2	152847964	-0.0822239	-0.0971975	-0.0149736
Pdrg1	2	153008890	-0.0407257	0.288174	0.3289
Tm9sf4	2	153161303	-0.13913	0.135804	0.274934
Plagl2	2	153227759	0.244047	-0.158092	-0.402139
Pofut1	2	153241533	-0.190946	-0.22886	-0.0379138
Kif3b	2	153291413	0.158175	-0.212849	-0.371024
Asxl1	2	153345845	0.250458	0.0803771	-0.170081
Commd7	2	153616933	0.304477	0.216303	-0.0881734
Dnmt3b	2	153649450	-0.109364	0.118745	0.228108
Mapre1	2	153741274	-0.503766	-0.359746	0.14402
Snta1	2	154376313	0.109046	0.863011	0.753964
Cbfa2t2	2	154436481	0.0853701	0.151742	0.0663724
E2f1	2	154559407	-0.189422	-0.0592713	0.130151
Zfp341	2	154613297	-0.473131	-0.45451	0.018621
Chmp4b	2	154651705	-0.0757265	-0.239803	-0.164076
Raly	2	154791096	0.108219	-0.00242472	-0.110644
Eif2s2	2	154871410	-0.209868	-0.130261	0.0796075
Itch	2	155133509	0.0754161	-0.0455475	-0.120964
Dynlrb1	2	155236533	0.0291066	-0.885849	-0.914956
Pigu	2	155278243	0.172268	-0.0497513	-0.222019
Trp53inp2	2	155381059	-0.160081	-0.555295	-0.395214
Ncoa6	2	155390656	0.0235186	-0.563167	-0.586686
Gss	2	155563181	0.233288	0.0966277	-0.136661
Trpc4ap	2	155634271	0.185412	0.131054	-0.054358
Edem2	2	155701677	0.456351	0.0540318	-0.402319
Eif6	2	155819832	-0.35673	-0.248098	0.108633
Uqcc	2	155846894	-0.0346322	-0.452064	-0.417432
Cep250	2	155956458	-0.371304	-0.354024	0.0172792
Ergic3	2	156008045	-0.319064	-0.324742	-0.00567818
Cpne1	2	156071845	-0.120295	0.0283742	0.148669
Nfs1	2	156078929	0.0695396	0.313044	0.243504
Rbm12	2	156091958	-0.272974	-0.0565457	0.216428
Rbm39	2	156147239	-0.21404	-0.113144	0.100896
Phf20	2	156196466	-0.44641	-0.284585	0.161825
Scand1	2	156311847	-0.362277	-0.122288	0.239989
4921517L17Rik	2	156312299	-0.402478	-0.00557947	0.396898
Epb4.1l1	2	156420909	-0.180767	-0.0487924	0.131975
0610011L14Rik	2	156547584	0.0822678	-0.049118	-0.131386
Dlgap4	2	156613705	-0.842859	0.0276418	0.870501
Myl9	2	156775420	0.314933	0.795468	0.480535
Gm14230	2	156833049	0.476421	0.361065	-0.115356
Tgif2	2	156840077	0.460586	0.439561	-0.0210247
5430405H02Rik	2	156852430	0.599278	0.677439	0.0781607
1110008F13Rik	2	156863128	0.137711	0.306205	0.168495
Sla2	2	156872457	0.121882	0.343445	0.221563
Ndrg3	2	156927345	-0.327475	0.20836	0.535834
Dsn1	2	156995265	-0.207638	0.203367	0.411005
9830001H06Rik	2	157015799	-0.142922	0.117483	0.260406
Samhd1	2	157097533	0.358745	-0.0206862	-0.379431
Rbl1	2	157145893	-0.419497	0.332496	0.751993
Rpn2	2	157279017	-0.142223	-0.0444803	0.097743
Ctnnbl1	2	157737401	-0.381898	-0.270169	0.111729
Tti1	2	157981803	0.414861	0.340958	-0.0739031
Rprd1b	2	158028497	0.0168538	0.225297	0.208444
Tgm2	2	158116402	-0.0627418	0.00860691	0.0713487
Gm20412	2	158117154	0.0742176	-0.390664	-0.464881
9430008C03Rik	2	158355307	0.707788	0.703945	-0.0038433
Snhg11	2	158375638	-0.410973	-0.26	0.150973
Ralgapb	2	158409848	0.127998	-0.160102	-0.2881
Actr5	2	158624888	0.43376	0.265382	-0.168377
Fam83d	2	158768093	-0.128765	0.164206	0.29297
Dhx35	2	158794807	-0.0519972	-0.00947761	0.0425196
Top1	2	160645888	-0.252244	-0.223633	0.0286102
Plcg1	2	160731300	-0.188039	-0.043148	0.144891
Zhx3	2	160743927	0.635804	-0.0533948	-0.689198
Lpin3	2	160880670	-0.900343	-0.39347	0.506872
Emilin3	2	160906437	0.309771	-0.375323	-0.685094
Chd6	2	160946978	-0.367532	-0.231243	0.136289
Srsf6	2	162931528	0.109295	0.109667	0.000371934
Ift52	2	163017354	-0.291133	-0.202281	0.0888524
Mybl2	2	163054687	-0.162455	0.142721	0.305175
Gtsf1l	2	163087038	0.727726	-0.230933	-0.958659
Jph2	2	163336242	1.38296	0.313388	-1.06957
Fitm2	2	163466379	-0.164499	0.193093	0.357592
Ttpal	2	163602314	0.285267	0.467656	0.182388
Serinc3	2	163623272	-0.950427	-0.100769	0.849658
Pkig	2	163658386	-0.470637	-0.197579	0.273057
Ada	2	163726584	-0.821647	-0.0677443	0.753903
Ywhab	2	163994960	0.0232	0.0297871	0.00658703
Tomm34	2	164053540	0.142764	0.178326	0.035562
Stk4	2	164070322	-0.205533	-0.217155	-0.0116229
Sdc4	2	164424247	-0.286158	-0.247246	0.0389123
Sys1	2	164456964	-0.703456	-0.323549	0.379907
Gm20458	2	164460967	-0.499375	-0.417726	0.0816493
Dbndd2	2	164486106	-0.3683	-0.986326	-0.618026
Pigt	2	164497520	0.63776	0.888312	0.250552
Wfdc2	2	164562413	-0.701369	-1.05129	-0.349921
Dnttip1	2	164745983	-0.198509	0.0549622	0.253471
Ube2c	2	164769898	-0.275632	-0.281169	-0.00553704
Snx21	2	164785823	0.0437345	-0.082541	-0.126276
Acot8	2	164792768	-0.509313	0.53413	1.04344
Zswim1	2	164822686	0.0660839	0.0634999	-0.00258398
Spata25	2	164826389	0.600054	-0.459105	-1.05916
Ctsa	2	164832873	-0.243827	-0.0588899	0.184937
Pltp	2	164839518	-0.238666	0.239387	0.478053
Pcif1	2	164879304	0.139368	0.632301	0.492934
Zfp335	2	164891882	0.0901632	0.0906076	0.00044441
Mmp9	2	164940780	1.29899	1.74753	0.448542
Ncoa5	2	165000357	-0.109591	-0.0617824	0.0478091
Slc35c2	2	165276554	-0.980385	-0.675118	0.305267
Elmo2	2	165288031	0.19576	-0.168441	-0.364201
Zfp334	2	165374264	-0.338412	-0.654304	-0.315892
2810408M09Rik	2	165490110	-0.137127	0.101884	0.239011
Zmynd8	2	165784152	0.243148	0.318061	0.074913
Ncoa3	2	165992636	0.0864096	-0.0865994	-0.173009
Sulf2	2	166073089	-0.284233	-0.214677	0.0695553
Prex1	2	166566342	0.00926208	0.0350285	0.0257664
Trp53rk	2	166792531	-0.0687404	0.0769372	0.145678
Arfgef2	2	166805588	-0.219551	-0.485802	-0.266251
Cse1l	2	166906040	-0.0403585	0.0435905	0.0839491
Stau1	2	166947549	0.29538	0.185695	-0.109685
Ddx27	2	167015193	-0.0552273	-0.0338726	0.0213547
Znfx1	2	167035793	-0.263009	-0.201186	0.0618234
1500012F01Rik	2	167062934	-0.0888615	-0.143595	-0.0547338
B4galt5	2	167298444	-0.372894	0.455554	0.828448
Slc9a8	2	167421712	-0.689152	0.202861	0.892013
Rnf114	2	167492645	0.0567904	0.506826	0.450036
Tmem189	2	167642608	0.0205274	0.0723019	0.0517745
Pard6b	2	168081004	-0.184218	0.0674839	0.251702
Adnp	2	168180986	-0.120936	-0.150928	-0.0299916
Gm20716	2	168180986	-0.0535541	-0.138036	-0.0844822
Mocs3	2	168230622	0.0848827	-0.254722	-0.339605
Nfatc2	2	168476410	-0.0687404	0.269761	0.338501
Atp9a	2	168634438	-0.711584	-0.0825415	0.629042
Sall4	2	168748332	-0.502319	-0.359464	0.142855
Zfp64	2	168893331	0.332465	-0.215436	-0.5479
Zfp217	2	170108643	-0.0858479	-0.392476	-0.306628
Bcas1	2	170346991	-0.957709	0.614896	1.57261
Cyp24a1	2	170482708	0.165725	-2.38857	-2.5543
Pfdn4	2	170496428	0.743475	0.520569	-0.222906
2010011I20Rik	2	172345565	0.106346	-0.0825412	-0.188888
Aurka	2	172356190	0.0271444	0.194849	0.167704
Cstf1	2	172370681	0.0615478	0.0110002	-0.0505476
2410001C21Rik	2	172440556	0.384066	0.296729	-0.0873375
Tfap2c	2	172549593	0.259529	0.144424	-0.115105
Rae1	2	173000117	0.675604	0.53918	-0.136425
Rbm38	2	173020498	0.367358	-0.597115	-0.964473
Zbp1	2	173206612	1.83815	2.77996	0.941805
Pmepa1	2	173224458	0.529519	0.337362	-0.192157
Rab22a	2	173659760	0.106203	0.631955	0.525752
Vapb	2	173737511	0.282638	-0.0211401	-0.303778
Stx16	2	174076308	-0.176858	0.305529	0.482387
Npepl1	2	174110349	0.47535	0.448649	-0.0267005
Gnas	2	174284320	0.214291	0.292406	0.0781145
Gm20721	2	174330319	0.229681	0.298408	0.0687265
Th1l	2	174415804	-0.0987978	-0.149037	-0.0502391
Ctsz	2	174427493	-0.12397	0.0571837	0.181154
Atp5e	2	174461072	0.406473	0.520486	0.114013
Slmo2	2	174465067	0.195549	0.122663	-0.0728855
9030418K01Rik	2	178414524	-0.696772	-0.159162	0.537609
Taf4a	2	179912146	0.305234	0.383882	0.0786476
Lsm14b	2	180024987	-0.157027	-0.152081	0.00494528
Psma7	2	180036373	1.25556	1.38288	0.127319
Ss18l1	2	180042509	-0.34082	-0.229383	0.111437
Gtpbp5	2	180070588	0.390691	-0.0963473	-0.487039
Osbpl2	2	180119306	-0.920641	-0.493174	0.427468
Adrm1	2	180171485	-0.396315	-1.06605	-0.669738
Lama5	2	180176373	0.0108433	-0.152981	-0.163824
Rps21	2	180257377	-0.471828	-0.487041	-0.0152125
Cables2	2	180258540	0.096683	0.319146	0.222463
1600027N09Rik	2	180581304	-0.0286627	0.198871	0.227534
Ogfr	2	180589245	-0.218616	-0.247105	-0.0284891
Tcfl5	2	180621956	-0.336436	-0.461829	-0.125393
Dido1	2	180657964	-0.188663	-0.0138283	0.174835
2310003C23Rik	2	180710117	0.382956	0.332497	-0.0504594
Ythdf1	2	180904377	-0.143791	-0.307476	-0.163685
Arfgap1	2	180967225	-0.1833	-0.187299	-0.00399875
Ppdpf	2	181187247	1.00402	0.481811	-0.522205
Gmeb2	2	181251449	-0.131025	0.277861	0.408886
Rtel1	2	181319739	-0.363096	-0.0957165	0.26738
Arfrp1	2	181357690	1.50201	0.428421	-1.07359
Zgpat	2	181364928	0.126655	-0.192419	-0.319074
Lime1	2	181380078	-0.0149689	-0.336858	-0.321889
Tpd52l2	2	181497142	0.108232	-0.0452395	-0.153472
Dnajc5	2	181520485	0.260283	0.120426	-0.139857
Uckl1	2	181569149	0.295832	-0.057879	-0.353711
Znf512b	2	181582103	-0.239852	0.0714922	0.311345
Prpf6	2	181591868	0.220767	-0.142042	-0.362809
Rgs19	2	181688419	-0.167304	0.0618486	0.229153
Pcmtd2	2	181837854	0.123904	0.038765	-0.0851395
Polr3k	2	181864337	-0.308079	-0.180879	0.1272
Pxmp3	3	5560188	0.176837	0.386944	0.210107
Pkia	3	7366604	-0.114544	-0.427677	-0.313133
Fam164a	3	7503426	0.0657096	0.319273	0.253563
Mrps28	3	8802146	0.0702352	0.0822034	0.0119681
Tpd52	3	8928626	-0.188458	-0.077879	0.110579
Zfp704	3	9427011	0.224456	0.950779	0.726323
Impa1	3	10313540	0.38969	0.31353	-0.0761595
Zfand1	3	10339953	-0.723244	-0.338881	0.384364
Chmp4c	3	10366907	0.619316	1.69815	1.07883
Snx16	3	10417819	0.76853	0.337362	-0.431168
Lrrcc1	3	14533788	0.262084	-0.290137	-0.552221
E2f5	3	14578671	-0.0181146	0.251289	0.269404
Car13	3	14641727	0.664866	0.70173	0.0368638
Car3	3	14863538	6.59106	5.64538	-0.945679
Car2	3	14886426	4.45578	4.48035	0.0245696
Ythdf3	3	16183183	0.45455	0.113009	-0.34154
Armc1	3	19132146	0.38395	0.352454	-0.0314961
Mtfr1	3	19187327	-0.317197	-0.212773	0.104424
Pde7a	3	19223108	0.0684729	0.0757866	0.00731373
4632415L05Rik	3	19894886	1.55017	1.97331	0.423142
Hps3	3	19995945	-0.741446	-0.243604	0.497842
Hltf	3	20057811	0.0371933	-0.156227	-0.19342
Gyg	3	20122084	-0.179444	-0.372047	-0.192603
Tbl1xr1	3	22076652	0.108137	-0.177822	-0.285959
Gm10259	3	25210764	9.89383	7.99561	-1.89822
Nceh1	3	27182965	0.0544081	-0.0469174	-0.101326
Fndc3b	3	27416162	-0.775009	-0.459105	0.315905
Eif5a2	3	28781311	-0.175312	-0.205398	-0.0300865
Mynn	3	30602087	0.272768	0.140866	-0.131902
Sec62	3	30792876	-0.0903544	-0.303141	-0.212786
Gpr160	3	30855950	0.985707	0.402886	-0.582822
Phc3	3	30899295	-0.293614	0.0549626	0.348577
Prkci	3	30995747	0.526772	0.169438	-0.357334
Skil	3	31095058	-0.103883	-0.242687	-0.138804
Zmat3	3	32334796	0.871042	0.917459	0.0464167
Pik3ca	3	32397671	0.164458	-0.202835	-0.367293
Zfp639	3	32515295	0.162585	0.177103	0.0145173
Mfn1	3	32529465	-0.00760031	0.314912	0.322512
Gnb4	3	32580332	-0.245618	-0.33122	-0.085602
Actl6a	3	32708546	0.229729	0.118356	-0.111373
Mrpl47	3	32725397	-0.13483	-0.0973892	0.0374403
Ttc14	3	33799955	0.367942	0.250395	-0.117547
Fxr1	3	34020079	-0.0353432	-0.111396	-0.0760531
Dnajc19	3	34056020	-0.168807	-0.174284	-0.00547647
Sox2	3	34650005	-0.524558	-0.903298	-0.37874
Atp11b	3	35754134	-0.49395	-0.456159	0.0377917
Dcun1d1	3	35892105	-0.855337	-0.779978	0.0753586
Mccc1	3	35959312	-0.356022	-0.416279	-0.0602567
Acad9	3	36065979	0.342371	0.609886	0.267515
D3Ertd254e	3	36159522	0.156435	-0.00591993	-0.162354
Anxa5	3	36448925	0.0921507	0.217968	0.125817
Exosc9	3	36552606	0.785014	0.492809	-0.292205
Ccna2	3	36564866	0.3705	0.317887	-0.0526128
Bbs7	3	36573142	-1.161	-0.758539	0.40246
4932438A13Rik	3	36863106	-0.3882	0.145534	0.533734
Spata5	3	37419896	-0.127122	-0.0172153	0.109907
Spry1	3	37639947	-0.262913	-0.473562	-0.210649
Ankrd50	3	38449261	-0.0240717	0.227344	0.251416
Intu	3	40531286	0.318283	0.245146	-0.0731373
Slc25a31	3	40708855	0.653726	0.463947	-0.189778
Hspa4l	3	40744495	-0.24829	-0.129335	0.118955
Plk4	3	40800019	-0.0687408	-0.157906	-0.0891652
Pgrmc2	3	41066326	0.587776	0.112769	-0.475007
Phf17	3	41555734	-0.097887	-0.0630446	0.0348425
Sclt1	3	41626717	-0.625134	-0.322592	0.302542
Slc7a11	3	50364936	1.0625	0.476886	-0.585618
Ccrn4l	3	51224447	1.10076	1.32335	0.222589
Elf2	3	51255665	-0.0519648	-0.433706	-0.381742
Ndufc1	3	51404677	0.275555	0.250586	-0.0249696
Naa15	3	51416016	-0.0938859	0.101323	0.195209
Rab33b	3	51483966	0.121591	-0.544885	-0.666476
Setd7	3	51515319	-0.0204673	-0.0795631	-0.0590959
Foxo1	3	52268337	0.3499	-0.408527	-0.758427
Cog6	3	52982123	-0.458922	-0.00111389	0.457809
Nhlrc3	3	53448588	0.536122	1.01507	0.478948
2810046L04Rik	3	53463666	-0.0632229	-0.0686026	-0.00537968
Frem2	3	53513939	-1.40194	-0.380222	1.02172
AC100927.2	3	54692823	0.923804	0.470712	-0.453092
Fam48a	3	54693105	0.558747	0.486824	-0.0719223
Exosc8	3	54728678	-0.0142927	-0.0780392	-0.0637465
Alg5	3	54735539	-0.0964851	0.120551	0.217036
Rfxap	3	54803116	-0.689682	-0.0349231	0.654759
Spg20	3	55112108	0.148713	0.296612	0.147899
Sohlh2	3	55182028	0.0422912	0.376891	0.334599
Dclk1	3	55242526	0.781882	0.180493	-0.601389
Nbea	3	55625205	-0.0816793	0.213851	0.295531
Wwtr1	3	57455649	0.447618	0.274292	-0.173326
Commd2	3	57642904	0.396406	0.502422	0.106016
Rnf13	3	57736066	0.106578	-0.191318	-0.297895
Pfn2	3	57841895	-0.300066	0.304482	0.604548
Tsc22d2	3	58415689	0.139846	-0.0825415	-0.222388
Serp1	3	58521969	0.385573	0.125169	-0.260405
Eif2a	3	58525821	-0.172395	-0.0227933	0.149602
2810407C02Rik	3	58576636	0.297102	0.18345	-0.113652
Rap2b	3	61364507	0.179187	-0.308422	-0.48761
Mme	3	63295872	0.0255103	-0.290346	-0.315857
Plch1	3	63696234	0.523602	1.69118	1.16758
Ssr3	3	65379655	-0.131099	-0.205905	-0.0748062
Tiparp	3	65528410	0.274442	-0.118165	-0.392607
Ccnl1	3	65946151	0.205622	-0.3381	-0.543722
Rsrc1	3	66981390	-0.328708	-0.57865	-0.249942
Gfm1	3	67430096	-0.0246177	0.159931	0.184549
Mfsd1	3	67582768	0.0583167	0.182903	0.124586
Schip1	3	68064942	0.352397	0.488875	0.136477
Ift80	3	68892499	1.16008	0.959279	-0.200799
Smc4	3	69004738	-0.33927	-0.157488	0.181781
Trim59	3	69035288	0.238364	0.0103326	-0.228031
Kpna4	3	69067149	0.253188	-0.0515146	-0.304702
Ppm1l	3	69316861	-0.174351	-0.347087	-0.172736
Nmd3	3	69721985	0.323827	0.0197577	-0.304069
Pdcd10	3	75516490	0.643248	0.378386	-0.264862
Serpini1	3	75557547	-0.97288	-0.786556	0.186324
Golim4	3	75876183	-0.390668	0.522599	0.913268
Rapgef2	3	79062516	-0.0355735	-0.0570059	-0.0214324
Fnip2	3	79455971	-0.210905	-0.247601	-0.0366955
Ppid	3	79591342	0.0421619	0.0940886	0.0519266
Etfdh	3	79603788	0.574403	1.05496	0.480559
4930579G24Rik	3	79629079	1.25725	1.13124	-0.126008
Pdgfc	3	81036416	0.420298	0.14423	-0.276068
Mtap9	3	82358072	-0.170024	-0.0657654	0.104259
Plrg1	3	83055522	-0.799553	-0.217471	0.582083
D930015E06Rik	3	83898287	0.687989	-0.093348	-0.781337
Mnd1	3	84087934	-2.07997	-2.23687	-0.156902
Trim2	3	84160439	-0.339767	-0.341074	-0.00130654
Arfip1	3	84496093	-0.530471	0.118372	0.648843
Tmem154	3	84666192	-1.56624	0.234316	1.80056
Fbxw7	3	84815268	-0.0177565	0.225126	0.242883
Pet112l	3	85574119	-0.941092	-0.836784	0.104308
Gm9790	3	85915722	-2.47682	-2.27928	0.197546
Sh3d19	3	86084434	-0.0897002	0.132154	0.221854
Rps3a	3	86137940	4.99369	3.69465	-1.29904
Lrba	3	86224690	0.295144	0.489001	0.193857
Dclk2	3	86786150	-0.162863	-0.185635	-0.0227718
Kirrel	3	87078593	-0.00357532	0.1792	0.182775
Gm10705	3	87207541	6.97808	6.90235	-0.0757277
Etv3	3	87525407	0.0732784	-0.0348444	-0.108123
Arhgef11	3	87617559	-0.56624	0.115059	0.681299
Prcc	3	87858900	0.017416	0.33791	0.320494
Hdgf	3	87906321	0.174769	-0.0607243	-0.235494
Rrnad1	3	87922601	0.536981	-0.187239	-0.724219
Isg20l2	3	87930314	0.412968	0.298644	-0.114324
Nes	3	87971078	0.469552	0.255455	-0.214097
Gpatch4	3	88043108	-0.640229	-0.627537	0.0126915
Apoa1bp	3	88056523	-0.0347929	0.206965	0.241758
Iqgap3	3	88082051	-0.209603	-0.205196	0.00440693
Mef2d	3	88142372	0.638213	0.868549	0.230336
0610031J06Rik	3	88325023	-0.2003	-0.891543	-0.691243
Tmem79	3	88328655	0.901716	0.654424	-0.247291
Smg5	3	88336260	-0.0296392	0.0313015	0.0609407
Pmf1	3	88394143	-0.0687408	-0.160907	-0.0921664
Slc25a44	3	88410498	0.103994	-0.251668	-0.355663
Lmna	3	88481148	-0.172763	-0.1931	-0.0203361
Mex3a	3	88532395	-0.299122	-0.033298	0.265824
Rab25	3	88542029	-0.162863	-0.767906	-0.605043
Lamtor2	3	88549819	-0.217133	0.046742	0.263875
Ubqln4	3	88553716	0.0283585	0.0509419	0.0225835
Gm10704	3	88576245	1.06642	1.58988	0.523465
Ssr2	3	88579671	0.107463	-0.00806236	-0.115526
Arhgef2	3	88607454	-0.0687399	-0.195016	-0.126276
2810403A07Rik	3	88685794	-0.24132	0.0139213	0.255241
Rit1	3	88716838	0.153652	0.44102	0.287369
Syt11	3	88744700	0.0564208	0.335003	0.278582
Gon4l	3	88835231	0.29383	0.12244	-0.17139
Msto1	3	88905107	-0.103969	-0.0282884	0.0756803
Dap3	3	88920803	0.157768	0.38284	0.225071
Ash1l	3	88965812	-0.0436497	-0.519112	-0.475462
Rusc1	3	89083981	-0.0687401	-0.419576	-0.350836
Fdps	3	89093592	1.00862	1.39681	0.388193
Clk2	3	89164795	0.437445	-0.144825	-0.582271
Scamp3	3	89177473	8.2016e-05	0.235199	0.235117
Gba	3	89202928	-0.381331	0.190477	0.571808
Mtx1	3	89209081	0.025382	-0.143083	-0.168465
Trim46	3	89234177	-0.230491	-0.497579	-0.267087
Krtcap2	3	89245966	-0.526846	-0.0286026	0.498244
Efna4	3	89333390	0.218836	0.52153	0.302694
Adam15	3	89338542	0.146273	0.167437	0.0211642
Zbtb7b	3	89377644	-0.142741	-0.0417075	0.101033
Flad1	3	89401004	0.0756497	0.175771	0.100121
Cks1b	3	89415472	-0.202948	-0.24052	-0.0375729
Shc1	3	89418443	-0.40023	-0.425732	-0.0255022
Pygo2	3	89430214	-0.0232973	0.0467424	0.0700398
Pbxip1	3	89436706	-0.323313	0.0263934	0.349706
Pmvk	3	89459118	1.31754	1.59694	0.279401
Adar	3	89715022	-0.0243468	-0.0919805	-0.0676336
Ube2q1	3	89773609	-0.238665	-0.106788	0.131877
She	3	89831370	1.16008	0.691183	-0.468895
Atp8b2	3	89939481	-0.138492	-0.206988	-0.0684967
Ubap2l	3	89999589	-0.536373	-0.589837	-0.0534644
4933434E20Rik	3	90051636	0.452092	0.85301	0.400919
Tpm3	3	90072649	1.13004	0.643065	-0.486975
Jtb	3	90231597	-0.635153	-0.416233	0.21892
Slc39a1	3	90248172	-0.0563207	-0.231138	-0.174817
Gatad2b	3	90341654	-0.267069	0.192466	0.459535
Slc27a3	3	90385239	-0.207568	-0.0447392	0.162829
Ints3	3	90391380	-0.298455	-0.342104	-0.0436487
Npr1	3	90450591	-0.924351	-0.967064	-0.0427132
Ilf2	3	90476201	-0.340042	-0.351357	-0.0113154
Snapin	3	90488026	-0.0181141	-0.304934	-0.286819
2500003M10Rik	3	90498956	-0.189954	-0.0855374	0.104416
S100a6	3	90612894	1.14829	-0.150445	-1.29873
S100a11	3	93520488	1.00377	1.19757	0.193794
S100a10	3	93555080	-0.159997	-0.292175	-0.132178
Gm4778	3	94264036	-1.6537	0.0841088	1.73781
Mrpl9	3	94443318	-0.224462	-0.175463	0.0489984
Snx27	3	94497544	0.0627723	-0.126263	-0.189035
Cgn	3	94760069	-0.177207	-0.556173	-0.378966
Pogz	3	94837567	0.31953	-0.371167	-0.690698
Psmb4	3	94884093	0.200989	0.139597	-0.0613918
Rfx5	3	94954075	0.141478	0.294529	0.153051
Pi4kb	3	94974731	-0.269438	-0.379072	-0.109634
Zfp687	3	95006590	-0.215029	-0.348681	-0.133652
Pip5k1a	3	95058530	-0.240108	-0.0033145	0.236794
Vps72	3	95111022	-0.21404	0.149189	0.363229
Gabpb2	3	95181766	-0.140031	-0.217413	-0.0773821
Cdc42se1	3	95228732	0.120364	-0.00477314	-0.125137
Bnipl	3	95241271	0.0187223	-0.571926	-0.590649
Prune	3	95253674	0.0608945	-0.372797	-0.433691
Fam63a	3	95281345	1.31235	0.747534	-0.564816
Lass2	3	95314792	0.114658	0.0252619	-0.089396
Setdb1	3	95323525	0.28761	0.102259	-0.18535
Arnt	3	95434388	0.774859	0.405813	-0.369046
Hormad1	3	95559677	-0.916737	0.0750003	0.991737
Golph3l	3	95588934	0.298991	-0.360075	-0.659066
Ensa	3	95624980	-0.483778	-0.0108399	0.472938
Mcl1	3	95658721	-0.373166	-0.418267	-0.0451012
Tars2	3	95739976	-0.304808	0.0293517	0.334159
Rprd2	3	95759873	0.452092	0.547885	0.0957932
Prpf3	3	95830124	0.128296	0.368566	0.240269
Aph1a	3	95893969	-0.724093	-0.747357	-0.0232646
Car14	3	95897768	-0.798093	-0.756313	0.0417798
Anp32e	3	95929246	-0.162955	-0.0589976	0.103958
Otud7b	3	96104527	0.280844	0.432032	0.151188
Gm15441	3	96555765	-0.549867	-0.258519	0.291348
Txnip	3	96557957	-0.556092	-0.497578	0.0585141
Rbm8a	3	96629928	-1.34611	-1.53047	-0.184359
Gpr89	3	96868281	0.262881	0.307919	0.0450373
Acp6	3	97158777	-0.126456	-0.126043	0.00041294
Bcl9	3	97203662	0.129199	0.206966	0.0777664
Chd1l	3	97560742	0.685739	0.917459	0.231719
Prkab2	3	97658193	0.134247	0.524116	0.38987
Pde4dip	3	97689824	0.0477185	-0.0598216	-0.10754
Sec22b	3	97901190	0.249118	-0.0430903	-0.292209
Notch2	3	98013538	0.0215859	-0.0596409	-0.0812268
Phgdh	3	98313170	0.966449	1.14515	0.178697
Wars2	3	99141068	-0.0366788	-0.674076	-0.637397
Wdr3	3	100138180	0.115633	0.0708389	-0.0447941
Gdap2	3	100162381	-0.0214343	0.288296	0.309731
Man1a2	3	100562208	0.334615	0.656116	0.3215
Trim45	3	100922202	0.0714371	0.106493	0.0350556
Ttf2	3	100938860	-0.0203004	-0.179014	-0.158713
Ptgfrn	3	101040232	-0.385969	-0.244598	0.141371
Igsf3	3	101377125	-0.62015	-0.861165	-0.241014
Atp1a1	3	101576219	0.239064	0.479338	0.240273
Vangl1	3	102156701	0.17742	0.525142	0.347721
Tspan2	3	102734529	0.445833	1.00861	0.562774
Sycp1	3	102818499	-0.583314	-1.22938	-0.646069
Nr1h5	3	102939658	7.73431	8.12474	0.39043
Sike1	3	102995728	0.529897	1.05764	0.527739
Csde1	3	103020546	0.288597	0.191945	-0.096652
Nras	3	103058339	-0.276848	-0.257583	0.0192657
Dennd2c	3	103102604	0.355351	-0.173809	-0.52916
Bcas2	3	103171655	0.1531	-0.120124	-0.273224
Trim33	3	103279293	0.0852113	0.417613	0.332401
Hipk1	3	103739815	0.349251	0.706491	0.35724
Dclre1b	3	103800605	0.819751	1.07874	0.258988
Ap4b1	3	103809520	0.657398	0.349342	-0.308056
Rsbn1	3	103914120	0.616387	-0.0352354	-0.651622
Phtf1	3	103968110	-0.0263052	0.234316	0.260621
Slc16a1	3	104638668	0.119944	0.0915742	-0.0283694
Rhoc	3	104789011	-1.30481	0.232332	1.53714
Mov10	3	104794836	-0.525598	-0.972358	-0.44676
Capza1	3	104822779	-1.12982	-1.13247	-0.0026512
St7l	3	104864503	0.659958	0.607119	-0.0528388
Cttnbp2nl	3	105001915	-0.571241	-0.060173	0.511068
Ddx20	3	105678270	0.121825	0.0692644	-0.0525608
6530418L21Rik	3	105704599	0.668226	-0.252466	-0.920692
Rap1a	3	105727267	0.155691	0.256665	0.100974
Atp5f1	3	105942698	0.15413	0.0717468	-0.0823832
Wdr77	3	105959369	0.0348492	-0.0695858	-0.104435
4933421E11Rik	3	106684987	-0.0473669	0.885037	0.932404
Hbxip	3	107278858	0.657459	0.371415	-0.286044
Rbm15	3	107326110	0.127657	-0.350021	-0.477678
Fam40a	3	107612532	-0.117499	-0.0679932	0.0495062
Gstm5	3	107895821	1.00788	1.17733	0.169446
Gstm1	3	108012255	1.051	0.388765	-0.662234
Ampd2	3	108074062	0.0895219	0.0134282	-0.0760937
Gnai3	3	108107280	0.247138	0.264354	0.0172157
Atxn7l2	3	108202222	-0.750211	-0.439476	0.310735
Psma5	3	108256926	1.29066	1.3106	0.0199413
Sort1	3	108284091	0.540138	0.716676	0.176538
Psrc1	3	108383839	0.580702	0.20589	-0.374812
Celsr2	3	108390851	0.516222	0.464946	-0.0512755
Sars	3	108424865	-0.294848	-0.173964	0.120884
Tmem167b	3	108556425	-0.351675	-0.303865	0.0478096
Taf13	3	108571698	0.536122	-0.157829	-0.693951
Wdr47	3	108591279	-0.167144	-0.302807	-0.135663
Clcc1	3	108653913	0.079782	-0.587333	-0.667115
Gpsm2	3	108678638	-0.22486	0.336288	0.561147
Stxbp3a	3	108793176	-0.141497	-0.048594	0.0929027
Prpf38b	3	108902667	-0.160984	-0.174258	-0.0132737
Fam102b	3	108970997	-0.5757	-1.04323	-0.467528
Slc25a24	3	109123149	0.217564	0.347699	0.130135
Prmt6	3	110246109	0.181238	-0.23846	-0.419698
Rnpc3	3	113605067	-0.513153	-0.431151	0.0820012
Dph5	3	115888165	-0.703655	-0.421165	0.282489
Slc30a7	3	115938973	0.277129	0.789042	0.511914
Extl2	3	116007462	0.919945	-0.209653	-1.1296
Cdc14a	3	116272553	0.179187	0.285191	0.106004
Rtcd1	3	116488963	0.86299	0.522321	-0.340669
Dbt	3	116513070	-0.351023	0.156769	0.507792
Gm9761	3	116561085	4.51622	5.23939	0.723165
Ccdc76	3	116581093	-0.817932	-0.944262	-0.126329
Sass6	3	116595008	0.395928	-0.425843	-0.82177
Hiat1	3	116631164	0.0251961	0.320045	0.294848
Slc35a3	3	116669469	-0.168659	-0.445111	-0.276452
Agl	3	116739999	0.0653524	-0.502759	-0.568111
Frrs1	3	116878227	0.227653	-0.121015	-0.348668
Snx7	3	117781497	-0.302231	-0.208072	0.0941586
Ptbp2	3	119718742	0.0331392	0.116004	0.0828652
Alg14	3	121291817	0.460188	0.258496	-0.201692
Cnn3	3	121426541	-0.0575962	-0.176059	-0.118463
F3	3	121723537	-0.218487	-0.336962	-0.118475
Abcd3	3	121758909	0.546596	0.43072	-0.115876
Arhgap29	3	121953229	0.593166	0.705334	0.112168
Gclm	3	122245557	1.2547	1.55038	0.295681
Dnttip2	3	122274414	-0.129959	0.104937	0.234896
Bcar3	3	122419780	-0.117466	0.393645	0.511111
Fnbp1l	3	122538719	-0.193632	-0.18751	0.00612116
Pde5a	3	122729158	-0.410846	-0.082541	0.328305
1810037I17Rik	3	122924362	0.604161	0.593748	-0.0104137
Usp53	3	122933601	-0.214591	-0.209653	0.00493836
Synpo2	3	123076519	1.22077	1.77544	0.554673
Sec24d	3	123267496	0.484513	1.63132	1.14681
Mettl14	3	123364645	0.6085	0.252963	-0.355537
AC113287.1	3	124385510	-4.48836	-4.4222	0.066162
Ugt8a	3	125865359	0.285543	0.392368	0.106824
Camk2d	3	126596302	1.12806	1.50242	0.374361
Ank2	3	126921607	-0.0687404	0.141355	0.210095
Larp7	3	127536954	0.413204	0.349569	-0.0636354
4930422G04Rik	3	127553489	-0.371149	-0.471892	-0.100743
Ap1ar	3	127807264	-0.36525	-0.842946	-0.477696
Gm9387	3	128953782	-0.307747	-0.295535	0.0122128
Pitx2	3	129199878	0.867534	0.436487	-0.431047
Elovl6	3	129532386	0.0320225	-0.0399351	-0.0719576
Gar1	3	129824912	0.108968	-0.217191	-0.326159
Casp6	3	129901425	-0.445303	0.16073	0.606033
Sec24b	3	129982759	-0.293528	0.0784836	0.372011
Ostc	3	130695921	-0.487314	-0.673527	-0.186213
Lef1	3	131110471	-1.0733	-0.987193	0.0861059
Hadh	3	131233419	0.0116162	0.0236239	0.0120077
Papss1	3	131564768	0.221709	0.198745	-0.0229645
Aimp1	3	132660498	-0.135467	0.0481091	0.183576
Npnt	3	132881745	0.320302	1.19757	0.877265
Gstcd	3	132981753	0.874676	0.673964	-0.200712
Ppa2	3	133310110	0.127952	0.267645	0.139693
Tet2	3	133463679	0.111832	-0.164225	-0.276057
Cenpe	3	135212563	-0.208642	-0.246439	-0.037796
Cisd2	3	135406412	0.331798	-0.106788	-0.438586
Ube2d3	3	135438297	0.115168	-0.107669	-0.222836
Manba	3	135485611	-0.513222	-0.541168	-0.027946
Nfkb1	3	135584655	0.0264168	0.259378	0.232962
Ppp3ca	3	136670124	0.504726	0.819278	0.314552
Ddit4l	3	137621612	-0.779234	-0.179114	0.60012
H2afz	3	137864487	-0.237799	-0.474495	-0.236696
Dnajb14	3	137867675	-0.0987973	0.447974	0.546771
Lamtor3	3	137918526	0.458507	-0.0580192	-0.516526
Mttp	3	138089855	-1.16635	-0.727876	0.438475
Rg9mtd2	3	138143448	0.211648	0.0358214	-0.175827
Adh5	3	138443093	-0.121572	-0.15564	-0.0340681
Metap1	3	138458960	-0.0945692	-0.10005	-0.00548076
Eif4e	3	138526191	-1.60124	-1.32355	0.277687
Tspan5	3	138742195	0.595742	0.970808	0.375066
Rap1gds1	3	138925906	0.593957	0.734113	0.140156
Pdlim5	3	142239586	-0.333483	-0.424515	-0.0910315
Gbp7	3	142530338	1.97857	0.819279	-1.15929
Gbp3	3	142560052	0.460727	0.441021	-0.0197062
Gbp2	3	142620602	-1.18674	-0.961687	0.22505
Gtf2b	3	142765226	0.0599933	0.0864782	0.026485
Pkn2	3	142790902	-0.261138	-0.282426	-0.0212874
Lmo4	3	144188530	-0.275191	-0.3759	-0.100709
Hs2st1	3	144431103	-0.0476279	-0.249439	-0.201811
2015-09-01	3	144570304	-0.19627	-0.237064	-0.0407944
Sh3glb1	3	144688844	0.184446	-0.159066	-0.343512
Gm16233	3	144947561	0.269428	0.0933089	-0.176119
Odf2l	3	145118589	-0.173923	-0.462965	-0.289042
Znhit6	3	145576208	0.360511	-0.0662398	-0.426751
Cyr61	3	145646971	-0.108866	-0.351642	-0.242776
Ddah1	3	145758675	0.10688	-0.103603	-0.210483
Bcl10	3	145924378	0.0535159	-0.0614028	-0.114919
2410004B18Rik	3	145938014	-0.104364	-0.273063	-0.168699
Syde2	3	145987870	-0.534852	-0.0354729	0.49938
Mcoln3	3	146117459	-0.4636	-0.497579	-0.0339787
Ssx2ip	3	146404642	-0.0687404	-0.222719	-0.153978
Gng5	3	146499834	-0.93629	-1.87696	-0.940667
Rpf1	3	146506348	-0.122511	0.0207129	0.143224
Prkacb	3	146729579	0.21901	-0.0375314	-0.256541
Gm10288	3	146838775	8.25499	6.86538	-1.38961
Lphn2	3	148815586	-0.363618	-0.285573	0.0780444
Rpsa-ps10	3	150072590	0.55017	-0.00947761	-0.559647
Fubp1	3	152210458	0.0491686	-0.0224447	-0.0716133
Fam73a	3	152273459	-0.776229	-0.336197	0.440032
Usp33	3	152346478	-0.576082	-0.494072	0.0820093
Zzz3	3	152395473	0.059526	0.352909	0.293383
Pigk	3	152714100	-0.171102	-0.0825415	0.0885606
Rabggtb	3	153907289	0.0461621	0.158291	0.112129
Acadm	3	153922357	0.822649	0.592268	-0.230381
Fpgt	3	155084921	0.593487	0.70505	0.111564
Zranb2	3	157534160	-0.0451717	-0.104021	-0.0588493
Cth	3	157894248	-1.18502	-0.974288	0.210728
Ankrd13c	3	157947414	-0.293057	0.0384746	0.331532
Srsf11	3	158010473	0.286504	-0.128035	-0.414539
Lrrc40	3	158036662	-0.280086	-0.0340428	0.246043
Depdc1a	3	159495433	1.10711	0.565157	-0.541952
Wls	3	159839737	0.463755	-0.87609	-1.33985
Tmem68	4	3549041	1.10551	0.958101	-0.14741
Tgs1	4	3574875	0.587013	0.431582	-0.155432
Rps20	4	3831334	-0.404993	-0.232566	0.172427
Plag1	4	3900996	-0.554168	0.380431	0.934598
Impad1	4	4762484	1.36641	1.57073	0.20432
Nsmaf	4	6396207	-0.243827	-0.0598211	0.184006
Rab2a	4	8535644	0.265938	0.496915	0.230977
Chd7	4	8690406	-0.0356369	-0.0724406	-0.0368037
Clvs1	4	9269293	-0.442199	-0.390664	0.0515354
Asph	4	9448069	-0.127919	-0.0271177	0.100801
2610301B20Rik	4	10874498	0.319956	0.239387	-0.0805693
Plekhf2	4	10988662	0.598963	0.86736	0.268397
2310030N02Rik	4	11051045	0.157536	0.795203	0.637667
Trp53inp1	4	11156431	-0.30446	-0.114068	0.190392
Ccne2	4	11191351	-0.221721	0.00971746	0.231438
Ints8	4	11199158	-0.192973	-0.212422	-0.0194492
Dpy19l4	4	11261315	0.571472	0.468869	-0.102603
Esrp1	4	11331933	-0.147549	-0.233649	-0.0861006
1110037F02Rik	4	11485958	-0.100683	0.11276	0.213443
Rad54b	4	11558920	0.427565	-0.0231624	-0.450727
Fsbp	4	11579665	1.19429	1.07358	-0.120716
Pdp1	4	11958184	0.545368	0.373524	-0.171844
C430048L16Rik	4	12089439	0.261733	-0.186164	-0.447897
Rbm12b	4	12140264	0.334615	0.917459	0.582843
Otud6b	4	14809498	-0.0267982	-0.0294294	-0.00263119
Tmem55a	4	14864076	0.565976	0.820841	0.254865
Tmem64	4	15265831	-0.284078	0.255739	0.539817
Decr1	4	15917240	-0.415962	0.25915	0.675112
Nbn	4	15957925	-0.025672	-0.232437	-0.206765
Osgin2	4	15997121	0.141183	-0.186878	-0.328061
Ripk2	4	16122733	0.110229	0.502421	0.392192
Cpne3	4	19519254	-0.646592	-0.472079	0.174513
Wwp1	4	19608303	0.871671	0.978154	0.106483
Ggh	4	20042052	-0.763114	-0.898117	-0.135003
Ccnc	4	21727701	0.133697	0.220022	0.0863247
2610029I01Rik	4	21757382	0.868524	0.695067	-0.173457
Usp45	4	21767156	0.617985	0.233286	-0.384699
Sfrs18	4	21847583	0.183132	0.018023	-0.165109
Coq3	4	21879673	-0.219984	-0.536348	-0.316364
6230409E13Rik	4	21931329	0.123905	0.192081	0.068176
Fbxl4	4	22357543	0.374866	0.482244	0.107378
Mms22l	4	24496451	-0.123827	-0.119274	0.00455332
Ndufaf4	4	24898083	0.715002	0.255875	-0.459127
1810074P20Rik	4	25248600	-0.150424	0.629882	0.780306
Fut9	4	25609332	0.273048	0.363258	0.09021
Manea	4	26324506	-0.114183	0.122077	0.23626
Map3k7	4	31964097	-0.015811	-0.243775	-0.227964
Bach2	4	32238804	-0.0401711	-1.00008	-0.959908
Casp8ap2	4	32615451	-0.100624	-0.0625315	0.0380926
Mdn1	4	32657119	-0.105875	-0.0721149	0.0337601
Lyrm2	4	32800253	-0.759412	-0.571041	0.188371
Ankrd6	4	32804035	-0.243419	-0.00608921	0.23733
Rragd	4	32983037	0.361191	0.0337458	-0.327446
Ube2j1	4	33031416	0.204825	0.427943	0.223118
Pm20d2	4	33174230	1.3662	1.72481	0.358617
Pnrc1	4	33245423	0.734645	0.623173	-0.111472
Rngtt	4	33310311	0.357793	0.661445	0.303652
Akirin2	4	34550937	-0.17445	0.158467	0.332917
Orc3	4	34570796	-0.180696	-0.00490332	0.175792
Slc35a1	4	34663257	0.0433702	0.375309	0.331939
Mob3b	4	34949074	0.403748	0.265382	-0.138365
3110043O21Rik	4	35191285	0.349973	-0.251047	-0.60102
Aco1	4	40143081	0.0989466	0.138301	0.0393543
Ddx58	4	40203773	0.799156	1.00909	0.209933
Topors	4	40259601	0.0538793	0.12239	0.0685105
2010003O02Rik	4	40269569	0.634278	-0.135981	-0.770259
Ndufb6	4	40270591	0.218081	0.278533	0.0604529
Aptx	4	40682382	0.449108	0.0517597	-0.397348
Dnaja1	4	40722150	-0.948206	-1.26924	-0.321035
Smu1	4	40736542	0.0989041	0.164937	0.0660329
B4galt1	4	40804602	-0.742512	-1.30227	-0.559759
Chmp5	4	40948407	0.0198536	-0.264253	-0.284106
Nfx1	4	40970906	0.195748	-0.0093317	-0.20508
Nol6	4	41114427	0.257989	-0.0690784	-0.327067
Ube2r2	4	41135743	0.0985546	-0.581143	-0.679698
Ubap2	4	41194313	0.0319386	0.0876522	0.0557137
Dnajb5	4	42949814	-0.437974	-0.554163	-0.116188
1700022I11Rik	4	42969946	1.09981	0.883511	-0.216302
Vcp	4	42979963	1.8442	1.63639	-0.207812
Fancg	4	43002343	-0.635781	-0.773788	-0.138007
Pigo	4	43017635	-0.139901	-0.311675	-0.171774
Stoml2	4	43027690	0.257859	0.0200281	-0.237831
Unc13b	4	43058953	-0.49224	0.316729	0.808969
Tesk1	4	43441939	-0.191423	-0.173307	0.018116
Cd72	4	43446462	-0.204093	-0.323549	-0.119457
Ccdc107	4	43492900	0.657085	0.497241	-0.159844
E130306D19Rik	4	43496142	0.239382	-0.109259	-0.348641
Tln1	4	43531519	0.0616288	-0.101303	-0.162931
Creb3	4	43562332	0.121084	-0.680443	-0.801527
Gba2	4	43566928	-0.436472	-0.590689	-0.154217
Rgp1	4	43578715	0.138492	-0.145735	-0.284227
Msmp	4	43583216	-0.0687401	0.383122	0.451863
Hint2	4	43654227	-0.21417	-0.191066	0.0231049
4930412F15Rik	4	43659622	11.9217	12.0956	0.17396
Glipr2	4	43957401	1.06644	0.867756	-0.198683
Clta	4	44004452	-0.229938	-0.0657759	0.164162
Gne	4	44034075	-0.12218	-0.0277491	0.0944304
Rnf38	4	44126210	0.059844	0.0716295	0.0117855
Melk	4	44300876	-0.316571	-0.298948	0.017623
Zcchc7	4	44755877	-0.0783267	0.203367	0.281694
Grhpr	4	44981395	0.726278	0.954453	0.228176
Zbtb5	4	44991242	0.375248	0.230958	-0.14429
Polr1e	4	45018583	0.138356	-0.104624	-0.24298
Fbxo10	4	45034247	0.0205269	0.271096	0.250569
Rg9mtd3	4	45297127	0.381425	0.693419	0.311993
Dcaf10	4	45342101	-0.18631	0.213851	0.400161
Mcart1	4	45395923	0.499772	0.396464	-0.103307
Shb	4	45423278	0.31235	0.335379	0.0230288
Aldh1b1	4	45799022	0.878792	1.19379	0.314998
Tmod1	4	46038935	0.653726	0.552695	-0.101031
Tstd2	4	46114746	0.835912	0.755029	-0.080883
Ncbp1	4	46138613	0.202633	0.151132	-0.0515018
5830415F09Rik	4	46376505	0.406279	0.719695	0.313416
Anp32b	4	46450902	-0.0518951	-0.0505447	0.0013504
Nans	4	46489248	0.227546	0.0201206	-0.207425
Coro2a	4	46536937	-0.0687406	0.946605	1.01535
Tbc1d2	4	46604390	0.0515537	-0.505232	-0.556786
Tgfbr1	4	47353222	-0.673602	-0.135009	0.538593
Alg2	4	47465067	-0.201378	-0.206172	-0.0047946
Stx17	4	48124915	-0.24771	-0.0473514	0.200359
Erp44	4	48193323	-0.483778	-0.473001	0.0107772
Invs	4	48279760	-0.434869	-0.527953	-0.0930839
Tex10	4	48430858	-0.0906334	-0.21729	-0.126657
5730528L13Rik	4	48539935	-0.392147	-0.601616	-0.209469
Tmeff1	4	48585174	0.545427	0.293475	-0.251953
Mrpl50	4	49512596	1.01965	1.15973	0.140079
Tmem246	4	49584506	0.516222	-0.266966	-0.783188
Rnf20	4	49632006	0.292487	0.377974	0.0854869
Smc2	4	52439243	-0.156107	-0.0795045	0.0766025
Nipsnap3b	4	53011880	1.06876	1.51949	0.450732
Slc44a1	4	53440413	0.125763	0.563176	0.437413
Fsd1l	4	53631471	3.39069	5.65314	2.26244
Fktn	4	53713998	1.1383	1.17178	0.0334725
Tmem38b	4	53826045	0.207591	0.297163	0.0895719
Zfp462	4	54945048	-0.227939	-0.146761	0.0811782
Rad23b	4	55350043	0.0493526	-0.0555325	-0.104885
Klf4	4	55527143	-1.06874	-0.430465	0.638276
Ikbkap	4	56749680	0.125529	-0.0810919	-0.206621
BC026590	4	56802345	-0.720817	-0.23866	0.482157
Ctnnal1	4	56810935	0.738615	0.665565	-0.07305
Tmem245	4	56866923	0.37323	0.522762	0.149531
Epb4.1l4b	4	56991972	0.55419	0.447974	-0.106216
Ptpn3	4	57190841	-0.274324	-0.421899	-0.147574
Gm20459	4	57568179	0.0408845	0.213081	0.172197
Akap2	4	57717657	0.0537434	0.24396	0.190217
Lpar1	4	58435255	0.307127	0.97449	0.667363
AI314180	4	58798911	0.173961	0.121912	-0.0520496
Ptgr1	4	58965439	-1.72471	-1.1615	0.563209
Dnajc25	4	58995062	0.384432	0.144528	-0.239904
Gm20503	4	59003210	-0.344375	-0.515067	-0.170692
Gng10	4	59035088	-0.360104	-0.503117	-0.143013
Ugcg	4	59189257	0.00119352	-0.371428	-0.372622
Rod1	4	59471868	0.128781	-0.00669765	-0.135479
Hsdl2	4	59581563	0.224991	-0.404469	-0.62946
E130308A19Rik	4	59626211	0.07869	0.0557866	-0.0229034
1110054O05Rik	4	59769637	0.277129	0.0157609	-0.261368
Snx30	4	59805840	-0.306024	-0.357223	-0.051199
Zfp37	4	62189540	0.183178	0.32909	0.145912
Slc31a2	4	62262562	0.276395	0.187548	-0.0888467
Fkbp15	4	62300342	-0.246137	-0.472488	-0.226351
Slc31a1	4	62360727	-0.031651	-0.177848	-0.146197
Cdc26	4	62383654	0.0745168	-0.209733	-0.28425
Prpf4	4	62408797	-0.215581	-0.101181	0.114401
Wdr31	4	62448653	0.432657	0.226942	-0.205715
Bspry	4	62480053	0.478748	0.536368	0.0576205
Alad	4	62509169	0.695772	0.948486	0.252714
Pole3	4	62522649	0.093854	-0.0919089	-0.185763
Zfp618	4	62965573	-0.596917	-0.797139	-0.200223
Akna	4	63367125	0.93126	0.343723	-0.587536
Whrn	4	63414910	-0.248065	0.260346	0.508411
Atp6v1g1	4	63544772	-0.189717	-0.0266037	0.163113
6330416G13Rik	4	63558781	-0.168276	-0.0992198	0.0690563
Trim32	4	65604986	0.20203	0.37575	0.17372
Cdk5rap2	4	70216856	0.327066	0.339649	0.0125828
Tle1	4	72117142	0.188756	0.372025	0.183269
Aldoart1	4	72850583	-0.134329	-0.234545	-0.100216
Rasef	4	73714579	0.390691	0.525141	0.13445
Kdm4c	4	74242497	-0.183245	-0.253511	-0.0702667
3110001D03Rik	4	75277354	-0.857795	-1.10679	-0.248994
D4Bwg0951e	4	80910646	0.19754	0.34488	0.14734
Mpdz	4	81278500	-0.365416	-0.0739794	0.291436
Zdhhc21	4	82798738	0.141477	0.25874	0.117263
Ttc39b	4	83220300	0.39284	1.11386	0.721016
Snapc3	4	83417724	0.00757408	0.102458	0.0948834
Psip1	4	83455680	0.0531034	0.0818138	0.0287104
Rraga	4	86575673	0.0994601	0.273012	0.173552
Haus6	4	86578855	0.265281	0.169332	-0.0959492
Plin2	4	86648386	0.810701	0.406662	-0.404039
Dennd4c	4	86748555	0.080637	-0.188583	-0.26922
Rps6	4	86854660	-2.72295	-2.43773	0.285219
Acer2	4	86874396	0.207175	0.198164	-0.00901126
Mllt3	4	87769925	1.20428	0.989609	-0.21467
BC057079	4	88094629	-0.0778999	0.11879	0.19669
Ptplad2	4	88396144	0.703849	0.490037	-0.213812
Klhl9	4	88718292	0.26472	0.171851	-0.0928698
Mtap	4	89137122	-0.266608	-0.590463	-0.323855
Cdkn2a	4	89274473	-0.701797	-0.667503	0.0342941
Cdkn2b	4	89306289	-0.45121	-0.667503	-0.216294
Elavl2	4	91250763	-0.142741	-0.531849	-0.389107
5830433M19Rik	4	94500081	-0.228443	-0.416796	-0.188353
Plaa	4	94567514	-0.17381	-0.0492649	0.124546
Ift74	4	94614491	-0.0774574	-0.0327878	0.0446696
Tek	4	94739289	0.690252	2.66748	1.97723
Mysm1	4	94942040	0.0502009	0.172388	0.122187
Jun	4	95049034	-0.285728	-0.347244	-0.0615168
Fggy	4	95557507	-0.693231	-0.45805	0.235181
Hook1	4	95967240	-0.250668	-0.168395	0.082273
Tm2d1	4	98355370	-0.121208	-0.15849	-0.0372822
Inadl	4	98395785	-0.157096	0.0797296	0.236825
L1td1	4	98726734	-0.0915194	0.0339346	0.125454
Usp1	4	98923810	0.064096	0.257003	0.192907
Dock7	4	98936665	-0.373301	-0.0191793	0.354122
Atg4c	4	99193934	1.16689	1.53521	0.368323
Foxd3	4	99656299	0.209795	-0.278092	-0.487887
Alg6	4	99715664	-0.519402	-0.260878	0.258523
Itgb3bp	4	99765402	0.702441	0.326714	-0.375727
Efcab7	4	99829198	-0.548734	-0.138036	0.410697
Pgm2	4	99929414	0.688283	0.741454	0.0531707
Ror1	4	100095791	-0.756797	-0.467566	0.289231
Cachd1	4	100776675	-0.691039	-0.220044	0.470995
Raver2	4	101068983	-0.0547338	-0.340966	-0.286232
Jak1	4	101152367	0.0329552	-0.152589	-0.185544
Ak4	4	101419277	-0.35667	-0.369401	-0.0127306
Leprot	4	101647718	0.483207	-0.161343	-0.64455
Gm12800	4	101909121	1.76133	0.337084	-1.42425
Gm12794	4	101940407	-0.916737	-1.0274	-0.110662
Mier1	4	103114390	0.212197	0.0805945	-0.131602
Slc35d1	4	103170649	0.155966	-0.436824	-0.59279
Oma1	4	103313812	0.000800133	0.34488	0.34408
Dab1	4	103619359	0.291662	0.463427	0.171765
Prkaa2	4	105029874	0.0124555	-0.168956	-0.181411
Usp24	4	106316213	0.0422912	-0.246041	-0.288332
Pcsk9	4	106442329	0.0593643	-0.658043	-0.717408
Dhcr24	4	106561038	-0.227495	-0.135008	0.0924873
Gm12744	4	106587097	-0.331774	-0.0194311	0.312343
Pars2	4	106651069	0.123905	0.0938854	-0.0300193
Ttc4	4	106662256	0.666118	0.6434	-0.0227175
Ssbp3	4	106910701	0.019208	-0.0649557	-0.0841637
Mrpl37	4	107055874	0.0702362	0.482859	0.412623
Cyb5rl	4	107066988	-0.912015	-0.658734	0.253282
2210012G02Rik	4	107134155	-1.21558	-1.17718	0.0384035
Tmem59	4	107178399	0.886648	0.529954	-0.356694
Lrrc42	4	107233514	-0.112616	-0.194547	-0.0819311
Yipf1	4	107314363	0.108137	0.405958	0.297821
Tmem48	4	107367784	0.304718	0.140876	-0.163842
Lrp8	4	107802261	0.289946	-0.0978084	-0.387754
Magoh	4	107879755	-0.156819	0.0905833	0.247403
0610037L13Rik	4	107889813	0.703186	0.464202	-0.238983
Cpt2	4	107903981	0.381063	0.432032	0.0509696
Scp2	4	108043839	0.416687	0.906652	0.489965
Echdc2	4	108165437	0.0362296	-0.63287	-0.6691
Zyg11a	4	108181934	-0.352533	-0.744372	-0.391839
Zyg11b	4	108229724	0.0755134	-0.383464	-0.458978
2010305A19Rik	4	108328140	0.156473	0.449853	0.293381
Gpx7	4	108400390	-1.00985	-0.604079	0.405768
Zcchc11	4	108459426	-0.542955	-0.305699	0.237256
Prpf38a	4	108563172	0.414238	0.0267577	-0.38748
Orc1	4	108579423	-0.160274	-0.401979	-0.241705
Gm12743	4	108592425	0.0956464	-0.0413184	-0.136965
Cc2d1b	4	108619940	-0.161565	-0.20687	-0.0453048
Gm17354	4	108633843	-0.226282	0.432032	0.658314
Zfyve9	4	108637466	-0.025991	-0.209846	-0.183855
Btf3l4	4	108814295	0.135878	0.516096	0.380219
Txndc12	4	108834601	0.222308	0.201984	-0.0203238
A730015C16Rik	4	108847399	-0.262788	0.294933	0.557721
Kti12	4	108847857	-0.25412	0.234432	0.488552
Nrd1	4	109000655	-0.216547	-0.0618157	0.154731
Osbpl9	4	109061145	-1.13224	-0.735619	0.396624
Eps15	4	109280268	-0.291592	-0.272601	0.0189905
Rnf11	4	109451098	-0.364196	-0.27913	0.0850663
Faf1	4	109676588	-0.0150223	0.133078	0.1481
Spata6	4	111719984	0.386939	0.642599	0.25566
Cmpk1	4	114959336	0.0663996	0.0949721	0.0285726
Stil	4	115000159	-0.536889	-0.216397	0.320492
4732418C07Rik	4	115737744	0.422245	0.784192	0.361947
Mknk1	4	115839198	-0.182397	0.592059	0.774456
Lrrc41	4	116075269	-0.250046	-0.116892	0.133153
Rad54l	4	116094264	-0.423024	-0.177699	0.245325
Pomgnt1	4	116123840	-0.218317	-0.178119	0.0401983
Pik3r3	4	116221618	-0.0942755	-0.565863	-0.471588
Mast2	4	116306762	-0.453702	-0.241643	0.212059
Ipp	4	116507549	1.34828	2.32069	0.97241
Tmem69	4	116551633	0.295473	-0.474371	-0.769844
Gpbp1l1	4	116557658	-0.0582228	-0.329702	-0.271479
C530005A16Rik	4	116589733	-0.238665	-0.395131	-0.156466
Nasp	4	116601052	0.0794649	0.0168104	-0.0626545
Akr1a1	4	116636510	-0.143806	0.158061	0.301868
Prdx1	4	116685544	0.0313892	0.131847	0.100458
Mmachc	4	116702279	0.208488	0.0917096	-0.116779
Ccdc163	4	116708509	-0.255826	-0.353843	-0.0980174
Tesk2	4	116720948	0.290699	-0.16743	-0.458129
Toe1	4	116794310	-0.0687404	-7.86781e-05	0.0686617
Mutyh	4	116807723	-0.204624	0.0419064	0.24653
Hpdl	4	116819907	0.478747	-0.111985	-0.590732
Zswim5	4	116877376	-0.102688	0.364918	0.467606
Urod	4	116989965	-0.121208	-0.118165	0.0030427
Hectd3	4	116995317	0.121084	-0.166605	-0.287689
Eif2b3	4	117019402	-0.247544	-0.5742	-0.326656
Ptch2	4	117096075	0.0490961	0.749062	0.699965
Btbd19	4	117119219	-0.151882	-0.24936	-0.0974784
Plk3	4	117128655	-0.0128875	-0.182705	-0.169818
Rps8	4	117153827	2.57211	0.728474	-1.84363
Kif2c	4	117159639	0.169871	-0.0440674	-0.213938
Rnf220	4	117271463	-0.45121	0.0570097	0.508219
Eri3	4	117550365	0.131558	0.160029	0.0284708
Gm12841	4	117883621	-0.0886397	0.28519	0.37383
Atp6v0b	4	117884326	0.0620465	0.133356	0.0713091
Dph2	4	117888643	0.507344	0.15908	-0.348264
Ipo13	4	117894486	0.222308	-0.0508323	-0.27314
St3gal3	4	117932154	0.386939	0.0499091	-0.33703
Kdm4a	4	118136957	-0.149445	0.256634	0.406079
Ptprf	4	118208213	-0.135661	-0.190424	-0.0547628
Szt2	4	118362743	-0.394844	-0.522525	-0.127681
Med8	4	118409337	0.666497	0.535727	-0.13077
Cdc20	4	118432901	-0.263786	-0.109454	0.154332
Tmem125	4	118540941	-0.708151	-1.26151	-0.553361
Ebna1bp2	4	118620799	0.114938	0.0986462	-0.0162916
Slc2a1	4	119108711	-0.164724	-0.00596523	0.158759
Gm12868	4	119133749	-0.110832	0.0466175	0.157449
Ccdc23	4	119195306	-0.0687404	0.581856	0.650596
AU022252	4	119203570	0.239081	0.0717869	-0.167295
Lepre1	4	119232915	0.0756497	-0.0473514	-0.123001
Ybx1	4	119277981	-2.96652	-2.92302	0.043497
Ppih	4	119300010	1.04674	0.5147	-0.532037
Ppcs	4	119418530	-0.355622	-0.31817	0.0374518
Rimkla	4	119465283	0.468288	0.561316	0.0930278
Foxj3	4	119537004	-0.011312	-0.170413	-0.159101
Ctps	4	120539868	0.365926	0.377648	0.0117221
Nfyc	4	120757438	2.11889	2.38312	0.264235
Rims3	4	120854816	0.0694222	0.147156	0.0777335
Dem1	4	120921196	-0.507236	0.180493	0.687729
Smap2	4	120968317	-0.299695	-0.143942	0.155753
Zmpste24	4	121059237	0.315825	0.214927	-0.100898
Rlf	4	121145373	0.295797	0.0866709	-0.209126
Ppt1	4	122836242	-0.21313	-0.171246	0.0418849
Cap1	4	122859047	-0.0793266	0.0618486	0.141175
Mfsd2a	4	122946850	0.0343533	-0.309952	-0.344305
Mycl1	4	122995652	0.398865	0.237216	-0.16165
Trit1	4	123016597	0.265161	0.720013	0.454852
Bmp8b	4	123105165	-0.0842528	-0.166442	-0.0821896
Ppie	4	123127115	-0.521521	-0.247515	0.274006
Pabpc4	4	123262351	2.85653	2.41656	-0.439968
Macf1	4	123349633	-0.516199	-0.166373	0.349826
Ndufs5	4	123712710	0.902691	0.711008	-0.191683
Akirin1	4	123734559	0.046298	0.0391369	-0.00716114
[truncated: 7,368 more rows]

## Sheet: Day7 S1.6
Probe	Chromosome	Start	Day7_Nons Xi-Xa	Day7_Smarcc1.6 Xi-Xa	FC (Smarc-Nons)
Mrpl15	1	4773206	-0.203665	-0.401963	-0.198298
Lypla1	1	4807788	0.608894	0.444144	-0.164751
Tcea1	1	4857814	0.746607	0.727831	-0.0187759
Atp6v1h	1	5083173	-0.448659	-0.32916	0.119499
Rb1cc1	1	6206197	-0.224524	-0.0358582	0.188666
Pcmtd1	1	7088920	0.382895	0.291075	-0.0918202
Rrs1	1	9545408	0.500645	0.531386	0.0307412
Mybl1	1	9667415	-0.385871	0.142938	0.52881
Vcpip1	1	9718622	-0.187326	-0.461956	-0.27463
Sgk3	1	9798130	0.608415	0.739709	0.131294
Gm10567	1	9960171	1.59948	1.36882	-0.230662
Cops5	1	10024602	0.286779	0.350302	0.0635228
Cspp1	1	10038218	0.338773	0.0616641	-0.277109
Arfgef1	1	10137571	0.530335	0.794315	0.263979
Prex2	1	10993465	1.85929	2.81237	0.953078
A830018L16Rik	1	11414105	0.421484	1.42017	0.998683
Sulf1	1	12692430	-0.193133	0.0459661	0.239099
Slco5a1	1	12866549	0.874589	1.03874	0.164149
Ncoa2	1	13139105	0.523931	0.343417	-0.180513
Tram1	1	13564702	0.197097	0.299378	0.102282
Lactb2	1	13624845	-0.133684	-0.188505	-0.0548205
Terf1	1	15805658	-0.472351	-0.0837135	0.388638
Rpl7	1	16101295	-0.0397272	0.0068121	0.0465393
Rdh10	1	16105774	-0.522148	0.0538442	0.575992
Stau2	1	16228674	-0.293205	0.108834	0.402039
Ube2w	1	16569782	-0.333404	-0.133132	0.200272
Tceb1	1	16642766	0.0639315	-0.688767	-0.752699
Tmem70	1	16665207	0.658754	0.329755	-0.329
Jph1	1	16994938	-0.151904	-0.175953	-0.0240493
Mcm3	1	20802974	-0.0337553	0.0564289	0.0901842
Efhc1	1	20951626	0.699017	0.250242	-0.448776
Tram2	1	20996296	0.000526428	0.203712	0.203186
Ogfrl1	1	23366424	-0.348289	-0.0578804	0.290408
B3gat2	1	23761753	-0.295105	-0.160401	0.134704
Smap1	1	23844846	-0.37675	-0.1287	0.24805
1110058L19Rik	1	23995939	-0.683283	-0.884176	-0.200893
Fam135a	1	24010758	0.185377	-0.0119324	-0.197309
Lmbrd1	1	24678544	-0.409396	-0.205275	0.204122
Phf3	1	30802342	-0.176205	-0.198654	-0.0224485
Ptp4a1	1	30940303	4.0353	2.44616	-1.58914
Gm5698	1	30976950	-1.77491	0.867626	2.64254
Prim2	1	33453811	0.234783	0.440409	0.205626
Rab23	1	33719882	-0.0816689	0.0955038	0.177173
Bag2	1	33745484	-0.216751	-0.372287	-0.155536
Zfp451	1	33760472	0.236674	-0.00677061	-0.243445
Bend6	1	33852052	-0.662439	-1.05594	-0.393505
Dst	1	34011825	0.53765	0.576045	0.0383949
Ccdc115	1	34436671	0.337561	0.780163	0.442602
Imp4	1	34439851	0.539819	0.261823	-0.277997
Ptpn18	1	34459746	-2.11036	-1.8197	0.290657
C230030N03Rik	1	34678188	1.22509	1.5013	0.276218
Arhgef4	1	34721924	0.890499	1.10457	0.214072
Fam168b	1	34813219	0.11078	-0.00295448	-0.113735
Plekhb2	1	34849976	-0.0976541	-0.0167222	0.0809319
Hs6st1	1	36068400	0.243411	0.0181408	-0.22527
Uggt1	1	36141530	0.0108867	0.186522	0.175635
Kansl3	1	36335730	-0.19691	-0.235126	-0.0382166
Lman2l	1	36422065	-0.402222	-0.22909	0.173132
Cnnm4	1	36471620	-0.441304	0.100138	0.541442
Cnnm3	1	36511867	-0.209316	-0.175148	0.0341682
Ankrd39	1	36538173	0.962052	1.2633	0.301246
Sema4c	1	36548642	0.905468	0.238665	-0.666803
Cox5b	1	36691487	0.649264	0.864643	0.215379
Actr1b	1	36699202	-0.030355	-0.215506	-0.185151
Tmem131	1	36792191	0.0606155	0.072207	0.0115914
Inpp4a	1	37299865	-0.801508	-1.05788	-0.256372
6330578E17Rik	1	37417084	0.370764	0.316816	-0.0539479
Mrpl30	1	37890477	-0.331939	-0.129228	0.202711
Txndc9	1	37983867	-0.0555635	-0.170685	-0.115122
Rev1	1	38052787	0.447479	0.305383	-0.142095
Aff3	1	38177326	0.0400543	-0.0392647	-0.079319
Pdcl3	1	38987814	0.00595951	0.0038662	-0.00209332
D1Bwg0212e	1	39534992	0.643164	0.486109	-0.157055
Gm15832	1	39547570	1.06159	0.974674	-0.0869131
Rnf149	1	39551296	0.517868	0.567482	0.0496135
Creg2	1	39618406	3.42148	3.13066	-0.290823
Map4k4	1	39900913	0.28507	0.349501	0.0644307
Mfsd9	1	40772038	1.00387	0.994682	-0.0091897
Mrps9	1	42851233	0.223214	0.0169182	-0.206295
Tgfbrap1	1	43047269	0.156139	0.104571	-0.051568
AI597479	1	43098710	-0.155056	0.0541897	0.209246
Fhl2	1	43123074	-1.3334	-0.970194	0.36321
Nck2	1	43445751	0.407852	-0.348862	-0.756713
Uxs1	1	43746966	0.0296149	-0.103395	-0.13301
Tpp2	1	43934002	0.0738249	0.139274	0.0654488
1700029F09Rik	1	44086613	0.547015	0.518477	-0.0285382
Kdelc1	1	44091463	0.116152	0.116129	-2.289e-05
Bivm	1	44118957	0.144916	0.615178	0.470262
Ercc5	1	44147847	0.544847	0.407924	-0.136923
Gulp1	1	44551511	-0.492786	-0.753147	-0.26036
Col5a2	1	45374321	-0.234748	-1.1847	-0.949947
Wdr75	1	45795166	-0.0978203	-0.0252771	0.0725431
Slc40a1	1	45908070	0.264107	0.394366	0.13026
Slc39a10	1	46807544	0.827804	0.567332	-0.260472
Obfc2a	1	51469498	0.301322	0.657611	0.356289
Myo1b	1	51749765	-0.689184	-0.727321	-0.0381375
Stat1	1	52119438	-0.300061	-0.288624	0.0114369
Gls	1	52163448	-0.0113134	-0.111796	-0.100483
Nab1	1	52457294	-0.119889	0.0108342	0.130723
Tmem194b	1	52630705	0.0113792	0.138421	0.127042
Mfsd6	1	52656286	1.00936	0.738343	-0.271015
Hibch	1	52845013	-0.368865	-0.151078	0.217787
1700019D03Rik	1	52922324	4.82003	4.93343	0.113395
Pms1	1	53189187	-0.135245	0.0555587	0.190804
Ormdl1	1	53297095	0.119593	0.47041	0.350817
Osgepl1	1	53313624	-0.269895	0.356037	0.625931
Asnsd1	1	53325507	0.808702	0.962044	0.153342
Stk17b	1	53755506	-0.505727	0.206406	0.712133
Hecw2	1	53806882	0.0400548	-0.290803	-0.330858
Gtf3c3	1	54397581	-0.349562	-0.520798	-0.171236
Pgap1	1	54473000	-0.465809	0.502109	0.967918
Sf3b1	1	54985169	-0.0598183	0.01931	0.0791283
Coq10b	1	55052770	0.447479	0.233754	-0.213725
Hspd1	1	55077835	-0.490689	-0.302128	0.188561
Hspe1	1	55088132	0.614596	0.647528	0.0329313
Mob4	1	55131231	-0.189951	0.192778	0.382729
Mars2	1	55237177	-0.311709	0.375773	0.687481
1700066M21Rik	1	57377620	-0.342802	0.388829	0.731631
1110034B05Rik	1	57388237	0.402625	0.366374	-0.0362506
9430016H08Rik	1	57406328	0.176177	0.381722	0.205545
Spats2l	1	57774162	0.361323	-0.0392649	-0.400588
Kctd18	1	57955101	0.184094	0.378445	0.194351
Sgol2	1	57995971	0.186029	0.472649	0.28662
Bzw1	1	58393136	0.295178	-0.00245953	-0.297637
Clk1	1	58410189	-0.175451	0.401732	0.577183
Ppil3	1	58430994	1.06008	0.0602713	-0.999813
Nif3l1	1	58445151	0.33114	0.287638	-0.0435019
Orc2	1	58462771	-0.0627694	0.264128	0.326897
Fam126b	1	58522806	0.355197	0.173729	-0.181468
Ndufb3	1	58586384	-0.0881972	-0.200201	-0.112003
Cflar	1	58711508	-0.139827	-0.147518	-0.00769043
Casp8	1	58795374	0.263221	-0.169033	-0.432254
Trak2	1	58900449	0.0864229	0.262798	0.176375
Stradb	1	58973522	-0.320348	-0.471376	-0.151028
Tmem237	1	59100594	1.10427	0.639741	-0.464533
Mpp4	1	59120936	0.0551612	-0.055032	-0.110193
Als2	1	59162926	-0.121535	-0.124493	-0.0029583
Fzd7	1	59482147	0.268588	0.305459	0.0368719
Nop58	1	59685006	-0.231486	-0.151526	0.0799594
Bmpr2	1	59764279	-0.102078	-0.148199	-0.0461206
Fam117b	1	59913006	-0.227773	-0.211177	0.0165954
Wdr12	1	60076868	0.0356555	-0.0340028	-0.0696583
Carf	1	60098247	-0.507433	0.0416551	0.549088
Nbeal1	1	60180599	-0.0379477	-0.177529	-0.139582
Cyp20a1	1	60343323	0.997289	0.922855	-0.0744343
Abi2	1	60409619	-0.432808	0.527082	0.95989
Raph1	1	60483236	-0.155785	-0.352052	-0.196267
Nrp2	1	62703285	0.198024	-0.254828	-0.452852
Ino80d	1	62958418	0.228446	0.194407	-0.0340381
Gm11602	1	63114471	-0.274016	-0.280273	-0.00625705
Ndufs1	1	63143596	-0.312253	-0.10746	0.204793
Eef1b2	1	63176825	-0.0559988	-0.0919561	-0.0359573
Zdbf2	1	63273265	-0.0195031	0.234424	0.253927
Adam23	1	63445891	2.22192	2.8773	0.65538
Fastkd2	1	63730614	-0.0628228	-0.00742912	0.0553937
Klf7	1	64029447	0.475391	0.17543	-0.299962
Creb1	1	64532804	0.0195761	0.199023	0.179447
Mettl21a	1	64606473	0.68253	0.476123	-0.206407
2810408I11Rik	1	64679871	0.456816	-0.500399	-0.957215
Ccnyl1	1	64690455	0.0589137	-0.165504	-0.224418
Fzd5	1	64730560	-0.201447	0.030745	0.232192
Plekhm3	1	64785983	0.0681806	-0.0846562	-0.152837
D630023F18Rik	1	65100619	3.13198	1.02583	-2.10615
Idh1	1	65158616	0.393768	0.0555139	-0.338254
Pikfyve	1	65186750	-0.199699	-0.252596	-0.0528975
Mtap2	1	66175273	1.3277	0.585226	-0.742475
Rpe	1	66700831	-0.173108	-0.154341	0.0187664
Acadl	1	66830839	-0.207229	-0.497193	-0.289964
Lancl1	1	67000517	-0.19621	-0.13548	0.06073
Ikzf2	1	69531214	0.340563	-0.435782	-0.776345
Bard1	1	71027498	-0.579917	-0.456895	0.123023
Atic	1	71557150	-0.264945	-0.345543	-0.0805979
Fn1	1	71585523	-0.522588	-0.149016	0.373571
Mreg	1	72159233	-0.266217	0.222122	0.488339
Pecr	1	72259167	0.743872	0.945082	0.20121
Xrcc5	1	72307421	-0.0379481	0.258711	0.296659
Smarcal1	1	72583251	-0.264719	-0.435361	-0.170642
Rpl37a	1	72711260	0.422136	0.155992	-0.266144
Igfbp2	1	72824503	-0.270041	-0.376739	-0.106698
Igfbp5	1	72857932	-0.385871	1.82467	2.21055
Tns1	1	73910231	-0.371372	-0.19368	0.177691
Arpc2	1	74236497	0.0391603	0.368586	0.329425
Aamp	1	74279840	-0.0256481	-0.0632706	-0.0376225
Pnkd	1	74284930	-0.339604	-0.817796	-0.478193
Tmbim1	1	74288247	-0.744374	-0.296782	0.447592
Ctdsp1	1	74391509	-0.207334	0.0103374	0.217671
Usp37	1	74435510	0.0391073	0.248134	0.209027
Rqcd1	1	74506058	-0.224865	-0.271693	-0.0468283
Zfp142	1	74565127	0.353243	-0.014174	-0.367417
Bcs1l	1	74588289	-0.331144	-0.342061	-0.0109165
Rnf25	1	74593748	-0.364929	0.121531	0.48646
Stk36	1	74601445	-1.03795	0.0360234	1.07397
Ttll4	1	74661745	-0.287668	-0.104602	0.183066
Nhej1	1	74967139	0.629477	0.197774	-0.431702
1810031K17Rik	1	75134554	-0.214826	-0.230407	-0.0155807
Fam134a	1	75142786	-0.118566	0.0970011	0.215567
Zfand2b	1	75168646	0.251559	0.0903282	-0.161231
Abcb6	1	75171717	-0.0268073	-0.119553	-0.0927453
Atg9a	1	75180866	-0.0114756	-0.195384	-0.183908
Ankzf1	1	75192151	-0.18889	0.229552	0.418442
Stk16	1	75210838	-0.831497	0.26345	1.09495
Tuba4a	1	75214974	-1.17121	-0.485329	0.685886
Dnajb2	1	75236465	-1.08857	0.0360234	1.1246
Ptprn	1	75247041	0.148465	0.0171175	-0.131348
Dnpep	1	75307896	-0.20418	-0.0695639	0.134616
Des	1	75360329	0.200212	0.409009	0.208797
Speg	1	75375297	-0.278956	-0.639413	-0.360457
Gmppa	1	75435930	-0.455675	-0.285844	0.169831
Chpf	1	75474569	-0.28306	0.285383	0.568443
Obsl1	1	75479310	-0.435804	-0.268459	0.167345
Stk11ip	1	75521529	0.73966	0.59545	-0.144209
Slc4a3	1	75546266	0.365408	0.76809	0.402682
Epha4	1	77367185	-0.488609	-0.53459	-0.0459807
Farsb	1	78417958	0.0461788	0.257128	0.210949
Acsl3	1	78657825	0.184245	-0.0684113	-0.252656
Utp14b	1	78658038	0.0327063	0.40394	0.371234
Ap1s3	1	79606876	-0.546645	-0.183815	0.362829
Wdfy1	1	79702262	-0.505127	-0.290803	0.214323
Mrpl44	1	79776018	-0.333582	0.0166688	0.350251
Serpine2	1	79794197	-0.869696	-0.842126	0.0275702
Gm5529	1	79922536	1.67255	2.08627	0.413721
Cul3	1	80264923	-0.0330153	0.133942	0.166957
Irs1	1	82233101	-0.0190887	-0.551327	-0.532238
Gm9747	1	82233112	0.755601	-0.219837	-0.975438
Rhbdd1	1	82316452	-0.205404	-0.0339313	0.171473
Mff	1	82724890	-0.0760412	0.368393	0.444434
Agfg1	1	82839483	0.206601	-0.0605884	-0.267189
Pid1	1	84036296	2.85514	2.0102	-0.844933
Dner	1	84369841	4.97204	2.35305	-2.61898
Trip12	1	84721189	-0.0110812	-0.0717297	-0.0606484
Cab39	1	85793441	-0.0127482	0.0628071	0.0755553
Itm2c	1	85894281	-0.411237	-0.162341	0.248896
Psmd1	1	86064387	0.0314198	0.0490694	0.0176497
RP24-308M3.1	1	86133637	0.185285	0.00964499	-0.17564
Armc9	1	86154780	0.547015	0.0306373	-0.516377
B3gnt7	1	86303221	0.359707	0.287612	-0.0720954
Ncl	1	86344719	0.0136995	0.036644	0.0229444
Ptma	1	86526736	-0.67324	-0.67525	-0.00201035
Cops7b	1	86582904	0.194095	0.166246	-0.0278487
Dis3l2	1	86703804	0.547014	0.344064	-0.20295
Eif4e2	1	87213914	0.137384	0.121275	-0.016109
Gigyf2	1	87326998	-0.00364208	0.0169797	0.0206218
Inpp5d	1	87620312	2.86017	0.629326	-2.23085
Atg16l1	1	87755870	-0.0379481	0.146808	0.184756
Dgkd	1	87853287	0.0221725	0.247576	0.225403
Usp40	1	87945121	-0.0524473	0.204464	0.256911
Hjurp	1	88262471	0.0169134	-0.944107	-0.96102
Arl4c	1	88673125	-0.0216789	-0.18632	-0.164641
Sh3bp4	1	89070415	-0.176949	0.018609	0.195558
Agap1	1	89454811	0.657899	0.440816	-0.217082
Cxcr7	1	90203980	0.0941553	0.589898	0.495742
Cops8	1	90603425	0.534469	0.741503	0.207034
Lrrfip1	1	90998727	-0.668414	-0.564089	0.104325
Ube2f	1	91250311	0.021431	0.146398	0.124967
Scly	1	91298338	0.0104923	0.166907	0.156415
Fam132b	1	91366430	-0.669166	-0.872155	-0.20299
Ilkap	1	91375831	0.0544977	0.246984	0.192487
Hes6	1	91411483	-0.262654	0.318146	0.5808
Traf3ip1	1	91494668	-0.857376	-0.427962	0.429414
Asb1	1	91540565	-0.678405	-0.589654	0.0887508
Hdac4	1	91932757	-0.412987	-0.514844	-0.101856
Ndufa10	1	92439010	0.398328	0.228135	-0.170193
Gpc1	1	92831645	0.0635896	0.189787	0.126198
Rnpepl1	1	92910783	0.158276	0.0766158	-0.0816598
Capn10	1	92934376	0.165586	0.162369	-0.00321627
Kif1a	1	93015456	0.225588	-0.0929937	-0.318582
2310007B03Rik	1	93151349	2.04951	1.74661	-0.302905
Mterfd2	1	93299211	0.00935793	-0.0711141	-0.080472
Pask	1	93308770	-0.0982485	0.12333	0.221578
Ppp1r7	1	93342854	-0.455266	-0.0497065	0.40556
Hdlbp	1	93405940	0.162804	0.108596	-0.0542078
2002-09-01	1	93478964	0.0485659	0.164985	0.116419
Stk25	1	93621902	0.252349	0.137039	-0.11531
Bok	1	93685694	0.248765	0.293005	0.04424
Thap4	1	93705391	-0.322678	-0.360282	-0.0376048
Atg4b	1	93751500	-0.422613	-0.333511	0.0891018
Dtymk	1	93792576	0.0315318	0.143978	0.112446
Ing5	1	93803965	0.0192337	-0.0172691	-0.0365028
D2hgdh	1	93825240	-0.318056	-0.302299	0.0157569
Fam174a	1	95313628	-0.44167	-0.853206	-0.411536
D1Ertd622e	1	97643903	-0.41646	-0.193987	0.222472
Ppip5k2	1	97706048	0.24486	0.176739	-0.0681205
Gin1	1	97770172	-0.0634832	-0.0964086	-0.0329254
Pam	1	97795114	0.550114	-0.007164	-0.557278
Rnf152	1	105276917	0.492567	0.719727	0.22716
Pign	1	105518422	0.632429	0.697045	0.0646162
2310035C23Rik	1	105663861	-0.373132	-0.218068	0.155064
Zcchc2	1	105990406	0.432272	0.177129	-0.255143
Phlpp1	1	106171752	-0.560514	-0.195914	0.3646
Bcl2	1	106538178	-0.277414	-0.535498	-0.258084
Kdsr	1	106720410	-0.0302534	0.219711	0.249965
Vps4b	1	106764071	0.0453811	0.154677	0.109296
Dsel	1	111858702	0.0469413	0.0940018	0.0470605
Tsn	1	118298517	0.0787759	0.0793138	0.000537875
Mki67ip	1	118321839	1.10474	0.763979	-0.340762
Clasp1	1	118389058	-0.105852	-0.234337	-0.128485
Tfcp2l1	1	118627945	0.66329	0.51057	-0.15272
Gli2	1	118834132	-0.650567	-0.777797	-0.127231
Ralb	1	119470305	-0.181102	-0.454302	-0.2732
Epb4.1l5	1	119545033	0.44026	0.305785	-0.134475
Ptpn4	1	119658044	-0.657676	0.475308	1.13298
Tmem177	1	119907890	0.37709	0.352655	-0.0244341
Tmem37	1	120067377	-0.198413	0.61629	0.814703
Dbi	1	120113280	0.0293798	-0.153489	-0.182868
Steap3	1	120190757	1.09038	1.15482	0.0644457
Insig2	1	121304353	-0.450001	-0.445771	0.0042305
Ccdc93	1	121431049	0.401513	0.180262	-0.221251
Ddx18	1	121553835	-0.290714	-0.376726	-0.0860114
Actr3	1	125392905	0.496772	0.239081	-0.25769
Slc35f5	1	125561016	-0.202335	-0.221595	-0.0192599
Mgat5	1	127204986	1.54701	0.799454	-0.74756
Ccnt2	1	127774164	0.151011	-0.112098	-0.263109
Rab3gap1	1	127868773	0.450939	-0.190044	-0.640983
Zranb3	1	127954184	-0.208935	-0.507044	-0.298109
R3hdm1	1	128103306	0.409511	-0.310118	-0.719629
Ubxn4	1	128244181	-0.0379477	-0.212812	-0.174864
Mcm6	1	128331591	-0.252009	-0.0584831	0.193526
Dars	1	128363708	-0.36064	-0.330607	0.0300326
Cd55	1	130439027	0.238383	0.352244	0.113861
Pfkfb2	1	130689043	0.0516891	-0.296761	-0.34845
AA986860	1	130731976	0.580182	-0.0392647	-0.619446
Mapkapk2	1	131053704	0.0819078	0.0759048	-0.0060029
Dyrk3	1	131128441	-0.101643	-0.210323	-0.108681
Eif2d	1	131153181	-0.0911527	0.0926228	0.183775
Ikbke	1	131254343	0.225087	0.62066	0.395573
Srgap2	1	131285251	0.344458	0.375772	0.0313144
Fam72a	1	131527903	-0.148979	-0.373002	-0.224023
Pm20d1	1	131797381	0.758519	0.155551	-0.602967
Slc41a1	1	131827493	0.154697	0.176739	0.0220418
Rab7l1	1	131867224	0.0953188	-0.00790048	-0.103219
Nucks1	1	131910458	0.151085	0.168725	0.0176401
Slc45a3	1	131962967	-0.511879	0.162369	0.674248
Elk4	1	132007607	0.0386734	-0.36897	-0.407644
Mfsd4	1	132022806	-0.059643	-0.28134	-0.221697
Cdk18	1	132113550	-0.475157	0.0626144	0.537771
Klhdc8a	1	132298626	-0.485407	-0.316798	0.168609
Nuak2	1	132316126	-0.224361	-0.00224257	0.222119
Tmcc2	1	132356315	0.572778	-0.156987	-0.729764
Dstyk	1	132417453	0.060616	-0.291539	-0.352155
Rbbp5	1	132477367	-0.283774	-0.271809	0.0119648
Cntn2	1	132509425	-0.748441	-0.956803	-0.208361
Nfasc	1	132564691	-0.681804	-0.151593	0.530211
Mdm4	1	132989845	0.217148	0.195066	-0.0220828
Pik3c2b	1	133045667	-0.785182	-0.818238	-0.0330565
Ppp1r15b	1	133131143	-0.179539	-0.1383	0.0412388
Plekha6	1	133246097	-1.15994	0.0602705	1.22021
Etnk2	1	133363572	0.532367	0.515596	-0.0167716
Sox13	1	133382303	0.407463	0.149367	-0.258096
Zc3h11a	1	133619871	-0.0452824	0.0306039	0.0758863
Zbed6	1	133619940	0.0130596	0.0655518	0.0524921
Atp2b4	1	133702674	1.25156	1.10067	-0.150893
Btg2	1	134075170	-0.140486	-0.220772	-0.080286
Ppfia4	1	134296783	0.321594	-0.354766	-0.676361
Tmem183a	1	134346097	0.465627	0.526639	0.0610123
Cyb5r1	1	134405781	2.07464	2.19271	0.118065
Adipor1	1	134415378	0.374238	0.441471	0.0672326
Klhl12	1	134455531	-0.483748	-0.161628	0.32212
Rabif	1	134494660	-0.894584	-0.524692	0.369892
Kdm5b	1	134560171	0.00895262	0.0296364	0.0206838
Ppp1r12b	1	134754658	-0.662439	-0.515703	0.146736
Ube2t	1	134962565	0.116774	0.20299	0.0862155
Arl8a	1	135146824	-0.054822	-0.0969253	-0.0421033
Gm4204	1	135232045	6.79494	4.88555	-1.90939
Elf3	1	135253574	0.285996	0.267845	-0.0181518
Rnpep	1	135262712	0.0842242	-0.281083	-0.365307
Timm17a	1	135301532	0.148242	0.200768	0.052526
Lmod1	1	135324807	-0.287926	-0.129868	0.158058
Shisa4	1	135371057	-0.333404	-0.0167804	0.316624
Ipo9	1	135382312	0.26353	0.205199	-0.058331
Nav1	1	135434580	0.351264	-0.00273848	-0.354002
Csrp1	1	135720061	0.0144138	0.0132265	-0.00118733
Phlda3	1	135766119	0.109206	0.124991	0.0157857
Lad1	1	135818598	0.129956	-0.0105534	-0.14051
Tmem9	1	136008219	-0.0508876	-0.0662484	-0.0153608
Kif21b	1	136131389	-0.131865	0.107803	0.239669
5730559C18Rik	1	136213522	0.174782	0.639948	0.465166
Camsap2	1	136268123	-0.0455813	0.0618706	0.107452
Ddx59	1	136415271	-1.22237	-0.586298	0.636075
Kif14	1	136467958	0.247557	0.276435	0.0288782
Zfp281	1	136624901	0.0344024	0.0227966	-0.0116057
Nek7	1	138484714	-0.138552	-0.441665	-0.303113
2310009B15Rik	1	138851979	1.54701	0.742095	-0.804919
Dennd1b	1	138963436	-0.518115	-0.46491	0.0532045
Zbtb41	1	139422383	-0.131058	-0.296653	-0.165595
Aspm	1	139454773	-0.174199	-0.011683	0.162516
Kcnt2	1	140246216	0.836521	0.723696	-0.112825
Cdc73	1	143598797	0.363914	0.134241	-0.229673
Glrx2	1	143739029	-1.19549	-0.361193	0.834296
Trove2	1	143750790	0.099556	-0.220711	-0.320267
Uchl5	1	143777278	-0.0405402	0.339708	0.380249
Pla2g4a	1	149829618	-0.585436	0.0780921	0.663528
BC003331	1	150361305	-0.538846	-0.218434	0.320413
Tpr	1	150392838	-0.104527	-0.00108719	0.103439
Hmcn1	1	150563527	-0.387532	-0.921908	-0.534375
Ivns1abp	1	151344498	-0.26735	0.0799375	0.347287
1200016B10Rik	1	151367699	0.10476	-0.115813	-0.220573
1190005F20Rik	1	151428648	0.0472989	0.306454	0.259155
Rnf2	1	151469406	0.154697	0.23927	0.0845733
Fam129a	1	151571186	-0.0379481	-0.0158057	0.0221424
Edem3	1	151755374	0.11339	0.366374	0.252985
1700025G04Rik	1	151884524	-0.930032	-0.570712	0.359321
Rgl1	1	152516759	-0.352821	-0.666047	-0.313226
Arpc5	1	152766542	0.0452852	0.0849104	0.0396252
Smg7	1	152836996	0.0565691	-0.258483	-0.315052
Nmnat2	1	152955101	2.34538	2.13781	-0.207574
Lamc2	1	153122756	-0.344081	-0.507064	-0.162983
Lamc1	1	153218922	0.00642681	0.0662727	0.0598459
Dhx9	1	153455758	0.286806	-0.0162082	-0.303014
Rgs16	1	153740349	-0.811944	-0.581792	0.230152
Glul	1	153899944	-0.397577	-0.459009	-0.0614319
Ier5	1	155096367	0.0689673	-0.400863	-0.46983
Stx6	1	155158703	0.0254135	-0.059443	-0.0848565
BC034090	1	155212474	0.0317612	0.35465	0.322888
Xpr1	1	155275701	0.326106	0.607099	0.280993
Acbd6	1	155558120	0.0159192	0.1719	0.155981
Qsox1	1	155778155	-0.0855136	0.069828	0.155342
Cep350	1	155844966	-0.510181	-0.376734	0.133447
Tor1aip2	1	156035403	-0.192978	-0.100807	0.0921717
Tdrd5	1	156255296	0.480925	-0.0635123	-0.544437
Soat1	1	156428108	0.0532932	-0.219949	-0.273242
Abl2	1	156558786	0.346086	0.225789	-0.120297
Tor3a	1	156653617	0.515055	0.819064	0.304009
Fam20b	1	156678545	0.490136	0.240942	-0.249195
Ralgps2	1	156804166	0.901732	0.383475	-0.518257
Rasal2	1	157135183	0.482059	0.154822	-0.327237
2810025M15Rik	1	157412352	0.640124	0.533895	-0.106229
BC026585	1	157458580	0.943904	0.290656	-0.653248
Rfwd2	1	159232326	-0.430266	-0.463336	-0.0330701
Cacybp	1	160202367	-0.342803	-0.378941	-0.0361381
Rc3h1	1	160906418	0.14299	-0.0937123	-0.236702
Gas5	1	161034422	0.16038	0.117875	-0.0425053
Klhl20	1	161088375	-0.312123	0.227839	0.539962
Prdx6	1	161240112	0.444203	0.502629	0.0584257
AI848100	1	161816112	0.213591	0.11125	-0.10234
Pigc	1	161969186	0.652724	0.324892	-0.327832
Mettl13	1	162532127	0.334021	0.328264	-0.00575686
Vamp4	1	162570515	0.111629	0.0153894	-0.0962391
Prrc2c	1	162673402	-0.225606	-0.227233	-0.00162649
Gorab	1	163384909	-0.0570569	0.187163	0.24422
Kifap3	1	163779583	-0.265359	-0.0138583	0.251501
Scyl3	1	163929100	0.0631385	-0.153371	-0.21651
BC055324	1	163945993	0.218872	-0.00536156	-0.224234
F5	1	164151838	-0.304506	-0.45733	-0.152824
Slc19a2	1	164249046	-0.13637	-0.0530372	0.083333
4930455F23Rik	1	164275585	0.209979	0.183128	-0.0268514
Blzf1	1	164289800	0.133238	0.163552	0.030314
Nme7	1	164312879	-0.16845	-0.170509	-0.00205898
Atp1b1	1	164437267	-0.307555	-0.441976	-0.134421
Sft2d2	1	165174341	0.859765	0.676527	-0.183238
Tiprl	1	165214922	0.516192	0.168146	-0.348046
Gpr161	1	165301863	0.712074	-0.023145	-0.735219
Dcaf6	1	165329511	0.471524	0.137284	-0.33424
Brp44	1	165461037	0.0380008	0.440728	0.402727
Mpzl1	1	165592181	-0.12418	-0.0632997	0.0608807
Rcsd1	1	165648945	-1.73839	-0.559521	1.17887
Creg1	1	165763746	0.307188	0.527225	0.220038
Cd247	1	165788681	-0.19621	0.220457	0.416667
Pou2f1	1	165865154	-0.191328	0.169108	0.360436
Tada1	1	166379097	0.556413	0.393966	-0.162447
Pogk	1	166384622	0.412714	0.171723	-0.240991
Uck2	1	167226090	-0.274473	-0.236584	0.0378885
Aldh9a1	1	167349991	0.112818	0.336976	0.224157
Mgst3	1	167371966	0.0342021	-0.121258	-0.15546
Pbx1	1	168153527	-0.0478296	0.308929	0.356759
Nuf2	1	169497934	-0.109172	-0.119952	-0.0107803
Hsd17b7	1	169949535	0.0240388	0.189936	0.165897
Uap1	1	170141938	-0.346271	-0.369064	-0.0227938
Uhmk1	1	170193420	0.165243	0.145602	-0.0196404
Gm7694	1	170298193	-0.622911	-0.361193	0.261718
Atf6	1	170704457	-0.254954	-0.0830174	0.171937
Gm9929	1	170868645	0.225086	0.545698	0.320611
Dusp12	1	170873498	0.367906	0.338711	-0.0291948
Sdhc	1	171127165	0.0332127	0.0292468	-0.00396585
Nr1i3	1	171213970	0.50121	-0.0787931	-0.580004
Tomm40l	1	171217802	0.389163	0.0457716	-0.343391
Ndufs2	1	171234853	-0.0519705	-0.0958261	-0.0438557
Adamts4	1	171250421	-0.49738	0.664342	1.16172
B4galt3	1	171270328	-0.397618	-0.133592	0.264026
Ppox	1	171275990	-0.321741	-0.142495	0.179245
Usp21	1	171281945	0.263708	-0.222631	-0.486339
Ufc1	1	171288563	0.174782	-0.42719	-0.601972
Dedd	1	171329145	0.444653	0.259128	-0.185524
Nit1	1	171338008	0.0319166	0.176869	0.144952
Pfdn2	1	171345670	-0.989038	-0.593854	0.395185
Pvrl4	1	171370099	0.296471	0.16475	-0.131721
Usf1	1	171411313	-0.20659	-0.0533862	0.153204
F11r	1	171437535	-0.196233	-0.218666	-0.0224323
Vangl2	1	172000960	-0.127383	-0.233275	-0.105893
Ncstn	1	172066013	-0.298048	-0.226891	0.0711565
Copa	1	172082529	-0.111156	-0.250551	-0.139396
Pex19	1	172126755	0.694264	0.640216	-0.054048
Dcaf8	1	172148015	-0.182557	-0.406698	-0.224141
Pea15a	1	172196728	-0.754014	-0.872155	-0.118141
Igsf8	1	172261641	-1.5912	-1.68999	-0.0987873
Atp1a2	1	172271709	-4.17097	-4.39049	-0.219513
Pigm	1	172376531	-0.121448	0.0803642	0.201812
Igsf9	1	172481788	0.87959	0.623205	-0.256384
Tagln2	1	172500047	0.420426	0.169719	-0.250707
Fmn2	1	174501825	-0.529801	-1.67153	-1.14173
Fh1	1	175600374	-0.112864	-0.0870009	0.0258627
Opn3	1	175662421	-0.877484	-1.18365	-0.306171
Chml	1	175686488	-0.122837	-0.447905	-0.325068
Exo1	1	175880778	-0.147177	-0.235734	-0.0885572
Cep170	1	176733653	-0.371372	0.132347	0.503718
Sdccag8	1	176814660	1.83652	1.20174	-0.634778
Akt3	1	177020073	0.209362	-0.260033	-0.469395
Zfp238	1	177444661	-0.331679	-0.275332	0.0563474
Adss	1	177762962	0.0563803	-0.116961	-0.173342
Pppde1	1	178187417	-0.286482	-0.357626	-0.0711436
Fam36a	1	178319130	0.578723	0.13372	-0.445004
Gm16586	1	178321108	0.43454	0.24649	-0.18805
Hnrnpu	1	178323074	0.0232553	0.01612	-0.00713539
Smyd3	1	178951960	-0.555347	-0.626363	-0.0710159
Cnst	1	179546370	0.258184	0.183128	-0.0750561
Sccpdh	1	179668210	1.22999	0.490708	-0.739277
Ahctf1	1	179744894	0.0798636	-0.0306554	-0.110519
Gm10518	1	179803376	0.0551612	0.163552	0.108391
Cdc42bpa	1	179960472	0.244782	0.233485	-0.0112972
Psen2	1	180227004	0.66832	0.131576	-0.536744
Itpkb	1	180330485	0.930891	0.877679	-0.0532117
Parp1	1	180568955	0.0670843	-0.0125008	-0.0795851
Lin9	1	180641150	-0.197888	0.0799484	0.277837
Mixl1	1	180693043	0.583084	0.87432	0.291237
Acbd3	1	180726043	0.0426707	0.255021	0.21235
BC031781	1	180851151	0.2001	0.384899	0.184799
Lefty2	1	180893108	0.446855	0.386641	-0.0602145
Pycr2	1	180904274	0.444267	0.481803	0.0375366
Lefty1	1	180935022	0.635948	0.3867	-0.249248
Tmem63a	1	180942344	-0.162339	-0.0129309	0.149408
Nvl	1	181093423	0.38535	0.372215	-0.0131349
Cnih4	1	181150931	0.253283	0.0910563	-0.162226
Wdr26	1	181173228	-0.40086	-0.316972	0.083888
Lbr	1	181815316	0.110183	0.169287	0.0591035
Enah	1	181904445	0.218178	0.0865836	-0.131594
Srp9	1	182124737	-0.705079	-0.797861	-0.092782
Degs1	1	182275772	-0.0291777	-0.0906115	-0.0614338
Fbxo28	1	182313102	-0.00993395	-0.0518646	-0.0419307
Trp53bp2	1	182409172	-0.255046	-0.0897865	0.16526
Capn2	1	182467256	-0.25922	-0.334983	-0.0757632
Susd4	1	182763860	0.136081	0.204947	0.0688653
Disp1	1	183086264	-0.218521	-0.422969	-0.204449
Brox	1	183276342	0.150319	0.70479	0.554471
Aida	1	183297060	0.497687	0.355014	-0.142673
CAAA01083517.1	1	183326725	-0.0198851	-0.0825839	-0.0626988
CAAA01083517.2	1	183388981	0.187612	-0.46589	-0.653502
Dusp10	1	184013302	0.87959	0.0157015	-0.863888
Mosc2	1	184813068	0.0685282	-0.228742	-0.29727
C130074G19Rik	1	184871926	1.31352	0.560197	-0.753327
Mark1	1	184896443	0.0445137	-0.0392647	-0.0837784
Rab3gap2	1	185204168	-0.213035	-0.430525	-0.21749
Iars2	1	185284726	-0.0379486	-0.0580688	-0.0201201
Bpnt1	1	185332149	0.299747	0.36878	0.0690327
Eprs	1	185363095	-0.148263	-0.228648	-0.0803852
Lyplal1	1	186087731	0.886951	0.785417	-0.101534
Tgfb2	1	186623186	0.180233	-0.361193	-0.541425
Rrp15	1	186720978	0.0142717	0.0363574	0.0220857
Gpatch2	1	187215508	0.402991	0.50022	0.0972285
Kctd3	1	188971098	0.142181	0.0761366	-0.0660448
Cenpf	1	189640599	-0.324739	-0.337403	-0.0126634
Ptpn14	1	189728268	-0.199853	-0.200865	-0.00101185
Smyd2	1	189880492	-0.244399	-0.139038	0.105361
Rps6kc1	1	190700202	-0.170784	-0.0457053	0.125078
Angel2	1	190925112	-0.224189	-0.0166631	0.207526
Vash2	1	190947648	-0.889425	-1.05544	-0.166019
Mfsd7b	1	191005832	-0.537874	-0.12607	0.411805
Tatdn3	1	191045826	0.196517	0.672389	0.475873
Nsl1	1	191063012	-0.304023	0.00856352	0.312587
Batf3	1	191098414	-0.0379479	0.14595	0.183898
Atf3	1	191170296	-0.278528	-0.0392647	0.239263
Nenf	1	191306789	-0.413815	-0.276876	0.136939
Tmem206	1	191325912	0.37709	-0.00416088	-0.38125
Ppp2r5a	1	191351981	-0.150606	-0.130896	0.0197101
Dtl	1	191537365	0.178186	0.1178	-0.0603857
Ints7	1	191575763	0.564175	0.438671	-0.125504
Lpgat1	1	191717834	0.649607	0.463456	-0.186151
Nek2	1	191821444	-0.268338	-0.169646	0.0986919
Hhat	1	192512828	1.82003	0.310678	-1.50936
Sertad4	1	192844431	0.678259	0.0213618	-0.656898
Diexf	1	193104403	-0.332395	-0.318601	0.0137939
Irf6	1	193153112	0.136926	0.0855646	-0.0513616
A130010J15Rik	1	193168049	1.74257	0.866098	-0.876467
Lamb3	1	193301957	0.0624537	0.312579	0.250125
Plxna2	1	194619829	0.557662	0.802037	0.244375
Fam171a1	2	3114224	0.401752	-0.406047	-0.807798
Nmt2	2	3284212	-0.0379486	0.0750184	0.112967
Rpp38	2	3328949	-0.108337	0.514936	0.623273
Dclre1c	2	3424131	0.0932965	0.0680695	-0.0252271
Suv39h2	2	3455815	-0.0379477	0.0573807	0.0953283
Hspa14	2	3488850	0.131326	-0.0275507	-0.158877
Fam107b	2	3613758	-0.761199	-0.395818	0.36538
Frmd4a	2	4017717	0.26408	0.19206	-0.0720196
Prpf18	2	4622058	0.00483704	0.195626	0.190789
Bend7	2	4717831	0.668321	0.635335	-0.0329859
Sephs1	2	4881564	0.353535	0.0745387	-0.278996
Phyh	2	4919019	1.40158	1.1596	-0.241979
Mcm10	2	4989714	-0.0703697	0.183949	0.254318
Optn	2	5020642	0.916823	0.884787	-0.0320363
Camk1d	2	5293457	1.62502	1.58752	-0.0374992
Cdc123	2	5794294	0.121385	0.247525	0.12614
Nudt5	2	5845019	-0.131393	-0.0188861	0.112507
Gm13199	2	5862080	-0.214826	0.1952	0.410026
Sec61a2	2	5870987	-0.00426483	0.222706	0.226971
Dhtkd1	2	5896115	0.0454679	-0.05863	-0.104098
Upf2	2	5951469	-0.0959535	-0.00609779	0.0898557
5430407P10Rik	2	6100025	1.09169	0.714756	-0.376931
Usp6nl	2	6322667	0.594461	0.157938	-0.436523
Celf2	2	6539705	-0.34513	0.251413	0.596543
Gata3	2	9857078	1.86894	0.39137	-1.47757
Taf3	2	9914552	0.305354	0.432559	0.127205
Atp5c1	2	10056016	0.391101	0.384449	-0.00665188
Kin	2	10080593	0.28398	-0.165528	-0.449508
Itih5	2	10153571	0.37709	0.697701	0.320611
Gm13261	2	10339283	1.11406	0.650395	-0.46366
Sfmbt2	2	10370510	0.213971	0.337196	0.123226
Pfkfb3	2	11471430	0.644264	0.957581	0.313317
Rbm17	2	11585439	0.0703759	-0.0077858	-0.0781617
Il15ra	2	11705287	-0.408316	-1.13442	-0.726106
Fbxo18	2	11742573	0.146927	0.236779	0.0898519
Ankrd16	2	11777876	-0.24389	0.0127301	0.25662
Itga8	2	12106632	0.946622	-0.189012	-1.13563
Fam188a	2	12347263	0.853992	0.322192	-0.5318
Pter	2	12924041	0.855137	0.681213	-0.173924
Rsu1	2	13076967	0.0603757	0.171502	0.111126
Cubn	2	13276338	-0.359876	0.243135	0.603011
Trdmt1	2	13509014	0.73966	0.560648	-0.179012
Vim	2	13573927	-0.0518169	-0.0287485	0.0230684
Stam	2	14074100	-0.209773	0.182216	0.391989
Cacnb2	2	14604306	-0.792835	0.533314	1.32615
Nsun6	2	14995131	-0.264719	-0.223689	0.0410294
Arl5b	2	15049395	-0.141288	0.0967126	0.238
Plxdc2	2	16356304	-1.23958	-1.0045	0.235083
A930004D18Rik	2	18025193	1.37709	1.08103	-0.29606
Mllt10	2	18055237	-0.0334606	-0.214056	-0.180596
Dnajc1	2	18195654	-0.104546	0.0330052	0.137551
Commd3	2	18672384	0.359929	0.437853	0.0779238
Bmi1	2	18677018	0.0186355	0.294473	0.275837
Pip4k2a	2	18842255	-0.0614071	0.346025	0.407432
Msrb2	2	19371440	1.37709	1.35928	-0.0178048
Otud1	2	19658062	-0.300983	0.146602	0.447585
Etl4	2	19909780	-0.12115	0.0326796	0.15383
Arhgap21	2	20847919	0.435379	0.363052	-0.0723271
Gm13375	2	20969054	-1.37498	-0.967115	0.407868
Thnsl1	2	21205724	1.58195	1.24636	-0.335592
Pdss1	2	22895522	-0.452986	-0.140709	0.312276
Abi1	2	22940073	-0.110461	0.0817022	0.192163
Acbd5	2	23068168	0.169377	0.0355439	-0.133833
Mastl	2	23115606	-0.273326	0.203592	0.476918
Yme1l1	2	23156369	-0.251985	-0.332369	-0.0803843
Spopl	2	23506220	0.368678	0.72233	0.353652
Psd4	2	24367580	-0.145662	-0.699778	-0.554116
Cacna1b	2	24603887	-0.934854	-0.401835	0.533019
Ehmt1	2	24790769	0.213294	0.0439715	-0.169323
Arrdc1	2	24925352	-0.560051	-0.274676	0.285374
Zmynd19	2	24949792	-0.390109	-0.0127068	0.377402
Wdr85	2	24962400	0.365408	0.122146	-0.243262
Mrpl41	2	24974117	1.26408	1.86477	0.600686
Pnpla7	2	24976033	-1.49433	-0.627683	0.866644
Nelf	2	25054355	0.199091	-0.38241	-0.581501
Nrarp	2	25180758	0.245845	0.487982	0.242137
A830007P12Rik	2	25192966	0.92141	1.26863	0.347224
Cobra1	2	25199712	-0.0650163	-0.182651	-0.117635
Fam166a	2	25218745	-0.192671	-0.370471	-0.1778
Tubb4b	2	25222160	-0.085228	-0.0460825	0.0391455
Ndor1	2	25244821	0.299356	0.486167	0.186811
Tmem203	2	25255439	0.0875828	-0.0726879	-0.160271
Tprn	2	25262618	0.547014	-0.156078	-0.703093
Ssna1	2	25271039	-0.0141013	-0.215691	-0.20159
Anapc2	2	25272478	0.181989	0.119726	-0.062263
Grin1	2	25291181	1.37709	4.91493	3.53784
Man1b1	2	25332338	-0.253116	-0.210311	0.0428052
Dpp7	2	25352276	-1.23958	-1.02955	0.210032
Uap1l1	2	25359889	0.593329	0.37072	-0.22261
2010317E24Rik	2	25372321	-1.20329	-0.733851	0.469434
Npdc1	2	25399351	0.131977	0.208937	0.0769606
Abca2	2	25428703	0.366442	-0.288624	-0.655066
C8g	2	25498651	1.16369	0.223769	-0.939916
Fbxw5	2	25500750	0.471066	0.594372	0.123306
Traf2	2	25517982	-0.127585	-0.390172	-0.262587
Edf1	2	25557847	-0.00242186	-0.00893068	-0.00650883
Mamdc4	2	25563115	-0.0459409	-0.515056	-0.469115
Phpt1	2	25573430	0.0183592	-0.522689	-0.541049
B230208H17Rik	2	25583018	-0.0139427	-0.0783539	-0.0644112
Tmem141	2	25620067	0.144916	0.488473	0.343557
Camsap1	2	25926838	0.000398636	-0.164577	-0.164976
Ubac1	2	25998543	0.0447507	-0.0983849	-0.143136
C330006A16Rik	2	26136814	-0.158242	0.0973296	0.255572
Gpsm1	2	26315515	-0.142056	-0.0434895	0.098567
Dnlz	2	26348121	0.426455	0.192327	-0.234129
Snapc4	2	26362765	-0.00478125	-0.28134	-0.276558
Gm13563	2	26381526	0.110916	0.0146742	-0.0962415
Sdccag3	2	26382802	0.120481	-0.24763	-0.368112
Pmpca	2	26389339	0.190584	-0.0864639	-0.277048
Inpp5e	2	26396249	-0.189951	-0.201994	-0.0120425
Sec16a	2	26409431	0.170639	0.127275	-0.0433645
Notch1	2	26457903	0.0245161	0.00678253	-0.0177336
Egfl7	2	26580014	0.236491	0.235273	-0.00121784
Agpat2	2	26593057	1.07168	0.0337987	-1.03788
Fam69b	2	26628457	-0.400518	-0.286358	0.11416
Surf6	2	26888628	-0.371311	-0.372791	-0.0014801
Med22	2	26905262	0.479659	0.262679	-0.21698
Rpl7a	2	26910764	1.42806	1.67527	0.247211
Surf1	2	26913383	0.100613	-0.00933218	-0.109945
Surf2	2	26916367	0.199091	0.17269	-0.026401
Surf4	2	26920040	-0.105124	-0.0453739	0.0597496
Rexo4	2	26953563	0.945688	0.679115	-0.266573
5930434B04Rik	2	27009926	0.0663886	0.100711	0.0343227
Vav2	2	27262104	0.205029	-0.0686231	-0.273652
Brd3	2	27445579	-0.0189829	-0.157641	-0.138659
Wdr5	2	27515157	-0.16026	-0.254627	-0.0943675
Rxra	2	27676440	0.315931	-0.01614	-0.332071
Col5a1	2	27886425	1.10333	0.573481	-0.529848
Olfm1	2	28192992	-0.447593	-0.282718	0.164874
Ppp1r26	2	28446800	0.184444	0.0221355	-0.162309
Mrps2	2	28468066	0.232504	-0.160827	-0.393331
Ralgds	2	28513125	0.130389	0.0836625	-0.0467262
Gtf3c5	2	28566311	-0.255179	-0.175128	0.080051
Tsc1	2	28641228	0.00690651	-0.0114055	-0.018312
Gtf3c4	2	28822299	-0.107718	-0.312622	-0.204904
Ddx31	2	28840406	0.137623	-0.00325966	-0.140883
Ttf1	2	29060262	-0.272703	-0.221681	0.0510225
Setx	2	29124181	-0.0394993	0.083806	0.123305
Med27	2	29346819	0.569735	-0.285905	-0.855639
Rapgef1	2	29619720	-0.274899	-0.180778	0.0941214
Trub2	2	29761224	-0.457632	-0.316084	0.141548
Coq4	2	29787493	0.129162	-0.179863	-0.309025
Slc27a4	2	29802634	-0.337508	-0.549933	-0.212425
Cercam	2	29869164	-0.466791	-0.699778	-0.232987
Odf2	2	29889221	-0.0471859	0.0100207	0.0572066
Gle1	2	29935426	0.133737	0.0676503	-0.0660868
Spna2	2	29965560	-0.227072	-0.264531	-0.0374594
Wdr34	2	30031546	-0.366896	-0.224182	0.142714
Set	2	30057378	-0.796071	-0.926304	-0.130233
Pkn3	2	30077684	-0.353975	-0.0164251	0.33755
Zer1	2	30097283	0.293258	-0.248493	-0.54175
Tbc1d13	2	30133746	-0.165327	-0.393591	-0.228264
Endog	2	30171493	-0.300982	-0.279579	0.0214035
D2Wsu81e	2	30173447	0.514239	0.365525	-0.148714
Ccbl1	2	30185124	-1.16919	-0.806902	0.362291
Lrrc8a	2	30237715	-0.657204	-0.746483	-0.0892792
Phyhd1	2	30266203	-0.395105	-0.677305	-0.2822
Dolk	2	30284229	-0.187695	0.0182204	0.205916
Nup188	2	30286397	0.111525	-0.115053	-0.226578
Gm14471	2	30306067	0.558696	0.29572	-0.262976
Sh3glb2	2	30344809	0.205977	0.430221	0.224243
Fam73b	2	30364233	0.0224242	0.202356	0.179932
Dolpp1	2	30392254	0.199744	-0.0810845	-0.280828
Crat	2	30400471	0.0680938	0.225974	0.15788
Ppp2r4	2	30416039	-0.0528517	-0.00606537	0.0467863
Ier5l	2	30472648	-0.300983	-0.00364065	0.297342
Mettl11a	2	30807826	0.372764	0.296739	-0.0760255
Asb6	2	30823097	-0.0836196	-0.152016	-0.0683966
Prrx2	2	30834972	-0.781608	-0.440882	0.340726
Ptges	2	30889471	-0.538377	-0.164796	0.373581
Tor1b	2	30952959	-0.555006	-0.0757909	0.479216
Tor1a	2	30960627	0.0746603	-0.0320926	-0.106753
BC005624	2	30972833	0.979126	0.691549	-0.287577
Usp20	2	30982279	1.06159	1.63881	0.57722
Fnbp1	2	31026206	-0.609995	-0.366716	0.243279
Gpr107	2	31152316	0.0162592	-0.0644231	-0.0806823
Ncs1	2	31245823	0.829948	0.483301	-0.346647
Ass1	2	31470207	-0.698924	-0.546922	0.152002
Prrc2b	2	32151082	-0.0543041	-0.100482	-0.0461774
Gm13610	2	32232782	-0.22805	-0.602201	-0.374151
Pomt1	2	32236590	-0.845303	-0.147789	0.697513
Uck1	2	32255002	0.715697	0.964851	0.249155
Golga2	2	32287384	-0.38942	0.53585	0.92527
Ciz1	2	32352327	-0.857375	-0.0137296	0.843646
St6galnac4	2	32587095	-0.433086	0.626998	1.06008
St6galnac6	2	32599709	0.184444	0.237576	0.0531311
Ak1	2	32621758	0.828785	1.30866	0.479873
Eng	2	32646595	-0.885945	0.58692	1.47287
Cdk9	2	32705784	0.595513	0.567254	-0.0282593
Sh2d3c	2	32721055	-0.00820064	-0.0392652	-0.0310645
Tor2a	2	32757234	-0.127347	0.429374	0.556721
Ptrh1	2	32775786	-0.221394	-0.659851	-0.438457
Stxbp1	2	32787602	0.184444	0.383426	0.198982
Fam129b	2	32876114	0.099556	0.0627999	-0.036756
Lrsam1	2	32925216	-0.214826	-0.843344	-0.628519
Rpl12	2	32961559	-0.102654	0.134271	0.236925
Ralgps1	2	33133421	-0.108337	-0.406474	-0.298136
Zbtb34	2	33406108	-0.263508	-0.276844	-0.0133359
Fam125b	2	33729953	-0.0159216	0.0381401	0.0540617
Pbx3	2	34171457	0.270174	-0.493296	-0.763471
Mapkap1	2	34406771	0.123207	0.4068	0.283593
Gapvd1	2	34676184	0.123759	-0.0264549	-0.150214
Hspa5	2	34771970	0.0865869	0.0573587	-0.0292282
Rabepk	2	34777556	-0.203372	-0.626571	-0.423199
Fbxw2	2	34804514	0.00897312	-0.560096	-0.569069
Psmd5	2	34852088	0.441762	0.375256	-0.0665069
Phf19	2	34893757	-1.76587	-1.02709	0.738778
Cep110	2	35109492	0.20306	-0.0599041	-0.262964
Rab14	2	35180205	0.0704279	-0.106379	-0.176806
Gsn	2	35279663	0.530895	-0.0122979	-0.543193
Ggta1	2	35400179	0.264615	1.21599	0.951377
Dab2ip	2	35558266	-0.0802584	-0.313925	-0.233666
Ndufa8	2	36036326	0.492567	0.168773	-0.323794
Rbm18	2	36116079	-0.400518	0.0509334	0.451451
Mrrf	2	36136389	1.15238	1.27463	0.122243
Pdcl	2	37350074	0.293595	0.469251	0.175656
Rc3h2	2	37370069	1.02715	0.749231	-0.277916
Zbtb6	2	37425500	-0.00909328	-0.192217	-0.183124
Zbtb26	2	37432168	-0.234985	0.35465	0.589634
Rabgap1	2	37443279	0.15263	0.109542	-0.043088
Strbp	2	37483228	0.206856	0.29572	0.0888643
Crb2	2	37776249	-0.526695	0.652613	1.17931
Nek6	2	38511643	-0.241879	-0.470057	-0.228178
Psmb7	2	38588036	-0.409433	-0.341855	0.0675783
Nr6a1	2	38723370	0.313869	0.334692	0.0208225
Olfml2a	2	38931978	-1.31097	-0.792625	0.518342
Wdr38	2	38997476	0.0763845	0.135131	0.0587463
Rpl35	2	39001580	0.0882106	0.16389	0.0756793
Arpc5l	2	39008076	-0.142744	-0.284377	-0.141633
Golga1	2	39016261	-0.235887	-0.42783	-0.191943
Scai	2	39066214	0.916248	-0.742283	-1.65853
Ppp6c	2	39194354	-0.102078	0.415637	0.517716
Gtdc1	2	44564412	-0.39025	0.433223	0.823473
Acvr2a	2	48814109	-0.863919	-0.419869	0.44405
Orc4	2	48902824	0.197629	0.315449	0.11782
Mbd5	2	48949510	-0.12041	0.204661	0.325071
Epc2	2	49451486	0.198119	0.287236	0.0891163
Kif5c	2	49619298	-0.0520234	-0.2447	-0.192677
Lypd6	2	50066429	0.855137	-0.821673	-1.67681
Mmadhc	2	50279881	-0.180774	-0.343397	-0.162623
Rnd3	2	51130438	-0.404442	-0.733535	-0.329093
Rbm43	2	51924448	-0.0379479	0.468219	0.506167
Nmi	2	51948487	-1.1718	-0.317249	0.854555
Rif1	2	52072837	0.0323277	-0.19206	-0.224388
Arl5a	2	52397951	0.749011	0.757844	0.00883246
Stam2	2	52691664	0.309975	0.110688	-0.199287
Fmnl2	2	52857860	-0.0379486	0.104373	0.142322
Prpf40a	2	53134704	-0.127667	-0.0235634	0.104104
Arl6ip6	2	53191726	0.055161	0.0358372	-0.0193238
Kcnj3	2	55435970	6.60591	6.89147	0.285564
Gpd2	2	57237635	0.688219	0.753872	0.0656528
Acvr1	2	58388644	0.423956	-0.132375	-0.556331
Pkp4	2	59160850	0.118595	0.0917869	-0.0268083
Tanc1	2	59612042	-0.304341	-0.463009	-0.158668
Wdsub1	2	59852364	0.0615876	-0.241573	-0.303161
Baz2b	2	59899363	0.194415	0.20105	0.00663471
2007-03-01	2	60209887	0.15643	-0.0984607	-0.25489
Ly75	2	60292103	-0.505074	-0.380302	0.124772
Rbms1	2	60750193	0.166099	0.113301	-0.0527978
Tank	2	61578585	-0.456091	-0.212596	0.243495
Psmd14	2	61711694	-0.120226	-0.230207	-0.109981
Ifih1	2	62595798	-0.102078	-0.686963	-0.584885
Gca	2	62664285	-0.658755	-0.114755	0.544
Grb14	2	64912476	4.00645	4.35019	0.343741
Cobll1	2	65088339	0.79378	1.01464	0.22086
Csrnp3	2	65845767	0.994473	0.974541	-0.0199322
Galnt3	2	66082766	0.101029	0.283591	0.182562
Ttc21b	2	66184327	1.42837	1.50763	0.0792594
Stk39	2	68210445	0.0120921	0.42617	0.414078
Lass6	2	68861441	0.312384	-0.0726509	-0.385035
Spc25	2	69193895	0.410018	0.39846	-0.011558
Lrp2	2	69424340	0.0893288	0.164631	0.0753021
Fastkd1	2	69686815	-1.13416	-0.400903	0.73326
Ppig	2	69722545	-0.0733528	0.0062499	0.0796027
Phospho2	2	69789623	0.188328	-0.104262	-0.292591
Klhl23	2	69821944	0.0495148	-0.539025	-0.58854
Ssb	2	69861562	0.0842886	-0.163662	-0.247951
Mettl5	2	69871198	0.195251	0.506042	0.310791
Ubr3	2	69897246	0.204412	0.101792	-0.10262
Sp5	2	70474923	0.987363	0.617848	-0.369516
Gorasp2	2	70661576	-0.109699	-0.241081	-0.131382
Tlk1	2	70712407	0.343987	0.269685	-0.0743022
Mettl8	2	70964561	-0.252542	0.0422654	0.294807
Dcaf17	2	71055328	-0.0181394	0.148268	0.166407
Dync1i2	2	71211706	-0.312056	-0.186571	0.125484
Slc25a12	2	71271063	0.335095	-0.0119572	-0.347053
Hat1	2	71388958	0.0706692	-0.00428963	-0.0749588
Metap1d	2	71453276	0.294628	-0.585233	-0.879861
Itga6	2	71745616	-1.3432	-1.33893	0.004271
Pdk1	2	71873224	-0.738388	-0.4366	0.301787
B230120H23Rik	2	72285637	0.313524	0.0265374	-0.286987
Cdca7	2	72476159	-0.222278	0.0485525	0.27083
Sp3	2	72936427	-0.0854487	-0.0639968	0.0214519
Ola1	2	73092801	1.07597	0.846868	-0.229098
Cir1	2	73283105	-0.102078	-1.00364	-0.901562
Scrn3	2	73312601	0.399457	0.676942	0.277485
Wipf1	2	73429610	-0.452986	-0.206992	0.245993
Chn1	2	73610660	0.292201	0.292357	0.00015616
Atf2	2	73816509	0.37709	0.0477586	-0.329331
Atp5g3	2	73908447	-0.0526848	-0.0463099	0.00637484
Lnp	2	74520291	0.0541701	-0.444716	-0.498886
Mtx2	2	74825803	0.311798	0.174217	-0.137581
Hnrnpa3	2	75659261	-0.373697	-0.406774	-0.0330772
Nfe2l2	2	75675513	-0.0776439	-0.243242	-0.165598
Gm13657	2	75777188	1.96205	0.840441	-1.12161
Agps	2	75832177	-0.00850439	-0.043972	-0.0354676
Ttc30b	2	75935863	2.42148	2.63316	0.211677
Ttc30a1	2	75979106	-0.55878	-0.45984	0.0989401
Cyct	2	76353942	5.3196	4.49264	-0.826967
Rbm45	2	76369984	0.341205	0.296603	-0.0446019
Prkra	2	76629898	-0.153425	-0.524692	-0.371267
Plekha3	2	76675281	-0.0379481	0.401308	0.439256
Ttn	2	76703980	-1.82644	-2.50639	-0.679947
Sestd1	2	77180340	-0.462087	-0.206616	0.255471
Cwc22	2	77881159	-0.0450959	-0.0268517	0.0182443
Ube2e3	2	78868124	-0.497379	-0.62131	-0.12393
Ssfa2	2	79635352	0.527252	0.308658	-0.218594
Dnajc10	2	80315466	-0.135597	-0.120565	0.0150318
Nckap1	2	80500512	-0.772936	-0.377681	0.395255
Dusp19	2	80617045	-0.189951	0.0810294	0.270981
Itgav	2	83724397	-0.0854096	0.171967	0.257377
Tfpi	2	84432855	0.922004	0.543546	-0.378458
Ctnnd1	2	84600071	-0.102406	-0.0223365	0.0800695
2700094K13Rik	2	84669218	-0.249129	0.19501	0.444139
Med19	2	84678402	0.328835	-0.223348	-0.552183
Zdhhc5	2	84687970	-0.369154	0.118277	0.48743
Clp1	2	84722104	0.165585	-0.0536201	-0.219205
Ube2l6	2	84798828	0.831992	-0.257445	-1.08944
Ssrp1	2	85037234	-0.167257	-0.120211	0.0470467
Tnks1bp1	2	85048022	-0.240577	0.180302	0.420879
Aplnr	2	85136360	0.259438	0.329969	0.0705311
Fnbp4	2	90745370	-0.0900364	-0.0836587	0.00637769
Mtch2	2	90847155	0.702084	0.115347	-0.586737
Kbtbd4	2	90904740	0.0469408	-0.030046	-0.0769868
Ptpmt1	2	90910713	-0.0877008	0.155826	0.243527
Celf1	2	90940382	0.273563	0.19692	-0.076643
Psmc3	2	91054009	0.0695071	0.0474048	-0.0221024
Slc39a13	2	91061791	-0.182338	-0.153221	0.0291173
Madd	2	91137360	-0.441304	-0.398807	0.0424969
Acp2	2	91202885	0.124605	-0.513945	-0.63855
Ddb2	2	91211572	-0.182338	0.103693	0.286031
Pacsin3	2	91255954	0.0126786	-0.292115	-0.304793
Arfgap2	2	91264974	0.406108	0.562376	0.156269
1110051M20Rik	2	91275068	0.333146	0.601193	0.268046
Lrp4	2	91457511	-0.068975	-0.0733457	-0.00437069
Ckap5	2	91526762	-0.1717	-0.143166	0.0285339
Zfp408	2	91643669	-0.142645	0.389809	0.532454
Arhgap1	2	91649860	-0.172732	0.136124	0.308856
Atg13	2	91674618	0.154697	0.438364	0.283666
Harbi1	2	91710852	0.335095	-0.0311365	-0.366232
Ambra1	2	91730134	0.26408	0.107284	-0.156796
Dgkz	2	91932824	0.264615	-0.409214	-0.673829
Creb3l1	2	91982328	1.20998	0.601654	-0.608325
Phf21a	2	92093117	-0.106119	0.330308	0.436428
Gyltl1b	2	92365046	-0.307555	0.0387378	0.346292
Pex16	2	92374676	0.243465	0.0829411	-0.160524
Mapk8ip1	2	92383676	-0.49563	-0.202147	0.293482
Cry2	2	92403646	0.637617	0.23597	-0.401647
Slc35c1	2	92452764	-0.192671	-0.172531	0.0201392
Syt13	2	92915098	2.40084	1.90005	-0.500797
Prdm11	2	92965151	1.00936	-0.421734	-1.43109
Trp53i11	2	93187548	0.742086	0.598537	-0.143548
Tspan18	2	93201760	0.685535	-0.485064	-1.1706
Cd82	2	93419111	0.307188	-0.676695	-0.983882
Ext2	2	93695631	0.252642	-0.173016	-0.425658
Accs	2	93833467	-0.186047	-0.385915	-0.199869
Alkbh3	2	93980550	-0.59543	-0.703516	-0.108087
Hsd17b12	2	94032689	-0.107156	0.0254259	0.132582
Ttc17	2	94300767	-0.319719	-0.475364	-0.155645
Api5	2	94411682	-0.0654726	-0.13548	-0.0700073
B230118H07Rik	2	101560781	0.588835	0.398141	-0.190694
Traf6	2	101678429	-0.731231	-0.603446	0.127785
Prr5l	2	101714285	-0.152987	-0.237916	-0.084929
Commd9	2	101886247	0.455867	-0.125679	-0.581546
Ldlrad3	2	101950203	-0.200378	0.0547438	0.255122
Trim44	2	102300119	0.257733	0.494156	0.236423
Fjx1	2	102449368	0.10501	-0.0392647	-0.144275
Cd44	2	102811141	-1.65266	-0.308451	1.34421
Pdhx	2	103021075	0.0843878	0.275609	0.191221
Apip	2	103073675	-0.564017	-0.0937123	0.470304
Cat	2	103453849	0.956926	1.06325	0.106324
Abtb2	2	103566310	0.184444	0.414453	0.230009
Nat10	2	103721256	0.173142	-0.0457659	-0.218908
Caprin1	2	103762941	0.0408964	0.0480719	0.00717544
Fbxo3	2	104027721	0.0514116	0.194022	0.142611
Cd59a	2	104095801	0.365016	1.18086	0.815845
Hipk3	2	104426481	-0.232387	0.176739	0.409126
4930500J02Rik	2	104559163	0.36971	0.31963	-0.0500803
Cstf3	2	104590523	-0.125412	-0.00436974	0.121042
Tcp11l1	2	104657288	-0.297592	0.0996332	0.397225
Depdc7	2	104721784	0.0903764	-0.310566	-0.400943
Qser1	2	104754795	-0.197146	-0.096467	0.100679
Prrg4	2	104830741	0.599866	0.481682	-0.118185
Eif3m	2	104999656	-0.0452461	0.0462155	0.0914617
Wt1	2	105126529	0.355716	0.175179	-0.180537
Rcn1	2	105386291	-0.496678	-0.48979	0.00688839
Pax6	2	105668896	-0.373551	0.366728	0.740279
Elp4	2	105697320	-0.54742	0.159515	0.706935
Immp1l	2	105904638	-0.641289	-0.138344	0.502945
Dnajc24	2	105966709	0.65487	0.94968	0.29481
Mpped2	2	106693269	1.73464	-0.065737	-1.80038
2700007P21Rik	2	106962527	-0.232911	-0.118914	0.113997
Mettl15	2	109092297	0.0823462	0.00882959	-0.0735166
Kif18a	2	109280738	0.0830669	0.0438933	-0.0391736
Lin7c	2	109890853	0.0669212	0.0897679	0.0228467
Lgr4	2	109917647	-0.269067	-0.176769	0.0922985
Ccdc34	2	110017817	-0.403466	-0.660255	-0.25679
Lpcat4	2	112239468	1.04744	0.440205	-0.607239
Nop10	2	112261926	-0.337508	-0.342953	-0.00544453
Slc12a6	2	112265825	0.0572095	0.248017	0.190807
RP23-208E23.3	2	112266314	0.111629	0.0227966	-0.0888319
Tmem85	2	112363011	-0.000145912	0.22533	0.225476
2410042D21Rik	2	112379211	0.121833	0.072072	-0.0497608
2900064A13Rik	2	112454997	-0.163479	0.0717664	0.235246
Aven	2	112492964	-0.0868576	0.449482	0.53634
Fmn1	2	113327736	-0.0379479	-0.118336	-0.0803883
Scg5	2	113776362	3.76941	2.51532	-1.25408
Arhgap11a	2	113831492	-0.226021	-0.126728	0.0992927
Actc1	2	114047282	-0.089787	-1.1482	-1.05841
Aqr	2	114101170	0.308047	-0.0527687	-0.360816
Zfp770	2	114193461	-0.551476	0.173221	0.724696
Atpbd4	2	114516416	1.44038	0.94137	-0.499012
BC052040	2	115581716	0.231658	-0.155988	-0.387647
Spred1	2	117121374	0.200028	-0.307673	-0.507701
Fam98b	2	117249739	-0.418965	-0.0947943	0.324171
Thbs1	2	118111876	-0.483738	-0.3206	0.163138
Eif2ak4	2	118388618	0.0670218	-0.269562	-0.336584
Bmf	2	118528757	-0.225575	-0.221468	0.004107
Bub1b	2	118598211	0.441057	0.396122	-0.0449357
D2Ertd750e	2	118814003	-0.138499	-0.149215	-0.010716
Gm14091	2	118829874	0.300854	-0.291652	-0.592505
Ivd	2	118861954	-0.15951	0.293091	0.4526
Ccdc32	2	119017779	-0.564017	0.300222	0.864239
Rpusd2	2	119034790	-0.0379481	-0.22448	-0.186532
Casc5	2	119047119	-0.0209246	0.207037	0.227961
Rad51	2	119112793	0.431537	0.598165	0.166628
Fam82a2	2	119137001	0.536961	0.37396	-0.163001
Dnajc17	2	119172500	0.00512075	-0.261657	-0.266778
Zfyve19	2	119208617	0.447479	-0.133087	-0.580566
Vps18	2	119288740	0.248933	0.165764	-0.083169
Chac1	2	119351229	0.272392	-0.0603263	-0.332718
Ino80	2	119373042	-0.0727134	0.198503	0.271216
Exd1	2	119516505	1.41271	0.785164	-0.62755
1500003O03Rik	2	119547697	3.50529	3.29464	-0.210652
1700020I14Rik	2	119594297	0.125282	-0.124154	-0.249436
Nusap1	2	119618298	-0.485874	-0.624228	-0.138354
Rtf1	2	119675068	-0.690025	-0.0793421	0.610683
Rpap1	2	119763304	-0.976548	-0.164795	0.811752
Tyro3	2	119797733	-0.498998	0.140315	0.639313
Mga	2	119897228	0.207528	0.1338	-0.0737286
Mapkbp1	2	119972699	-0.648002	-1.20073	-0.552726
Pla2g4b	2	120027483	-0.389792	0.206896	0.596688
Ehd4	2	120089175	0.00577307	0.176621	0.170848
Vps39	2	120316461	0.0969813	-0.0227768	-0.119758
Tmem87a	2	120355312	0.326624	0.00992298	-0.316701
Zfp106	2	120506820	0.778792	0.794626	0.0158338
Stard9	2	120629126	-0.0379479	1.00654	1.04449
Ubr1	2	120860269	-0.113897	-0.0473018	0.0665951
Adal	2	121140428	-0.696911	1.01385	1.71076
Zscan29	2	121158273	0.21203	0.012574	-0.199456
Tubgcp4	2	121170654	-0.0723	0.248312	0.320612
Trp53bp1	2	121193281	0.0382876	-0.173851	-0.212139
Pdia3	2	121413775	0.048326	-0.0104675	-0.0587935
Ell3	2	121439010	0.357981	0.564807	0.206826
Serinc4	2	121439059	0.313524	0.0399618	-0.273562
Serf2	2	121449195	-0.431577	-0.455657	-0.0240803
2310003F16Rik	2	121453290	3.62793	2.94259	-0.685347
Mfap1b	2	121460235	3.81449	5.86763	2.05313
Wdr76	2	121506723	-0.0570569	0.183127	0.240184
Casc4	2	121866970	-0.794835	-0.500182	0.294652
Ctdspl2	2	121956001	-0.220426	-0.390737	-0.170311
Eif3j	2	122028546	-2.00284	-1.80147	0.201377
Spg11	2	122053520	0.161175	0.413384	0.252209
Patl2	2	122120108	2.37709	2.80873	0.431643
B2m	2	122147686	0.443023	0.390778	-0.0522456
Sord	2	122234749	1.44748	0.685101	-0.762378
Gatm	2	122594467	-0.517941	-0.0238347	0.494107
Spata5l1	2	122630625	0.962052	-0.361193	-1.32324
Slc30a4	2	122681233	0.0113792	0.343739	0.33236
Pldn	2	122738503	0.696707	0.361678	-0.335029
Slc24a5	2	125068124	-0.264719	-0.572031	-0.307312
Myef2	2	125084628	-0.276851	-0.431153	-0.154303
Dut	2	125247190	-0.192471	-0.201339	-0.00886821
Cep152	2	125563088	0.248356	-0.340801	-0.589157
Shc4	2	125627447	-0.515527	-0.166377	0.34915
Eid1	2	125673100	-0.709325	-0.356807	0.352518
Secisbp2l	2	125736986	-0.159134	-0.145366	0.0137687
Cops2	2	125830304	-0.0852537	0.0713348	0.156589
Galk2	2	125859109	-0.339976	-0.523623	-0.183647
Dtwd1	2	126152141	-0.00339079	0.285426	0.288817
Slc27a2	2	126552407	-1.2335	0.114541	1.34804
Gabpb1	2	126627442	-0.501515	0.395951	0.897466
Usp8	2	126707328	-0.087893	0.0224814	0.110374
Trpm7	2	126791565	0.0324407	-0.0392652	-0.0717058
2010106G01Rik	2	126890391	0.0679855	0.205401	0.137416
Ap4e1	2	127008717	-0.611683	-0.253859	0.357825
Blvra	2	127070665	0.484473	0.613813	0.12934
Ncaph	2	127103809	-0.169414	0.0425291	0.211943
Itpripl1	2	127138772	-0.318056	-0.130031	0.188026
Snrnp200	2	127208386	-0.0594125	0.0473151	0.106728
Ciao1	2	127240938	-0.0956635	0.219711	0.315375
Tmem127	2	127247908	0.0366416	0.0362859	-0.000355721
Stard7	2	127270218	-0.214537	-0.137766	0.0767708
Adra2b	2	127363208	-0.254759	0.155751	0.41051
Gpat2	2	127425199	2.07753	0.820558	-1.25697
Fahd2a	2	127436215	1.54701	-0.503933	-2.05095
Kcnip3	2	127456498	0.108893	0.518731	0.409837
Prom2	2	127526473	-2.35988	0.294159	2.65404
Zfp661	2	127574662	0.176177	-0.0392649	-0.215442
Mrps5	2	127587222	0.136324	0.189554	0.0532298
Mal	2	127633226	-1.34538	-1.25769	0.0876884
Nphp1	2	127740732	-0.14031	0.0248656	0.165175
Bub1	2	127801122	-0.341513	-0.217016	0.124496
Bcl2l11	2	128126038	0.12394	0.151993	0.0280528
Gm14005	2	128195993	0.00158024	0.794085	0.792505
Anapc1	2	128610104	0.391371	0.485497	0.0941258
Tmem87b	2	128818118	-0.106119	0.0464649	0.152584
Zc3h8	2	128926268	0.306006	0.151257	-0.154749
Ttl	2	129065942	0.667605	0.0509334	-0.616672
Polr1b	2	129100995	0.0560956	-0.195115	-0.251211
Chchd5	2	129129700	-0.294288	-0.347387	-0.0530996
Slc20a1	2	129198764	0.130278	0.0954161	-0.0348616
9830144P21Rik	2	129205958	0.0121751	0.161101	0.148926
Ckap2l	2	129268210	0.0768948	-0.0043869	-0.0812817
Sirpa	2	129592835	-0.37675	-0.203384	0.173365
Stk35	2	129800517	-0.0306802	0.0476956	0.0783758
Snrpb	2	130171414	-0.0848208	-0.23035	-0.145529
Nop56	2	130274430	0.0933294	0.168274	0.0749445
Idh3b	2	130279309	-0.0214758	-0.0147018	0.00677395
Ebf4	2	130295169	-0.272413	0.638807	0.911221
Cpxm1	2	130390775	0.159782	0.230824	0.0710421
Fam113a	2	130417247	0.0345645	-0.144107	-0.178671
Vps16	2	130424339	-0.21588	-0.323435	-0.107555
Ptpra	2	130450278	-0.11378	-0.0693221	0.0444574
4930473A02Rik	2	130543791	-0.147573	-0.264557	-0.116984
Mrps26	2	130563742	-0.680397	-0.24258	0.437817
Ubox5	2	130590002	0.320947	0.318162	-0.00278474
Fastkd5	2	130613840	-0.223163	0.0967131	0.319876
Ddrgk1	2	130653960	-0.175452	-0.0553844	0.120067
Itpa	2	130667610	1.03373	1.02314	-0.0105825
Slc4a11	2	130684113	-0.161937	0.15162	0.313557
4930402H24Rik	2	130706200	-0.0706143	-0.478037	-0.407423
A730017L22Rik	2	130873059	0.315689	0.389578	0.0738895
Atrn	2	130906495	-0.519074	-0.813261	-0.294187
1700037H04Rik	2	131146324	-0.0266333	0.104892	0.131526
Cenpb	2	131177291	0.166872	0.291239	0.124367
Cdc25b	2	131186949	-0.71602	-0.385542	0.330477
2310035K24Rik	2	131207078	-0.351106	-0.423408	-0.0723023
Mavs	2	131234063	-0.293205	-0.100233	0.192972
Pank2	2	131262495	0.0557666	-0.0939002	-0.149667
Rnf24	2	131298064	-1.16723	-0.889518	0.277713
Gm14233	2	131298545	-0.385871	-0.118699	0.267172
Smox	2	131491496	0.678259	0.00653887	-0.67172
Prnp	2	131909928	-0.504729	-0.412863	0.0918665
Prnd	2	131909957	-1.51499	-1.08507	0.429927
Rassf2	2	131989415	-0.998635	-1.02215	-0.0235157
Slc23a2	2	132052496	-0.051754	0.0732107	0.124965
5730494N06Rik	2	132239492	-0.847845	-0.0664859	0.781359
Pcna	2	132249162	0.480173	0.400247	-0.0799265
Cds2	2	132263148	-0.260341	-0.27764	-0.0172996
Gpcpd1	2	132529082	0.0400548	0.0534458	0.013391
1110034G24Rik	2	132686931	-0.277136	-0.167998	0.109138
Trmt6	2	132804207	0.111317	0.143652	0.0323348
Mcm8	2	132816141	0.0255313	-0.0855827	-0.111114
Crls1	2	132846666	-0.131393	-0.116227	0.0151663
Lrrn4	2	132868305	0.439017	1.0581	0.619087
Fermt1	2	132904389	-0.211842	0.042594	0.254436
Tmx4	2	134594185	0.0386734	-0.058001	-0.0966744
Plcb4	2	135659011	0.194713	-0.148612	-0.343325
Mkks	2	136873780	0.0759201	-0.348657	-0.424577
2210009G21Rik	2	136891218	0.407852	0.0169511	-0.390901
Jag1	2	137081456	0.629477	-0.319373	-0.948849
Btbd3	2	138256565	-0.690025	-0.633272	0.0567527
Tasp1	2	139833480	0.37709	0.649533	0.272444
Esf1	2	140119883	0.060967	0.29673	0.235763
2310003L22Rik	2	140170649	-0.0379477	-0.167998	-0.130051
Macrod2	2	140395309	-0.370523	-0.223689	0.146834
Flrt3	2	140650914	-1.14157	-0.133592	1.00798
Kif16b	2	142617474	0.259254	-0.202401	-0.461654
Snrpb2	2	143063039	0.120586	0.301348	0.180762
C630020P19Rik	2	143535476	2.54701	1.24614	-1.30088
Pcsk2	2	143546156	0.710513	0.909751	0.199238
Dstn	2	143915320	0.0776253	0.0734644	-0.00416088
Rrbp1	2	143947395	-0.0395117	-0.035624	0.00388765
Snx5	2	144250123	0.290106	0.28226	-0.00784588
8430406I07Rik	2	144270663	0.294322	0.10318	-0.191142
Csrp2bp	2	144368983	0.11733	0.105125	-0.0122051
Polr3f	2	144527718	0.0171938	0.012886	-0.00430775
Rbbp9	2	144542265	-0.00725126	-0.653082	-0.645831
Sec23b	2	144556229	-0.570509	-0.432148	0.138361
Dtd1	2	144599897	-0.314602	-0.232313	0.0822887
Naa20	2	145902099	-0.0587068	0.591868	0.650575
Crnkl1	2	145917479	-0.17843	-0.424918	-0.246489
Plk1s1	2	146855864	-0.61681	-1.36119	-0.744383
Xrn2	2	147012996	0.0357089	-0.093185	-0.128894
Nxt1	2	148672601	0.203061	0.165392	-0.0376687
Gzf1	2	148681023	0.32326	0.343077	0.0198173
Napb	2	148693985	-0.885945	-0.332996	0.552949
Cst3	2	148871722	1.58517	1.05567	-0.529494
Zfp120	2	150114406	0.225086	-0.222711	-0.447798
Gm14139	2	150181755	2.4401	0.960735	-1.47936
Gm14124	2	150257517	2.13198	2.31196	0.179981
Zfp345	2	150470991	0.0598989	0.45137	0.391471
2310001A20Rik	2	150583080	0.37709	0.188146	-0.188944
Entpd6	2	150749042	-0.224233	-0.0622435	0.16199
Pygb	2	150786735	0.0244484	0.537599	0.513151
Abhd12	2	150832493	-0.457851	-0.423409	0.0344429
Gins1	2	150905400	-0.169793	0.186471	0.356264
Ninl	2	150934519	0.730382	0.418039	-0.312343
Nsfl1c	2	151494182	-0.41316	-0.3813	0.0318599
Fkbp1a	2	151542483	-0.174071	0.00908327	0.183154
Snph	2	151590549	-3.28588	-2.03022	1.25566
Psmf1	2	151715812	-0.143441	-0.0774841	0.0659566
Fam110a	2	151969398	-0.17881	-0.132374	0.0464363
Csnk2a1	2	152226839	0.339899	0.123323	-0.216576
Tbc1d20	2	152293828	-0.166734	-0.127	0.0397334
Rbck1	2	152316334	0.207359	-0.0127487	-0.220108
Trib3	2	152337422	-0.710244	-0.445791	0.264453
Sox12	2	152393611	-0.564696	-0.0634108	0.501286
Zcchc3	2	152411956	-0.0322571	0.0628939	0.095151
H13	2	152669461	-0.0840445	-0.238388	-0.154343
Mcts2	2	152687148	-0.263508	0.159281	0.422789
Id1	2	152736251	-0.29049	-0.277424	0.0130653
Bcl2l1	2	152780668	-0.494805	-0.246826	0.24798
Tpx2	2	152847964	0.105429	0.113935	0.00850677
Pdrg1	2	153008890	-0.346899	-0.0780339	0.268865
Hck	2	153108468	-1.10324	-0.643592	0.459647
Tm9sf4	2	153161303	0.0291662	0.389779	0.360613
Tspyl3	2	153222380	-0.514386	-0.0392647	0.475122
Plagl2	2	153227759	0.569735	0.052366	-0.517369
Pofut1	2	153241533	-0.0747066	-0.169894	-0.0951877
Kif3b	2	153291413	-0.763509	-0.233605	0.529904
Asxl1	2	153345845	0.034564	0.0650721	0.030508
8430427H17Rik	2	153407462	0.558696	-0.616322	-1.17502
Commd7	2	153616933	0.0364766	0.270782	0.234305
Dnmt3b	2	153649450	0.133132	0.232331	0.0991993
Mapre1	2	153741274	-0.469129	-0.366615	0.102513
Cdk5rap1	2	154335380	-0.118868	-0.841038	-0.722171
Snta1	2	154376313	0.0400541	0.250242	0.210187
Cbfa2t2	2	154436481	-0.185769	0.0777993	0.263568
E2f1	2	154559407	0.561811	-0.0833573	-0.645169
Zfp341	2	154613297	-0.111949	-0.0600233	0.0519257
Chmp4b	2	154651705	0.0546184	0.212274	0.157656
Raly	2	154791096	0.131978	0.0217266	-0.110251
Eif2s2	2	154871410	-0.568108	-0.713363	-0.145255
Ahcy	2	155059310	0.058054	-0.45109	-0.509144
Itch	2	155133509	0.436961	0.00308132	-0.43388
Dynlrb1	2	155236533	0.183225	-0.0197687	-0.202993
Map1lc3a	2	155276297	-1.38084	-0.995065	0.385771
Pigu	2	155278243	0.150497	0.112223	-0.0382738
Trp53inp2	2	155381059	0.00756693	-0.53403	-0.541596
Ncoa6	2	155390656	0.259034	-0.210149	-0.469183
Gss	2	155563181	0.170522	-0.116227	-0.286749
Myh7b	2	155611212	1.64012	1.6977	0.0575772
Trpc4ap	2	155634271	0.036334	-0.130283	-0.166617
Edem2	2	155701677	-0.13598	0.090167	0.226147
BC029722	2	155817730	1.4401	1.1096	-0.330501
Eif6	2	155819832	0.215808	0.306253	0.0904455
Uqcc	2	155846894	-0.430959	-0.27424	0.156719
Cep250	2	155956458	-0.93499	-0.605701	0.329289
6430550D23Rik	2	155973279	-0.552521	-0.551164	0.0013575
Ergic3	2	156008045	0.122092	-0.0358582	-0.15795
Cpne1	2	156071845	-0.0192118	-0.081409	-0.0621972
Nfs1	2	156078929	0.100381	-0.127551	-0.227932
Rbm12	2	156091958	-0.187757	-0.0816312	0.106126
Rbm39	2	156147239	-0.132466	-0.0766459	0.05582
Phf20	2	156196466	-0.0379481	-0.379735	-0.341787
Scand1	2	156311847	-0.108683	-0.204499	-0.0958166
4921517L17Rik	2	156312299	0.0484672	-0.093421	-0.141888
Epb4.1l1	2	156420909	-0.0704741	0.0374107	0.107885
0610011L14Rik	2	156547584	-0.0923958	0.0746913	0.167087
Dlgap4	2	156613705	0.412714	-0.27373	-0.686444
Myl9	2	156775420	0.238893	0.253428	0.0145359
Gm14230	2	156833049	0.421484	0.611151	0.189667
Tgif2	2	156840077	0.31078	0.286445	-0.0243354
5430405H02Rik	2	156852430	0.91666	0.37044	-0.546221
1110008F13Rik	2	156863128	0.222919	0.0615759	-0.161343
Sla2	2	156872457	0.216329	0.0438457	-0.172483
Ndrg3	2	156927345	0.0170932	-0.110926	-0.128019
Dsn1	2	156995265	-0.315058	-0.225538	0.08952
9830001H06Rik	2	157015799	-0.329065	0.030745	0.35981
Samhd1	2	157097533	0.307508	0.364352	0.0568433
Rbl1	2	157145893	0.227024	-0.0581236	-0.285148
4922505G16Rik	2	157208550	0.217309	-0.0392644	-0.256574
Rpn2	2	157279017	-0.0120363	-0.0421562	-0.0301199
Src	2	157418444	-0.574001	0.0311246	0.605126
Blcap	2	157556362	-0.733093	-0.0392647	0.693829
Ctnnbl1	2	157737401	0.0798886	-0.14618	-0.226068
Tti1	2	157981803	0.391517	0.51753	0.126013
Rprd1b	2	158028497	0.234485	0.0300426	-0.204442
Tgm2	2	158116402	-0.0628538	0.01864	0.0814939
Gm20412	2	158117154	0.48473	0.569653	0.0849223
9430008C03Rik	2	158355307	1.35393	0.825251	-0.528681
Snhg11	2	158375638	-0.186162	-0.360779	-0.174617
Ralgapb	2	158409848	0.212459	0.0758204	-0.136638
Actr5	2	158624888	0.071281	-0.0694008	-0.140682
Ppp1r16b	2	158665398	-1.1112	-0.0244677	1.08673
Fam83d	2	158768093	0.272753	0.0401692	-0.232584
Dhx35	2	158794807	-0.134163	0.132889	0.267053
Top1	2	160645888	-0.192325	-0.215196	-0.0228705
Plcg1	2	160731300	-0.115951	-0.346492	-0.230541
Zhx3	2	160743927	0.28398	-0.420355	-0.704335
Lpin3	2	160880670	-0.230593	-0.297921	-0.0673275
Emilin3	2	160906437	-1.15343	0.652613	1.80604
Chd6	2	160946978	-0.20925	-0.214286	-0.0050354
Ptprt	2	161521990	0.114055	0.484297	0.370242
Srsf6	2	162931528	0.0328798	0.0962038	0.063324
Sgk2	2	162987330	4.28398	1.81488	-2.4691
Ift52	2	163017354	-0.57654	-0.477679	0.0988617
Mybl2	2	163054687	-0.201186	0.122177	0.323363
Gtsf1l	2	163087038	-0.0379481	0.157428	0.195376
Jph2	2	163336242	0.2919	0.743143	0.451244
3230401D17Rik	2	163405822	-0.767147	-0.701764	0.065383
Fitm2	2	163466379	-0.0171895	-0.17899	-0.1618
Ttpal	2	163602314	0.732126	0.581072	-0.151054
Serinc3	2	163623272	-1.01779	-0.74775	0.270035
0610039K10Rik	2	163644850	-0.880407	-0.725374	0.155033
Pkig	2	163658386	-0.217769	-0.120595	0.0971737
Ada	2	163726584	-0.382478	-0.289625	0.0928526
Ywhab	2	163994960	0.0475283	-0.133226	-0.180755
Tomm34	2	164053540	-0.475634	0.205154	0.680788
Stk4	2	164070322	-0.280932	-0.234157	0.0467753
Sdc4	2	164424247	-0.416459	-0.254421	0.162038
Sys1	2	164456964	-0.182338	-0.0301046	0.152233
Gm20458	2	164460967	-0.182338	-0.240405	-0.0580668
Dbndd2	2	164486106	-0.341729	-0.617438	-0.275709
Pigt	2	164497520	0.214378	-0.0486784	-0.263057
Wfdc2	2	164562413	-0.516489	-0.684235	-0.167746
Dnttip1	2	164745983	-0.0154057	-0.176768	-0.161363
Gm11457	2	164754242	-0.118119	-0.0635123	0.0546062
Ube2c	2	164769898	-0.193366	-0.313247	-0.119881
Snx21	2	164785823	0.28398	0.50713	0.22315
Acot8	2	164792768	-0.595944	0.127632	0.723576
Zswim3	2	164805098	-0.48861	0.412431	0.901041
Zswim1	2	164822686	0.221572	-0.0292578	-0.25083
Spata25	2	164826389	-0.26034	0.0660884	0.326429
Neurl2	2	164830732	0.0775292	0.365126	0.287596
Ctsa	2	164832873	0.127111	0.252228	0.125117
Pltp	2	164839518	-0.732535	-0.394469	0.338067
Pcif1	2	164879304	0.076612	0.579991	0.503379
Zfp335	2	164891882	0.0856261	0.171446	0.0858197
Mmp9	2	164940780	0.894938	1.67443	0.779493
Ncoa5	2	165000357	0.0082221	-0.161748	-0.169971
Cd40	2	165055627	1.59948	1.10122	-0.498265
Slc35c2	2	165276554	-1.09935	-0.705308	0.394041
Elmo2	2	165288031	-0.266682	-0.236157	0.0305252
Zfp334	2	165374264	-0.140395	-0.261244	-0.120849
2810408M09Rik	2	165490110	0.422835	-0.0172801	-0.440115
Zmynd8	2	165784152	0.309504	0.39426	0.0847568
Ncoa3	2	165992636	0.526433	0.0602708	-0.466163
Sulf2	2	166073089	-0.218772	-0.207174	0.0115986
Prex1	2	166566342	-0.341017	-0.000618935	0.340398
Trp53rk	2	166792531	-0.17881	-0.205074	-0.0262637
Arfgef2	2	166805588	0.20139	-0.0739837	-0.275374
Cse1l	2	166906040	-0.0194769	0.0849276	0.104404
Stau1	2	166947549	0.0152225	0.314254	0.299032
Ddx27	2	167015193	-0.137385	-0.111579	0.0258064
Znfx1	2	167035793	0.0745268	0.0629156	-0.0116112
1500012F01Rik	2	167062934	0.251872	-0.00480509	-0.256677
Kcnb1	2	167103378	0.547015	-0.445257	-0.992272
B4galt5	2	167298444	-0.172877	-0.588762	-0.415885
Slc9a8	2	167421712	0.259732	-0.34412	-0.603852
Rnf114	2	167492645	0.0532002	-0.106771	-0.159972
Tmem189	2	167642608	0.490547	-0.000270844	-0.490818
Fam65c	2	167980164	0.678259	1.28266	0.604405
Pard6b	2	168081004	-0.216486	0.215052	0.431538
Adnp	2	168180986	-0.30517	-0.0161071	0.289063
Gm20716	2	168180986	-0.299576	0.0164084	0.315984
Mocs3	2	168230622	-1.26034	-0.884937	0.375404
Nfatc2	2	168476410	0.269234	0.42264	0.153406
Atp9a	2	168634438	0.150256	0.151257	0.00100136
Sall4	2	168748332	-0.391791	-0.609288	-0.217496
Zfp64	2	168893331	0.222816	0.140918	-0.0818982
Zfp217	2	170108643	-0.183928	-0.104853	0.0790744
Pfdn4	2	170496428	-0.119206	-0.143117	-0.023911
2010011I20Rik	2	172345565	0.280874	0.138379	-0.142495
Aurka	2	172356190	-0.247586	-0.0437017	0.203885
Cstf1	2	172370681	0.00808668	-0.0287437	-0.0368304
2410001C21Rik	2	172440556	0.357051	0.477679	0.120628
Tfap2c	2	172549593	-0.41877	-0.298948	0.119822
Bmp7	2	172868012	0.143659	-0.809145	-0.952804
Rae1	2	173000117	0.220192	0.266166	0.0459742
Rbm38	2	173020498	-0.270609	-0.172531	0.0980778
Zbp1	2	173206612	2.56409	3.49679	0.9327
Pmepa1	2	173224458	0.601258	0.638046	0.036788
Rab22a	2	173659760	0.114055	0.0806804	-0.0333743
Vapb	2	173737511	-0.00200129	-0.125977	-0.123976
Stx16	2	174076308	-0.151042	0.0347357	0.185778
Npepl1	2	174110349	0.309976	0.536446	0.22647
Gnas	2	174284320	-0.028265	-0.138489	-0.110224
Gm20721	2	174330319	-0.0199447	-0.133377	-0.113432
Th1l	2	174415804	-0.100836	-0.0217347	0.0791011
Ctsz	2	174427493	-0.125411	-0.102001	0.0234103
Atp5e	2	174461072	0.708842	0.494441	-0.214401
Slmo2	2	174465067	0.332571	0.359413	0.0268421
9030418K01Rik	2	178414524	-0.568463	-0.274643	0.29382
Cdh4	2	179442431	-1.37498	-0.903203	0.47178
Taf4a	2	179912146	0.261612	0.0487313	-0.212881
Lsm14b	2	180024987	-0.265017	-0.150455	0.114563
Psma7	2	180036373	1.13454	1.2993	0.16476
Ss18l1	2	180042509	-0.110098	0.176464	0.286562
Gtpbp5	2	180070588	0.13959	-0.149765	-0.289355
Osbpl2	2	180119306	0.139839	-0.601144	-0.740983
Adrm1	2	180171485	0.102533	0.126413	0.02388
Lama5	2	180176373	-0.0797529	-0.0995426	-0.0197897
Rps21	2	180257377	-0.18977	-0.134245	0.0555248
Cables2	2	180258540	0.230342	-0.207972	-0.438314
Slco4a1	2	180456245	0.395011	-0.0238347	-0.418846
1600027N09Rik	2	180581304	-0.0956638	-0.279092	-0.183428
Ogfr	2	180589245	-0.0353789	-0.0366154	-0.00123644
Col9a3	2	180597790	-0.868023	0.282664	1.15069
Tcfl5	2	180621956	0.00158072	-0.504929	-0.506509
Dido1	2	180657964	-0.215343	-0.154211	0.0611329
2310003C23Rik	2	180710117	0.0221734	0.0178165	-0.00435686
Ythdf1	2	180904377	-0.182338	0.017725	0.200063
Arfgap1	2	180967225	-0.0665174	-0.13274	-0.0662222
Ppdpf	2	181187247	0.309403	0.341008	0.0316048
Gmeb2	2	181251449	0.788023	-0.128532	-0.916555
Rtel1	2	181319739	-0.00318241	-0.395409	-0.392226
Arfrp1	2	181357690	1.0342	0.561465	-0.472737
Zgpat	2	181364928	0.484893	0.0597014	-0.425191
Lime1	2	181380078	0.370136	-0.168163	-0.538299
Zbtb46	2	181387762	1.06441	0.553825	-0.510588
Tpd52l2	2	181497142	0.445422	0.207247	-0.238175
Dnajc5	2	181520485	0.27477	0.0446744	-0.230095
Uckl1	2	181569149	-0.0593219	0.58449	0.643812
Gm16119	2	181578480	-0.41646	0.420167	0.836627
Znf512b	2	181582103	-0.607644	-0.252259	0.355385
Prpf6	2	181591868	0.0857875	0.363619	0.277831
Samd10	2	181595218	-1.71602	-0.0623484	1.65367
Tcea2	2	181680310	-0.144863	-0.253389	-0.108526
Rgs19	2	181688419	-0.0226808	-0.0997457	-0.077065
Pcmtd2	2	181837854	0.00713992	-0.0540617	-0.0612016
Polr3k	2	181864337	-0.482733	0.21539	0.698123
Pxmp3	3	5560188	-0.0610313	-0.196092	-0.13506
Pkia	3	7366604	0.449846	-0.208141	-0.657987
Fam164a	3	7503426	0.815974	0.162093	-0.653881
Mrps28	3	8802146	-0.0661449	-0.193388	-0.127243
Tpd52	3	8928626	-0.043817	-0.154361	-0.110544
Zfp704	3	9427011	0.505876	0.560648	0.0547719
Impa1	3	10313540	0.192626	0.0415015	-0.151124
Zfand1	3	10339953	-0.541381	-0.90793	-0.366549
Chmp4c	3	10366907	0.862517	0.687863	-0.174654
Snx16	3	10417819	0.924899	0.526015	-0.398884
AC158155.1	3	11014399	-1.26677	-0.373002	0.893765
Lrrcc1	3	14533788	-0.1134	-0.010118	0.103282
E2f5	3	14578671	0.187472	-0.108578	-0.29605
Car13	3	14641727	0.539819	0.644613	0.104794
Car3	3	14863538	1.58824	6.84066	5.25242
Car2	3	14886426	4.01224	4.69549	0.683248
Ythdf3	3	16183183	0.0124254	0.148627	0.136201
Armc1	3	19132146	0.157308	0.514104	0.356797
Mtfr1	3	19187327	-0.205058	-0.0584278	0.14663
Pde7a	3	19223108	0.0966659	0.122516	0.0258498
4632415L05Rik	3	19894886	1.34538	1.85382	0.50844
Hps3	3	19995945	-0.274554	0.112738	0.387292
Hltf	3	20057811	-0.599578	-0.210215	0.389364
Gyg	3	20122084	0.194713	0.00882959	-0.185883
Tbl1xr1	3	22076652	0.274839	-0.281465	-0.556304
Gm10259	3	25210764	9.69337	10.9369	1.24353
Nceh1	3	27182965	-0.0556498	0.0608468	0.116497
Fndc3b	3	27416162	0.24817	-0.129275	-0.377445
Pld1	3	27938695	-0.443941	-0.168548	0.275393
Gm6505	3	28764234	-1.03795	-1.12466	-0.0867079
Eif5a2	3	28781311	1.21328	0.330308	-0.882969
Mynn	3	30602087	0.238026	-0.150482	-0.388508
Sec62	3	30792876	0.0409079	-0.2493	-0.290208
Gpr160	3	30855950	0.306006	0.944247	0.638241
Phc3	3	30899295	0.297655	0.345857	0.048202
Prkci	3	30995747	0.269971	0.398632	0.128661
Skil	3	31095058	-0.0289736	-0.0447578	-0.0157843
Zmat3	3	32334796	0.76543	0.697083	-0.0683475
Pik3ca	3	32397671	-0.0244646	-0.0118585	0.0126061
Zfp639	3	32515295	-0.424971	-0.437429	-0.0124576
Mfn1	3	32529465	0.351998	0.317716	-0.0342827
Gnb4	3	32580332	-0.660712	-0.324806	0.335906
Actl6a	3	32708546	0.250194	0.159343	-0.0908508
Mrpl47	3	32725397	-0.434108	-0.146181	0.287927
Usp13	3	32817546	-0.603545	-0.00823808	0.595307
Ttc14	3	33799955	0.219548	0.216706	-0.00284243
Fxr1	3	34020079	-0.0089612	0.0332618	0.042223
Dnajc19	3	34056020	0.269677	0.620832	0.351155
Sox2	3	34650005	-0.941733	-1.01168	-0.069946
Atp11b	3	35754134	-0.275699	-0.498935	-0.223236
Dcun1d1	3	35892105	-0.491979	-0.463521	0.0284583
Mccc1	3	35959312	0.0151629	-0.536384	-0.551547
Acad9	3	36065979	0.255249	0.279994	0.0247459
D3Ertd254e	3	36159522	0.536044	0.118016	-0.418027
Anxa5	3	36448925	-0.0086832	-0.0446949	-0.0360117
Exosc9	3	36552606	0.61151	0.648602	0.0370927
Ccna2	3	36564866	0.168639	0.414009	0.24537
Bbs7	3	36573142	-0.406487	-0.53369	-0.127203
4932438A13Rik	3	36863106	-0.0379481	0.0789614	0.116909
Spata5	3	37419896	-0.558551	-0.242021	0.316531
Spry1	3	37639947	-0.979396	-0.568289	0.411107
Ankrd50	3	38449261	0.142624	0.0500951	-0.0925293
Intu	3	40531286	0.358711	0.17657	-0.18214
Hspa4l	3	40744495	-0.387532	-0.270935	0.116598
Plk4	3	40800019	-0.0957522	-0.172239	-0.0764866
3110057O12Rik	3	40846970	-0.26743	0.368393	0.635823
Larp1b	3	40950631	-0.359876	0.364091	0.723967
Pgrmc2	3	41066326	-0.118567	0.0873914	0.205958
Phf17	3	41555734	-0.141217	-0.174593	-0.0333758
Sclt1	3	41626717	0.204908	0.134067	-0.0708418
Pabpc4l	3	46442197	0.122517	-0.302299	-0.424816
Pcdh18	3	49743296	0.460654	0.29572	-0.164934
Ccrn4l	3	51224447	0.549017	0.632417	0.0833998
Elf2	3	51255665	-0.713945	-0.256165	0.45778
4930583H14Rik	3	51388415	0.614129	0.573712	-0.0404169
Ndufc1	3	51404677	0.161752	0.205789	0.0440373
Naa15	3	51416016	0.173397	0.116963	-0.0564337
Rab33b	3	51483966	-0.0590093	0.40894	0.467949
Setd7	3	51515319	0.0908289	0.0535359	-0.037293
Maml3	3	51687611	-0.0923953	-0.130688	-0.0382926
Foxo1	3	52268337	-0.0288458	-0.435352	-0.406507
Cog6	3	52982123	-0.202579	-0.729035	-0.526456
Lhfp	3	53041528	-0.239582	-0.49217	-0.252589
Nhlrc3	3	53448588	0.676297	1.45594	0.779646
2810046L04Rik	3	53463666	0.155693	0.0384374	-0.117256
Frem2	3	53513939	-1.04665	-0.904722	0.141925
AC100927.2	3	54692823	0.403889	0.230155	-0.173734
Fam48a	3	54693105	-0.056725	0.306642	0.363367
Exosc8	3	54728678	-0.222594	-0.388922	-0.166327
Alg5	3	54735539	0.565751	0.208117	-0.357635
Rfxap	3	54803116	-0.359876	-0.305601	0.0542755
Spg20	3	55112108	0.247321	0.240293	-0.00702763
Sohlh2	3	55182028	-1.00624	-0.172239	0.834
Dclk1	3	55242526	0.318196	0.906964	0.588768
Nbea	3	55625205	-0.230593	-0.216142	0.014451
Wwtr1	3	57455649	0.277888	0.327106	0.0492182
Commd2	3	57642904	0.439559	0.552705	0.113146
Rnf13	3	57736066	0.0707583	-0.10113	-0.171888
Pfn2	3	57841895	0.261612	-0.113265	-0.374877
Tsc22d2	3	58415689	-0.430265	0.295154	0.72542
Serp1	3	58521969	0.149014	0.128845	-0.0201697
Eif2a	3	58525821	0.206555	0.243437	0.0368819
2810407C02Rik	3	58576636	-0.190283	-0.0161099	0.174173
Med12l	3	59006978	-0.544908	0.0234709	0.568379
Rap2b	3	61364507	0.215171	0.35001	0.134839
Arhgef26	3	62338344	0.621015	1.57217	0.951155
Mme	3	63295872	0.19754	0.22087	0.0233302
Plch1	3	63696234	0.393769	0.796348	0.40258
E130311K13Rik	3	63914684	0.962052	-0.294079	-1.25613
Ssr3	3	65379655	-0.0673914	-0.1967	-0.129309
Tiparp	3	65528410	0.037014	0.315368	0.278354
Ccnl1	3	65946151	0.168503	-0.144234	-0.312737
Rsrc1	3	66981390	-0.718669	-0.743041	-0.0243716
Mlf1	3	67374097	0.276925	-0.506769	-0.783695
Gfm1	3	67430096	0.0255876	0.111153	0.0855651
Lxn	3	67457998	-0.98548	0.313037	1.29852
Mfsd1	3	67582768	-0.184191	-0.0383024	0.145888
Schip1	3	68064942	0.510795	0.413372	-0.0974226
Ift80	3	68892499	0.194713	0.501304	0.306591
Smc4	3	69004738	-0.160179	-0.27129	-0.111111
Trim59	3	69035288	0.0351524	0.0297432	-0.00540924
Kpna4	3	69067149	0.0836139	0.068934	-0.0146799
Ppm1l	3	69316861	-0.0078907	0.375772	0.383663
B3galnt1	3	69574186	-0.482048	0.119433	0.601481
Nmd3	3	69721985	0.110352	-0.00189733	-0.112249
Pdcd10	3	75516490	0.411663	0.412291	0.00062799
Serpini1	3	75557547	-0.642019	-0.123657	0.518363
Golim4	3	75876183	-0.254523	-0.0080142	0.246509
Rapgef2	3	79062516	-0.34915	0.115063	0.464213
Fnip2	3	79455971	-0.054955	-0.307037	-0.252082
Ppid	3	79591342	-0.0644712	0.178066	0.242537
Etfdh	3	79603788	0.697483	0.533185	-0.164298
4930579G24Rik	3	79629079	1.22079	1.1849	-0.0358825
Tmem144	3	79813148	0.575029	0.405037	-0.169992
Fam198b	3	79884533	1.91314	0.578865	-1.33428
Pdgfc	3	81036416	1.43412	0.697701	-0.73642
Ctso	3	81932601	0.279242	-0.781614	-1.06086
Mtap9	3	82358072	-0.42699	-0.46387	-0.0368795
Plrg1	3	83055522	-0.119632	0.599637	0.719269
Tlr2	3	83836273	1.96205	0.85382	-1.10823
D930015E06Rik	3	83898287	-0.292521	0.377786	0.670307
Mnd1	3	84087934	-1.29083	-1.35921	-0.0683804
Trim2	3	84160439	-1.17843	-0.49227	0.686159
Fhdc1	3	84444035	0.40457	-0.872615	-1.27718
Arfip1	3	84496093	-0.058857	-0.11506	-0.0562034
Tmem154	3	84666192	-1.76041	-0.572139	1.18828
Fbxw7	3	84815268	0.088316	0.0556836	-0.0326324
Pet112l	3	85574119	-0.622911	-0.765196	-0.142286
Fam160a1	3	85660061	0.614129	0.681353	0.0672242
Sh3d19	3	86084434	-0.279969	-0.049057	0.230912
Rps3a	3	86137940	0.447864	0.458396	0.0105324
Lrba	3	86224690	-0.17904	0.36178	0.54082
Dclk2	3	86786150	-0.939768	-0.564946	0.374822
Kirrel	3	87078593	0.159225	0.0805922	-0.0786328
Etv3	3	87525407	0.0875831	-0.124153	-0.211736
Arhgef11	3	87617559	-0.188728	0.041872	0.2306
4933430H15Rik	3	87736923	-0.172249	0.560197	0.732446
Prcc	3	87858900	-0.187524	0.389383	0.576908
Hdgf	3	87906321	0.308589	0.224325	-0.0842638
Rrnad1	3	87922601	-0.0155802	-0.163891	-0.148311
Isg20l2	3	87930314	0.223986	0.383065	0.15908
Crabp2	3	87948666	0.114055	-0.44773	-0.561785
Nes	3	87971078	0.687657	0.502238	-0.185419
Gpatch4	3	88043108	0.00387192	-0.409021	-0.412893
Apoa1bp	3	88056523	0.236912	0.189823	-0.0470896
Iqgap3	3	88082051	-0.184618	-0.00558186	0.179036
Mef2d	3	88142372	0.41041	0.42671	0.0163002
Cct3	3	88297116	0.329784	0.390723	0.0609393
0610031J06Rik	3	88325023	0.10095	-0.0702915	-0.171242
Tmem79	3	88328655	0.0243363	1.05017	1.02583
Smg5	3	88336260	0.00523472	-0.0798302	-0.0850649
Pmf1	3	88394143	0.0761919	-0.124946	-0.201138
Slc25a44	3	88410498	-0.0525947	-0.0518279	0.000766752
Sema4a	3	88435959	-0.424971	-0.44262	-0.0176492
Lmna	3	88481148	0.196174	0.0606155	-0.135558
Mex3a	3	88532395	-0.00714207	-0.0835733	-0.0764313
Rab25	3	88542029	-0.222373	-0.330044	-0.107671
Lamtor2	3	88549819	-0.00820064	-0.138615	-0.130414
Ubqln4	3	88553716	0.0280404	0.108834	0.0807934
Ssr2	3	88579671	0.0268517	-0.00118542	-0.0280371
Arhgef2	3	88607454	-0.0269771	-0.121273	-0.094296
2810403A07Rik	3	88685794	0.129779	0.15338	0.0236011
Rit1	3	88716838	-0.163479	0.0411539	0.204633
Syt11	3	88744700	0.280228	0.180243	-0.0999856
Gon4l	3	88835231	0.140509	0.118187	-0.0223217
Msto1	3	88905107	-0.17067	-0.0392642	0.131405
Dap3	3	88920803	0.234511	0.325732	0.0912209
Ash1l	3	88965812	-0.0806971	-0.0532041	0.027493
Rusc1	3	89083981	-0.752546	-0.484676	0.26787
Fdps	3	89093592	0.266907	0.0111642	-0.255743
Hcn3	3	89146074	0.0291662	0.00255537	-0.0266109
Clk2	3	89164795	0.105416	0.148362	0.0429461
Scamp3	3	89177473	0.0191331	0.0430293	0.0238962
Fam189b	3	89183143	-0.342803	-0.749758	-0.406956
Gba	3	89202928	0.0720248	-0.263971	-0.335996
Mtx1	3	89209081	-0.337508	-0.887262	-0.549753
Thbs3	3	89215180	0.184444	-0.387188	-0.571632
Trim46	3	89234177	0.251559	-0.404262	-0.65582
Krtcap2	3	89245966	-0.315176	-0.443997	-0.128821
Slc50a1	3	89268246	-0.0379481	-0.741879	-0.703931
Efna1	3	89271733	-0.300982	0.220798	0.52178
Efna4	3	89333390	0.276161	-0.0507603	-0.326921
Adam15	3	89338542	0.522353	0.474207	-0.048146
Zbtb7b	3	89377644	-0.0593224	-0.23536	-0.176038
Flad1	3	89401004	0.142624	0.505806	0.363182
Cks1b	3	89415472	-0.0594082	-0.120963	-0.0615549
Shc1	3	89418443	-0.214826	-0.303912	-0.0890856
Pygo2	3	89430214	-0.056973	-0.198841	-0.141868
Pbxip1	3	89436706	-0.0961628	-0.182223	-0.08606
Pmvk	3	89459118	1.44095	1.26719	-0.173757
Adar	3	89715022	0.0842805	0.0535455	-0.030735
Ube2q1	3	89773609	0.412218	0.266839	-0.145379
She	3	89831370	2.08543	1.07621	-1.00922
Il6ra	3	89869324	0.319604	0.368393	0.0487893
Atp8b2	3	89939481	0.269286	-0.0594735	-0.328759
Ubap2l	3	89999589	-0.104037	-0.0891132	0.014924
4933434E20Rik	3	90051636	0.135201	0.400375	0.265174
Tpm3	3	90072649	1.33645	1.43267	0.0962267
Rab13	3	90213695	-0.989038	-0.0893054	0.899733
Jtb	3	90231597	-0.278528	-0.377394	-0.0988665
Creb3l4	3	90237500	0.0913348	0.22377	0.132435
Slc39a1	3	90248172	-0.103092	-0.0133319	0.0897598
Crtc2	3	90254163	-0.661385	-0.1388	0.522584
Dennd4b	3	90265185	0.0716767	0.360343	0.288666
Gatad2b	3	90341654	-0.307555	0.309463	0.617018
Slc27a3	3	90385239	-0.0026145	-0.195991	-0.193376
Ints3	3	90391380	-0.133935	-0.262171	-0.128236
Npr1	3	90450591	-1.21629	-0.75227	0.464015
Ilf2	3	90476201	-0.199263	-0.316119	-0.116856
Snapin	3	90488026	-0.00461149	-0.115213	-0.110602
2500003M10Rik	3	90498956	0.0169139	0.00678301	-0.0101309
S100a1	3	90511034	0.857083	0.149769	-0.707313
S100a13	3	90514435	0.657198	0.385233	-0.271965
S100a6	3	90612894	1.3608	0.967785	-0.393011
S100a11	3	93520488	1.12739	1.28866	0.161272
S100a10	3	93555080	-0.0217695	-0.262035	-0.240266
Gm4778	3	94264036	-0.0379481	0.319189	0.357137
Them4	3	94310089	-0.912417	-0.340434	0.571983
Tdrkh	3	94413296	0.266907	0.326385	0.0594782
Mrpl9	3	94443318	0.0207858	0.114792	0.0940061
Snx27	3	94497544	-0.182557	0.0380802	0.220637
Tuft1	3	94612757	-1.33948	-1.75547	-0.415988
Cgn	3	94760069	-0.271063	-0.442745	-0.171682
Pogz	3	94837567	-0.308909	-0.28319	0.0257196
Psmb4	3	94884093	-0.23622	-0.103597	0.132624
Rfx5	3	94954075	-0.141042	-0.220711	-0.0796699
B230398E01Rik	3	94959034	-0.289487	-0.119435	0.170052
Pi4kb	3	94974731	-0.126304	-0.188778	-0.0624747
Zfp687	3	95006590	-0.56151	-0.0639267	0.497583
Pip5k1a	3	95058530	-0.367256	-0.179746	0.18751
Vps72	3	95111022	-0.0379477	-0.0603776	-0.0224299
Sema6c	3	95160457	0.514593	-0.229948	-0.744541
Gabpb2	3	95181766	-0.0471082	-0.0873594	-0.0402513
Mllt11	3	95219135	0.492567	0.504357	0.0117898
Cdc42se1	3	95228732	-0.312808	-0.173656	0.139153
Bnipl	3	95241271	-0.179967	-0.528012	-0.348045
Prune	3	95253674	0.208846	-0.0603261	-0.269172
Fam63a	3	95281345	0.0745268	-0.0635123	-0.138039
Lass2	3	95314792	0.0913353	0.0672345	-0.0241008
Setdb1	3	95323525	0.0976534	0.129652	0.0319982
Arnt	3	95434388	0.352725	0.689026	0.336301
Golph3l	3	95588934	0.69075	0.539095	-0.151655
Ensa	3	95624980	-0.309621	-0.341673	-0.032052
Mcl1	3	95658721	-0.269388	-0.340619	-0.0712309
Adamtsl4	3	95676201	-1.32335	-0.573601	0.749749
Ecm1	3	95734147	-1.12541	-0.524692	0.600719
Tars2	3	95739976	0.316717	-0.0255027	-0.34222
Rprd2	3	95759873	0.205165	0.0955782	-0.109587
Prpf3	3	95830124	-0.690024	-0.442113	0.247911
Aph1a	3	95893969	-0.0379481	-0.841819	-0.803871
Car14	3	95897768	-0.111949	-1.28027	-1.16832
Anp32e	3	95929246	0.166122	-0.000863075	-0.166985
Otud7b	3	96104527	0.00935745	-0.0481434	-0.0575008
Gm15441	3	96555765	-0.291704	-0.198254	0.0934501
Txnip	3	96557957	-0.542998	-0.440081	0.102917
Polr3c	3	96711490	0.107903	-0.0836589	-0.191562
Gpr89	3	96868281	0.946285	0.219268	-0.727017
Acp6	3	97158777	-0.281874	-0.648313	-0.366439
Bcl9	3	97203662	0.665659	0.626998	-0.0386612
Chd1l	3	97560742	0.445985	0.289499	-0.156486
Prkab2	3	97658193	-0.311399	0.411048	0.722447
Pde4dip	3	97689824	0.0502276	0.352372	0.302145
Sec22b	3	97901190	0.228609	0.345355	0.116747
Notch2	3	98013538	-0.0434651	-0.0281148	0.0153503
Phgdh	3	98313170	0.278094	0.240075	-0.0380192
Zfp697	3	98382481	0.104657	-0.489298	-0.593955
Wars2	3	99141068	-0.215735	-0.521133	-0.305398
Wdr3	3	100138180	0.117232	0.145191	0.0279589
Gdap2	3	100162381	0.157068	-0.22909	-0.386158
Man1a2	3	100562208	0.692609	0.582224	-0.110385
Trim45	3	100922202	0.441661	0.180048	-0.261613
Ttf2	3	100938860	0.0503607	0.000901222	-0.0494595
Ptgfrn	3	101040232	-0.126484	-0.162817	-0.0363331
Igsf3	3	101377125	-0.245417	-0.302624	-0.0572071
Atp1a1	3	101576219	0.335948	0.0683155	-0.267633
Mab21l3	3	101813076	0.35437	0.594608	0.240238
Vangl1	3	102156701	-0.41646	0.264128	0.680587
Tspan2	3	102734529	0.469454	0.470736	0.00128175
Sycp1	3	102818499	-0.535448	-0.236711	0.298737
Nr1h5	3	102939658	7.09133	8.66348	1.57215
Sike1	3	102995728	0.293258	1.12886	0.8356
Csde1	3	103020546	0.0926847	0.16132	0.0686355
Nras	3	103058339	-0.0881715	-0.166185	-0.0780139
Dennd2c	3	103102604	0.561873	0.339247	-0.222626
Bcas2	3	103171655	0.302676	0.489003	0.186327
Trim33	3	103279293	-0.0538459	0.341502	0.395348
Hipk1	3	103739815	0.390145	0.765457	0.375311
Dclre1b	3	103800605	0.13893	0.723843	0.584913
Gm15471	3	103803129	-0.0379481	0.830675	0.868623
Ap4b1	3	103809520	-0.31605	0.161744	0.477794
Rsbn1	3	103914120	0.471066	0.697701	0.226635
Phtf1	3	103968110	-0.313582	-0.224183	0.0893998
Slc16a1	3	104638668	0.00931597	-0.0323877	-0.0417037
Ppm1j	3	104781056	0.452378	1.38084	0.928467
Rhoc	3	104789011	-0.368865	-0.502237	-0.133372
Mov10	3	104794836	-0.820688	-0.698924	0.121764
Capza1	3	104822779	-0.552521	-0.595275	-0.0427547
St7l	3	104864503	0.123803	-0.123329	-0.247132
Cttnbp2nl	3	105001915	-0.226393	-0.692785	-0.466392
Ddx20	3	105678270	0.0670214	-0.0671516	-0.134173
6530418L21Rik	3	105704599	0.270174	1.18313	0.912953
Rap1a	3	105727267	-0.00142241	0.557976	0.559398
Atp5f1	3	105942698	0.151654	0.249534	0.0978794
Wdr77	3	105959369	0.0230703	0.116345	0.0932746
Cept1	3	106502260	-0.0379479	0.497335	0.535283
4933421E11Rik	3	106684987	0.630846	0.0260262	-0.60482
Hbxip	3	107278858	0.470562	0.10952	-0.361043
Rbm15	3	107326110	-0.365113	0.0623755	0.427488
Fam40a	3	107612532	-0.149127	-0.110783	0.0383444
4933431E20Rik	3	107888850	3.86894	3.86763	-0.0013167
Gstm5	3	107895821	1.10644	1.59249	0.48605
Gstm1	3	108012255	0.27521	0.636113	0.360903
Gstm4	3	108040408	0.20306	0.138522	-0.064538
Ampd2	3	108074062	-0.0739274	-0.0672111	0.00671625
Gnai3	3	108107280	0.0524816	0.104674	0.0521927
Cyb561d1	3	108195687	0.0477819	-0.345926	-0.393708
Atxn7l2	3	108202222	-0.517116	-0.275705	0.241411
Psma5	3	108256926	0.832228	0.563907	-0.268321
Sort1	3	108284091	0.354753	0.645546	0.290793
Psrc1	3	108383839	0.291204	0.390341	0.0991368
Celsr2	3	108390851	0.104071	-0.467126	-0.571197
Sars	3	108424865	0.103976	-0.137865	-0.241841
Tmem167b	3	108556425	-0.257729	0.0481982	0.305927
Taf13	3	108571698	-0.141041	-0.5308	-0.389759
Wdr47	3	108591279	-0.52073	-0.638904	-0.118174
Clcc1	3	108653913	-0.0683217	-0.024765	0.0435567
Gpsm2	3	108678638	0.367309	0.107962	-0.259347
Stxbp3a	3	108793176	-0.314788	0.197569	0.512358
Prpf38b	3	108902667	0.142445	-0.172532	-0.314977
Fam102b	3	108970997	-1.00993	-0.635116	0.374818
Slc25a24	3	109123149	-0.0169477	-0.0339313	-0.0169835
Vav3	3	109340653	-0.0885739	-0.0567522	0.0318217
Prmt6	3	110246109	0.0131264	0.28403	0.270904
Rnpc3	3	113605067	-0.754776	-0.322824	0.431952
Dph5	3	115888165	-0.48839	-0.708584	-0.220194
Slc30a7	3	115938973	0.0615873	0.056313	-0.0052743
Extl2	3	116007462	0.222288	0.411397	0.189109
Cdc14a	3	116272553	0.614129	0.406992	-0.207137
Rtcd1	3	116488963	0.775174	0.87558	0.100406
Dbt	3	116513070	0.11081	0.231863	0.121053
Lrrc39	3	116562973	-0.543839	-0.272937	0.270902
Ccdc76	3	116581093	-0.563039	-0.405393	0.157646
Sass6	3	116595008	-0.517116	-0.235488	0.281628
Hiat1	3	116631164	0.0149312	0.286987	0.272056
Slc35a3	3	116669469	-0.0885739	-0.250769	-0.162195
Agl	3	116739999	-0.403943	-0.0728955	0.331048
Frrs1	3	116878227	0.537912	0.56759	0.0296781
Snx7	3	117781497	-0.247401	-0.205775	0.0416265
Ptbp2	3	119718742	0.084909	-0.137999	-0.222908
Rwdd3	3	121155400	-0.160805	-0.691341	-0.530536
Alg14	3	121291817	-0.227773	-0.489068	-0.261295
Cnn3	3	121426541	-0.312742	-0.207488	0.105254
Slc44a3	3	121459529	1.04005	0.204661	-0.835393
F3	3	121723537	-0.332439	-0.296973	0.0354667
Abcd3	3	121758909	0.470461	0.213735	-0.256726
Arhgap29	3	121953229	0.496919	0.540101	0.0431824
Gclm	3	122245557	0.505674	0.885228	0.379554
Dnttip2	3	122274414	-0.110879	0.0748239	0.185703
Bcar3	3	122419780	-0.360868	0.0833387	0.444206
Fnbp1l	3	122538719	0.176791	-0.0339904	-0.210782
Pde5a	3	122729158	-0.22729	0.242999	0.470289
1810037I17Rik	3	122924362	1.35623	1.19001	-0.166211
Usp53	3	122933601	-0.774913	-0.653082	0.121831
Synpo2	3	123076519	-0.452986	0.812212	1.2652
Sec24d	3	123267496	0.223285	0.49125	0.267965
Mettl14	3	123364645	0.122516	-0.0504479	-0.172964
Ugt8a	3	125865359	1.21581	0.15338	-1.06243
Camk2d	3	126596302	1.62502	0.880004	-0.745013
Ank2	3	126921607	0.313274	-0.0684109	-0.381685
Larp7	3	127536954	0.239014	0.36379	0.124776
4930422G04Rik	3	127553489	0.0849085	0.0615759	-0.0233326
Ap1ar	3	127807264	-1.04758	-0.477386	0.570191
Pitx2	3	129199878	0.891279	0.428757	-0.462523
Elovl6	3	129532386	-0.450607	-0.18771	0.262897
Gar1	3	129824912	-0.131393	-0.0690122	0.0623808
Pla2g12a	3	129878622	0.888051	0.899334	0.0112831
Casp6	3	129901425	0.312295	-0.0964084	-0.408703
Sec24b	3	129982759	-0.209459	0.00398827	0.213448
Ostc	3	130695921	-0.33168	-0.342475	-0.0107956
Rpl34	3	130726831	-0.48678	-0.691042	-0.204262
Lef1	3	131110471	-0.412343	-0.816872	-0.404529
Hadh	3	131233419	-0.138212	-0.0528932	0.085319
Sgms2	3	131318985	-0.594341	-0.417777	0.176565
Papss1	3	131564768	0.304784	0.337111	0.0323272
Aimp1	3	132660498	-0.133525	0.137744	0.27127
Npnt	3	132881745	0.513694	0.475308	-0.0383859
Gstcd	3	132981753	0.090117	0.505995	0.415878
Ppa2	3	133310110	0.270805	0.230196	-0.0406089
Tet2	3	133463679	-0.663552	-0.187018	0.476535
Cenpe	3	135212563	-0.279818	-0.185343	0.0944748
Cisd2	3	135406412	0.0252457	0.441862	0.416616
Ube2d3	3	135438297	0.119983	0.0857825	-0.0342007
Manba	3	135485611	-1.32453	-0.430376	0.894152
Nfkb1	3	135584655	0.356167	0.14516	-0.211007
Slc39a8	3	135825279	-0.153425	-0.238574	-0.0851486
Ppp3ca	3	136670124	0.45109	0.288202	-0.162888
Ddit4l	3	137621612	-0.186811	0.196803	0.383614
H2afz	3	137864487	0.0856833	-0.0503483	-0.136032
Dnajb14	3	137867675	-0.210588	-0.0242629	0.186325
Lamtor3	3	137918526	0.0567708	-0.303218	-0.359989
Mttp	3	138089855	1.02618	-0.39008	-1.41626
Rg9mtd2	3	138143448	0.0924487	0.303754	0.211306
Adh5	3	138443093	-0.0958328	-0.12187	-0.0260372
Metap1	3	138458960	-0.0772743	-0.0657153	0.011559
Eif4e	3	138526191	-0.00318265	0.313037	0.31622
Tspan5	3	138742195	1.08454	0.133338	-0.951198
Rap1gds1	3	138925906	0.206965	0.327446	0.120481
Pdlim5	3	142239586	-0.208868	-0.357566	-0.148698
Gbp7	3	142530338	2.62502	1.91588	-0.709136
Gbp3	3	142560052	0.364378	0.17328	-0.191098
Gbp2	3	142620602	-0.472648	-0.838124	-0.365477
Ccbl2	3	142701051	-0.110098	-0.0606382	0.0494597
Gtf2b	3	142765226	0.387358	0.235557	-0.151801
Pkn2	3	142790902	-0.0498056	-0.188804	-0.138999
Lmo4	3	144188530	-0.0379477	-0.296653	-0.258705
Hs2st1	3	144431103	-0.162168	-0.140856	0.0213122
2015-09-01	3	144570304	-0.390886	-0.299347	0.0915394
Sh3glb1	3	144688844	-0.216796	0.268597	0.485393
Gm16233	3	144947561	0.580962	0.343205	-0.237757
Odf2l	3	145118589	-0.201138	-0.0650277	0.13611
Znhit6	3	145576208	-0.153829	0.0137897	0.167618
Cyr61	3	145646971	-0.000305176	-0.0535965	-0.0532913
Ddah1	3	145758675	0.200898	0.22211	0.0212121
Bcl10	3	145924378	-0.0694432	0.122004	0.191447
2410004B18Rik	3	145938014	0.555732	-0.289243	-0.844974
Syde2	3	145987870	-0.49738	-0.47475	0.0226302
Mcoln3	3	146117459	-0.243267	-0.759157	-0.51589
Ssx2ip	3	146404642	0.194415	-0.156531	-0.350946
Ctbs	3	146450470	1.37709	0.794725	-0.582364
Gng5	3	146499834	-0.253521	-0.194091	0.0594297
Rpf1	3	146506348	-0.123678	0.0111527	0.13483
Prkacb	3	146729579	0.244729	0.17885	-0.0658793
Gm10288	3	146838775	5.4182	5.92112	0.502922
Lphn2	3	148815586	-0.193098	-0.263383	-0.0702848
Gipc2	3	152093533	0.45109	-0.0553844	-0.506474
Dnajb4	3	152178511	0.27521	-0.713037	-0.988247
Fubp1	3	152210458	0.158882	0.148348	-0.0105343
Fam73a	3	152273459	-0.502173	-0.660753	-0.15858
Usp33	3	152346478	-0.448184	-0.28638	0.161804
Zzz3	3	152395473	0.264172	0.268227	0.00405502
Pigk	3	152714100	-0.0939822	-0.303019	-0.209036
Rabggtb	3	153907289	-0.229133	-0.155163	0.0739694
Acadm	3	153922357	0.0489879	0.340179	0.291191
Fpgt	3	155084921	0.614129	0.491805	-0.122324
Zranb2	3	157534160	-0.0898495	0.0129027	0.102752
Cth	3	157894248	-1.14031	-1.5619	-0.421591
Ankrd13c	3	157947414	-0.298337	-0.240084	0.0582538
Srsf11	3	158010473	0.00599527	0.264024	0.258029
Lrrc40	3	158036662	-0.119336	-0.0781279	0.0412083
Depdc1a	3	159495433	0.821454	0.960736	0.139282
Wls	3	159839737	0.404996	0.684526	0.27953
Tmem68	4	3549041	1.56109	1.56385	0.0027556
Tgs1	4	3574875	0.554791	0.338684	-0.216108
Lyn	4	3678115	-0.820356	0.0696697	0.890026
Rps20	4	3831334	0.0859232	0.204624	0.118701
Plag1	4	3900996	0.220364	-0.33472	-0.555084
Chchd7	4	3938888	0.207165	-0.0965979	-0.303762
Impad1	4	4762484	1.15337	1.27249	0.119117
Nsmaf	4	6396207	-0.0379477	0.302655	0.340603
Rab2a	4	8535644	0.199837	0.236645	0.036808
Chd7	4	8690406	-0.0575762	-0.242082	-0.184506
Clvs1	4	9269293	1.01096	0.39137	-0.619592
Asph	4	9448069	-0.0474501	-0.0691934	-0.0217433
Gdf6	4	9844372	-2.97655	-0.0787935	2.89775
2610301B20Rik	4	10874498	0.0249395	0.419627	0.394688
Plekhf2	4	10988662	-0.301306	0.0919795	0.393286
2310030N02Rik	4	11051045	-0.00757408	-0.0392647	-0.0316906
Trp53inp1	4	11156431	-0.505107	-0.176939	0.328169
Ccne2	4	11191351	-0.152914	0.19564	0.348554
Ints8	4	11199158	0.276657	0.156286	-0.12037
Dpy19l4	4	11261315	0.272981	0.171551	-0.10143
Esrp1	4	11331933	-0.106529	-0.180893	-0.0743647
1110037F02Rik	4	11485958	-0.170703	-0.405049	-0.234346
Rad54b	4	11558920	0.312151	0.176464	-0.135687
Fsbp	4	11579665	1.45238	1.17373	-0.278648
Gem	4	11704457	3.82003	6.18955	2.36952
Pdp1	4	11958184	-0.614449	-0.172531	0.441918
Tmem67	4	12039355	1.03605	0.228216	-0.807837
C430048L16Rik	4	12089439	0.0689671	0.53585	0.466883
Fam92a	4	12153409	-0.85611	-0.737884	0.118226
Gm11818	4	12906838	0.567773	0.356664	-0.211109
Otud6b	4	14809498	-0.237654	-0.146181	0.0914731
Tmem55a	4	14864076	0.186053	0.176539	-0.00951386
Tmem64	4	15265831	0.289217	0.314373	0.025156
Decr1	4	15917240	-0.384599	-0.0588608	0.325738
Nbn	4	15957925	-0.349892	0.137433	0.487324
Osgin2	4	15997121	0.0977073	0.223769	0.126062
Ripk2	4	16122733	0.635242	0.230623	-0.404619
Cpne3	4	19519254	-0.410561	-0.429793	-0.0192318
Wwp1	4	19608303	0.21436	0.305211	0.0908508
Ggh	4	20042052	-0.446228	-1.17132	-0.725093
Ccnc	4	21727701	0.134786	0.131847	-0.00293875
2610029I01Rik	4	21757382	0.41081	0.0431972	-0.367613
Usp45	4	21767156	0.663612	0.40513	-0.258482
Sfrs18	4	21847583	0.25237	0.0704803	-0.18189
Coq3	4	21879673	-0.656641	-0.531358	0.125283
6230409E13Rik	4	21931329	-0.0659623	0.142182	0.208144
Fbxl4	4	22357543	-0.144863	0.241755	0.386618
Mms22l	4	24496451	-0.172878	0.0384827	0.21136
Ndufaf4	4	24898083	0.627633	0.430522	-0.197111
1810074P20Rik	4	25248600	0.0238914	0.244042	0.220151
Fut9	4	25609332	1.73464	0.709927	-1.02471
Manea	4	26324506	-0.287726	0.0605845	0.348311
Map3k7	4	31964097	0.200212	0.19289	-0.00732183
Bach2	4	32238804	-0.957028	-0.0489798	0.908048
Casp8ap2	4	32615451	0.329956	-0.0650277	-0.394983
Mdn1	4	32657119	-0.02982	-0.0951591	-0.0653391
Lyrm2	4	32800253	-0.245543	-0.605755	-0.360211
Ankrd6	4	32804035	0.487143	-0.0923762	-0.579519
Rragd	4	32983037	0.220786	0.129161	-0.0916247
Ube2j1	4	33031416	0.503513	0.129829	-0.373683
Pm20d2	4	33174230	0.894938	1.25619	0.361253
Srsf12	4	33208991	2.86894	1.20466	-1.66428
Pnrc1	4	33245423	0.443179	0.728075	0.284896
Rngtt	4	33310311	0.217309	0.337971	0.120662
Akirin2	4	34550937	-0.0760164	-0.166222	-0.0902057
Orc3	4	34570796	-0.251027	-0.427403	-0.176376
Rars2	4	34614957	-0.359876	-0.125852	0.234024
Slc35a1	4	34663257	0.0525641	-0.151568	-0.204132
Mob3b	4	34949074	1.51565	1.29175	-0.223904
3110043O21Rik	4	35191285	0.635242	0.375773	-0.259469
Aco1	4	40143081	-0.0844579	0.0181813	0.102639
Ddx58	4	40203773	0.884516	0.696061	-0.188455
Topors	4	40259601	0.134005	0.0672116	-0.066793
2010003O02Rik	4	40269569	0.086041	0.133572	0.0475311
Ndufb6	4	40270591	0.333308	0.32425	-0.00905752
Aptx	4	40682382	-0.185174	-0.0514908	0.133683
Dnaja1	4	40722150	-0.683398	-1.04565	-0.362255
Smu1	4	40736542	0.0815964	0.151649	0.0700531
B4galt1	4	40804602	-0.306113	-0.644213	-0.338099
Chmp5	4	40948407	0.0916648	0.0886707	-0.00299406
Nfx1	4	40970906	0.342847	0.175724	-0.167124
Nol6	4	41114427	0.18912	0.0958223	-0.093298
Ube2r2	4	41135743	0.176903	-0.0137291	-0.190632
Ubap2	4	41194313	-0.0507956	-0.0636172	-0.0128217
2310028H24Rik	4	41517691	-0.885945	0.11421	1.00015
Cntfr	4	41657498	0.299087	0.196803	-0.102284
Dnajb5	4	42949814	-0.111948	-0.309261	-0.197313
1700022I11Rik	4	42969946	0.959122	0.809189	-0.149933
Vcp	4	42979963	0.651045	0.569479	-0.0815659
Fancg	4	43002343	-0.673184	-0.96558	-0.292396
Pigo	4	43017635	0.0716763	0.0641651	-0.00751114
Stoml2	4	43027690	-0.137179	-0.0844703	0.0527086
B230312A22Rik	4	43032414	0.443921	-0.00364089	-0.447562
Unc13b	4	43058953	0.17803	-0.469899	-0.647929
Rusc2	4	43381979	0.212595	-0.146464	-0.359059
Tesk1	4	43441939	0.162517	-0.0530047	-0.215521
Cd72	4	43446462	0.0679855	-0.172204	-0.240189
Ccdc107	4	43492900	0.969176	0.786531	-0.182646
E130306D19Rik	4	43496142	1.07168	-0.201536	-1.27321
Tpm2	4	43514711	0.547014	-0.454302	-1.00132
Tln1	4	43531519	0.100208	0.0137229	-0.0864849
Creb3	4	43562332	-0.0290146	-0.256417	-0.227402
Gba2	4	43566928	-0.667836	-0.683681	-0.0158448
Rgp1	4	43578715	0.193999	0.172498	-0.0215006
Msmp	4	43583216	0.346716	0.015183	-0.331533
Npr2	4	43631935	-0.289487	0.201743	0.49123
Hint2	4	43654227	0.0224242	-0.235407	-0.257832
4930412F15Rik	4	43659622	9.18014	8.71116	-0.468981
Reck	4	43875530	-1.35988	-0.454302	0.905574
Glipr2	4	43957401	0.797744	0.907818	0.110074
Clta	4	44004452	-0.123058	-0.138801	-0.0157428
[truncated: 8,613 more rows]

## Sheet: Day4  S1.7
Probe	Chromosome	Start	Day4_Nons Xi-Xa	Day4_Smarcc1.7 Xi-Xa	FC (Smarc-Nons)
Mrpl15	1	4773206	-0.719416	-0.382711	0.336705
Lypla1	1	4807788	0.471413	0.598387	0.126975
Tcea1	1	4857814	0.55726	0.725352	0.168093
Atp6v1h	1	5083173	-0.691067	-0.417575	0.273492
Rb1cc1	1	6206197	0.089952	-0.345334	-0.435286
Pcmtd1	1	7088920	0.491414	0.544385	0.0529718
Rrs1	1	9545408	0.378554	0.293012	-0.0855427
Mybl1	1	9667415	-0.221064	0.0768213	0.297885
Vcpip1	1	9718622	-0.114924	-0.0882139	0.0267105
Sgk3	1	9798130	0.00123739	0.00895023	0.00771284
Gm10567	1	9960171	1.43101	2.03915	0.608138
Cops5	1	10024602	-0.0673008	-0.0430703	0.0242305
Cspp1	1	10038218	0.519473	0.029006	-0.490467
Arfgef1	1	10137571	0.652581	0.60289	-0.0496917
Prex2	1	10993465	3.10305	2.49846	-0.604583
Sulf1	1	12692430	0.101406	0.130043	0.0286369
Slco5a1	1	12866549	1.33862	1.2764	-0.062218
Prdm14	1	13113457	0.110142	0.555529	0.445387
Ncoa2	1	13139105	0.513958	0.342448	-0.17151
Tram1	1	13564702	-0.183654	-0.330644	-0.14699
Lactb2	1	13624845	-0.369925	-0.276726	0.0931983
Xkr9	1	13668771	-5.14085	-2.75756	2.38329
Msc	1	14753346	-1.53027	-0.890947	0.639326
Gm9947	1	14755454	-1.4138	-0.268278	1.14552
Terf1	1	15805658	-0.253818	-0.0557699	0.198048
Rpl7	1	16101295	-0.194629	-0.242928	-0.0482998
Rdh10	1	16105774	-0.0410695	-0.355206	-0.314136
Stau2	1	16228674	0.331038	0.084954	-0.246084
Ube2w	1	16569782	0.0320723	0.254516	0.222443
Tceb1	1	16642766	-0.284341	0.200431	0.484772
Tmem70	1	16665207	0.765823	0.665555	-0.100268
Jph1	1	16994938	-0.265351	-0.204775	0.0605764
Mcm3	1	20802974	-0.0572824	-0.0158024	0.0414801
Tram2	1	20996296	0.854027	1.26154	0.407516
Tmem14a	1	21218575	0.261451	2.45419	2.19274
Gsta3	1	21240589	1.86311	3.33986	1.47675
Ogfrl1	1	23366424	0.0600767	-0.0152972	-0.0753739
B3gat2	1	23761753	0.964291	0.402658	-0.561634
Smap1	1	23844846	0.389608	0.335402	-0.0542059
1110058L19Rik	1	23995939	-0.670741	-0.86774	-0.196999
Fam135a	1	24010758	-0.184415	0.28646	0.470876
Lmbrd1	1	24678544	-0.358534	0.205275	0.563809
Phf3	1	30802342	-0.523781	-0.326363	0.197418
Ptp4a1	1	30940303	2.64443	2.40765	-0.236782
Prim2	1	33453811	0.233963	0.0267668	-0.207196
Rab23	1	33719882	0.585196	0.483856	-0.101339
Bag2	1	33745484	-1.71583	-2.95452	-1.2387
Zfp451	1	33760472	0.0255632	-0.110875	-0.136438
Dst	1	34011825	0.38569	0.470503	0.0848131
Ccdc115	1	34436671	0.644296	0.236958	-0.407339
Imp4	1	34439851	0.229133	0.351325	0.122192
Ptpn18	1	34459746	-2.94177	-2.52462	0.417153
Cfc1	1	34535648	0.140436	0.617687	0.477251
Prss40	1	34543975	-0.690294	1.01607	1.70636
C230030N03Rik	1	34678188	0.492571	1.06187	0.5693
Arhgef4	1	34721924	0.405635	-0.0651858	-0.470821
Fam168b	1	34813219	-0.0877166	-0.00937366	0.0783429
Plekhb2	1	34849976	0.20862	0.158732	-0.0498877
Hs6st1	1	36068400	0.209005	0.259944	0.0509396
Uggt1	1	36141530	0.0518756	0.0536504	0.00177479
Kansl3	1	36335730	-0.259381	-0.139203	0.120178
Lman2l	1	36422065	-0.0516396	-0.0558121	-0.00417256
Cnnm4	1	36471620	0.501402	0.284263	-0.217139
Cnnm3	1	36511867	-0.348389	-0.378702	-0.0303125
Ankrd39	1	36538173	0.418472	1.10626	0.687792
Sema4c	1	36548642	0.200977	-0.0492444	-0.250222
Fam178b	1	36562694	0.020298	-0.509286	-0.529584
Cox5b	1	36691487	0.748748	0.766191	0.0174427
Actr1b	1	36699202	-0.299701	0.163847	0.463547
Zap70	1	36761861	-0.0735328	-0.433337	-0.359804
Tmem131	1	36792191	-0.0989637	-0.313972	-0.215008
Cnga3	1	37218336	4.72711	3.32866	-1.39846
Inpp4a	1	37299865	-1.38802	-0.685989	0.702035
6330578E17Rik	1	37417084	0.194247	0.0763512	-0.117896
Mrpl30	1	37890477	-0.151885	-0.247288	-0.0954032
Txndc9	1	37983867	-0.129195	0.137714	0.266909
Eif5b	1	37998010	-0.0952423	-0.42623	-0.330988
Rev1	1	38052787	-0.207828	-0.0527718	0.155056
Aff3	1	38177326	0.369827	0.054781	-0.315047
Chst10	1	38863877	-0.612399	-1.08186	-0.469466
Pdcl3	1	38987814	-0.234545	-0.0220866	0.212459
D1Bwg0212e	1	39534992	0.542204	0.0847888	-0.457415
Gm15832	1	39547570	0.214778	1.0448	0.830019
Rnf149	1	39551296	-0.0639248	0.454188	0.518113
Map4k4	1	39900913	0.62571	0.556027	-0.0696836
Il1r1	1	40225080	0.241103	2.26154	2.02044
Mrps9	1	42851233	-0.308798	-0.51535	-0.206552
Tgfbrap1	1	43047269	-0.600849	-0.410882	0.189967
AI597479	1	43098710	-0.201054	-0.0331116	0.167943
Nck2	1	43445751	0.292942	0.350352	0.0574107
Uxs1	1	43746966	0.0525804	0.0676761	0.0150957
Tpp2	1	43934002	-0.149343	-0.510202	-0.360859
1700029F09Rik	1	44086613	-0.0452576	0.404945	0.450202
Kdelc1	1	44091463	-0.0873246	0.0289493	0.116274
Bivm	1	44118957	0.516561	0.971105	0.454545
Ercc5	1	44147847	0.205697	-0.0410438	-0.246741
Wdr75	1	45795166	0.0639973	0.0500746	-0.0139227
Slc40a1	1	45908070	-0.133265	0.0572982	0.190563
Slc39a10	1	46807544	0.470252	0.463003	-0.00724888
Obfc2a	1	51469498	0.869134	0.00793219	-0.861202
Myo1b	1	51749765	-0.226063	-0.104008	0.122056
Stat4	1	51987148	0.704075	0.493716	-0.210358
Stat1	1	52119438	0.253049	-0.117599	-0.370647
Gls	1	52163448	-0.147417	-0.273379	-0.125962
Nab1	1	52457294	0.0785873	0.160992	0.0824044
Tmem194b	1	52630705	-1.09495	-0.485439	0.609508
Inpp1	1	52789413	1.3198	1.76735	0.447551
Hibch	1	52845013	-0.255757	0.0561886	0.311946
1700019D03Rik	1	52922324	4.59969	3.91255	-0.687133
Pms1	1	53189187	-0.626703	-0.0684085	0.558295
Ormdl1	1	53297095	0.0135238	0.673969	0.660445
Osgepl1	1	53313624	-0.304198	0.141479	0.445676
Asnsd1	1	53325507	0.673193	0.746594	0.0734014
Stk17b	1	53755506	-0.260557	-0.0801487	0.180408
Hecw2	1	53806882	-0.3966	-0.451561	-0.0549617
Gtf3c3	1	54397581	-0.265317	-0.336846	-0.0715294
Pgap1	1	54473000	0.034399	-0.644376	-0.678775
Sf3b1	1	54985169	-0.14623	-0.0299597	0.11627
Coq10b	1	55052770	0.620346	0.122817	-0.49753
Hspd1	1	55077835	-0.51537	-0.404339	0.111032
Hspe1	1	55088132	0.481257	0.614682	0.133425
Mob4	1	55131231	-0.460174	-0.611206	-0.151032
Mars2	1	55237177	-0.624899	-0.293911	0.330989
1700066M21Rik	1	57377620	-0.924415	-0.130774	0.793641
1110034B05Rik	1	57388237	-0.109493	0.265154	0.374647
9430016H08Rik	1	57406328	0.176023	0.484562	0.308539
Kctd18	1	57955101	0.416083	0.315465	-0.100618
Sgol2	1	57995971	0.592598	0.406883	-0.185716
Aox3	1	58113130	-0.776201	0.0987074	0.874909
Aox4	1	58210397	-0.17526	-0.23031	-0.0550499
Bzw1	1	58393136	-0.223543	-0.0670309	0.156512
Clk1	1	58410189	-0.474821	-0.297884	0.176936
Ppil3	1	58430994	-0.328597	-0.252081	0.0765157
Nif3l1	1	58445151	0.213089	0.182887	-0.0302019
Orc2	1	58462771	0.339808	0.275439	-0.0643687
Fam126b	1	58522806	-0.165752	-0.592265	-0.426513
Ndufb3	1	58586384	-0.374658	-0.182174	0.192484
Trak2	1	58900449	-0.11857	-0.12821	-0.00963926
Tmem237	1	59100594	0.0248699	0.0301619	0.00529194
Mpp4	1	59120936	-0.046597	-0.00678587	0.0398111
Als2	1	59162926	0.0661974	-0.0841098	-0.150307
Fzd7	1	59482147	-0.0102825	0.0819817	0.0922642
Gm973	1	59516264	0.402566	0.762311	0.359744
Nop58	1	59685006	-0.217389	-0.250505	-0.0331154
Bmpr2	1	59764279	-0.616293	0.243621	0.859914
Fam117b	1	59913006	-0.142339	-0.0545845	0.0877547
Wdr12	1	60076868	-0.0308213	0.0623937	0.093215
Nbeal1	1	60180599	-0.366444	0.104557	0.471001
Cyp20a1	1	60343323	0.718553	0.603529	-0.115024
Abi2	1	60409619	-0.213015	-0.447965	-0.23495
Raph1	1	60483236	0.191062	-0.113701	-0.304763
Nrp2	1	62703285	-2.07797	-1.73251	0.345459
Ino80d	1	62958418	0.0945277	0.0484915	-0.0460362
Gm11602	1	63114471	-0.234489	-0.367214	-0.132726
Ndufs1	1	63143596	-0.401278	-0.360456	0.0408211
Eef1b2	1	63176825	-0.183511	-0.165693	0.0178175
Gm11607	1	63200313	0.079701	-0.0877056	-0.167407
Zdbf2	1	63273265	-0.106204	-0.44576	-0.339556
Adam23	1	63445891	2.07651	1.81833	-0.258185
Fastkd2	1	63730614	-0.345879	0.0892901	0.435169
Klf7	1	64029447	0.193484	0.569665	0.376181
Creb1	1	64532804	0.224399	0.245668	0.0212688
Mettl21a	1	64606473	0.709656	0.846506	0.13685
2810408I11Rik	1	64679871	0.727958	0.239594	-0.488364
Ccnyl1	1	64690455	0.0471325	-0.157085	-0.204218
Fzd5	1	64730560	-0.0694659	-0.545812	-0.476346
Plekhm3	1	64785983	0.122518	0.500982	0.378464
D630023F18Rik	1	65100619	0.201841	0.458292	0.256451
Idh1	1	65158616	-0.0799422	-0.385091	-0.305149
Pikfyve	1	65186750	-0.28885	-0.732225	-0.443375
Mtap2	1	66175273	-0.0655746	-0.918045	-0.852471
Rpe	1	66700831	-0.336377	-0.812939	-0.476562
Acadl	1	66830839	-0.0528641	-0.0984569	-0.0455928
Lancl1	1	67000517	-0.240598	-0.20251	0.0380874
Bard1	1	71027498	-0.96946	-0.798085	0.171375
Atic	1	71557150	-0.267852	-0.418352	-0.1505
Fn1	1	71585523	-0.660263	-0.341499	0.318764
Mreg	1	72159233	0.6656	0.778025	0.112425
Pecr	1	72259167	2.39486	2.34431	-0.0505464
Xrcc5	1	72307421	0.130483	0.12973	-0.0007534
Smarcal1	1	72583251	-0.0503011	-0.221922	-0.171621
Rpl37a	1	72711260	0.212955	0.210831	-0.00212478
Igfbp2	1	72824503	-0.0375271	-0.267924	-0.230397
Igfbp5	1	72857932	1.3801	0.476908	-0.903188
Tns1	1	73910231	0.380634	0.152101	-0.228534
Arpc2	1	74236497	-0.0578427	-0.0915394	-0.0336967
Aamp	1	74279840	-0.261862	-0.205801	0.0560608
Pnkd	1	74284930	0.579006	-0.050921	-0.629927
Tmbim1	1	74288247	0.700736	-0.0538123	-0.754549
Ctdsp1	1	74391509	-0.13618	0.262371	0.398551
Usp37	1	74435510	-0.0388527	0.191437	0.230289
Rqcd1	1	74506058	-0.306633	-0.233253	0.0733805
Plcd4	1	74542888	0.672736	0.893073	0.220336
Zfp142	1	74565127	0.221531	0.29756	0.0760288
Bcs1l	1	74588289	-0.397381	0.0517039	0.449085
Rnf25	1	74593748	-0.140581	0.299214	0.439795
Stk36	1	74601445	-1.26622	-1.72981	-0.463594
Ttll4	1	74661745	-0.76862	-0.524757	0.243862
Nhej1	1	74967139	0.495319	-0.0710683	-0.566387
1810031K17Rik	1	75134554	0.0516119	-0.756379	-0.807991
Fam134a	1	75142786	0.367736	-0.375397	-0.743133
Zfand2b	1	75168646	0.132168	0.0489316	-0.0832367
Abcb6	1	75171717	0.00843286	0.199375	0.190942
Atg9a	1	75180866	0.180336	0.429526	0.24919
Ankzf1	1	75192151	-0.235335	-0.29077	-0.0554347
Stk16	1	75210838	-0.0990405	-0.281266	-0.182226
Tuba4a	1	75214974	-0.48701	-0.543067	-0.056057
Dnajb2	1	75236465	-0.538524	-0.130774	0.40775
Ptprn	1	75247041	0.805003	-0.023859	-0.828862
Dnpep	1	75307896	-0.247842	-0.174213	0.0736289
Gmppa	1	75435930	-0.254987	-0.0146327	0.240355
Chpf	1	75474569	0.0772419	-0.183723	-0.260965
Obsl1	1	75479310	0.565989	0.552752	-0.0132372
Stk11ip	1	75521529	0.107791	0.424086	0.316295
Epha4	1	77367185	0.309706	-0.856058	-1.16576
Farsb	1	78417958	0.219372	-0.063437	-0.282809
Acsl3	1	78657825	-0.194653	0.0149674	0.20962
Utp14b	1	78658038	-0.352796	-0.393168	-0.0403729
Ap1s3	1	79606876	-0.409634	-0.306395	0.103239
Wdfy1	1	79702262	-0.302294	-0.510352	-0.208058
Mrpl44	1	79776018	-0.0735769	0.0706244	0.144201
Serpine2	1	79794197	-0.807229	-1.11542	-0.308189
Gm5529	1	79922536	1.36027	1.42004	0.0597651
Cul3	1	80264923	-0.0937133	-0.0823832	0.0113301
Rhbdd1	1	82316452	-0.286985	-0.353167	-0.0661812
Mff	1	82724890	0.289907	0.168314	-0.121594
Agfg1	1	82839483	-0.175625	-0.078794	0.0968308
Sphkap	1	83254139	-0.395282	-0.00678587	0.388496
Pid1	1	84036296	0.82333	1.20421	0.38088
Trip12	1	84721189	-0.0589848	-0.0167522	0.0422325
Fbxo36	1	84839841	1.24765	1.02969	-0.217955
Cab39	1	85793441	-0.0917792	-0.144372	-0.0525923
Itm2c	1	85894281	-0.669458	-0.86774	-0.198281
Psmd1	1	86064387	0.0171547	0.0571241	0.0399694
RP24-308M3.1	1	86133637	0.170243	0.076057	-0.0941858
Armc9	1	86154780	-0.164813	-0.0752795	0.0895338
B3gnt7	1	86303221	-0.158312	-0.150043	0.00826883
Ncl	1	86344719	-0.0871325	-0.152662	-0.0655298
Ptma	1	86526736	-0.968385	-0.943266	0.0251188
Cops7b	1	86582904	-0.0766459	-0.191829	-0.115183
Dis3l2	1	86703804	0.572152	0.371726	-0.200426
Eif4e2	1	87213914	0.155786	-0.0053854	-0.161171
Efhd1	1	87264363	0.454096	-0.0197431	-0.473839
Gigyf2	1	87326998	0.0628767	-0.189028	-0.251905
Ngef	1	87476834	0.165527	-0.0114753	-0.177002
Inpp5d	1	87620312	0.0119061	-0.0621505	-0.0740566
Atg16l1	1	87755870	0.0311298	-0.0797906	-0.11092
Dgkd	1	87853287	0.215881	-0.0217733	-0.237654
Usp40	1	87945121	-0.260581	-0.508692	-0.248112
Hjurp	1	88262471	-0.0825706	-0.223221	-0.14065
Arl4c	1	88673125	-0.435493	0.0492039	0.484697
Sh3bp4	1	89070415	-0.170005	-0.269526	-0.0995216
Agap1	1	89454811	-0.126	-0.34086	-0.214859
Gbx2	1	89927962	-0.341433	-0.376792	-0.0353594
D130058E05Rik	1	89930234	-0.744684	-0.163196	0.581488
Cxcr7	1	90203980	0.527028	-0.294273	-0.821301
Cops8	1	90603425	0.39065	0.386065	-0.00458479
Lrrfip1	1	90998727	-1.21673	-0.770731	0.445996
Rbm44	1	91145103	-1.32709	-1.81163	-0.484543
Ube2f	1	91250311	-0.481513	-0.142551	0.338961
Scly	1	91298338	-0.0855422	0.121289	0.206831
Ilkap	1	91375831	-0.0735331	-0.610096	-0.536563
Hes6	1	91411483	1.06322	0.540161	-0.52306
Traf3ip1	1	91494668	-0.215528	-0.420281	-0.204752
Asb1	1	91540565	-0.824128	-0.557706	0.266422
Hdac4	1	91932757	-0.0324626	-0.780087	-0.747624
Ndufa10	1	92439010	0.312359	0.451936	0.139577
Gpc1	1	92831645	-0.0125463	-0.240957	-0.228411
Dusp28	1	92906989	1.22903	1.97159	0.742557
Rnpepl1	1	92910783	-0.239391	0.102425	0.341815
Capn10	1	92934376	0.137424	-0.261359	-0.398783
Kif1a	1	93015456	-0.661381	-0.31922	0.342161
Sned1	1	93235841	-0.199038	0.467863	0.666901
Mterfd2	1	93299211	-0.24738	0.29909	0.546471
Pask	1	93308770	-0.177284	-0.0655904	0.111693
Ppp1r7	1	93342854	-0.122939	-0.0050149	0.117924
Hdlbp	1	93405940	0.0755386	0.0765705	0.00103187
2002-09-01	1	93478964	0.00741339	0.135321	0.127908
Farp2	1	93512079	0.467035	-0.163196	-0.630231
Stk25	1	93621902	0.0454569	0.098505	0.0530481
Bok	1	93685694	0.303537	0.819185	0.515648
Thap4	1	93705391	-0.669168	-0.790699	-0.121532
Atg4b	1	93751500	-0.415957	-0.193853	0.222105
Dtymk	1	93792576	-0.192077	-0.112031	0.0800457
Ing5	1	93803965	0.00689983	-0.357699	-0.364599
D2hgdh	1	93825240	-0.65956	-0.260835	0.398725
Fam174a	1	95313628	-0.36304	-0.799569	-0.436529
D1Ertd622e	1	97643903	-0.924415	1.02677	1.95118
Ppip5k2	1	97706048	-0.0238261	0.00335026	0.0271764
Gin1	1	97770172	-0.0947969	-0.375887	-0.28109
Pam	1	97795114	-0.545904	-1.3007	-0.754796
Rnf152	1	105276917	-1.02395	-1.42254	-0.39859
Pign	1	105518422	0.924275	0.317815	-0.60646
2310035C23Rik	1	105663861	0.0566173	-0.445977	-0.502594
Zcchc2	1	105990406	-0.555364	-0.1814	0.373963
Phlpp1	1	106171752	-0.244077	0.0167828	0.260859
Kdsr	1	106720410	-0.0986514	-0.451294	-0.352643
Vps4b	1	106764071	0.170368	-0.0782113	-0.248579
Dsel	1	111858702	0.284171	-0.653195	-0.937366
Tsn	1	118298517	-0.294547	-0.214097	0.0804501
Mki67ip	1	118321839	0.430225	0.369854	-0.0603714
Clasp1	1	118389058	-0.490409	-0.719706	-0.229297
Tfcp2l1	1	118627945	0.919319	1.13997	0.220648
Gli2	1	118834132	-1.15563	-1.00843	0.147207
Ralb	1	119470305	-0.310416	-0.0218399	0.288576
Epb4.1l5	1	119545033	-0.26963	0.0930009	0.362631
Ptpn4	1	119658044	0.196299	0.525741	0.329443
Tmem177	1	119907890	-0.0239511	-0.271867	-0.247916
Dbi	1	120113280	0.141439	-0.0724521	-0.213892
Steap3	1	120190757	2.77129	2.4034	-0.367886
Insig2	1	121304353	-0.0579345	-0.160522	-0.102587
Ccdc93	1	121431049	0.0986156	-0.115772	-0.214387
Ddx18	1	121553835	-0.503517	-0.585838	-0.0823212
Actr3	1	125392905	-0.0304298	0.21907	0.2495
Mgat5	1	127204986	0.434731	0.692348	0.257617
Ccnt2	1	127774164	-0.0355072	-0.262686	-0.227179
Rab3gap1	1	127868773	0.262648	0.0857177	-0.17693
Zranb3	1	127954184	-0.155408	-0.384531	-0.229123
R3hdm1	1	128103306	-0.0143521	0.348835	0.363187
Ubxn4	1	128244181	0.170096	0.13226	-0.0378365
Mcm6	1	128331591	-0.109599	-0.0202055	0.0893936
Dars	1	128363708	-0.534942	-0.609457	-0.0745144
Cd55	1	130439027	-0.435404	-0.374045	0.0613589
Pfkfb2	1	130689043	-0.54901	-0.321717	0.227292
Mapkapk2	1	131053704	-0.457367	-0.216082	0.241285
Dyrk3	1	131128441	-0.353259	-0.394748	-0.0414896
Eif2d	1	131153181	-0.229852	0.0989876	0.32884
Ikbke	1	131254343	1.52625	0.217149	-1.3091
Srgap2	1	131285251	0.796898	0.76443	-0.0324683
Fam72a	1	131527903	-0.014457	0.0374968	0.0519538
Slc26a9	1	131744022	0.68627	-0.452703	-1.13897
Pm20d1	1	131797381	0.347597	0.421022	0.0734248
Slc41a1	1	131827493	-0.0656486	-1.1786	-1.11295
Rab7l1	1	131867224	-0.171508	0.224321	0.395829
Nucks1	1	131910458	0.124672	0.168327	0.0436554
Slc45a3	1	131962967	0.600317	-0.375887	-0.976204
Elk4	1	132007607	-0.49483	0.438068	0.932898
Mfsd4	1	132022806	-0.130866	0.142244	0.27311
Cdk18	1	132113550	-0.452795	-0.458829	-0.00603415
Nuak2	1	132316126	-0.1869	0.186083	0.372983
Dstyk	1	132417453	-0.679487	-0.201164	0.478323
Rbbp5	1	132477367	-0.402423	-0.222602	0.179821
Tmem81	1	132506230	0.454096	0.695196	0.2411
Lrrn2	1	132880273	2.7395	2.34922	-0.39028
Mdm4	1	132989845	0.0688057	0.0433264	-0.0254793
Ppp1r15b	1	133131143	0.0720634	0.0263891	-0.0456743
Plekha6	1	133246097	-0.183333	0.156508	0.339841
Etnk2	1	133363572	0.140436	0.972319	0.831883
Sox13	1	133382303	0.417678	-0.0345597	-0.452238
Zc3h11a	1	133619871	-0.118483	-0.0614061	0.0570765
Zbed6	1	133619940	-0.145816	-0.0382681	0.107548
Atp2b4	1	133702674	-0.0845723	0.731195	0.815768
Btg2	1	134075170	-0.352138	-0.224107	0.128031
Ppfia4	1	134296783	-0.400384	-0.19548	0.204904
Tmem183a	1	134346097	0.331909	0.50524	0.173332
Cyb5r1	1	134405781	1.75706	2.15845	0.401388
Adipor1	1	134415378	-0.0824189	-0.0355759	0.0468431
Klhl12	1	134455531	-0.496926	-0.372505	0.124421
Rabif	1	134494660	-1.17094	-0.690202	0.480742
Kdm5b	1	134560171	-0.219159	-0.261221	-0.0420618
Ppp1r12b	1	134754658	-0.881347	-0.669933	0.211414
Ube2t	1	134962565	0.137685	0.0898252	-0.0478602
Ptpn7	1	135132725	0.776024	0.158732	-0.617292
Arl8a	1	135146824	-0.270689	0.215401	0.48609
Gm4204	1	135232045	4.90256	5.73959	0.837033
Elf3	1	135253574	0.583537	0.844327	0.26079
Rnpep	1	135262712	0.188085	0.210263	0.0221782
Timm17a	1	135301532	-0.0430446	0.282055	0.325099
Ipo9	1	135382312	-0.0980654	0.068584	0.166649
Nav1	1	135434580	-0.489002	-0.697265	-0.208263
Csrp1	1	135720061	-0.737449	-1.0478	-0.31035
Phlda3	1	135766119	0.552526	-0.0624681	-0.614994
Tnni1	1	135783065	0.413454	0.662775	0.249321
Lad1	1	135818598	-0.210463	-0.419968	-0.209505
Tmem9	1	136008219	0.187435	-0.322394	-0.50983
Kif21b	1	136131389	0.308018	0.284263	-0.0237553
5730559C18Rik	1	136213522	0.819552	1.04372	0.224172
Camsap2	1	136268123	-0.511911	-0.319102	0.192809
Ddx59	1	136415271	-0.631021	-0.971418	-0.340398
Kif14	1	136467958	-0.234726	-0.245369	-0.010643
Zfp281	1	136624901	-0.722884	-0.764647	-0.0417628
Nr5a2	1	136843584	0.231704	0.18117	-0.0505345
Nek7	1	138484714	-0.463619	-0.864601	-0.400981
Dennd1b	1	138963436	-0.918992	-0.915268	0.00372363
Zbtb41	1	139422383	-0.580476	0.196036	0.776512
Aspm	1	139454773	-0.0747166	-0.0601797	0.0145369
Cdc73	1	143598797	0.19406	0.316511	0.122451
Glrx2	1	143739029	-0.225282	0.0284243	0.253706
Trove2	1	143750790	0.178338	0.0731807	-0.105157
Uchl5	1	143777278	0.0102615	0.0705748	0.0603132
Ptgs2	1	150100124	1.22277	1.73172	0.508951
BC003331	1	150361305	-0.161563	0.288939	0.450502
Tpr	1	150392838	0.0359907	0.0454912	0.0095005
Ivns1abp	1	151344498	0.152419	-0.105971	-0.258389
1200016B10Rik	1	151367699	0.0178199	0.130016	0.112196
1190005F20Rik	1	151428648	0.29219	0.441804	0.149615
Rnf2	1	151469406	0.111335	0.687579	0.576244
Fam129a	1	151571186	1.03376	2.17665	1.14289
Edem3	1	151755374	0.130385	0.0313525	-0.0990329
1700025G04Rik	1	151884524	-0.761452	-0.417655	0.343796
Arpc5	1	152766542	0.354783	0.0424728	-0.31231
Smg7	1	152836996	0.0800705	-0.100613	-0.180683
Nmnat2	1	152955101	1.22706	1.47928	0.252223
Lamc2	1	153122756	-3.10487	-2.53131	0.573558
Lamc1	1	153218922	-0.294832	-0.47457	-0.179738
E330020D12Rik	1	153404827	5.97766	5.36108	-0.61658
Dhx9	1	153455758	-0.143223	-0.107178	0.0360451
Npl	1	153503016	-0.0823677	-0.277261	-0.194893
Glul	1	153899944	-0.776589	-0.846946	-0.0703573
Ier5	1	155096367	-0.388934	-0.85514	-0.466206
Stx6	1	155158703	-0.213644	-0.166934	0.0467095
Xpr1	1	155275701	0.410179	0.474947	0.0647678
Acbd6	1	155558120	-0.0601134	0.0371704	0.0972838
Qsox1	1	155778155	-0.374137	-0.130774	0.243363
Cep350	1	155844966	-0.490116	-0.315199	0.174917
Tor1aip2	1	156035403	-0.0197477	-0.122092	-0.102344
[truncated: 9,961 more rows]

## Sheet: Day5  S1.7
Probe	Chromosome	Start	Day5_Nons Xi-Xa	Day5_Smarcc1.7 Xi-Xa	FC (Smarc-Nons)
[truncated: 9,663 more rows]

[truncated: 2 more sheets: Day6  S1.7, Day7  S1.7]
