# Supplementary material for: BAF complex-mediated chromatin relaxation is required for establishment of X chromosome inactivation
Source: Nat Commun. 2022 Mar 29;13:1658. doi: 10.1038/s41467-022-29333-1 (PMC8964718; doi:10.1038/s41467-022-29333-1)
Supplement: Supplementary file 7 — Supplementary Data 4 [file 41467_2022_29333_MOESM7_ESM.xlsx]

## Sheet: Smarcc1 Experiment
Gene	Chromosome	Start	End	Strand	Day0	Day4_Nons	Day4_Smarcc1.6	Day4_Smarcc1.7	Day5_Nons	Day5_Smarcc1.6	Day5_Smarcc1.7	Day6-Nons	Day6-Smarcc1.6	Day6-Smarcc1.7	Day7_Nons	Day7_Smarcc1.6	Day7_Smarcc1.7
Xkr4	1	3205901	3671498	-	-4.63014	-1.50531	-2.53035	-1.85886	1.44059	-1.59986	-0.221716	2.3461	0.803338	1.53249	1.79571	1.21303	1.28781
Gm1992	1	3466587	3513553	+	-4.63014	-6.04963	-6.14178	-5.59582	-5.6887	-5.07379	-3.95868	-5.28972	-5.37103	-5.14307	-5.04279	-6.02643	-5.81839
Rp1	1	4343507	4360314	-	-4.63014	-6.04963	-6.14178	-5.44382	-3.95173	-5.07379	-3.95868	-3.13772	-5.37103	-4.99107	-5.04279	-6.02643	-5.81839
Sox17	1	4490928	4496413	-	-0.571241	0.687336	0.180148	0.200037	1.34595	-0.277931	0.280784	2.0911	0.453396	0.681354	1.9421	1.60939	1.99895
Mrpl15	1	4773206	4785739	-	7.11526	7.18785	7.28969	7.28983	6.97851	7.1713	7.18909	6.74759	7.26504	7.28476	6.49507	6.89189	6.70457
Lypla1	1	4807788	4886770	+	7.69804	7.39009	7.9342	7.95345	7.14915	7.61106	7.49367	6.77928	7.11971	6.95766	6.20987	6.35679	6.34099
Tcea1	1	4857814	4897909	+	6.83928	7.51851	7.8301	7.73313	7.2033	7.59416	7.52815	5.49437	5.76468	5.77546	6.49938	6.79335	6.44279
Gm6104	1	4879202	4880669	-	6.11806	1.75342	1.8682	1.96557	1.14981	1.88557	1.68517	3.8679	4.76823	4.68312	1.64837	1.68781	1.15379
Rgs20	1	4909576	5070285	-	-4.63014	-0.505309	-0.208417	-0.195892	-2.53669	-5.07379	-3.95868	-0.678289	-3.21903	-1.18372	-1.19035	-0.414997	0.00603444
Gm16041	1	4970857	4976820	+	-4.63014	-4.31266	-2.81985	-3.85886	-5.6887	-5.07379	-3.95868	-5.28972	-5.37103	-5.14307	-5.04279	-6.02643	-5.81839
Atp6v1h	1	5083173	5162549	+	6.44965	5.98157	6.14689	6.13973	5.83726	6.18281	6.05751	5.73572	5.93516	6.00328	5.93337	5.89995	5.82796
Oprk1	1	5588493	5606131	+	-4.63014	-2.89763	-3.66785	-5.59582	-1.72934	-2.59986	-3.95868	-1.33037	-4.21903	-4.99107	-2.56886	-1.6265	-4.66639
Npbwr1	1	5913707	5917398	-	-4.63014	-4.31266	-4.40481	-5.59582	-2.95173	-2.92179	-3.95868	-3.13772	-5.37103	-5.14307	-0.890791	-3.06707	-4.08143
Rb1cc1	1	6206197	6276648	+	5.91419	5.92693	6.23453	6.13077	6.21611	6.04616	6.17489	6.13433	6.02533	5.92705	6.43057	6.09352	6.10716
4732440D04Rik	1	6213293	6214590	-	-2.89317	-5.89763	-4.98978	-3.44382	-4.53669	-1.92179	-3.95868	-2.13772	-3.21903	-2.66914	-2.30583	-3.06707	-1.7595
4732440D04Rik	1	6214612	6215292	-	0.276755	0.189836	0.778407	-0.195892	0.507702	-0.336825	0.716883	0.76917	0.39568	0.563518	-0.0328103	0.335025	0.503534
Fam150a	1	6359331	6394731	+	-4.63014	-6.04963	-5.98978	-5.59582	-5.6887	-3.33683	-3.95868	-2.81579	-5.37103	-5.14307	-5.04279	-4.28947	-5.81839
St18	1	6487231	6860940	+	-4.47813	-1.5757	-1.40481	-3.44382	-5.6887	-2.33683	-3.80668	-5.28972	-5.37103	-4.99107	-5.04279	-5.87443	-5.66639
Pcmtd1	1	7088920	7173626	+	4.71662	5.39239	5.44381	5.55548	5.28588	5.11439	5.40034	4.76164	4.6186	4.35544	5.19136	4.60939	4.84239
Gm9826	1	7177739	7179037	+	-1.67078	0.00926379	0.27701	-0.0862677	0.74871	0.363615	0.280784	-2.13772	-2.0491	-4.99107	0.357136	0.234096	-0.380989
Sntg1	1	8361475	9299878	-	-1.89317	-0.990736	-1.34592	-0.858857	-2.53669	-2.92179	-3.95868	-5.28972	-5.21903	-5.14307	-5.04279	-6.02643	-5.81839
Rrs1	1	9545408	9547454	+	7.02072	7.02644	6.99161	6.91043	6.79226	6.86244	6.79509	6.77965	6.71356	6.53396	5.97726	6.18255	5.69116
Adhfe1	1	9547948	9577970	+	0.87942	-0.575699	-0.989777	-0.234366	-1.53669	-0.751862	-0.999324	-1.33037	-0.264833	-1.40611	-0.890791	-1.87443	-1.85904
2610203C22Rik	1	9560832	9631175	-	-2.47813	-2.5757	-3.40481	-1.85886	-5.6887	-3.92179	-3.95868	-4.13772	-4.21903	-5.14307	-3.89079	-3.87443	-3.66639
3110035E14Rik	1	9601199	9627143	+	-4.63014	-2.4382	-2.81985	-2.63646	-5.53669	-3.33683	-3.95868	-5.28972	-5.37103	-5.14307	-5.04279	-6.02643	-5.81839
Mybl1	1	9667415	9700209	-	5.32277	3.89679	4.76009	4.60739	4.14279	4.44235	4.38808	3.93106	4.1297	4.24015	4.03699	3.71803	4.21472
Vcpip1	1	9718622	9748382	-	5.84154	5.93289	6.03675	6.1146	6.22028	6.25874	6.28078	6.38339	6.28728	6.21838	6.09647	5.81644	5.86645
Sgk3	1	9798130	9902556	+	2.49915	4.19645	4.36337	4.39065	3.78974	4.72207	4.50166	3.68246	4.34321	3.84498	3.29903	3.18897	2.87664
Gm6195	1	9802194	9802553	-	5.83248	0.0331104	-0.563512	-0.0515023	-0.0131305	-0.277931	-1.48475	3.94176	3.73226	3.84182	0.535473	0.392358	0.399698
6030422M02Rik	1	9908638	9942085	+	2.18008	1.35976	1.71066	1.5896	0.785236	1.41806	0.893761	-0.23083	0.304532	0.652785	-1.30583	0.213034	0.166499
Gm10567	1	9960171	9962809	-	0.379849	0.972738	0.332151	0.55618	0.345951	0.537644	-2.80668	0.447242	0.453396	0.435194	0.601062	0.932926	1.28781
Ppp1r42	1	9968624	10009136	-	-4.63014	-4.89763	-3.98978	-4.44382	-5.6887	-5.07379	-3.95868	-5.28972	-5.37103	-5.14307	-5.04279	-4.28947	-5.66639
Gm15818	1	9982387	9992366	+	-4.63014	-6.04963	-6.14178	-5.59582	-5.6887	-5.07379	-3.95868	-5.28972	-5.37103	-5.14307	-5.04279	-6.02643	-5.81839
Cops5	1	10024602	10038127	-	7.55942	7.01095	7.11744	7.1009	7.18291	7.10819	7.19543	7.48296	7.36429	7.3999	7.05721	7.07083	6.82044
Cspp1	1	10038218	10136768	+	5.08602	4.26979	4.29099	4.12033	4.86312	4.72026	4.73635	4.87211	4.74387	4.90071	4.87574	4.70206	4.92139
Arfgef1	1	10137571	10232670	-	6.27006	5.49308	5.35729	5.56531	6.48012	5.71846	5.94654	6.79376	6.34893	6.24733	7.19534	6.59114	6.74591
Cpa6	1	10324720	10719945	-	-4.63014	-6.04963	-6.14178	-5.59582	-5.6887	-5.07379	-3.95868	-5.28972	-5.37103	-5.14307	-5.04279	-5.87443	-5.81839
Prex2	1	10993465	11303682	+	4.31953	4.66747	4.98248	4.88486	4.88747	4.79417	4.77075	4.25674	4.36968	3.93671	3.31378	3.56644	2.60973
A830018L16Rik	1	11414105	11975901	+	0.222308	0.146767	-0.289337	-0.017555	1.76709	0.0324088	-0.106239	1.2546	0.207235	1.11745	1.23849	0.169965	1.48336
AC102654.1	1	11414112	11537707	+	-2.47813	-1.25377	-2.98978	-2.85886	-0.25129	-1.75186	-3.80668	-0.552758	-1.63407	-0.598754	-0.568863	-1.23057	-0.308839
Sulf1	1	12692430	12860371	+	6.02867	6.44194	5.96986	6.14724	6.08536	6.1769	6.20455	5.69912	5.66208	5.3047	6.48859	5.74442	5.54793
Slco5a1	1	12866549	12991177	-	2.13658	1.44222	1.94096	2.00739	2.44059	2.36361	2.19332	2.92298	2.69386	2.75712	3.1699	3.15624	3.11824
Dppa5b	1	13062019	13062348	+	-0.670777	-1.31266	-0.989777	-1.27389	-3.53669	-1.33682	-1.22172	-5.28972	-5.37103	-5.14307	-5.04279	-3.06707	-5.66639
Prdm14	1	13113457	13127163	-	6.4695	2.80628	4.67289	4.41105	1.99469	3.4876	3.0513	-0.183524	2.00979	1.45187	-1.19035	0.853492	-0.142829
Ncoa2	1	13139105	13374083	-	5.93655	5.95217	6.30111	6.17181	5.96514	6.15369	6.21013	5.78858	5.86245	5.46734	5.81829	5.44975	5.60799
Tram1	1	13564702	13589864	-	6.96118	6.29774	6.37354	6.39932	6.54579	6.38313	6.38315	6.71129	6.49135	6.54469	6.71144	6.53151	6.49852
Lactb2	1	13624845	13660546	-	8.08101	5.79673	6.21693	6.20049	5.43125	5.54684	5.81537	5.5187	5.55493	5.70416	5.80531	5.91061	6.21243
Xkr9	1	13668771	13701723	+	2.85278	0.189836	2.54938	2.21439	-5.6887	0.936194	-3.95868	-5.28972	-2.41167	-3.40611	-5.04279	-3.28947	-5.66639
Eya1	1	14168954	14310200	-	1.16572	-0.405774	-1.08289	-0.44382	1.4175	-0.462356	0.441249	1.43214	-0.411675	-0.406109	0.809648	0.392358	0.63739
Msc	1	14753346	14755966	-	2.49915	3.12474	3.3344	3.13361	3.32439	2.64807	2.93479	2.43971	1.67579	1.59389	0.753065	0.740281	-0.0814284
Gm9947	1	14755454	14758373	+	0.379849	1.3503	1.80464	1.07974	1.5077	0.692922	0.837178	0.793017	0.102899	0.330857	-0.890791	-1.23057	-1.02253
Trpa1	1	14872648	14918862	-	0.566262	0.311826	-0.404814	-0.017555	1.67276	-0.221348	0.193321	2.14768	0.453396	0.709369	0.318662	0.335025	-0.7595
Gm10566	1	15268799	15269797	-	-0.571241	-2.7277	-2.98978	-3.44382	-2.95173	-5.07379	-2.22172	-0.279739	-0.0491045	0.218382	-2.56886	-4.28947	-1.7595
Kcnb2	1	15287259	15716367	+	-4.63014	-3.5757	-6.14178	-5.59582	-5.53669	-5.07379	-3.95868	-5.13772	-2.8971	-5.14307	-3.89079	-4.28947	-5.66639
Terf1	1	15805658	15843428	+	6.80727	6.37354	6.73665	6.67057	6.21652	6.36188	6.30966	6.42786	6.16089	6.19504	6.31622	6.12275	6.12599
Gm106	1	15853862	15892722	-	-1.47813	-0.897627	0.118748	-0.636465	-2.36677	-0.599859	-1.80668	-1.33037	-2.21903	-2.66914	-0.890791	-1.5525	-1.34446
4930444P10Rik	1	16065979	16093325	-	-4.63014	-1.89763	-5.98978	-3.12189	-1.6298	-2.11443	-2.80668	-0.967795	-1.21903	-1.82115	-2.30583	-1.35087	-1.57893
Rpl7	1	16101295	16104662	-	8.66955	10.3362	10.2983	10.4242	10.5951	10.5666	10.5601	8.40447	8.53638	8.68422	10.621	10.7637	10.5946
Rdh10	1	16105774	16133734	+	2.9813	3.67602	3.67022	3.69573	3.88116	3.77865	3.39299	3.81356	3.26881	2.98621	5.35357	3.82947	3.95566
Stau2	1	16228674	16520112	-	4.12549	3.47524	3.14208	3.10693	4.21485	3.20233	3.4971	4.72647	4.38274	4.23534	4.93417	4.86704	4.95108
Gm7568	1	16253592	16267921	+	-4.63014	-6.04963	-6.14178	-5.59582	-5.6887	-5.07379	-3.95868	-5.28972	-5.37103	-5.14307	-5.04279	-5.87443	-5.81839
Ube2w	1	16569782	16619489	-	5.37829	3.85057	3.78171	3.73857	3.78974	3.80273	4.26478	4.50433	4.45516	4.52857	4.46236	4.37231	4.2965
Tceb1	1	16642766	16656865	-	8.30589	5.66605	5.84351	5.86793	5.94612	5.66411	5.67108	6.46637	6.2208	6.28564	5.86159	6.07102	5.88916
Tmem70	1	16665207	16678275	+	5.54977	4.59122	4.82881	4.7886	4.77619	4.86611	4.75174	5.08628	5.22288	5.43415	5.27788	5.48587	5.49222
Ly96	1	16688456	16709605	+	-2.47813	-3.5757	-2.81985	-3.85886	-2.07726	-3.33683	-3.80668	-5.13772	-3.63407	-2.40611	-4.89079	-4.87443	-3.34446
Gm5828	1	16768270	16770138	-	2.02966	-1.6497	-2.08289	-1.27389	-1.72934	-1.46236	-1.80668	2.37007	2.27282	2.09639	-2.89079	-2.5525	-1.57893
Jph1	1	16994938	17097889	-	0.329223	4.1122	3.55712	3.69317	4.32594	4.04688	4.14169	4.9391	4.40668	4.50478	3.98573	4.10571	4.56243
Gdap1	1	17145362	17164271	+	-2.89317	-2.89763	-1.40481	-1.35636	-1.6298	-1.59986	-0.999324	-3.13772	-3.21903	-2.40611	-1.89079	-1.415	-2.34446
Pi15	1	17601901	17630938	+	-4.63014	-6.04963	-6.14178	-5.59582	-3.53669	-5.07379	-3.95868	-5.28972	-5.37103	-5.14307	-5.04279	-6.02643	-5.81839
Gm16070	1	17676027	17727646	-	-4.63014	-5.89763	-3.66785	-5.59582	-1.95173	-5.07379	-3.95868	-2.13772	-5.21903	-2.66914	-4.89079	-3.87443	-5.81839
Crispld1	1	17727045	17766344	+	-1.89317	-0.253771	-1.81985	-1.98439	0.939041	-1.75186	-0.999324	0.147682	-1.41167	-1.53164	-1.08344	-1.7045	-2.85904
Crisp4	1	18115191	18145902	-	-4.63014	-6.04963	-6.14178	-5.59582	-5.6887	-5.07379	-3.95868	-5.28972	-5.37103	-5.14307	-5.04279	-6.02643	-5.81839
Defb18	1	18236473	18237443	-	-4.63014	-6.04963	-6.14178	-5.59582	-5.6887	-5.07379	-3.95868	-5.28972	-5.37103	-5.14307	-5.04279	-6.02643	-5.81839
Defb41	1	18250980	18265138	-	-4.63014	-6.04963	-6.14178	-5.59582	-5.6887	-5.07379	-3.95868	-5.28972	-5.37103	-5.14307	-5.04279	-6.02643	-5.81839
Gm15386	1	18260524	18265080	-	-4.63014	-6.04963	-6.14178	-5.59582	-5.6887	-5.07379	-3.95868	-5.28972	-5.37103	-5.14307	-5.04279	-6.02643	-5.81839
Gm15825	1	19063299	19104840	-	-4.63014	-6.04963	-6.14178	-5.59582	-5.6887	-5.07379	-3.95868	-5.28972	-5.37103	-5.14307	-5.04279	-6.02643	-5.81839
Tfap2d	1	19103022	19166346	+	-4.63014	-5.89763	-6.14178	-5.59582	-4.53669	-3.33683	-3.95868	-5.28972	-5.37103	-5.14307	-4.89079	-6.02643	-5.81839
Tfap2b	1	19208914	19238734	+	-3.47813	-1.6497	-2.40481	-1.85886	-3.21476	-2.92179	-1.48475	-5.28972	-3.63407	-4.99107	-5.04279	-6.02643	-5.66639
Pkhd1	1	20057779	20618064	-	-1.89317	-0.612225	0.219677	-0.234366	0.107164	1.16568	0.948209	-0.745403	0.304532	0.218382	-1.30583	-0.516877	-2.34446
4930486I03Rik	1	20381093	20392300	+	-4.47813	-6.04963	-5.98978	-5.59582	-5.6887	-3.92179	-3.95868	-4.13772	-5.37103	-5.14307	-5.04279	-4.87443	-5.66639
Il17a	1	20730905	20734496	+	-4.63014	-6.04963	-6.14178	-5.59582	-5.6887	-5.07379	-3.95868	-5.28972	-5.37103	-5.14307	-5.04279	-6.02643	-5.81839
Il17f	1	20777151	20784270	-	-1.1562	-1.81016	-1.40481	-1.53693	-1.95173	-1.59986	-1.80668	-3.55276	-1.13157	-2.99107	-3.89079	-2.415	-2.49647
Mcm3	1	20802974	20820278	-	9.19418	9.45556	9.22822	9.31918	9.09727	9.20233	9.22313	8.63851	8.89015	8.79877	8.11939	8.33327	8.35363
Paqr8	1	20890622	20938755	+	-0.308207	0.350301	-0.0590396	0.311068	0.191228	0.537644	0.193321	0.5902	0.138523	-0.0841804	0.535473	0.958461	0.857171
Efhc1	1	20951626	20990838	+	0.731321	-1.14274	0.0102231	-0.536929	-1.28876	-0.462356	-0.347247	-1.13772	-1.13157	-0.598754	0.238492	0.740281	1.73449
Tram2	1	20996296	21079229	-	4.90341	2.31183	3.09503	2.83695	2.40582	2.12261	1.77828	3.21101	2.56887	2.78372	3.96096	3.73105	4.26877
Tmem14a	1	21218575	21230167	+	1.75069	0.883733	1.69672	1.20004	0.906251	1.22796	0.778284	1.33801	1.33556	0.563518	1.78163	1.55184	0.962966
Gsta3	1	21240589	21265361	+	3.92701	2.59423	4.21357	3.58409	-0.214764	3.37283	2.65275	-2.13772	0.990424	-0.236184	-1.89079	-0.704504	-1.85904
AC163025.1	1	21272338	21273082	+	0.521868	-5.89763	-3.40481	-3.12189	-3.53669	-4.92179	-3.95868	-2.81579	-1.31214	-1.40611	-2.89079	-3.5525	-3.08143
Khdc1a	1	21349641	21352200	+	-4.63014	-2.19719	-0.989777	-2.44382	-3.95173	-0.0148969	-1.80668	-3.13772	-5.37103	-5.14307	-5.04279	-5.87443	-5.81839
Khdc1c	1	21368331	21370845	+	-4.47813	-6.04963	-1.74185	-3.44382	-5.6887	-1.92179	-3.80668	-5.28972	-4.21903	-5.14307	-5.04279	-6.02643	-5.81839
Khdc1b	1	21383556	21386373	+	-4.47813	-6.04963	-3.98978	-5.59582	-5.6887	-5.07379	-3.95868	-5.28972	-5.37103	-5.14307	-5.04279	-6.02643	-5.81839
Kcnq5	1	21398403	21961942	-	-4.47813	-2.4382	-2.53035	-5.59582	-3.21476	-1.75186	-3.95868	-0.183524	-2.0491	-1.29063	0.357136	-0.31984	-1.08143
Rims1	1	22286251	22805994	-	2.01372	-0.649699	0.518018	0.141143	0.04827	0.0782126	-2.80668	0.254597	0.365933	0.468361	-1.43136	-1.06707	-1.96595
4933415F23Rik	1	23100473	23102253	-	-4.63014	-6.04963	-6.14178	-5.59582	-5.6887	-5.07379	-3.95868	-5.28972	-5.37103	-5.14307	-5.04279	-6.02643	-5.81839
Gm6420	1	23255987	23256406	-	-4.63014	-6.04963	-6.14178	-5.59582	-5.6887	-5.07379	-3.95868	-5.28972	-5.37103	-5.14307	-5.04279	-6.02643	-5.81839
Ogfrl1	1	23366424	23383175	-	2.51055	2.75342	2.84627	2.77535	3.3732	3.01485	3.00068	3.73572	3.90509	3.75376	3.28912	3.75128	3.96842
B3gat2	1	23761753	23849158	+	4.71169	4.65696	4.58765	4.71605	5.13926	4.48335	4.86221	5.20768	5.11189	5.01455	5.37365	5.03771	5.10427
Smap1	1	23844846	23922317	-	5.46145	5.53073	5.39824	5.47876	5.90832	5.40576	5.73248	6.00183	5.89145	5.82991	6.20592	5.83595	5.94233
1110058L19Rik	1	23995939	24005656	-	4.1292	2.56998	2.96733	2.86906	3.0963	3.10612	2.94821	3.43971	3.62017	3.5442	3.93576	3.79623	3.74512
Fam135a	1	24010758	24100341	-	5.09362	4.80281	4.88213	4.95599	5.4262	5.16833	5.37323	5.87351	5.73153	5.7137	5.94289	5.56488	5.5552
Col9a1	1	24177610	24252684	+	-4.47813	-2.09027	-6.14178	-3.12189	-2.21476	-3.92179	-3.80668	-5.28972	-5.21903	-5.14307	-2.89079	-4.87443	-5.81839
Col19a1	1	24261890	24587472	-	-4.63014	-4.31266	-6.14178	-5.59582	-5.6887	-5.07379	-3.95868	-5.13772	-5.37103	-5.14307	-4.89079	-2.5525	-5.81839
Gm10222	1	24612404	24612700	-	-1.30821	-0.374065	-0.317352	0.438823	0.0780174	-0.462356	-1.80668	-3.13772	-1.51859	-1.53164	-1.19035	1.4743	-2.20696
Lmbrd1	1	24678544	24766299	+	3.41061	3.70785	3.73984	3.97403	4.03126	3.4876	3.91442	4.66802	4.06174	4.3376	4.81484	4.59521	4.55157
Bai3	1	25067476	25829707	-	-1.89317	-1.31266	-0.497924	-0.858857	-0.781805	-0.398226	-0.636754	-0.889793	-1.41167	-0.903608	-1.43136	-0.830035	-0.496466
Gm9884	1	25830657	25831878	+	-4.63014	-6.04963	-5.98978	-5.59582	-5.6887	-5.07379	-3.95868	-5.28972	-5.37103	-5.14307	-5.04279	-6.02643	-5.81839
4931408C20Rik	1	26681814	26687460	-	-4.63014	-6.04963	-6.14178	-5.59582	-5.6887	-5.07379	-3.95868	-5.28972	-5.37103	-5.14307	-5.04279	-6.02643	-5.81839
Gm597	1	28776144	28780252	-	-4.63014	-6.04963	-6.14178	-5.59582	-5.6887	-5.07379	-3.95868	-5.28972	-5.37103	-4.99107	-5.04279	-6.02643	-5.81839
Gm6462	1	28938035	28938340	+	-4.63014	-6.04963	-6.14178	-5.59582	-5.6887	-5.07379	-3.95868	-5.28972	-5.37103	-5.14307	-5.04279	-6.02643	-5.81839
Gm9898	1	30718554	30719961	-	-4.63014	-6.04963	-6.14178	-5.59582	-5.6887	-5.07379	-3.95868	-5.28972	-5.37103	-5.14307	-5.04279	-6.02643	-5.81839
Phf3	1	30802342	30863256	-	7.34404	7.80292	7.72983	7.83143	7.82223	7.86285	7.86619	7.73341	7.69871	7.59718	7.48235	7.34323	7.44409
Ptp4a1	1	30940303	30949770	-	3.5331	5.64541	5.48139	5.52844	5.63636	5.66974	5.89722	3.55577	3.36217	3.36648	5.71098	5.65158	5.66788
Gm5698	1	30976950	30978965	-	-2.1562	-2.89763	-0.404814	-1.53693	0.417504	1.85957	1.28078	0.447242	3.31625	2.43519	-2.89079	1.27532	0.759874
Gm5699	1	30997867	30999905	-	-1.89317	-3.09027	-1.28934	-2.85886	0.529397	1.70757	1.97468	0.506136	3.01938	2.27572	-3.30583	1.19166	0.166499
4931428L18Rik	1	31141078	31222661	-	-4.63014	-2.31266	-3.18242	-2.63646	-5.6887	-1.92179	-3.80668	-3.55276	-2.63407	-2.66914	-5.04279	-3.87443	-4.66639
Lgsn	1	31176406	31204656	+	-4.63014	-2.7277	-3.40481	-5.59582	-5.6887	-2.92179	-3.80668	-5.13772	-3.21903	-2.99107	-5.04279	-3.06707	-4.66639
4930521A18Rik	1	31222839	31224287	+	-4.63014	-6.04963	-6.14178	-5.59582	-5.6887	-5.07379	-3.95868	-5.28972	-4.21903	-5.14307	-5.04279	-6.02643	-5.81839
AC121888.1	1	31286945	31287706	+	-4.47813	-4.31266	-1.53035	-2.85886	-0.17914	0.692922	0.363246	-0.745403	1.7922	1.36648	-3.30583	0.483123	0.0884966
Gm10307	1	31615458	31616843	+	3.63561	0.960354	0.905041	1.17089	0.767088	1.07821	0.893761	3.38976	3.20304	3.75376	2.0634	2.43845	2.60973
Khdrbs2	1	32172806	32657738	+	-0.670777	-0.343038	-0.182422	-0.195892	-1.44923	0.47053	-0.221716	-2.33037	-1.41167	-1.53164	-5.04279	-3.06707	-3.08143
Gm9839	1	32519563	32520999	-	-4.63014	-6.04963	-4.40481	-5.44382	-5.6887	-4.92179	-3.95868	-5.28972	-5.37103	-5.14307	-5.04279	-6.02643	-5.81839
Gm5415	1	32543546	32547293	-	-4.47813	-2.7277	-3.98978	-2.85886	-1.83625	-2.59986	-3.95868	-5.28972	-4.21903	-5.14307	-5.04279	-6.02643	-5.81839
Prim2	1	33453811	33669786	-	4.98335	5.20697	5.10957	5.06991	5.31818	5.21264	5.34307	4.99671	5.10515	5.09241	5.22034	5.25228	4.93259
1700001G17Rik	1	33669843	33670712	+	-4.63014	-2.5757	-6.14178	-3.85886	-2.95173	-3.92179	-3.95868	-3.55276	-2.63407	-2.99107	-5.04279	-3.28947	-3.08143
Rab23	1	33719882	33742564	+	4.37985	4.83114	4.84864	5.05303	5.21903	5.22669	5.14752	4.8538	4.87241	4.83548	4.7834	4.70111	4.58982
Bag2	1	33745484	33757794	-	2.24979	2.29713	2.43229	2.70593	3.53477	2.36361	2.19332	4.29482	3.72641	3.98334	4.87905	5.01508	4.87954
Zfp451	1	33760472	33814595	-	6.29418	6.57937	6.46221	6.47876	6.56233	6.57407	6.64968	6.27855	6.38088	6.22325	5.97417	5.81032	5.88484
Bend6	1	33852052	33907816	-	-0.0858146	-0.853233	-2.18242	-1.19589	0.370198	-0.336825	0.515249	0.669635	0.638952	0.468361	1.73857	1.69543	2.28198
Dst	1	34011825	34308650	+	7.28009	7.74397	7.57568	7.50637	7.85173	7.95435	7.86884	7.86351	7.69778	7.48694	8.3865	7.91102	8.42991
Ccdc115	1	34436671	34439672	-	4.97514	5.40044	5.25756	5.17548	4.92069	5.35898	5.22123	4.67285	4.52075	4.46631	4.52284	4.36875	4.09682
Imp4	1	34439851	34445736	+	6.1774	7.32637	7.25012	7.29765	6.87878	7.09188	7.00068	6.39998	6.53335	6.23775	5.60306	5.82601	4.93631
Ptpn18	1	34459746	34473775	+	-0.670777	4.17785	3.62309	3.91373	3.48012	3.56605	3.64453	3.1384	2.98064	3.37962	2.82345	2.90693	3.26435
Prss39	1	34498430	34503062	+	-4.63014	-5.89763	-4.98978	-5.44382	-5.6887	-3.92179	-2.22172	-5.28972	-5.37103	-5.14307	-5.04279	-4.87443	-5.81839
Cfc1	1	34535648	34544311	+	-2.89317	0.672229	1.64685	1.27043	1.04827	2.55395	1.94821	-1.05026	1.38088	0.294331	2.47553	0.983552	0.310889
Prss40	1	34543975	34560943	-	-4.47813	-0.169706	0.843113	0.38907	-0.0131305	1.2075	1.19332	-3.55276	-0.0491045	-1.66914	0.466761	-0.786966	-0.859036
1700101I19Rik	1	34579224	34579613	-	-4.63014	-6.04963	-6.14178	-5.59582	-5.6887	-5.07379	-3.95868	-5.28972	-5.37103	-5.14307	-5.04279	-6.02643	-5.81839
Fam123c	1	34579693	34590938	+	-4.63014	-1.81016	-1.59746	-2.85886	-1.72934	-3.92179	-3.80668	-4.13772	-2.21903	-2.40611	-0.0328103	-1.78697	-1.34446
C230030N03Rik	1	34678188	34724301	+	-0.893169	1.03311	-0.234889	-0.273895	2.3762	1.61737	1.55087	1.8957	1.71171	1.72317	1.13158	0.932926	1.1791
Arhgef4	1	34721924	34813309	+	2.24979	3.19249	2.30943	2.2841	3.92069	3.4136	3.36325	3.51333	3.32787	3.33086	2.67145	2.94255	3.13774
Fam168b	1	34813219	34843065	-	6.7086	6.76014	6.61315	6.5951	6.93193	6.60324	6.62795	7.03752	6.8168	6.68797	6.85236	6.53735	6.62852
Plekhb2	1	34849976	34879580	+	4.44668	3.31912	3.93504	3.86224	3.24794	3.8163	3.33287	4.21983	3.88688	3.90375	4.67906	4.48312	4.58982
Hs6st1	1	36068400	36106446	+	6.71046	5.98959	6.51529	6.14536	6.14367	6.44617	6.37572	6.37205	6.86976	6.84498	6.64788	6.93494	7.28106
Uggt1	1	36141530	36244305	-	6.68426	6.82731	6.95274	6.85281	6.78157	6.82557	6.79695	6.68366	6.55823	6.32351	6.66092	6.51896	6.59453
Neurl3	1	36264602	36273425	-	-4.63014	-2.4382	-3.40481	-3.44382	-2.21476	-1.46236	-3.80668	-4.13772	-2.21903	-5.14307	-5.04279	-3.5525	-4.08143
Arid5a	1	36307733	36324029	+	0.948133	0.870557	0.27701	1.33754	1.3702	1.60177	1.19332	0.5902	1.38088	1.13821	0.96719	0.983552	1.12803
Kansl3	1	36335730	36369181	-	6.05909	5.64975	5.59425	5.6529	5.89271	5.7103	5.84796	6.05396	5.94084	5.86224	6.10215	5.98549	6.26619
Lman2l	1	36422065	36445271	-	3.46438	3.62594	3.48596	3.40793	4.02746	3.85629	3.7247	4.23079	4.25061	3.9098	4.2916	4.02644	4.16808
Cnnm4	1	36471620	36508764	+	1.89691	2.44222	2.04914	2.18554	3.2962	2.4876	2.86575	3.66318	3.65133	3.4806	2.98573	3.2236	3.48081
Cnnm3	1	36511867	36528237	+	4.37985	4.97505	4.61014	4.53775	5.47663	5.10335	5.14752	5.1546	5.12859	5.01315	4.92939	4.84496	5.22918
Ankrd23	1	36530534	36535729	-	0.521868	-0.116267	-0.435188	-0.984388	1.39404	0.778652	0.652753	1.0911	1.46747	1.0313	1.5186	1.35439	1.6004
Ankrd39	1	36538173	36547201	-	2.76027	1.6798	1.70371	1.32436	2.36417	2.02073	1.89376	2.57653	2.40302	2.44356	2.09789	2.52218	2.29939
Sema4c	1	36548642	36558349	-	3.17292	4.25085	3.22939	3.5618	4.95516	4.53764	5.01987	4.53116	5.0289	4.88545	4.55422	4.85349	5.05214
D430040D24Rik	1	36558359	36565613	+	-1.0187	-1.81016	-1.59746	-2.63646	-3.21476	-1.75186	-3.80668	-3.13772	-2.63407	-1.53164	-5.04279	-3.06707	-2.08143
Fam178b	1	36562694	36683183	-	3.79799	3.74262	3.59894	3.52772	2.8727	3.71121	3.55964	0.991563	2.47446	1.91582	-0.803328	0.797996	1.34484
Cox5b	1	36691487	36693385	+	3.04543	6.18718	6.23272	6.06694	6.47872	6.28888	6.14315	2.9864	2.99529	3.24733	6.12602	6.41617	6.23636
Actr1b	1	36699202	36714422	-	6.58121	6.47605	6.38689	6.39892	6.82361	6.53354	6.56619	7.12643	6.98309	6.99442	6.69417	6.85222	6.73182
Zap70	1	36761861	36782816	+	2.80727	2.08537	2.08169	2.36996	1.3088	2.38199	2.07596	0.991563	2.17329	1.99761	0.535473	1.24451	1.378
Tmem131	1	36792191	36939527	-	6.96014	7.57278	7.63079	7.54611	7.13595	7.33442	7.2748	6.75861	6.68259	6.45291	6.23139	6.20205	6.06959
Rpl12-ps1	1	36957893	36958517	-	-3.47813	-3.5757	-4.98978	-5.44382	-5.53669	-4.92179	-3.95868	-2.81579	-2.63407	-2.18372	-1.89079	-3.06707	-2.49647
Vwa3b	1	37026596	37076996	+	0.9813	0.0796531	0.987503	0.982445	-3.21476	0.122607	-0.484751	-5.28972	-3.63407	-3.99107	-5.04279	-3.28947	-5.81839
Vwa3b	1	37153844	37187605	+	-1.89317	-1.37406	-0.819852	-1.19589	-5.53669	-5.07379	-2.80668	-5.28972	-4.21903	-5.14307	-5.04279	-6.02643	-5.81839
Cnga3	1	37218336	37263384	+	0.10683	0.00926379	1.18015	0.685463	-1.07726	0.778652	0.000676249	-1.33037	-0.312139	-0.821146	-1.89079	-3.06707	-1.49647
Inpp4a	1	37299865	37410736	+	2.04543	3.03015	3.44276	3.30437	2.97506	3.35434	2.71688	3.23297	3.39936	3.23293	3.59705	3.6859	4.02186
4930439A04Rik	1	37329667	37334172	-	-4.63014	-6.04963	-6.14178	-5.59582	-5.6887	-5.07379	-3.95868	-5.28972	-5.37103	-5.14307	-5.04279	-6.02643	-5.81839
6330578E17Rik	1	37417084	37430103	-	6.68803	6.52075	6.62148	6.5827	6.52434	6.53816	6.61012	6.59487	6.53544	6.44876	6.61452	6.54869	6.39329
Unc50	1	37430170	37439124	+	5.04934	4.31426	4.40683	4.25141	4.77392	4.50448	4.70112	5.29795	5.02414	5.15741	5.40727	5.27722	5.17202
Mgat4a	1	37439340	37541016	-	3.82108	3.28725	3.57437	3.83695	2.91039	3.12261	2.97468	3.4733	3.41397	3.40125	2.99185	3.2236	3.23749
2010300C02Rik	1	37611677	37720085	-	0.276755	0.0565694	0.485957	0.965571	-0.678711	0.504477	-0.106239	0.0717331	0.613861	-0.467509	0.196672	0.447499	1.15379
4930556I23Rik	1	37614259	37615372	+	-4.63014	-6.04963	-6.14178	-4.44382	-5.6887	-5.07379	-3.95868	-5.28972	-5.37103	-5.14307	-5.04279	-6.02643	-5.81839
Tsga10	1	37754572	37865298	-	3.45261	1.61807	2.40254	2.42654	1.99469	2.05549	1.97468	1.73264	2.2567	2.0313	2.44906	2.18085	2.69993
Lipt1	1	37871738	37877387	+	3.00568	2.47741	2.43229	2.33097	2.92274	2.87263	2.21569	3.2546	3.17758	3.2897	2.91656	3.04145	2.92607
Mitd1	1	37874801	37890411	-	4.66397	4.30939	4.15997	4.24268	4.68851	4.52323	4.56836	4.67124	4.7894	4.90677	4.92619	4.55288	4.20397
Mrpl30	1	37890477	37898535	+	5.46292	5.51441	5.29447	5.38034	5.42331	5.49712	5.42454	4.93642	5.05593	5.05469	5.07931	5.27468	5.08012
Lyg2	1	37905921	37916493	-	-4.63014	-6.04963	-5.98978	-5.59582	-3.95173	-3.33683	-3.95868	-5.13772	-5.37103	-4.99107	-5.04279	-4.28947	-5.81839
Gm15457	1	37933596	37954136	+	-2.89317	-6.04963	-3.98978	-3.85886	-5.6887	-5.07379	-3.95868	-5.28972	-5.37103	-5.14307	-5.04279	-6.02643	-5.81839
Lyg1	1	37946736	37957759	-	-4.63014	-6.04963	-4.40481	-5.59582	-5.6887	-4.92179	-3.95868	-5.13772	-5.37103	-5.14307	-5.04279	-6.02643	-5.81839
Txndc9	1	37983867	37997346	-	5.94813	6.3048	6.33102	6.39971	6.20814	6.1577	6.15766	5.65181	5.65979	5.6928	6.24428	6.22951	6.01923
Eif5b	1	37998010	38055579	+	8.38179	8.38843	8.50539	8.51763	8.43188	8.34397	8.44155	8.28553	8.31333	8.15247	8.30596	8.17525	8.14819
Rev1	1	38052787	38129662	-	5.9565	6.04782	5.86236	5.90048	6.61971	6.42583	6.62482	6.50659	6.5321	6.57498	6.05392	6.14447	6.31945
Aff3	1	38177326	38664955	-	1.63039	3.92096	2.43649	2.95706	4.1375	3.71121	3.98774	4.01963	3.83625	3.77048	2.8027	2.77662	3.21319
Gm16150	1	38235420	38246666	+	-4.63014	-6.04963	-5.98978	-5.59582	-5.6887	-3.33683	-3.95868	-5.28972	-5.37103	-4.99107	-5.04279	-6.02643	-5.81839
Gm16151	1	38307902	38311930	+	-4.63014	-6.04963	-6.14178	-5.59582	-5.6887	-5.07379	-3.95868	-5.28972	-5.37103	-5.14307	-5.04279	-6.02643	-5.81839
Gm16152	1	38384949	38393974	+	-4.63014	-6.04963	-6.14178	-5.44382	-3.95173	-5.07379	-3.95868	-5.28972	-5.37103	-5.14307	-5.04279	-6.02643	-5.81839
Lonrf2	1	38793669	38836090	-	3.01372	-0.575699	0.180148	-0.0862677	-0.25129	-0.751862	-1.48475	-0.815792	-0.634067	-0.821146	-0.642864	-0.874429	-0.274073
Chst10	1	38863877	38898160	-	2.51055	1.64153	1.10826	0.965571	2.23809	1.8464	2.34307	1.6567	1.13852	1.27572	0.431137	1.15899	0.918572
Nms	1	38939149	38950278	+	-4.63014	-6.04963	-6.14178	-5.59582	-5.6887	-5.07379	-3.95868	-5.28972	-5.37103	-5.14307	-5.04279	-6.02643	-5.81839
Pdcl3	1	38987814	38997236	+	5.58661	5.25466	5.39285	5.41649	5.5829	5.20104	5.19614	6.48433	6.13632	6.34041	6.29408	6.65866	6.4738
Npas2	1	39193731	39363234	+	-1.89317	-2.19719	-1.46622	-0.585839	-1.53669	-0.599859	-0.221716	-1.55276	-4.21903	-3.99107	-3.30583	-0.786966	-0.537108
Rpl31	1	39367851	39371908	+	4.56626	8.52431	8.44257	8.49604	8.86392	8.82787	8.61854	4.48616	4.85912	4.39695	8.93943	9.1744	9.06556
Tbc1d8	1	39371499	39478747	-	4.11433	3.32154	3.34114	3.48396	4.04639	3.72567	4.0513	4.07173	4.14729	4.15104	4.4446	4.40518	4.79611
D1Bwg0212e	1	39534992	39546881	+	6.48332	5.95646	5.87015	5.86566	6.1581	5.9111	6.06369	6.13491	6.09725	5.98191	5.65224	5.62791	5.53021
Gm15832	1	39547570	39552002	-	4.27006	3.67791	3.61385	3.7534	3.92683	3.71846	4.0513	4.11258	4.32594	4.4498	3.13711	3.26256	3.18848
Rnf149	1	39551296	39577405	-	6.30568	6.0696	6.0169	6.04201	6.19208	6.10888	6.23772	6.07295	6.20461	6.13692	5.58393	5.67391	5.48653
Creg2	1	39618406	39651182	-	-0.478132	-2.31266	-0.497924	-0.234366	-0.95173	-0.921787	-0.347247	-0.967795	0.0663727	-0.236184	-0.246935	0.568515	1.3997
Rfx8	1	39665306	39720997	-	-1.67078	-1.6497	-0.945383	-1.12189	-3.95173	-0.398226	-0.636754	-1.33037	-1.0491	-0.903608	-2.08344	-1.35087	-1.20696
Gm3646	1	39804141	39805332	-	-4.63014	-6.04963	-5.98978	-5.59582	-5.6887	-5.07379	-3.95868	-5.28972	-5.37103	-5.14307	-5.04279	-6.02643	-5.81839
Map4k4	1	39900913	40026310	+	7.53379	7.83146	7.3498	7.43174	7.85549	7.41332	7.50564	8.06348	7.66648	7.53274	8.10762	7.6871	7.85693
Il1r2	1	40084768	40125219	+	-1.67078	-0.727702	-0.780323	-1.35636	-1.44923	-0.751862	-0.999324	-0.183524	-0.411675	-0.531639	0.318662	0.335025	-0.621997
Il1r1	1	40225080	40316198	+	-1.1562	-0.197187	0.502076	0.0156119	-0.366768	-0.599859	0.000676249	0.110207	-0.411675	-0.0841804	-1.89079	-0.0415388	-0.859036
Il1rl2	1	40324627	40365471	+	-4.47813	0.210897	-0.902314	-0.0862677	-1.01313	-1.22135	-2.80668	-1.23083	-2.41167	-0.743143	-1.72087	-2.06707	-5.66639
Il1rl1	1	40429570	40465415	+	-4.63014	-6.04963	-6.14178	-5.59582	-5.53669	-5.07379	-3.95868	-5.28972	-5.37103	-5.14307	-5.04279	-6.02643	-5.81839
Il18r1	1	40465552	40500854	+	-4.63014	-6.04963	-5.98978	-5.59582	-5.6887	-5.07379	-3.80668	-5.28972	-5.37103	-5.14307	-5.04279	-5.87443	-5.66639
Il18rap	1	40515362	40551705	+	-4.63014	-6.04963	-4.40481	-5.44382	-5.6887	-4.92179	-3.95868	-5.28972	-3.21903	-3.40611	-5.04279	-6.02643	-5.81839
Slc9a4	1	40580227	40630731	+	-4.63014	-6.04963	-6.14178	-3.85886	-5.6887	-3.33683	-3.95868	-5.28972	-5.37103	-5.14307	-5.04279	-6.02643	-5.81839
Slc9a2	1	40681712	40768885	+	-2.89317	-1.81016	-1.98978	-1.63646	-1.21476	0.435764	0.652753	-1.67829	0.028898	-0.406109	-5.04279	-1.48211	-1.49647
Mfsd9	1	40772038	40790687	-	-2.1562	-0.471362	-0.208417	-0.195892	0.872698	0.985103	-0.484751	1.56272	1.42483	1.23775	1.63277	1.67247	1.8805
Tmem182	1	40805601	40855944	+	-4.63014	-6.04963	-6.14178	-5.59582	-5.6887	-5.07379	-3.95868	-5.28972	-5.37103	-5.14307	-5.04279	-6.02643	-5.81839
AC101702.1	1	40863734	40864219	-	-4.63014	-6.04963	-6.14178	-5.59582	-5.6887	-5.07379	-3.95868	-5.28972	-5.37103	-5.14307	-5.04279	-6.02643	-5.81839
Gm9915	1	42229726	42231108	+	-4.63014	-6.04963	-6.14178	-5.59582	-5.6887	-5.07379	-3.95868	-5.28972	-5.37103	-5.14307	-5.04279	-6.02643	-5.81839
2610017I09Rik	1	42648162	42667672	-	-4.63014	-6.04963	-6.14178	-5.59582	-5.6887	-5.07379	-3.95868	-5.28972	-5.37103	-5.14307	-5.04279	-6.02643	-5.81839
2610017I09Rik	1	42692940	42694825	-	-4.63014	-6.04963	-6.14178	-5.59582	-5.6887	-5.07379	-3.95868	-5.28972	-5.37103	-5.14307	-5.04279	-6.02643	-5.81839
Gm20646	1	42694925	42740968	+	-4.63014	-5.89763	-6.14178	-5.59582	-5.6887	-5.07379	-3.95868	-5.28972	-5.37103	-5.14307	-5.04279	-6.02643	-5.81839
Pou3f3	1	42697146	42700207	+	-1.47813	0.292198	-0.819852	-0.688932	-0.95173	-0.921787	-0.484751	-2.81579	-1.13157	-2.40611	-4.89079	-5.87443	-2.49647
Mrps9	1	42851233	42905682	+	5.45113	5.36388	5.20498	5.32022	5.40948	5.33324	5.41249	5.41014	5.48141	5.58541	5.28787	5.28859	5.23145
Gpr45	1	42952872	43035449	+	-4.63014	-6.04963	-6.14178	-5.59582	-3.95173	-3.33683	-3.95868	-5.13772	-4.21903	-4.99107	-5.04279	-3.5525	-4.66639
AC112941.2	1	42953139	43030781	+	-4.63014	-6.04963	-6.14178	-5.59582	-5.53669	-5.07379	-3.95868	-5.13772	-5.21903	-5.14307	-5.04279	-4.87443	-5.66639
Tgfbrap1	1	43047269	43098622	-	3.82108	3.68546	3.66127	3.57855	4.17067	3.64045	3.89376	4.18421	4.34512	4.08575	4.13711	4.15209	4.11169
8430432A02Rik	1	43092588	43093835	+	-4.63014	-6.04963	-6.14178	-5.59582	-5.6887	-4.92179	-3.95868	-3.55276	-5.21903	-3.99107	-2.56886	-3.5525	-5.66639
AI597479	1	43098710	43115947	+	4.89037	4.87963	4.85021	4.90048	5.36266	5.05406	5.19895	5.52495	5.40302	5.50578	5.53862	5.4743	5.40708
Fhl2	1	43123074	43163961	-	-2.1562	1.95412	0.15997	1.17089	3.30251	1.8331	2.79323	4.51512	3.76681	3.82591	4.63864	4.52431	4.5222
Nck2	1	43445751	43570515	+	3.7698	3.13028	3.02981	2.78018	4.15156	3.71121	3.74022	4.47883	4.14072	4.09904	4.66188	4.42592	4.71731
1500015O10Rik	1	43730602	43742578	+	-3.47813	-1.4382	-3.66785	-3.44382	-1.95173	-2.59986	-2.22172	-0.967795	-1.8971	-2.66914	-2.56886	-2.7045	-3.34446
Uxs1	1	43746966	43827800	-	5.62384	4.90327	5.21541	5.04703	4.83726	4.91584	4.74791	4.46591	4.46572	4.53249	5.24235	5.31971	5.21013
Tpp2	1	43934002	44002999	+	7.04396	7.29605	7.2059	7.29406	7.37076	7.16202	7.41853	7.27326	7.30527	7.24345	7.0872	6.95093	6.93189
A530098C11Rik	1	44009408	44020034	-	-3.47813	-3.31266	-1.90231	-3.12189	-2.72934	-3.33683	-2.22172	-3.13772	-2.41167	-4.99107	-2.89079	-2.17399	-3.08143
Gm8251	1	44055952	44061936	-	-4.63014	-4.31266	-4.40481	-3.44382	-2.72934	-2.11443	-3.95868	-5.13772	-3.63407	-4.99107	-4.89079	-6.02643	-5.81839
1700029F09Rik	1	44086613	44102441	-	6.74768	5.14608	5.44902	5.29343	5.41313	5.39788	5.41007	5.72956	5.6186	5.66446	5.27034	5.47485	5.06578
Kdelc1	1	44091463	44118808	-	5.70426	4.91776	4.79649	4.78259	5.34059	5.12534	5.18201	5.80039	5.4534	5.55775	5.62589	5.61993	5.23297
Bivm	1	44118957	44144770	+	4.82108	3.68734	3.56097	3.7534	4.35813	4.22287	4.39299	4.65994	4.68936	4.7952	4.87242	4.81295	4.70102
Ercc5	1	44147847	44181260	+	4.63821	5.08394	4.79158	4.97192	5.62821	5.47802	5.53317	5.73418	5.76539	5.53934	5.98111	5.72269	6.00249
4832428D23Rik	1	44204070	44218961	-	-4.63014	-5.89763	-6.14178	-5.59582	-5.6887	-5.07379	-3.95868	-5.28972	-5.37103	-5.14307	-5.04279	-6.02643	-5.81839
Gulp1	1	44551511	44796833	+	0.521868	0.641532	-1.23489	-0.356357	2.49121	0.537644	0.280784	4.2546	2.66971	3.22325	4.47334	3.95371	4.04785
Col3a1	1	45311538	45349706	+	0.0454299	-1.50531	-2.18242	-2.12189	-1.44923	-1.0149	-2.80668	-0.745403	-1.63407	-2.18372	0.632771	1.32524	-0.456937
Col5a2	1	45374321	45503282	-	0.276755	1.76058	1.04365	1.07974	2.25121	0.32614	1.00068	3.83095	0.735167	1.36648	4.74583	3.14794	3.84536
Wdr75	1	45795166	45823619	+	7.40375	7.50259	7.55917	7.62227	7.74538	7.6426	7.77452	7.33167	7.40096	7.39883	7.01835	7.15365	6.89418
Slc40a1	1	45908070	45925594	-	-2.89317	5.28042	4.76428	5.12604	6.54579	6.35608	6.58778	5.83023	5.78097	5.77794	6.44906	5.52325	5.88868
Rpl23a-ps1	1	45981548	45982015	+	-4.63014	-6.04963	-6.14178	-5.59582	-5.6887	-5.07379	-3.95868	-5.28972	-5.37103	-5.14307	-5.04279	-6.02643	-5.81839
Gm3852	1	46011547	46012266	-	-4.63014	-6.04963	-6.14178	-5.59582	-5.6887	-5.07379	-3.95868	-5.28972	-5.37103	-5.14307	-5.04279	-6.02643	-5.81839
Gm4776	1	46020072	46030469	-	-4.63014	-5.89763	-6.14178	-5.59582	-5.6887	-5.07379	-3.95868	-5.28972	-5.37103	-5.14307	-5.04279	-6.02643	-5.81839
Dnahc7b	1	46066738	46373550	+	-0.308207	0.494691	0.580079	0.685463	-2.21476	-1.22135	-2.80668	-1.33037	-1.51859	-1.53164	-0.890791	-1.78697	-1.20696
Dnahc7c	1	46608961	46626111	+	-4.63014	-6.04963	-6.14178	-5.59582	-5.6887	-5.07379	-3.95868	-5.28972	-5.37103	-5.14307	-5.04279	-6.02643	-5.81839
Slc39a10	1	46807544	46854046	-	7.28134	7.1108	7.18437	7.30772	7.15875	7.10715	7.11665	7.18702	7.06145	6.95657	7.00668	6.87293	7.07781
C230029F24Rik	1	49244616	49338246	+	-4.63014	-6.04963	-6.14178	-5.59582	-5.6887	-5.07379	-3.95868	-5.28972	-5.37103	-5.14307	-5.04279	-6.02643	-5.81839
Tmeff2	1	50900647	51187270	+	-4.63014	-3.89763	-6.14178	-5.44382	-2.95173	-5.07379	-2.80668	-0.889793	-1.21903	-2.18372	-4.89079	-1.96754	-2.34446
Sdpr	1	51289126	51302959	+	-4.63014	-6.04963	-5.98978	-5.59582	-4.53669	-4.92179	-3.95868	-2.81579	-5.21903	-2.99107	-5.04279	-3.87443	-5.66639
Obfc2a	1	51469498	51478399	-	4.52187	3.52233	4.21112	4.01151	4.05202	4.2152	4.30185	5.07903	4.95964	5.00328	5.77277	5.52057	5.58923
Myo1b	1	51749765	51916071	-	6.60668	5.80281	5.59894	5.72673	6.22735	5.60959	5.89722	6.24706	5.90768	5.8195	6.77809	6.11461	6.38073
Gm8420	1	51940650	51941261	-	-3.47813	-6.04963	-6.14178	-4.44382	-3.95173	-5.07379	-3.95868	-5.13772	-4.21903	-2.40611	-3.30583	-4.87443	-3.66639
Stat4	1	51987148	52107188	+	4.05714	2.7748	2.49806	2.8462	2.28986	2.42694	2.25941	1.79302	1.50889	1.69543	0.96719	0.649133	0.977465
Gm3940	1	52090635	52091066	-	-3.47813	-2.89763	-4.40481	-3.85886	-3.95173	-2.92179	-3.95868	-1.9678	-1.41167	-2.99107	-3.30583	-2.5525	-2.34446
Stat1	1	52119438	52161865	+	4.54977	3.18984	3.6194	3.59235	3.0179	2.853	3.21569	3.14305	3.14729	3.00893	5.77721	4.2471	3.62593
Gls	1	52163448	52233232	-	6.96895	5.01526	5.17073	5.21707	5.98098	5.19195	5.74407	7.11494	6.43918	6.70937	6.81138	6.50143	6.58598
Nab1	1	52457294	52500679	-	1.32922	2.35504	2.78501	2.633	2.91039	2.74355	2.76318	4.26955	3.62332	3.50478	4.63277	4.27023	4.25694
Tmem194b	1	52630705	52651919	+	3.15122	2.38314	2.36337	2.46307	3.08902	2.97908	3.08814	3.53471	3.56561	3.71283	3.83372	3.67632	3.91669
Mfsd6	1	52656286	52727462	-	-0.0187004	0.947863	0.63958	0.765634	2.35205	1.32614	0.778284	2.32171	1.67579	2.37525	1.9547	2.10285	2.12151
Inpp1	1	52789413	52817688	-	0.0454299	1.05657	2.43649	1.77535	1.03316	0.960856	0.585639	1.72026	1.49522	1.65279	1.29903	2.09136	1.43164
Hibch	1	52845013	52920986	+	3.9813	3.41979	3.9261	3.78259	3.65313	3.75769	3.58564	3.6567	3.59795	3.7504	4.02509	4.00209	3.99539
1700019D03Rik	1	52922324	52963260	-	3.56079	4.8106	5.27935	5.22063	4.43485	5.20878	5.00389	3.29691	3.65749	3.49677	1.50153	2.39236	2.81743
Mstn	1	53061663	53068079	+	-4.63014	-6.04963	-6.14178	-5.59582	-5.6887	-5.07379	-3.95868	-5.28972	-5.37103	-5.14307	-5.04279	-6.02643	-5.81839
1700019A02Rik	1	53158577	53187617	-	3.21536	1.83708	2.06007	1.90491	1.34595	2.2075	1.58564	-1.67829	0.910254	0.256857	-4.89079	-1.23057	-1.66639
Pms1	1	53189187	53297018	-	5.24979	4.27855	4.53574	4.50892	4.71597	4.52942	4.6731	4.83956	4.72055	4.90223	4.76742	4.78289	4.68676
Ormdl1	1	53297095	53310309	+	5.54977	4.14677	4.26997	4.21974	4.35509	4.0119	4.41249	4.56964	4.46221	4.28738	4.76026	4.7412	4.47954
Osgepl1	1	53313624	53326343	+	4.21535	3.49254	3.22939	3.23566	4.18782	3.50028	3.98122	4.22203	3.87108	4.17132	4.15087	3.902	3.84734
Asnsd1	1	53325507	53352752	-	6.54215	6.26697	6.26791	6.36112	6.35091	6.34558	6.24996	6.20879	6.34083	6.2135	6.41868	6.21104	6.24238
Dnahc7a	1	53397002	53706784	-	-1.0187	1.66462	2.56864	2.39538	0.296198	1.93619	1.36325	-2.33037	-0.411675	-2.18372	-4.89079	-2.17399	-1.7595
Stk17b	1	53755506	53785224	-	4.67415	4.80628	5.65092	5.40324	5.44915	5.60079	5.48564	5.60459	5.71392	5.8931	5.77454	5.93051	6.49127
Hecw2	1	53806882	54195168	-	4.32277	4.03015	5.50907	5.02175	4.11615	5.31183	4.74407	4.11967	4.80749	4.36868	3.89057	4.4743	4.56483
Ccdc150	1	54250683	54368727	+	-0.670777	-0.990736	-1.03558	-1.74338	0.270662	0.0782126	-1.22172	-0.0502575	0.990424	0.709369	0.942099	0.893756	1.2405
Gtf3c3	1	54397581	54438971	-	5.80264	5.9065	6.01655	6.05851	6.09084	6.07044	6.15042	5.65263	5.68786	5.76047	6.18536	5.96792	5.93259
Pgap1	1	54473000	54557684	-	4.39223	5.3173	5.60548	5.65224	5.42258	5.36823	5.27547	5.45847	4.65749	4.47653	4.45128	4.02795	4.30371
Ankrd44	1	54645340	54926387	-	1.60933	0.25212	1.15997	1.53346	0.394045	0.632801	-0.106239	0.720261	-0.131567	-0.669143	1.5186	0.971061	0.888198
Sf3b1	1	54985169	55027478	-	8.81878	8.98817	9.06817	9.08329	8.94069	8.96486	9.06869	8.79154	8.9615	9.02582	8.6964	8.78635	8.98219
Coq10b	1	55052770	55072701	+	4.35476	3.93051	4.17387	4.22506	3.82963	4.06973	3.62795	4.02719	3.81439	3.73344	4.32353	4.48422	4.01309
Hspd1	1	55077835	55088243	-	9.33565	10.7535	10.6419	10.7389	10.5578	10.4814	10.5392	9.0125	8.90735	8.6064	9.69909	9.55981	9.15419
Hspe1	1	55088132	55091307	+	7.63431	8.60558	8.36454	8.50144	8.81093	8.57457	8.51947	7.30755	7.17248	7.24135	8.29517	8.29432	7.91304
Mob4	1	55131231	55154899	+	7.19341	5.88701	6.29012	6.29258	6.29422	6.32079	6.41853	6.63005	6.61069	6.63965	6.18803	6.23083	6.09599
Rftn2	1	55170159	55226782	-	0.428759	-1.14274	0.564812	0.600574	-0.327239	-0.277931	-0.221716	-0.183524	-0.51859	-0.467509	1.70912	0.585003	0.562428
Mars2	1	55237177	55240058	+	4.47315	4.51176	4.49404	4.46157	4.47174	4.58204	4.44599	4.40917	4.4085	4.13305	3.7054	3.48752	3.18223
Boll	1	55248658	55363469	-	1.58796	1.63375	1.81758	1.84158	1.39404	1.55395	1.71688	-0.0502575	1.33556	1.36648	-0.642864	0.295496	-0.308839
Plcl1	1	55406388	55751802	+	-0.777692	-1.99074	-0.563512	-0.585839	-1.6298	-1.0149	-2.22172	-5.28972	-1.31214	-2.40611	-1.72087	-2.415	-5.66639
Hsfy2	1	56636053	56637451	-	-4.63014	-6.04963	-6.14178	-5.59582	-5.6887	-5.07379	-3.95868	-5.28972	-5.37103	-5.14307	-5.04279	-6.02643	-5.81839
Satb2	1	56793986	56978650	-	2.30323	2.16307	2.99607	2.62764	1.92274	1.8331	1.89376	1.85096	1.46747	0.986209	1.29903	1.33502	1.63739
9130024F11Rik	1	56971491	56975197	+	-4.47813	-2.5757	-3.98978	-3.85886	-3.95173	-5.07379	-3.95868	-2.81579	-5.21903	-5.14307	-4.89079	-1.35087	-4.66639
1700066M21Rik	1	57377620	57385423	+	4.21187	2.54532	2.96733	2.7705	3.12509	2.96696	3.15911	3.10068	2.98554	3.02574	2.64837	2.66473	2.7043
1110034B05Rik	1	57388237	57407101	-	5.6678	4.32637	4.25934	4.24792	4.5913	4.22032	4.32775	4.82951	4.75251	4.67781	4.68475	4.66957	4.2965
9430016H08Rik	1	57406328	57417953	+	5.07261	4.84721	4.77177	4.71605	4.74871	4.61349	4.77828	5.01203	4.81852	4.9263	4.93576	4.90939	4.6167
Spats2l	1	57774162	57948394	+	3.83928	1.24192	0.880588	0.965571	2.59259	1.57007	1.65275	3.13374	2.1297	2.17885	4.05758	3.34957	3.57678
Gm17234	1	57909835	57917111	-	-4.63014	-6.04963	-6.14178	-5.59582	-5.6887	-5.07379	-3.95868	-5.28972	-5.37103	-5.14307	-5.04279	-6.02643	-5.81839
Kctd18	1	57955101	58018956	-	6.26502	5.72259	6.08771	6.02175	5.90987	5.87992	5.92634	5.93307	5.8315	5.86691	6.04879	5.88629	6.20628
Sgol2	1	57995971	58025899	+	6.69054	6.15901	6.56625	6.50126	6.30448	6.36708	6.39177	6.23786	6.13412	6.12657	6.34642	6.20772	6.55157
Aox1	1	58029931	58106413	+	-0.0187004	-1.14274	-0.530345	-0.489623	-1.6298	0.207495	-0.999324	-1.67829	-0.0491045	-0.236184	-2.30583	0.0324618	-0.0225347
Aox3	1	58113130	58200698	+	1.37985	1.3785	1.52592	1.20004	-0.678711	0.165675	-0.347247	-1.9678	-1.63407	-3.99107	-1.19035	-1.87443	-2.85904
Aox4	1	58210397	58268597	+	1.27676	1.69483	1.8682	2.24268	0.507702	2.10058	1.94821	-2.55276	0.102899	0.178854	-1.30583	-1.01645	-1.49647
Gm15759	1	58254117	58315656	-	-0.893169	-0.990736	-0.945383	0.0797423	-1.95173	-0.67386	-0.106239	-5.13772	-2.8971	-2.66914	-4.89079	-4.28947	-5.81839
Aox3l1	1	58278326	58379264	+	-4.47813	-2.31266	-1.66785	-3.85886	-5.53669	-2.59986	-3.80668	-5.28972	-4.21903	-4.99107	-5.04279	-6.02643	-3.66639
Bzw1	1	58393136	58406548	+	9.01046	9.57573	9.56841	9.68103	9.61472	9.67306	9.77805	8.96631	8.97657	8.79969	8.90484	8.85721	8.39109
Clk1	1	58410189	58424066	-	6.57104	6.25782	6.0753	6.19326	6.44523	6.37685	6.57378	6.42643	6.35367	6.37252	6.0063	5.80725	6.02011
Ppil3	1	58430994	58445486	-	5.50201	4.27355	4.3896	4.23566	4.75217	4.70939	4.63626	4.94709	4.81164	4.96021	4.71469	4.71896	4.41443
Nif3l1	1	58445151	58481816	+	6.13934	6.18884	6.12103	6.11699	6.35888	6.29435	6.26344	6.38339	6.32642	6.35544	6.04511	6.10392	5.63796
Orc2	1	58462771	58505109	-	7.62581	7.35888	7.40897	7.47467	7.27508	7.49158	7.5727	7.15834	7.24168	7.21838	6.63717	6.78601	6.39532
Gm15834	1	58505148	58523230	+	-1.30821	0.594226	0.696724	0.510377	-0.214764	-0.277931	-0.221716	-1.55276	-0.411675	-0.821146	-1.08344	-1.48211	-1.20696
Fam126b	1	58522806	58586323	-	4.76027	4.35622	4.48494	4.64762	4.08169	4.46408	4.37323	4.16149	4.08931	3.99761	3.93258	3.55393	3.80121
Ndufb3	1	58586384	58595964	+	5.18543	4.9934	4.97601	5.00945	5.08536	5.16435	4.87982	4.62881	4.72202	4.85128	5.07644	5.1375	4.95566
Gm10068	1	58646608	58648317	+	4.81878	4.90408	4.72017	4.7838	4.81976	4.60569	4.89722	4.35012	4.50548	4.46631	4.09789	4.21303	4.30515
Als2cr12	1	58658117	58695989	-	-4.47813	-1.99074	-5.98978	-5.59582	-5.53669	-5.07379	-3.80668	-5.28972	-5.37103	-5.14307	-3.89079	-6.02643	-5.66639
Cflar	1	58711508	58758884	+	-1.67078	1.86392	1.22939	1.43882	2.88957	2.24814	3.06369	3.2546	2.96088	3.01455	3.63277	3.41789	3.6779
Casp8	1	58795374	58847503	+	-1.0187	-0.312664	0.350073	0.200037	1.03316	-0.462356	-0.636754	2.0911	0.825365	1.38397	2.97957	2.41097	2.06153
Trak2	1	58900449	58973430	-	5.56626	5.69156	5.9626	5.90269	5.64508	5.87019	5.71492	5.66399	5.48487	5.21716	5.51435	5.2341	5.15219
Stradb	1	58973522	58995715	+	3.40451	2.72443	3.19262	3.23214	2.68731	2.78557	2.65275	3.03721	2.96088	3.24255	3.884	3.58705	4.15379
Als2cr11	1	58997123	59003443	-	-4.63014	-4.31266	-6.14178	-5.59582	-5.6887	-5.07379	-3.95868	-5.28972	-5.37103	-5.14307	-5.04279	-6.02643	-5.81839
Als2cr11	1	59050506	59094900	-	0.731321	0.788874	0.624933	0.643643	-2.53669	-1.92179	-1.80668	-5.28972	-2.0491	-2.99107	-5.04279	-6.02643	-4.08143
Tmem237	1	59100594	59120096	-	3.56626	3.75342	3.74832	3.87133	4.22153	3.83976	3.94821	4.79449	4.74964	4.84024	4.548	5.01508	5.04269
Mpp4	1	59120936	59163389	-	1.65115	2.49039	2.41536	2.33754	2.0179	2.30703	2.44125	1.68246	1.85779	1.38397	1.48425	2.00821	1.96297
Als2	1	59162926	59237231	-	5.96274	6.86579	6.93466	6.95225	6.46401	6.59539	6.5175	6.0965	6.33987	6.06895	5.6638	5.8892	5.95383
Cdk15	1	59256906	59352993	+	-1.67078	-1.6497	-0.404814	-0.44382	-1.28876	-0.751862	-2.22172	-5.28972	-1.63407	-2.99107	-5.04279	-4.28947	-5.81839
Fzd7	1	59482147	59486947	+	5.0552	7.71248	7.52099	7.57229	7.73841	7.76515	7.93479	7.30755	8.2501	8.10086	6.78031	7.13627	7.33379
Gm973	1	59516264	59634508	+	0.769795	1.92255	1.93504	1.6647	0.218195	1.32614	0.778284	-4.13772	-0.0897465	-1.53164	-3.89079	-1.06707	-2.34446
Sumo1	1	59639434	59670834	-	7.37166	7.14728	7.16504	7.24792	7.15156	7.05764	6.99341	6.15518	6.17865	6.20676	6.96213	6.94695	6.6804
Nop58	1	59685006	59711510	+	9.393	9.20455	9.31108	9.34102	9.05961	9.13992	9.17346	8.91934	8.95191	8.85765	8.18886	8.29134	7.8595
Bmpr2	1	59764279	59870549	+	3.43476	3.32638	3.64866	3.53917	3.64322	3.56605	3.66093	4.1384	4.05942	3.8323	4.50153	4.20772	4.63396
Fam117b	1	59913006	59985346	+	6.11992	5.3872	5.81476	5.7129	5.41678	5.5253	5.62168	5.22093	5.5656	5.42361	5.18469	5.1686	5.56123
Ica1l	1	59989070	60043087	-	-0.0858146	-1.4382	-0.0355806	-0.234366	-0.892836	-0.52947	0.193321	-1.33037	-0.575173	-0.0368747	-0.983901	0.551836	-0.274073
Wdr12	1	60076868	60098645	-	6.20662	6.93031	6.94631	7.01689	6.82058	6.9451	7.09343	5.71793	5.90768	5.6963	6.12183	6.29706	5.92933
Carf	1	60098247	60151032	+	1.9976	1.61807	1.40254	1.14114	1.68248	1.89839	1.80803	1.52049	1.65134	1.19875	2.22815	1.798	2.28781
Nbeal1	1	60180599	60338328	+	5.49772	5.30205	5.42649	5.47057	5.40729	5.45434	5.48103	5.90051	5.62724	5.6107	6.24556	5.58141	5.89251
Cyp20a1	1	60343323	60388060	+	4.27341	4.58619	4.20867	4.42962	4.9711	4.74177	4.93141	4.78412	4.54418	4.64011	4.91495	4.6859	4.53205
Abi2	1	60409619	60481162	+	5.63431	6.50352	6.44641	6.60671	6.50736	6.63424	6.64762	6.1592	6.32979	6.13757	5.52072	5.43675	5.59981
Raph1	1	60483236	60567104	-	4.48765	4.36447	4.55229	4.62362	4.7931	4.77692	4.99422	4.96557	4.57213	4.61811	4.60905	4.36993	4.51848
Cd28	1	60716800	60773359	+	-4.63014	-2.09027	0.998908	-0.314537	-5.6887	0.570066	0.000676249	-3.55276	-1.7596	-1.40611	-2.08344	-1.78697	-4.08143
Gm11579	1	60776665	60781834	-	-4.63014	-6.04963	-5.98978	-5.59582	-5.6887	-5.07379	-3.80668	-5.28972	-5.37103	-5.14307	-5.04279	-6.02643	-5.81839
2310016D23Rik	1	60778843	60803790	+	-4.63014	-6.04963	-6.14178	-5.59582	-5.6887	-5.07379	-3.95868	-5.28972	-5.37103	-5.14307	-5.04279	-6.02643	-5.81839
Ctla4	1	60887000	60915832	+	-4.63014	-6.04963	-6.14178	-5.59582	-5.6887	-5.07379	-3.95868	-5.28972	-5.37103	-5.14307	-5.04279	-6.02643	-5.81839
Icos	1	60977927	61000320	+	-4.63014	-6.04963	-6.14178	-5.59582	-3.21476	-5.07379	-3.95868	-5.28972	-5.21903	-4.99107	-5.04279	-6.02643	-5.81839
Gm11587	1	61306636	61307746	+	-4.63014	-6.04963	-6.14178	-5.59582	-5.6887	-5.07379	-3.95868	-5.28972	-5.37103	-5.14307	-5.04279	-6.02643	-5.81839
9530026F06Rik	1	61378432	61395904	+	-4.63014	-6.04963	-6.14178	-5.59582	-5.6887	-5.07379	-3.95868	-5.28972	-5.37103	-5.14307	-5.04279	-6.02643	-5.81839
Gm11588	1	61440101	61469475	+	-4.63014	-6.04963	-6.14178	-5.59582	-5.6887	-5.07379	-3.95868	-5.28972	-5.37103	-5.14307	-4.89079	-3.06707	-4.66639
4930587A21Rik	1	61616943	61621149	-	-4.63014	-6.04963	-6.14178	-5.59582	-5.6887	-5.07379	-3.95868	-5.28972	-5.37103	-5.14307	-5.04279	-6.02643	-5.81839
Pard3b	1	61638824	62642284	+	-1.89317	-1.25377	-2.18242	-1.27389	-2.07726	-1.46236	-1.80668	-0.815792	-0.575173	-0.236184	-0.0328103	0.551836	0.655537
4930448K12Rik	1	61767415	61851540	-	-4.63014	-6.04963	-6.14178	-5.59582	-5.6887	-5.07379	-3.95868	-5.13772	-5.37103	-5.14307	-5.04279	-5.87443	-5.81839
Gm12747	1	62131195	62136109	-	-4.63014	-6.04963	-6.14178	-5.59582	-5.53669	-5.07379	-3.95868	-5.28972	-5.37103	-5.14307	-5.04279	-6.02643	-5.81839
Gm11610	1	62456725	62499261	-	-4.63014	-6.04963	-6.14178	-5.59582	-5.6887	-5.07379	-3.95868	-5.28972	-5.37103	-5.14307	-5.04279	-6.02643	-5.81839
Nrp2	1	62703285	62818695	+	4.30323	4.67128	5.98464	5.55407	3.69693	4.34968	4.18201	4.62549	3.4534	3.40553	5.734	4.47319	4.74724
Ino80d	1	62958418	63114667	-	6.08411	5.51282	6.03294	5.84332	5.74176	5.59293	5.42934	5.93374	5.48141	5.43204	5.28912	5.15555	5.03492
Gm11602	1	63114471	63158290	+	4.41365	4.17651	4.14079	4.25141	4.20309	4.18412	4.18201	4.08869	4.09158	3.98907	3.72759	3.70677	3.58154
Ndufs1	1	63143596	63176822	-	7.58695	7.44486	7.33412	7.43959	7.34843	7.43164	7.39361	7.21156	7.24832	7.20091	6.8473	6.89562	6.69336
Eef1b2	1	63176825	63180486	+	10.0593	10.0282	9.90776	9.92151	10.396	10.4758	10.4965	10.8677	10.8537	11.0356	10.6447	10.8198	10.6083
Gpr1	1	63182691	63214543	-	-2.89317	-1.37406	-0.289337	-0.536929	-1.44923	-1.75186	-1.48475	-1.81579	-0.464142	-1.18372	-1.56886	-0.202004	-1.34446
Gm11607	1	63200313	63207614	+	0.521868	1.537	1.84311	2.00739	1.4175	1.55395	1.51525	0.354133	0.48141	0.294331	-0.190352	-0.350867	0.264346
Gm11608	1	63266848	63273120	-	-4.63014	-1.99074	-2.98978	-2.27389	-2.72934	-2.59986	-3.80668	-4.13772	-4.21903	-2.99107	-5.04279	-3.28947	-3.66639
Zdbf2	1	63273265	63314576	+	6.7301	7.25085	7.46195	7.52196	7.36606	7.09188	7.35445	7.96475	7.53084	7.42863	8.06086	7.56929	7.37184
Adam23	1	63445891	63596515	+	4.52187	5.29774	5.90769	5.73422	4.76252	5.27543	5.06984	4.61215	5.24449	5.16501	3.35714	4.98044	5.49411
Dytn	1	63622851	63686927	-	-4.47813	-6.04963	-6.14178	-5.59582	-5.6887	-5.07379	-3.95868	-5.28972	-5.37103	-5.14307	-5.04279	-6.02643	-5.81839
Mdh1b	1	63698819	63730318	-	-4.63014	-2.5757	-3.40481	-2.27389	-3.21476	-3.33683	-3.80668	-1.9678	-4.21903	-2.18372	-2.56886	-2.87443	-2.49647
Fastkd2	1	63730614	63754655	+	6.07933	6.07822	6.0225	6.09194	5.91039	5.80953	5.93984	5.91145	5.7561	5.88621	5.60406	5.7366	5.29434
4933402D24Rik	1	63754907	63769267	-	-4.47813	-1.99074	-2.08289	-1.74338	-2.72934	-4.92179	-3.80668	-5.28972	-2.63407	-2.66914	-5.04279	-5.87443	-3.08143
Gm13749	1	63964727	63968999	+	-4.63014	-6.04963	-6.14178	-5.59582	-5.6887	-5.07379	-3.95868	-5.28972	-5.37103	-5.14307	-5.04279	-6.02643	-5.81839
Klf7	1	64029447	64122282	-	2.57715	4.28973	4.03259	3.87359	5.47733	4.45542	4.77075	6.10605	6.10403	6.31727	5.50045	5.89582	6.01089
Gm13748	1	64078654	64090782	+	-4.63014	-5.89763	-5.98978	-4.44382	-4.53669	-3.92179	-3.95868	-4.13772	-3.63407	-3.40611	-4.89079	-4.28947	-4.08143
Creb1	1	64532804	64604547	+	5.90881	5.43385	4.9261	5.24181	6.45695	5.62703	6.0087	6.79486	6.62253	6.67071	6.31561	6.14342	6.13774
Mettl21a	1	64606473	64617242	-	3.15849	2.99719	2.98177	3.10307	3.59516	3.01485	3.07596	3.85096	3.74675	3.81628	3.8641	3.85179	3.70865
2810408I11Rik	1	64679871	64690659	-	2.39223	2.26728	2.47375	2.31107	2.00247	1.9851	1.86575	2.18421	2.11189	2.25686	1.67906	2.3735	1.92607
Ccnyl1	1	64690455	64725644	+	4.83928	5.37675	5.46914	5.52844	5.19463	5.00599	4.99745	4.75406	4.57213	4.35987	4.99032	5.16586	4.87761
Fzd5	1	64730560	64737750	-	5.27508	4.07679	4.06551	4.08756	4.08536	3.8464	4.21569	4.28224	4.44631	4.33985	3.68664	4.1727	4.48463
Plekhm3	1	64785983	64956824	-	4.33244	4.55152	4.66575	4.791	3.79422	4.25563	3.94151	3.74186	3.70281	3.79683	3.94841	3.66473	3.91669
Akr1cl	1	65012689	65032759	-	0.521868	-0.810164	-0.466215	-0.585839	-2.36677	-1.92179	-3.80668	-5.28972	-2.41167	-4.99107	-5.04279	-2.5525	-5.66639
Cryge	1	65048554	65051149	-	-0.893169	-2.89763	-2.98978	-1.74338	-5.6887	-5.07379	-3.95868	-5.13772	-5.21903	-5.14307	-5.04279	-6.02643	-5.81839
Crygd	1	65061872	65063452	-	3.42876	-0.943431	0.0325909	-0.489623	-5.53669	-2.92179	-3.95868	-5.28972	-5.37103	-5.14307	-5.04279	-5.87443	-5.81839
Crygc	1	65071525	65073689	-	1.65115	-3.09027	-1.81985	-1.44382	-4.53669	-3.92179	-3.95868	-5.13772	-5.37103	-5.14307	-5.04279	-6.02643	-5.81839
Crygb	1	65080228	65082267	-	-2.89317	-5.89763	-3.66785	-5.59582	-4.53669	-1.59986	-3.95868	-4.13772	-5.37103	-5.14307	-5.04279	-4.28947	-4.66639
Cryga	1	65100389	65103373	-	-3.47813	-1.14274	-0.902314	-3.85886	-2.72934	-1.22135	-0.347247	-3.13772	-1.7596	-2.99107	-3.89079	-2.7045	-2.34446
D630023F18Rik	1	65100619	65123214	-	3.16572	4.17785	4.24144	4.2824	3.30566	4.76821	4.4971	1.61717	3.41033	2.81628	0.837129	2.27023	2.30515
Idh1	1	65158616	65186479	-	8.13865	6.08394	5.91937	6.01459	6.24672	6.00747	6.14897	6.32069	6.17918	6.26691	6.21184	6.192	6.38073
Pikfyve	1	65186750	65274012	+	5.36736	5.52969	5.55953	5.59304	5.44487	5.56505	5.7208	5.30419	5.51568	5.34655	5.24107	5.13049	5.43952
Pth2r	1	65282056	65389244	+	-4.47813	-0.575699	-1.66785	-2.27389	-1.28876	-2.33683	-3.80668	-2.13772	-2.21903	-3.99107	-2.08344	-5.87443	-5.81839
Crygf	1	65926522	65928307	+	-4.63014	-6.04963	-6.14178	-5.59582	-5.6887	-5.07379	-3.95868	-5.28972	-5.37103	-5.14307	-5.04279	-6.02643	-5.81839
Mtap2	1	66175273	66442583	+	3.02171	2.68734	2.56481	2.91812	2.59259	1.77865	1.92124	4.02719	3.00497	3.24733	3.4535	3.6114	3.43427
Gm10558	1	66322276	66328796	-	-4.47813	-6.04963	-3.66785	-4.44382	-3.53669	-4.92179	-3.95868	-2.81579	-5.21903	-4.99107	-4.89079	-3.5525	-3.08143
Unc80	1	66468367	66699866	+	0.87942	-0.540075	0.118748	-0.920258	0.04827	-0.751862	-3.80668	0.86228	-0.464142	-0.406109	-1.30583	-0.31984	-0.859036
Rpe	1	66700831	66719805	+	7.37323	5.91856	6.36668	6.23258	5.99907	6.2785	6.20734	5.89639	5.94713	5.91657	5.53442	5.60535	5.58272
Kansl1l	1	66719248	66817562	-	3.54977	2.61807	2.83995	2.84158	2.48568	2.68554	2.73248	2.63046	2.78097	3.05332	2.80965	2.4743	2.76406
Acadl	1	66830839	66863277	-	3.27676	4.20959	4.00316	4.17823	5.09903	4.50028	4.5062	5.69991	5.17329	5.53641	6.08434	5.902	6.091
Myl1	1	66924295	66945404	-	-4.63014	-6.04963	-4.40481	-3.12189	-4.53669	-2.92179	-3.95868	-5.28972	-5.37103	-5.14307	-5.04279	-5.87443	-5.81839
Lancl1	1	67000517	67038872	-	5.53449	4.86724	5.17073	5.04703	4.68731	4.86611	4.31226	4.65344	4.7894	4.77877	4.97803	4.75766	4.9657
Cps1	1	67123026	67231259	+	-1.0187	0.0796531	0.314004	0.284101	-1.44923	-0.921787	-1.48475	-2.55276	-1.41167	-1.53164	-5.04279	-2.87443	-1.7595
Gm15668	1	67249200	67323609	+	-4.63014	-6.04963	-3.98978	-5.59582	-5.6887	-5.07379	-3.80668	-5.28972	-5.37103	-5.14307	-5.04279	-6.02643	-5.81839
Gm15669	1	67792481	67805324	+	-4.63014	-6.04963	-6.14178	-5.59582	-5.6887	-5.07379	-3.95868	-5.28972	-5.37103	-5.14307	-5.04279	-6.02643	-5.81839
Gm15671	1	68005086	68025896	+	-4.63014	-6.04963	-6.14178	-5.59582	-5.6887	-5.07379	-3.95868	-5.28972	-5.37103	-5.14307	-5.04279	-6.02643	-5.81839
Erbb4	1	68032186	69108059	-	-4.63014	-6.04963	-3.98978	-5.44382	-5.6887	-5.07379	-3.95868	-1.55276	-1.21903	-0.903608	0.864096	0.740281	2.03405
Gm16076	1	69091913	69106740	-	-4.63014	-6.04963	-6.14178	-5.59582	-5.6887	-5.07379	-3.95868	-5.28972	-5.37103	-5.14307	-5.04279	-6.02643	-4.08143
Ikzf2	1	69531214	69685960	-	-1.0187	1.33119	-0.0355806	0.486918	2.73477	1.52116	2.28078	2.72026	2.13852	2.67427	3.75667	3.00821	3.91857
Spag16	1	69826988	70725132	+	-2.1562	0.610168	-0.317352	-0.0862677	0.767088	0.400141	1.00068	0.720261	0.335559	0.532491	1.39461	0.373499	0.543063
Vwc2l	1	70725715	70885397	+	-4.63014	-6.04963	-6.14178	-5.59582	-5.6887	-5.07379	-3.95868	-5.28972	-5.37103	-5.14307	-5.04279	-6.02643	-5.81839
Bard1	1	71027498	71103146	-	5.78748	5.67791	5.81597	5.92905	5.53007	5.47053	5.47177	5.36213	5.23733	5.07232	5.09931	5.06588	5.31803
Abca12	1	71243090	71414910	-	-2.47813	-1.4382	-1.08289	-1.19589	-4.53669	-2.33683	-2.80668	-3.13772	-5.37103	-5.14307	-3.30583	-4.28947	-4.08143
Atic	1	71557150	71579631	+	7.81735	8.59109	8.34093	8.40881	8.64965	8.5476	8.5982	8.30237	8.26806	8.11958	8.02135	8.10705	7.76197
Fn1	1	71585523	71653171	-	9.46337	8.86548	8.38139	8.66609	7.1262	7.2788	7.30119	7.21405	6.10571	6.07232	9.65586	7.75754	7.78546
Apol7d	1	71652837	71662843	+	4.15849	3.17384	2.82721	3.17089	1.34595	1.8331	1.40277	1.69517	0.588325	0.563518	4.19402	2.19703	2.50353
Rpl21-ps1	1	72004288	72004770	+	-4.47813	-4.89763	-4.98978	-5.44382	-5.53669	-3.92179	-3.80668	-4.13772	-5.37103	-5.14307	-5.04279	-3.28947	-5.66639
Mreg	1	72159233	72212307	-	7.54319	6.30112	7.06245	6.94312	4.15331	5.75769	5.15911	3.0171	4.59315	4.00045	2.29903	3.40402	3.03405
Pecr	1	72259167	72284314	-	3.81189	3.13028	3.55519	3.32436	3.46612	3.51284	3.46011	3.30936	4.00256	4.31499	3.78517	4.17814	4.49726
Tmem169	1	72284369	72303104	+	-4.63014	-6.04963	-4.40481	-3.12189	-3.95173	-2.92179	-3.80668	-3.55276	-1.31214	-1.99107	-2.56886	-1.6265	-1.20696
Xrcc5	1	72307421	72394952	+	7.13012	6.89679	7.07984	7.04803	6.88221	6.95089	6.9331	6.37601	6.80438	6.7866	6.33381	6.68662	6.27025
2004-03-01	1	72427112	72536930	-	-4.63014	-5.89763	-4.40481	-5.59582	-5.6887	-5.07379	-3.95868	-5.28972	-5.37103	-5.14307	-5.04279	-5.87443	-1.96595
Smarcal1	1	72583251	72633134	+	4.84154	4.86559	4.80626	4.80529	5.21569	4.87749	4.89722	5.21653	5.13632	5.09904	5.26656	5.18289	5.33853
Ankar	1	72642980	72700564	-	-4.47813	-2.89763	-2.98978	-5.44382	-5.6887	-5.07379	-3.95868	-5.28972	-5.21903	-4.99107	-4.89079	-5.87443	-5.81839
Rpl37a	1	72711260	72713809	+	5.86949	7.88752	7.83776	7.91346	8.06971	7.95262	7.72129	6.12907	6.29765	6.23895	7.98496	8.09126	7.87749
Igfbp2	1	72824503	72852474	+	9.22122	8.60153	8.01602	8.08537	8.28049	8.21584	8.34782	8.80772	9.12838	9.4146	9.16101	9.61105	10.0591
Igfbp5	1	72857932	72874884	-	1.04543	1.2109	1.33215	1.40167	3.38812	2.65564	2.55087	0.617167	2.92563	2.69543	0.535473	1.90036	2.91104
Tnp1	1	73015083	73015899	-	-3.47813	-6.04963	-6.14178	-5.59582	-5.6887	-5.07379	-3.95868	-5.28972	-5.37103	-5.14307	-5.04279	-6.02643	-5.81839
Tns1	1	73910231	74124447	-	4.52187	4.30205	5.14465	5.02786	3.4463	4.47267	4.27547	2.56272	3.51229	3.00328	3.82345	4.10714	4.35598
Rufy4	1	74125541	74148223	+	-4.63014	-2.09027	-0.375067	-0.799964	-1.83625	-0.114433	-0.806679	-4.13772	-1.8971	-1.53164	-3.30583	-2.06707	-1.14283
Cxcr2	1	74153989	74161238	+	-4.63014	-5.89763	-3.66785	-5.44382	-5.6887	-5.07379	-3.95868	-5.13772	-3.21903	-2.99107	-1.19035	-0.350867	-1.96595
Cxcr1	1	74191785	74194631	-	-4.63014	-6.04963	-5.98978	-5.59582	-5.6887	-2.33683	-3.95868	-5.28972	-3.63407	-5.14307	-5.04279	-6.02643	-5.81839
Arpc2	1	74236497	74268209	+	7.11152	6.79782	7.05581	6.90712	7.05833	6.93425	6.99017	7.37847	7.21898	7.25032	7.91978	7.86872	7.62579
Gpbar1	1	74278550	74279624	+	-4.63014	-4.89763	-4.98978	-5.59582	-5.53669	-2.92179	-3.95868	-5.28972	-3.63407	-5.14307	-5.04279	-4.28947	-4.66639
Aamp	1	74279840	74284738	-	7.37635	7.25624	7.45122	7.29891	7.1375	7.44617	7.15622	7.31143	7.4005	7.44642	7.39403	7.42292	7.37544
Pnkd	1	74284930	74353694	+	4.74104	4.43441	4.55615	4.35546	4.94208	4.79246	4.69317	4.00183	4.50719	4.52068	3.90037	4.28796	4.36978
Tmbim1	1	74288247	74305622	-	4.61198	2.74623	3.39609	3.17089	3.3732	3.60569	3.0513	5.07417	4.72934	4.82271	6.13504	6.02983	6.04743
Gm216	1	74362108	74369321	+	-1.67078	-0.197187	-0.667849	-0.920258	-0.44923	-0.52947	-0.806679	-1.55276	-0.695468	-0.598754	-1.89079	-1.17399	-1.57893
Slc11a1	1	74375203	74386062	+	1.22231	1.23166	0.843113	0.89603	1.13573	1.69292	1.89376	-1.67829	0.663614	1.31271	-1.43136	0.234096	0.140964
Ctdsp1	1	74391509	74397285	+	3.60402	4.31548	4.24264	4.2841	5.12864	4.42694	4.45071	5.40144	4.78238	4.79356	5.54071	5.23996	5.16808
Vil1	1	74409376	74435559	+	-0.777692	-0.142739	0.0546172	-0.799964	1.75793	0.248137	-0.106239	3.25888	2.41033	2.62364	1.10921	1.41097	0.793041
Usp37	1	74435510	74544286	-	6.38992	6.5743	6.47859	6.5709	6.37357	6.4214	6.38315	5.92971	5.89145	5.80659	5.62786	5.49571	5.59394
Rqcd1	1	74506058	74530844	+	7.36304	7.6633	7.50895	7.57594	7.49948	7.45678	7.44953	7.3728	7.36123	7.27367	7.10462	7.08068	7.02164
Plcd4	1	74542888	74567794	+	2.66142	3.00022	3.01304	3.0197	2.87694	3.07821	2.97468	2.39366	2.73517	2.10696	1.41299	1.99594	2.28781
Zfp142	1	74565127	74588246	-	4.81649	5.18585	4.85414	4.91373	5.27147	5.08103	4.95155	5.03845	4.93325	4.7588	4.04585	4.2955	4.13612
Bcs1l	1	74588289	74592443	+	3.94813	3.62201	3.64503	3.64629	3.94712	3.99708	3.61117	4.06929	4.04307	4.10959	4.09789	4.07248	3.86694
Rnf25	1	74593748	74601397	-	3.43476	3.85559	3.69322	3.63833	4.28349	3.84308	4.13584	4.72956	4.41397	4.48669	4.51222	4.59826	4.22994
Stk36	1	74601445	74636894	+	2.40451	2.47741	2.75506	2.42037	1.69213	2.40913	2.14752	1.2546	1.76966	1.81628	1.73857	1.96478	2.35042
Ttll4	1	74661745	74701832	+	6.07837	6.93031	6.8441	6.82443	7.52282	7.26185	7.37261	7.51356	7.45074	7.33985	6.90444	6.9634	6.90938
Cyp27a1	1	74713574	74737890	+	-2.47813	-2.09027	-2.28934	-3.12189	-0.629802	-0.599859	-1.22172	0.643639	0.711708	0.709369	1.41299	1.28544	1.50353
Prkag3	1	74739499	74749221	-	-2.1562	-2.89763	-2.28934	-1.63646	-5.6887	-4.92179	-2.22172	-1.81579	-1.51859	-2.18372	-1.89079	-0.350867	-0.496466
Wnt6	1	74771892	74785319	+	0.566262	2.00324	3.09237	2.87811	1.59259	1.41806	1.47872	2.58338	1.49522	1.53249	3.91334	3.48312	3.3532
Wnt10a	1	74791516	74804179	+	-4.63014	-0.943431	-0.107134	-1.12189	-0.95173	-1.46236	-1.80668	0.184208	-0.361048	-1.40611	0.601062	0.429352	-0.274073
Gm16582	1	74850895	74879953	+	-4.63014	-6.04963	-6.14178	-5.59582	-5.6887	-5.07379	-3.95868	-5.28972	-5.37103	-5.14307	-5.04279	-6.02643	-5.81839
Cdk5r2	1	74855029	74857732	+	0.691793	3.75342	3.3523	3.51908	2.66788	3.57806	3.33287	0.816476	3.74387	3.51672	-1.72087	1.87376	2.12151
Fev	1	74881509	74885419	-	-3.47813	-3.5757	-3.66785	-3.85886	-5.53669	-3.33683	-3.80668	-3.55276	-3.63407	-2.99107	-5.04279	-4.28947	-4.08143
Cryba2	1	74889934	74893143	-	-4.63014	-6.04963	-6.14178	-5.59582	-3.95173	-4.92179	-3.95868	-5.28972	-5.37103	-5.14307	-5.04279	-6.02643	-5.66639
Ccdc108	1	74902071	74935599	-	-4.63014	-2.89763	-4.40481	-3.85886	-3.95173	-4.92179	-1.80668	-5.28972	-2.8971	-3.40611	-2.56886	-2.7045	-2.85904
Gm15841	1	74902371	74907653	+	-4.63014	-6.04963	-5.98978	-5.59582	-5.6887	-5.07379	-3.95868	-5.28972	-5.37103	-5.14307	-5.04279	-6.02643	-5.81839
Ihh	1	74945319	74951651	-	-1.1562	-2.7277	-2.66785	-1.35636	-1.07726	-1.46236	-3.95868	-1.67829	-1.0491	-3.99107	-2.08344	-1.5525	-2.20696
Nhej1	1	74967139	75046639	-	1.65115	2.49039	2.24384	2.40167	2.60286	2.52116	2.96151	2.44724	2.54252	2.40125	2.1753	2.3005	1.62823
Slc23a3	1	75125544	75133890	-	-3.47813	-4.89763	-2.66785	-3.44382	-3.95173	-2.33683	-3.95868	-3.55276	-1.8971	-2.18372	-1.43136	-1.96754	-1.34446
1810031K17Rik	1	75134554	75142368	-	3.67669	3.97274	3.85571	3.71857	4.26744	3.88234	3.88681	4.54703	4.53586	4.49677	4.42209	4.3982	4.72163
Fam134a	1	75142786	75147909	+	4.60668	4.38778	4.50007	4.27043	4.49948	4.42473	4.54647	4.87071	4.824	4.79193	4.58899	4.92647	5.19857
Zfand2b	1	75168646	75171629	+	3.57715	2.9065	2.95274	2.93988	2.89376	3.09502	2.77828	3.61382	3.43561	3.52068	3.77809	3.798	3.669
Abcb6	1	75171717	75180392	-	4.90125	5.17518	4.90656	4.93556	4.57052	4.40913	4.55087	4.75102	4.53419	4.6107	4.69041	4.8147	4.74724
Atg9a	1	75180866	75191923	-	3.14392	3.46651	3.314	3.34734	3.77619	3.28767	3.58564	4.32988	3.84437	3.8195	4.40153	4.08412	4.37116
Ankzf1	1	75192151	75199387	+	4.56899	4.18851	4.11351	4.09146	4.61178	4.2305	4.46478	4.93106	4.82809	5.12917	5.22555	4.97966	5.08432
Glb1l	1	75198243	75210778	-	2.58796	2.04489	1.80464	1.68546	2.24467	2.0669	2.23772	2.66318	2.74675	2.94557	3.01008	2.81557	2.83345
Stk16	1	75210838	75215606	+	5.08602	5.35504	5.3523	5.26526	5.46753	5.29496	5.42934	5.62964	5.55246	5.45291	5.13158	5.32647	4.9242
Tuba4a	1	75214974	75219253	-	7.84436	6.89699	6.56721	6.59235	6.69992	6.34675	6.35571	7.04001	6.70949	6.94998	6.26023	6.66497	6.70157
AC166150.1	1	75220095	75232093	-	-2.89317	-2.31266	-1.90231	-2.12189	-2.95173	-2.92179	-3.95868	-4.13772	-3.63407	-5.14307	-5.04279	-6.02643	-4.08143
Dnajb2	1	75236465	75244804	+	2.44073	2.54116	2.58387	2.73111	2.49673	2.77865	2.21569	2.74492	2.74097	2.7504	3.01008	3.12557	3.27025
Ptprn	1	75247041	75264208	-	-0.893169	1.87056	2.20005	2.07188	2.46331	1.72207	2.28078	4.23732	3.66667	4.13563	4.42209	5.03696	5.20551
Resp18	1	75272199	75278415	-	-4.63014	-2.09027	-3.18242	-2.12189	-5.53669	-5.07379	-3.80668	-3.55276	-3.21903	-5.14307	-4.89079	-6.02643	-5.81839
Dnpep	1	75307896	75317637	-	6.88655	5.82859	5.86587	5.8462	5.69813	5.67347	5.57486	6.35863	6.0536	6.20245	6.7922	6.77752	6.92209
Des	1	75360329	75368579	+	0.609331	1.1358	1.42808	1.53346	2.46893	1.18674	1.68517	3.04716	3.00979	3.36208	3.14813	3.76582	3.98287
Gm15179	1	75368212	75375012	-	-4.63014	-6.04963	-6.14178	-5.59582	-4.53669	-5.07379	-3.95868	-3.55276	-4.21903	-3.40611	-5.04279	-6.02643	-5.81839
Speg	1	75375297	75432320	+	-1.89317	2.04489	1.79813	1.2841	3.46893	2.62511	2.61959	4.1523	3.77249	4.1688	3.90037	4.24969	4.48336
Gm15178	1	75392131	75396363	-	-4.63014	-6.04963	-6.14178	-5.59582	-5.6887	-5.07379	-3.95868	-5.28972	-5.37103	-5.14307	-5.04279	-6.02643	-5.81839
Gmppa	1	75435930	75443179	+	4.46731	4.43553	4.57913	4.42346	4.46753	4.47267	4.46478	4.44724	4.7482	4.79356	4.82517	4.9297	5.09183
Accn4	1	75450436	75474343	+	-4.63014	-6.04963	-3.40481	-5.59582	-3.95173	-4.92179	-3.95868	-5.13772	-3.21903	-2.99107	-5.04279	-3.5525	-3.08143
Chpf	1	75474569	75479471	-	4.48476	3.82005	3.64685	3.46006	4.89794	4.14161	4.38808	5.37205	5.036	5.00187	5.10215	5.22229	5.22007
Obsl1	1	75479310	75506452	-	4.88162	3.71524	3.93355	3.73609	5.40142	4.4136	4.41249	6.7388	6.13742	6.17635	6.96213	6.85179	7.053
Tmem198	1	75479532	75485705	+	-1.0187	-2.09027	-1.28934	-1.35636	-0.781805	-1.22135	-0.106239	-0.614158	-0.0491045	-1.08418	-0.0328103	-0.874429	0.00603444
Inha	1	75507077	75510366	+	-2.47813	-4.89763	-2.66785	-3.12189	-4.53669	-4.92179	-2.80668	-2.33037	-2.8971	-1.29063	-0.498474	-0.704504	0.166499
Stk11ip	1	75521529	75537335	+	4.56353	5.03311	4.84627	4.93013	5.01502	4.98811	4.95819	4.95107	4.97696	4.77711	4.59302	4.56228	4.65102
Slc4a3	1	75546266	75562172	+	-1.1562	0.870557	0.436488	0.363535	2.43485	1.66318	1.77828	3.30522	2.65749	2.40981	2.92299	3.06221	3.05471
Epha4	1	77367185	77515088	-	6.35634	4.34911	5.24504	5.07385	3.04451	3.45325	3.11218	3.10545	2.67579	1.73685	4.0191	3.39937	3.45514
Pax3	1	78101267	78197134	-	-4.47813	-2.31266	-3.40481	-2.44382	-1.83625	-4.92179	-3.95868	-5.13772	-4.21903	-5.14307	-5.04279	-4.87443	-4.08143
Sgpp2	1	78310346	78420286	+	-1.30821	0.00926379	-0.780323	-0.44382	0.0178963	-0.462356	-0.806679	-0.330365	0.173288	-0.991071	-0.803328	-1.06707	-1.14283
Farsb	1	78417958	78488859	-	7.27132	7.26082	7.30139	7.30038	7.21045	7.37312	7.34434	7.07234	7.31162	7.31214	6.79964	6.90836	6.66312
BC035947	1	78497806	78511963	-	-4.63014	-3.89763	-3.66785	-5.44382	-3.53669	-2.92179	-3.95868	-2.33037	-5.37103	-2.66914	-1.72087	-2.7045	-3.34446
Mogat1	1	78510991	78538173	+	-4.63014	-4.89763	-6.14178	-5.59582	-2.72934	-4.92179	-3.95868	-2.33037	-3.21903	-1.99107	-0.498474	-4.28947	-5.66639
Acsl3	1	78657825	78706987	+	7.52784	6.32063	6.2099	6.36071	6.97432	6.29556	6.62377	7.46103	6.64283	6.74194	7.93337	7.33472	7.50822
Utp14b	1	78658038	78667588	+	5.29005	5.01377	5.10957	5.2453	5.23974	4.8331	4.80803	5.28434	4.72055	4.77711	5.31866	4.80417	5.00603
Kcne4	1	78816949	78820024	+	-4.63014	-6.04963	-6.14178	-5.59582	-5.6887	-5.07379	-3.95868	-5.28972	-5.37103	-3.40611	-3.30583	-4.87443	-5.81839
Gm5830	1	78967637	78968079	-	2.65115	-4.31266	-4.98978	-4.44382	-3.53669	-5.07379	-3.80668	3.2546	3.2567	3.01455	-4.89079	-4.28947	-5.66639
Scg2	1	79434669	79440090	-	-4.63014	-4.31266	-6.14178	-2.85886	-4.53669	-1.75186	-2.80668	-3.55276	-1.21903	-1.08418	-3.30583	-0.704504	0.166499
Ap1s3	1	79606876	79671972	-	2.06103	4.87634	4.81999	4.94204	5.39995	4.87425	5.10621	5.73264	5.70504	5.87002	4.55008	4.96871	4.58391
Wdfy1	1	79702262	79776143	-	6.41213	5.81361	6.1379	6.09388	5.64694	6.13688	6.0071	5.53116	5.90315	5.94483	6.11553	6.12346	6.30011
Mrpl44	1	79776018	79781445	+	5.31953	5.75746	5.65363	5.68095	5.61242	5.66599	5.68317	5.50704	5.60115	5.65998	5.41527	5.36636	5.15059
Serpine2	1	79794197	79858696	-	4.72644	5.62692	5.41961	5.527	5.17497	5.44016	5.45776	5.34811	5.09272	5.17132	5.78252	5.65011	5.68951
Gm5529	1	79922536	79923426	-	5.01172	2.91615	2.71413	2.78018	2.76709	2.8331	2.77828	4.45474	4.86711	4.64192	1.43114	2.11426	1.21625
Fam124b	1	80198706	80218473	-	-4.63014	-3.31266	-3.40481	-2.63646	-3.95173	-5.07379	-3.95868	-5.13772	-5.37103	-5.14307	-5.04279	-6.02643	-5.66639
Cul3	1	80264923	80340480	-	7.36068	7.52903	7.48406	7.58132	7.50291	7.30853	7.42574	7.31426	7.29519	7.10036	7.17092	6.95945	6.93375
Gm6189	1	80383104	80385188	-	0.428759	-0.575699	0.332151	-0.920258	0.613055	2.43576	1.74791	1.14768	3.80888	3.05332	-3.89079	2.60535	1.48336
Dock10	1	80501073	80758553	-	-1.89317	-3.09027	-1.74185	-1.74338	-3.95173	-4.92179	-3.95868	-5.28972	-5.37103	-5.14307	-4.89079	-4.87443	-5.81839
9430031J16Rik	1	81076950	81341764	+	-1.30821	0.102373	0.139506	-0.234366	-0.17914	0.248137	-0.106239	-0.0502575	0.39568	-0.236184	-4.89079	-1.35087	-4.08143
Irs1	1	82233101	82291416	-	-4.47813	-0.853233	-1.40481	-2.27389	2.20477	-0.67386	-1.22172	4.30522	2.03836	2.52463	5.58697	4.56332	5.13693
Gm9747	1	82233112	82235933	+	-4.63014	-3.09027	-6.14178	-5.44382	0.370198	-1.75186	-2.80668	2.97602	-0.312139	1.07502	4.23333	3.29048	3.53818
Rhbdd1	1	82316452	82445366	+	4.1872	3.18718	2.938	2.8508	3.26421	3.55799	3.33287	3.97602	4.03127	4.1938	4.69229	4.67247	5.04528
Col4a4	1	82452558	82586849	-	-4.63014	-6.04963	-5.98978	-5.59582	-5.6887	-5.07379	-3.95868	-4.13772	-5.37103	-5.14307	-5.04279	-5.87443	-5.66639
Col4a3	1	82586921	82722059	+	-4.63014	-6.04963	-4.40481	-5.59582	-5.53669	-4.92179	-3.95868	-5.28972	-3.63407	-4.99107	-3.30583	-3.5525	-3.34446
Mff	1	82724890	82752394	+	6.21012	5.36975	5.4159	5.38273	5.83236	5.6547	5.8551	6.21487	6.12638	6.29895	6.43226	6.33868	6.29903
Tm4sf20	1	82756649	82768461	-	-4.63014	-5.89763	-3.98978	-5.59582	-4.53669	-3.92179	-3.95868	-3.13772	-5.37103	-4.99107	-5.04279	-3.87443	-5.81839
Agfg1	1	82839483	82896275	+	7.01472	6.4912	6.70436	6.71321	6.32284	6.34265	6.29267	6.65385	6.48228	6.42625	7.01985	6.77774	6.74671
Slc19a3	1	83012523	83038448	-	-2.1562	0.00926379	-1.18242	-0.536929	0.463308	0.248137	-0.106239	0.69517	-0.361048	-0.183716	2.0161	0.392358	1.10179
Ccl20	1	83116766	83119167	+	-4.63014	0.477413	0.817578	0.25662	-0.892836	-2.92179	-3.95868	2.45474	-1.13157	-0.0841804	1.79571	0.995936	-0.274073
Wdr69	1	83159752	83210574	+	-4.63014	-5.89763	-5.98978	-5.59582	-5.6887	-5.07379	-3.95868	-5.28972	-5.37103	-5.14307	-3.89079	-3.87443	-4.66639
Sphkap	1	83254139	83408200	-	-3.47813	3.22908	1.55712	2.62227	2.17755	2.18674	2.71688	0.534705	0.173288	0.138212	-0.498474	-1.87443	-1.34446
Pid1	1	84036296	84364180	-	2.72154	3.17651	3.31172	3.16351	4.20477	3.6328	3.45071	4.30522	3.89211	3.67071	4.77987	4.0489	4.42637
Dner	1	84369841	84696221	-	2.12178	1.62594	2.17009	2.27043	0.529397	1.87263	1.74791	0.254597	0.365933	-0.13309	1.376	0.68016	1.75146
Trip12	1	84721189	84839304	-	9.75654	10.0215	10.3928	10.3868	9.16678	9.85521	9.69304	8.96417	9.38082	9.09921	9.0009	9.00759	8.92396
Fbxo36	1	84839841	84900487	+	0.769795	0.922552	1.92311	1.46307	-0.492298	1.22796	1.3226	-0.552758	0.138523	0.138212	0.991852	0.932926	1.69993
Slc16a14	1	84905898	84935125	-	1.30323	-0.768344	-0.0590396	-0.314537	-1.83625	-0.52947	-2.80668	-4.13772	-0.312139	-0.991071	-4.89079	-1.96754	-1.57893
C130026I21Rik	1	84992690	85270566	-	-4.47813	-3.89763	-1.40481	-2.27389	-2.53669	-1.75186	-0.806679	-1.33037	0.335559	0.053323	-2.08344	0.125571	0.378003
A530032D15Rik	1	85083069	85109853	-	-3.47813	-1.81016	-1.53035	-2.27389	-1.6298	-3.92179	-3.80668	-4.13772	-1.0491	-2.40611	-1.19035	-0.786966	-0.7595
Gm10553	1	85100164	85100535	+	-4.63014	-6.04963	-6.14178	-5.59582	-5.6887	-5.07379	-3.95868	-5.28972	-5.21903	-5.14307	-5.04279	-4.28947	-3.66639
A530040E14Rik	1	85105946	85114035	+	-2.89317	-3.5757	-2.28934	-3.44382	-1.83625	-0.751862	-0.999324	-1.67829	1.06637	0.593891	-2.56886	1.3154	0.962966
Gm16028	1	85246851	85255465	+	-4.63014	-4.89763	-5.98978	-5.44382	-5.6887	-4.92179	-3.95868	-5.28972	-2.8971	-2.40611	-5.04279	-2.5525	-3.34446
Gm16025	1	85326729	85342615	+	-4.63014	-1.99074	-1.08289	-1.74338	-1.36677	-1.92179	-1.48475	-5.28972	-5.21903	-3.40611	-3.89079	-2.5525	-1.49647
Gm16092	1	85511133	85527161	-	-4.47813	-2.89763	-2.40481	-3.12189	-2.53669	-2.33683	-2.80668	-5.28972	-5.21903	-3.99107	-0.983901	-1.5525	-3.34446
AC147806.1	1	85575676	85577295	+	-4.63014	-6.04963	-6.14178	-5.59582	-5.6887	-5.07379	-3.95868	-5.28972	-5.37103	-5.14307	-5.04279	-6.02643	-5.81839
Sp110	1	85576899	85598817	-	0.329223	0.25212	0.15997	0.0480333	0.592591	2.19715	2.12406	-0.23083	2.80888	2.32181	-1.43136	2.71429	2.57678
Gm16094	1	85599286	85599839	+	-4.63014	-6.04963	-6.14178	-5.59582	-3.95173	-3.33683	-3.80668	-5.28972	-5.37103	-3.40611	-5.04279	-3.5525	-5.66639
Sp140	1	85600378	85645037	+	-4.47813	-1.5757	-1.74185	-1.44382	-1.36677	-1.75186	-2.80668	-0.330365	-1.13157	-0.236184	1.82345	1.4017	1.32229
Gm17017	1	85641222	85650585	-	-4.63014	-5.89763	-3.40481	-4.44382	-4.53669	-5.07379	-3.95868	-1.81579	-3.63407	-2.40611	-1.43136	-1.28947	-1.34446
Sp100	1	85649988	85709998	+	-1.67078	-2.89763	-4.98978	-5.44382	-5.53669	-5.07379	-3.95868	-5.13772	-5.21903	-4.99107	-2.30583	-3.87443	-3.66639
A630001G21Rik	1	85717083	85778643	-	-4.63014	-0.282917	-1.81985	-0.74338	-0.110428	-2.11443	-0.999324	-1.05026	-0.971102	-1.99107	-1.08344	-1.6265	-1.96595
Cab39	1	85793441	85851576	+	7.14346	6.9059	6.89439	6.99912	6.91349	6.587	6.81537	7.3466	6.97727	7.01806	7.30397	6.94914	6.82371
Itm2c	1	85894281	85908675	+	4.71169	4.56487	4.24982	4.23742	5.11436	4.80613	4.81903	5.9223	5.62959	5.74449	6.50849	6.29016	6.50697
4933407L21Rik	1	85928483	85940624	+	-4.63014	-5.89763	-4.98978	-5.59582	-5.6887	-5.07379	-3.95868	-5.28972	-5.37103	-5.14307	-5.04279	-6.02643	-5.81839
Gpr55	1	85939537	85961055	-	-4.63014	-6.04963	-6.14178	-3.85886	-5.6887	-5.07379	-3.95868	-5.28972	-5.37103	-5.14307	-5.04279	-6.02643	-5.81839
Spata3	1	86016816	86029958	+	-4.63014	-5.89763	-5.98978	-5.59582	-5.6887	-5.07379	-3.95868	-5.28972	-3.21903	-4.99107	-5.04279	-6.02643	-5.81839
2810459M11Rik	1	86045863	86055456	+	-3.47813	0.477413	-0.530345	0.0480333	1.73943	0.32614	1.47872	0.476989	1.35083	0.91582	-1.72087	-0.119541	0.0884966
Psmd1	1	86064387	86139151	+	8.79377	8.99021	8.97875	9.02092	8.87548	8.96267	9.01051	8.58562	8.7604	8.64079	8.52746	8.57665	8.33572
Htr2b	1	86099026	86111970	-	-4.47813	-2.19719	-3.98978	-3.12189	-3.21476	-2.59986	-2.22172	-3.55276	-3.63407	-4.99107	-4.89079	-2.87443	-4.66639
RP24-308M3.1	1	86133637	86162788	+	5.22923	5.66843	5.62861	5.59715	5.55606	5.7391	5.68116	5.07295	5.17543	5.15359	5.23462	5.26256	5.04183
Armc9	1	86154780	86278284	+	3.52749	3.73718	4.03259	3.8531	4.05576	3.86611	4.28608	4.14768	4.21768	4.02852	3.9547	3.94415	3.63511
Gm16341	1	86275509	86301375	-	-4.63014	-5.89763	-4.98978	-3.12189	-5.6887	-5.07379	-3.95868	-5.28972	-5.37103	-5.14307	-5.04279	-6.02643	-5.81839
B3gnt7	1	86303221	86307303	+	4.74346	6.79782	7.00846	6.9002	6.98956	6.82221	6.8025	6.92196	6.97727	6.62961	6.72162	6.58884	6.59688
Gm5258	1	86323267	86323593	+	-4.63014	-6.04963	-5.98978	-5.59582	-5.6887	-3.33683	-3.95868	-5.28972	-5.37103	-5.14307	-5.04279	-6.02643	-5.81839
Ncl	1	86344719	86359455	-	11.6721	11.8553	11.8278	11.8751	11.8375	11.7541	11.817	11.4951	11.614	11.4065	10.9194	11.0318	10.7598
C130036L24Rik	1	86359574	86373791	+	0.566262	0.528638	0.314004	0.622269	0.163747	0.806133	0.280784	0.0322047	0.638952	0.366481	0.601062	0.410973	0.442134
Nmur1	1	86386242	86388162	-	-4.63014	-5.89763	-4.40481	-5.59582	-5.6887	-5.07379	-3.95868	-5.28972	-5.37103	-5.14307	-5.04279	-5.87443	-3.66639
1700019O17Rik	1	86426329	86428049	+	-4.63014	-6.04963	-6.14178	-5.59582	-5.6887	-5.07379	-3.95868	-5.28972	-5.21903	-4.99107	-5.04279	-6.02643	-5.81839
Ptma	1	86526736	86530698	+	8.92195	11.0332	10.63	10.7547	11.1032	11.1172	11.1037	8.91926	8.92475	8.89243	10.5057	10.5274	10.3028
Pde6d	1	86542994	86582629	-	4.62516	3.34078	3.46555	3.37955	3.80982	3.87911	3.61959	5.0595	4.89861	5.1472	5.29532	5.39587	5.12803
Cops7b	1	86582904	86606978	+	5.64857	5.63132	5.60828	5.63567	5.38589	5.42029	5.40521	5.42166	5.37062	5.30355	5.15906	5.23866	5.00515
Nppc	1	86666293	86670573	-	-1.47813	-3.09027	-1.74185	-2.27389	-3.95173	-3.33683	-2.22172	-5.13772	-2.63407	-3.40611	-5.04279	-1.78697	-5.66639
Dis3l2	1	86703804	87050097	+	4.42273	3.50325	3.8224	3.85539	3.53477	3.62511	3.40277	3.63046	4.11413	3.99477	4.1726	4.15762	4.60157
Alppl2	1	87086690	87089928	-	-2.1562	-1.4382	-0.530345	-1.27389	-3.95173	-1.75186	-3.80668	-5.28972	-4.21903	-4.99107	-5.04279	-3.87443	-4.66639
Alpi	1	87098002	87101606	-	-4.63014	-6.04963	-6.14178	-5.59582	-5.6887	-5.07379	-3.95868	-5.28972	-5.37103	-5.14307	-5.04279	-6.02643	-5.81839
Akp3	1	87125008	87127912	+	-4.47813	-6.04963	-3.66785	-4.44382	-5.53669	-3.33683	-3.95868	-5.28972	-5.37103	-5.14307	-5.04279	-6.02643	-5.66639
Ecel1	1	87147655	87156521	-	0.476064	-1.4382	-0.632225	-0.858857	-0.366768	-1.0149	-2.22172	0.5902	0.930718	1.17885	0.109209	1.4017	1.25247
Prss56	1	87183493	87188404	+	-4.47813	-4.89763	-5.98978	-5.59582	-4.53669	-1.59986	-3.95868	-2.55276	-3.63407	-2.40611	-5.04279	-1.48211	-2.20696
Chrnd	1	87190652	87200069	+	-2.89317	-5.89763	-6.14178	-5.59582	-2.21476	-5.07379	-3.95868	-2.55276	-3.21903	-2.66914	-4.89079	-2.7045	-1.85904
Chrng	1	87205811	87211835	+	-4.63014	-6.04963	-5.98978	-5.59582	-5.6887	-5.07379	-3.95868	-4.13772	-3.63407	-5.14307	-5.04279	-3.5525	-3.08143
Eif4e2	1	87213914	87240488	+	7.72552	6.93507	6.92592	6.79816	6.62664	6.72162	6.54647	6.8756	6.7936	6.81144	6.62491	6.66158	6.43427
Efhd1	1	87264363	87310839	+	-0.670777	2.31183	1.66127	2.06397	-1.14438	0.32614	0.100212	-0.614158	-0.826712	-1.08418	-1.30583	-0.920233	0.442134
Gm16535	1	87264481	87265174	-	-3.47813	-0.990736	-1.18242	-0.920258	-2.95173	-2.59986	-3.95868	-3.13772	-5.21903	-5.14307	-5.04279	-3.87443	-2.66639
Gigyf2	1	87326998	87450796	+	7.23354	7.16256	7.05837	7.04151	7.12931	7.18739	7.13877	6.95438	7.11413	6.84616	6.7372	6.65476	6.97769
Kcnj13	1	87386363	87394729	-	-4.63014	-2.7277	-2.98978	-2.44382	-2.36677	-4.92179	-2.80668	-2.13772	-2.0491	-3.40611	-2.30583	-3.28947	-2.66639
3110079O15Rik	1	87470264	87475459	+	-4.63014	-3.89763	-2.40481	-2.63646	-4.53669	-0.834325	-3.80668	-3.55276	-4.21903	-2.99107	-5.04279	-3.5525	-3.34446
Ngef	1	87476834	87573870	-	-0.777692	2.6454	1.8682	2.16351	0.838347	2.345	2.00068	1.41687	1.2404	0.681354	0.466761	0.68016	0.857171
Neu2	1	87509889	87597845	+	-4.63014	-5.89763	-2.98978	-5.59582	-5.53669	-3.33683	-3.80668	-3.55276	-5.37103	-5.14307	-3.30583	-6.02643	-5.81839
Inpp5d	1	87620312	87720507	+	7.50308	7.30097	7.23105	7.13785	6.65406	7.31393	7.1756	4.72181	6.27433	5.86924	3.13158	4.80065	4.91669
Atg16l1	1	87755870	87792428	+	6.16933	5.92892	6.1552	6.09	5.9446	6.08454	6.01031	6.11021	5.94776	6.04235	5.81484	5.79091	5.72861
5830472F04Rik	1	87796467	87796817	+	-4.63014	-6.04963	-6.14178	-5.59582	-5.6887	-5.07379	-3.95868	-5.28972	-5.37103	-5.14307	-5.04279	-6.02643	-5.81839
Sag	1	87803680	87845158	+	1.30323	-1.09027	-0.404814	-0.585839	-2.21476	-2.92179	-3.80668	-3.55276	-5.37103	-4.99107	-5.04279	-3.87443	-1.85904
Dgkd	1	87853287	87944489	+	7.11899	6.69436	6.70502	6.67155	6.78777	6.90714	6.85421	6.91553	7.036	6.98334	6.79089	6.91551	7.11169
Usp40	1	87945121	88008551	-	4.30977	4.80887	4.75758	4.7898	4.59388	4.67627	4.60695	4.0171	4.3143	3.92481	4.20461	4.02795	3.93724
Ugt1a10	1	88055388	88219004	+	-1.30821	-0.943431	-0.632225	-1.35636	-3.21476	-0.221348	-3.80668	-5.28972	-2.21903	-4.99107	-5.04279	-6.02643	-5.66639
Gm20528	1	88055393	88218584	-	-2.1562	-2.4382	-1.98978	-3.12189	-3.95173	-1.0149	-3.95868	-5.28972	-3.21903	-4.99107	-5.04279	-6.02643	-5.81839
Ugt1a9	1	88070800	88218997	+	-1.30821	-0.943431	-0.632225	-1.35636	-3.21476	-0.221348	-3.80668	-5.28972	-2.21903	-4.99107	-5.04279	-6.02643	-5.66639
Ugt1a8	1	88087813	88219004	+	-1.30821	-0.943431	-0.632225	-1.35636	-3.21476	-0.221348	-3.80668	-5.28972	-2.21903	-4.99107	-5.04279	-6.02643	-5.66639
Ugt1a7c	1	88095062	88220002	+	-1.1562	-0.943431	-0.597459	-1.35636	-3.21476	-0.114433	-3.80668	-5.28972	-2.21903	-4.99107	-5.04279	-6.02643	-5.66639
Ugt1a6b	1	88103252	88219003	+	-1.30821	-0.810164	-0.497924	-0.984388	-2.95173	0.0324088	-3.80668	-5.28972	-2.21903	-4.99107	-5.04279	-5.87443	-5.66639
Ugt1a6a	1	88103252	88220002	+	-1.1562	-0.438195	-0.261856	-0.799964	-2.72934	0.122607	-1.80668	-5.28972	-2.21903	-4.99107	-5.04279	-6.02643	-5.66639
Ugt1a5	1	88166012	88218997	+	-1.30821	-0.853233	-0.632225	-1.35636	-3.21476	-0.221348	-3.80668	-5.28972	-2.21903	-4.99107	-5.04279	-6.02643	-5.66639
Ugt1a2	1	88200601	88218997	+	-1.30821	-0.943431	-0.632225	-1.35636	-3.21476	-0.221348	-3.80668	-5.28972	-1.8971	-4.99107	-5.04279	-6.02643	-5.66639
Dnajb3	1	88204732	88205748	-	0.731321	-0.142739	-0.131796	-0.121892	0.394045	0.165675	1.10021	0.928369	1.32013	1.40125	1.08649	0.68016	0.0884966
Ugt1a1	1	88211959	88218997	+	-1.30821	-0.943431	-0.632225	-1.35636	-3.21476	-0.221348	-3.80668	-5.28972	-1.8971	-4.99107	-5.04279	-6.02643	-5.66639
Heatr7b1	1	88226986	88262289	+	-2.1562	-1.37406	-1.23489	-0.920258	-0.781805	-1.22135	-1.48475	0.354133	-0.361048	-0.467509	0.431137	0.500611	0.655537
Hjurp	1	88262471	88277633	-	5.85837	6.56972	6.59823	6.54664	6.69603	6.64854	6.71099	6.77816	6.67503	6.72789	6.9421	6.58526	6.86718
Trpm8	1	88277661	88389293	+	-4.63014	-4.89763	-5.98978	-5.44382	-5.6887	-5.07379	-3.80668	-5.13772	-5.37103	-5.14307	-5.04279	-6.02643	-5.81839
4930453O03Rik	1	88347489	88352930	-	-4.63014	-6.04963	-6.14178	-5.59582	-5.6887	-5.07379	-3.95868	-5.13772	-5.37103	-5.14307	-5.04279	-6.02643	-5.81839
Spp2	1	88406961	88426438	+	-4.63014	-4.31266	-4.98978	-5.59582	-5.6887	-5.07379	-3.95868	-5.28972	-5.37103	-5.14307	-5.04279	-6.02643	-5.81839
Glrp1	1	88501123	88509886	-	-4.63014	-6.04963	-6.14178	-5.59582	-5.6887	-5.07379	-3.95868	-5.28972	-5.37103	-5.14307	-5.04279	-6.02643	-5.81839
Arl4c	1	88673125	88702221	-	1.86172	5.10449	3.94244	4.44948	6.36531	5.57905	5.69913	7.65588	7.29716	7.48314	8.23914	8.04332	8.26831
Sh3bp4	1	89070415	89155068	+	5.31953	5.65408	5.52346	5.57647	5.23149	5.39901	5.05751	5.9196	5.39476	5.66892	6.33502	6.3005	6.73582
Agap1	1	89454811	89895282	+	4.85278	4.76504	4.69409	4.7072	5.19208	5.06121	4.98448	5.14421	5.34893	5.21472	4.84392	5.08774	5.48081
Gbx2	1	89927962	89933290	-	3.46438	3.6318	5.09437	4.58547	1.60286	3.16568	3.0135	0.385842	2.74097	2.2086	-1.08344	1.16997	0.333609
D130058E05Rik	1	89930234	89931862	+	2.09172	2.14129	3.15233	2.78018	0.107164	1.73642	1.36325	-0.967795	1.20724	0.86691	-3.30583	-0.0164478	-0.621997
Asb18	1	89952591	90014666	-	-4.63014	-6.04963	-6.14178	-5.59582	-5.6887	-5.07379	-3.95868	-5.28972	-5.37103	-5.14307	-5.04279	-6.02643	-5.66639
Iqca	1	90042132	90153401	-	4.83928	1.67223	1.84943	2.18554	-2.07726	1.22796	-0.347247	-5.13772	0.207235	-0.903608	-5.04279	-1.78697	-1.20696
Cxcr7	1	90203980	90216751	+	3.8706	1.4687	2.9875	2.70593	2.36417	3.30703	3.10021	1.28854	2.2404	1.85442	2.6561	2.19166	1.83346
Cops8	1	90603425	90613341	+	6.62187	6.54687	6.58954	6.60535	6.47872	6.36246	6.40885	6.53735	6.5537	6.36373	6.25004	6.21866	6.14819
Gm9991	1	90675161	90679793	+	-4.63014	-6.04963	-6.14178	-5.59582	-5.6887	-5.07379	-3.95868	-5.28972	-5.37103	-5.14307	-5.04279	-6.02643	-5.81839
Col6a3	1	90765923	90843971	-	-1.67078	-0.943431	1.2099	1.17089	-1.44923	0.122607	-2.22172	-2.33037	-0.759598	-1.66914	-0.568863	-1.35087	-1.20696
Mlph	1	90915085	90951142	+	-4.63014	-2.4382	-0.945383	-1.98439	-1.36677	-1.11443	-1.80668	-1.9678	-0.897101	-0.821146	-2.30583	-4.87443	-1.7595
Prlh	1	90953108	90954012	+	-4.63014	-6.04963	-6.14178	-5.59582	-5.6887	-5.07379	-3.95868	-5.28972	-5.37103	-5.14307	-5.04279	-6.02643	-5.81839
Rab17	1	90958133	90969661	-	-4.63014	-0.990736	-1.98978	-1.85886	-0.44923	-0.67386	-0.221716	-0.815792	-0.0897465	-0.991071	-0.568863	-0.786966	-0.7595
Lrrfip1	1	90998727	91128944	+	3.47024	4.08821	3.62125	3.68804	5.72892	4.72747	5.14752	6.1546	5.6841	5.69543	6.71608	6.27341	6.5129
Rbm44	1	91145103	91170795	+	4.43476	3.85224	3.86509	4.16905	2.06322	2.86612	3.2486	-0.745403	2.06637	1.93967	-1.72087	0.695427	0.708649
Ramp1	1	91179822	91225196	+	-4.63014	-6.04963	-6.14178	-5.44382	-3.95173	-5.07379	-3.95868	-5.28972	-2.41167	-4.99107	-1.43136	-0.259719	-1.96595
Ube2f	1	91250311	91288877	+	4.46145	5.1289	4.98607	4.98245	5.3088	5.08804	5.22399	5.04219	5.00618	4.93374	5.41299	5.36577	5.11415
Scly	1	91298338	91321075	+	2.68174	3.6454	3.08971	3.29089	4.18612	3.79246	4.15911	4.0521	4.19882	4.41832	4.77809	4.66376	4.58509
Gm17090	1	91305092	91321101	-	-0.777692	0.459925	-0.156887	-0.74338	0.417504	-0.277931	0.363246	0.793017	0.687861	0.86691	1.43114	1.02039	1.07508
Espnl	1	91322075	91348306	+	-2.47813	0.0796531	0.0325909	0.0156119	-0.17914	0.750638	0.441249	-0.0933263	-0.634067	-0.0368747	-1.19035	-0.589027	-2.85904
Klhl30	1	91351016	91362416	+	-2.1562	-0.405774	-1.66785	-0.74338	-1.28876	0.165675	-0.484751	-1.55276	-1.13157	-1.08418	-0.190352	-1.06707	-0.7595
Fam132b	1	91366430	91374216	+	1.01372	0.935263	0.724469	0.705927	3.03316	2.23808	2.47872	3.84527	3.52244	3.60884	4.15633	3.91184	3.42107
Ilkap	1	91375831	91398783	-	5.60002	5.15222	4.94465	4.98768	5.61939	5.40352	5.42694	5.83956	5.81852	5.8323	5.7413	5.76898	5.81743
Hes6	1	91411483	91414038	-	3.00568	4.08964	3.49	3.64894	5.76366	4.81292	5.09419	4.9012	5.18611	5.31954	3.83372	4.5339	4.65102
Per2	1	91415984	91459330	-	-3.47813	0.73173	-0.234889	0.110769	2.27709	0.632801	0.280784	1.60375	1.63895	1.68135	0.601062	1.30548	0.600396
Traf3ip1	1	91494668	91529303	+	4.11433	4.3843	4.04777	4.02379	4.88327	4.52323	4.69715	4.82373	4.94588	4.69543	3.94841	4.17542	3.93352
Asb1	1	91540565	91559590	+	4.25319	4.77214	4.26525	4.41416	4.82744	4.4136	4.45071	4.77517	4.42122	4.35766	4.77099	4.27786	4.65102
Twist2	1	91801461	91848028	+	-4.63014	-6.04963	-5.98978	-5.59582	-2.36677	-3.33683	-3.80668	0.110207	-1.31214	0.053323	2.24876	1.95212	1.60973
Hdac4	1	91928785	91931176	-	2.76027	2.67223	2.67911	2.21439	2.83835	2.4876	2.53317	3.03721	2.97573	2.99192	2.78163	2.69922	2.95199
Hdac4	1	91932757	92148393	-	3.99354	4.25085	4.01865	4.11269	4.13926	4.06973	4.06369	4.19543	4.23424	4.0396	4.08362	3.85349	4.33783
Ndufa10	1	92439010	92473860	-	6.16392	6.43105	6.30542	6.32436	6.36078	6.37168	6.51073	6.22751	6.33939	6.33929	5.9633	6.04369	5.92607
Olfr1416	1	92479681	92480619	-	-4.63014	-6.04963	-6.14178	-5.59582	-5.6887	-5.07379	-3.95868	-5.28972	-5.37103	-5.14307	-5.04279	-6.02643	-5.81839
Olfr1415	1	92490818	92491753	-	-4.63014	-6.04963	-6.14178	-5.59582	-5.6887	-5.07379	-3.95868	-5.28972	-5.37103	-5.14307	-5.04279	-6.02643	-5.81839
Olfr1414	1	92511048	92518515	-	-4.63014	-6.04963	-6.14178	-5.59582	-5.6887	-5.07379	-3.95868	-5.28972	-5.37103	-5.14307	-5.04279	-6.02643	-5.81839
Olfr1413	1	92573125	92574206	+	-4.63014	-6.04963	-6.14178	-5.59582	-5.6887	-5.07379	-3.95868	-5.28972	-5.37103	-5.14307	-5.04279	-6.02643	-5.81839
Olfr1412	1	92588332	92589297	+	-4.63014	-6.04963	-6.14178	-5.59582	-5.6887	-5.07379	-3.95868	-5.28972	-5.37103	-5.14307	-5.04279	-6.02643	-5.81839
Olfr1411	1	92596521	92597492	+	-4.63014	-6.04963	-6.14178	-5.59582	-5.6887	-5.07379	-3.95868	-5.28972	-5.37103	-5.14307	-5.04279	-6.02643	-5.81839
Olfr1410	1	92607839	92608847	+	-4.63014	-4.89763	-5.98978	-5.59582	-5.6887	-5.07379	-3.95868	-5.28972	-5.21903	-5.14307	-5.04279	-6.02643	-5.81839
Olfr12	1	92619881	92621001	+	-4.47813	-6.04963	-3.98978	-5.59582	-5.6887	-5.07379	-3.95868	-5.28972	-5.37103	-5.14307	-5.04279	-6.02643	-5.81839
Myeov2	1	92637145	92641985	-	4.68929	3.53073	3.51405	3.51908	4.26421	4.16302	3.8728	5.26423	5.1029	5.14592	5.01309	5.06074	4.58509
Otos	1	92644218	92648841	-	-4.63014	-5.89763	-6.14178	-5.59582	-5.6887	-5.07379	-3.95868	-5.28972	-5.21903	-5.14307	-5.04279	-4.28947	-5.81839
Gpc1	1	92831645	92860198	+	2.91419	3.68169	3.27935	3.17457	5.36794	4.27543	4.53317	6.08447	5.43471	5.65639	5.96252	5.90898	6.30982
Ankmy1	1	92870129	92902906	-	-0.478132	-0.612225	-1.08289	-1.0515	-1.72934	-1.0149	-0.999324	-2.33037	-1.7596	-1.18372	-3.30583	-2.7045	-2.66639
Dusp28	1	92906989	92908620	+	1.10683	1.14677	0.830402	1.41416	1.09266	1.97303	1.86575	1.27167	1.15601	0.790289	0.864096	0.826011	-0.240126
Rnpepl1	1	92910783	92924384	+	3.94813	2.80973	2.90807	2.75094	4.28189	3.4489	3.90757	4.91349	4.52075	4.63829	5.1078	5.01887	5.19547
Capn10	1	92934376	92947941	+	4.57715	4.58013	4.27232	4.3359	4.89689	4.70392	4.86928	5.28224	5.0501	5.18759	4.87574	5.03096	4.85029
Gpr35	1	92973119	92986391	+	-4.63014	-2.19719	-0.860494	-1.74338	-1.95173	-3.92179	-2.80668	-1.13772	-1.41167	-2.40611	-0.720866	-1.415	-2.08143
Aqp12	1	93006334	93012269	+	-4.63014	-6.04963	-6.14178	-5.59582	-5.6887	-5.07379	-3.95868	-5.28972	-5.37103	-5.14307	-5.04279	-6.02643	-5.81839
Kif1a	1	93015456	93101865	-	4.53589	3.50539	2.43229	2.633	5.67032	4.28523	4.89376	6.69081	6.5504	6.77006	6.5599	6.8537	7.75449
Agxt	1	93135245	93145407	+	-4.63014	-6.04963	-6.14178	-5.44382	-5.6887	-5.07379	-3.95868	-5.28972	-5.37103	-5.14307	-5.04279	-6.02643	-5.81839
2310007B03Rik	1	93151349	93160948	-	-4.63014	-4.31266	-1.90231	-3.85886	-2.72934	-4.92179	-3.80668	1.20213	-0.971102	-1.99107	3.11483	2.19703	2.38346
E030010N08Rik	1	93215899	93231072	+	-4.63014	-1.14274	-0.741849	-0.0862677	-3.21476	-1.92179	-0.484751	-5.28972	-3.63407	-3.40611	-3.30583	-6.02643	-2.66639
Sned1	1	93235841	93301065	+	-2.89317	2.12474	2.08704	1.89603	1.06322	1.345	1.00068	0.534705	0.39568	0.256857	1.19667	0.66473	0.793041
Mterfd2	1	93299211	93305915	-	4.54146	4.57506	4.44381	4.49576	4.79086	4.73464	4.84437	4.89295	4.82536	4.96748	4.86243	4.85689	4.65891
Pask	1	93308770	93343482	-	5.50343	5.59973	5.51703	5.61823	5.46823	5.58997	5.67714	5.43498	5.7561	5.66446	5.5026	5.36875	5.71299
Ppp1r7	1	93342854	93373489	+	6.44742	6.68075	6.69036	6.72923	6.51486	6.55141	6.55527	6.40192	6.54252	6.45859	5.93972	5.97849	5.72055
Ano7	1	93373896	93403502	+	-3.47813	-0.853233	-0.860494	-1.0515	-1.14438	-0.277931	0.363246	-1.81579	-0.971102	-1.99107	-4.89079	-2.415	-1.85904
Hdlbp	1	93405940	93478808	-	8.69242	9.3727	9.26651	9.26376	9.20177	9.32213	9.2021	9.03408	8.94257	8.74194	9.03976	8.82737	8.83601
Gm17415	1	93421682	93422488	+	-1.0187	-0.649699	-1.18242	-1.35636	-1.21476	-1.0149	-1.48475	-0.889793	-1.0491	-0.183716	-1.08344	-0.482111	-0.418463
2002-09-01	1	93478964	93510260	+	8.59534	7.95324	7.98356	8.08951	7.80107	7.9578	8.04155	8.04483	7.98172	8.20983	8.54462	8.40743	8.48502
Farp2	1	93512079	93621976	+	2.06103	2.40158	2.58387	2.46907	1.32129	1.93619	1.19332	1.12907	1.33556	1.11745	1.80965	1.5602	1.69993
Stk25	1	93621902	93635722	-	6.04052	5.56385	5.75127	5.66862	5.77278	6.01999	5.79323	6.29534	6.24756	6.41407	6.64156	6.64053	6.62247
Bok	1	93685694	93695762	+	2.88819	2.35976	2.1951	2.29089	3.86419	2.99708	3.10021	5.27908	4.84437	5.22446	4.29903	5.2341	4.85619
Thap4	1	93705391	93754838	-	5.52187	4.8106	4.92162	4.88261	4.90625	4.8968	4.8551	5.08869	5.16683	5.15486	5.3211	5.38414	5.62363
Atg4b	1	93751500	93789434	+	5.50343	4.99946	5.1745	5.08561	5.31271	5.44563	5.32003	5.59105	5.64593	5.65639	5.86826	5.88504	5.8144
Dtymk	1	93792576	93801934	-	8.02569	7.3801	7.14801	7.18872	7.4782	7.44972	7.45952	7.72898	7.67598	7.7311	7.03847	7.25421	6.68868
Ing5	1	93803965	93822101	+	6.13382	6.34971	6.26997	6.34449	6.23521	6.22796	6.22123	6.32325	6.0536	6.02991	5.84983	5.73012	5.42769
D2hgdh	1	93825240	93852348	+	1.22231	2.60222	2.51007	2.55053	2.23809	2.49607	2.82268	2.0521	2.2156	2.05332	2.46676	2.2236	2.6779
Gal3st2	1	93861344	93876494	+	-4.63014	-4.89763	-2.98978	-5.44382	-5.6887	-4.92179	-3.95868	-5.28972	-5.21903	-5.14307	-5.04279	-6.02643	-5.81839
Gm9994	1	93918437	93941239	+	-4.63014	-6.04963	-4.98978	-5.44382	-5.6887	-5.07379	-3.95868	-5.28972	-5.37103	-5.14307	-4.89079	-4.87443	-5.81839
Gm6086	1	93990509	94011541	+	-4.63014	-2.5757	-1.66785	-3.12189	-5.6887	-2.92179	-3.95868	-5.28972	-5.21903	-3.40611	-5.04279	-4.87443	-5.66639
Neu4	1	94020493	94028326	+	-4.63014	-6.04963	-6.14178	-5.59582	-5.53669	-5.07379	-3.95868	-5.28972	-5.37103	-5.14307	-5.04279	-6.02643	-5.81839
Pdcd1	1	94038307	94052553	-	-4.63014	-6.04963	-4.40481	-3.85886	-3.53669	-2.11443	-3.80668	-3.55276	-4.21903	-1.99107	-2.30583	-1.78697	-2.34446
Fam174a	1	95313628	95335284	+	3.71169	1.73173	2.01022	1.8871	2.48568	2.35434	2.10021	4.02719	3.57213	3.76382	4.44013	4.2341	4.30802
St8sia4	1	95587684	95667594	-	-4.63014	0.00926379	-0.819852	-0.858857	-0.0448394	-1.75186	-3.80668	0.76917	-1.63407	-1.82115	0.501526	-0.704504	-1.27407
Slco4c1	1	96818784	96872171	-	-0.230205	-0.438195	0.200048	-0.799964	-0.536692	-1.75186	-1.48475	-1.33037	-2.8971	-2.40611	-1.30583	-1.5525	-1.66639
Slco6b1	1	96906176	96997577	-	-4.63014	-6.04963	-6.14178	-5.59582	-5.6887	-5.07379	-3.95868	-5.28972	-5.37103	-5.14307	-5.04279	-6.02643	-5.81839
Gm6430	1	97024681	97025928	+	2.64081	2.02719	1.95859	2.15609	1.89794	1.69292	1.55087	2.52049	2.46045	2.57117	1.35714	1.61742	1.73449
Slco6c1	1	97059038	97128253	-	-4.63014	-6.04963	-6.14178	-5.59582	-5.6887	-5.07379	-3.95868	-5.28972	-5.37103	-5.14307	-5.04279	-6.02643	-5.81839
D1Ertd622e	1	97643903	97662074	-	3.22923	1.98502	2.58765	2.53346	2.66298	2.51284	2.44125	3.42452	3.21976	3.40981	3.20724	3.32524	3.45255
Ppip5k2	1	97706048	97770411	-	6.45408	7.13855	6.94336	7.05154	7.15875	7.01043	7.11888	6.94043	7.07817	6.84931	6.42379	6.37646	5.93631
Gin1	1	97770172	97793709	+	3.59333	2.76771	2.81435	2.90491	3.09993	2.9911	2.47872	3.37007	3.00014	3.09108	3.0221	2.9297	2.64649
Pam	1	97795114	98095646	-	3.63039	2.84721	2.46965	2.64364	3.12864	2.60959	1.83718	4.12437	2.97079	3.11222	4.68096	4.88712	4.97566
B230216N24Rik	1	98031116	98057680	-	-4.47813	-4.31266	-4.98978	-5.44382	-3.53669	-4.92179	-2.22172	-2.81579	-3.63407	-3.99107	-4.89079	-2.7045	-3.08143
Slco6d1	1	98421124	98516988	+	-4.63014	-6.04963	-6.14178	-5.59582	-5.6887	-5.07379	-3.95868	-5.28972	-5.37103	-5.14307	-5.04279	-6.02643	-5.81839
Cntnap5b	1	99772765	100485942	+	-4.47813	-2.7277	-3.18242	-2.63646	-5.53669	-5.07379	-3.95868	-5.28972	-5.37103	-5.14307	-5.04279	-6.02643	-5.81839
Cdh20	1	104768529	104995481	+	-1.89317	-1.7277	-1.90231	-1.27389	-4.53669	-3.33683	-3.80668	-1.43728	-5.21903	-2.66914	-5.04279	-3.5525	-5.66639
Gm15699	1	104911431	104912333	-	-4.63014	-6.04963	-6.14178	-5.59582	-5.6887	-5.07379	-3.95868	-5.28972	-5.37103	-5.14307	-5.04279	-6.02643	-5.81839
Rnf152	1	105276917	105356710	-	-0.893169	2.5659	1.04365	1.85996	1.54012	1.41806	2.0513	1.33801	0.638952	0.623639	1.0161	0.812072	1.29939
Pign	1	105518422	105659008	-	5.33725	4.79324	4.89439	4.88934	4.92989	4.871	5.0606	4.94842	5.06174	5.30585	5.56351	5.47264	5.79202
2310035C23Rik	1	105663861	105755131	+	5.95962	5.84342	5.96005	6.01253	5.54546	6.07892	6.03724	5.31966	5.40942	5.26396	4.90849	4.95767	4.66676
Tnfrsf11a	1	105780723	105847981	+	-1.67078	-0.505309	-0.741849	-0.636465	-0.892836	-1.22135	-0.806679	0.447242	-0.411675	-0.0841804	-0.190352	0.517889	0.725927
Zcchc2	1	105990406	106034074	+	5.29336	4.20828	4.16757	4.24618	4.82744	4.65375	4.60271	5.03095	4.7894	4.65279	4.63081	4.65598	4.90156
Phlpp1	1	106171752	106394250	+	4.44073	3.4288	3.12397	3.22507	4.30094	3.33088	3.44125	4.90667	4.74097	4.80172	5.11062	4.88546	5.10922
Bcl2	1	106538178	106714274	-	-4.63014	-1.03965	-1.90231	-1.63646	0.672761	-0.599859	-0.999324	3.96294	2.71761	3.2281	3.53966	4.12275	4.41176
D630008O14Rik	1	106541943	106575045	+	-4.63014	-6.04963	-4.98978	-5.59582	-2.95173	-3.92179	-3.95868	0.562719	-1.31214	-0.0368747	-0.135904	0.275318	1.07508
Kdsr	1	106720410	106759742	-	5.326	4.6864	4.70632	4.67382	4.99274	4.94704	5.1329	4.82518	4.81852	5.07771	4.99795	5.02568	5.37937
Vps4b	1	106764071	106796728	-	6.45334	6.95256	7.07463	7.06521	6.88274	6.92017	6.87104	6.80516	6.7661	6.66893	6.99719	6.74258	6.75725
Serpinb5	1	106861173	106883348	+	-4.47813	-6.04963	-6.14178	-2.63646	-5.53669	-5.07379	-3.80668	-1.9678	-4.21903	-1.53164	-1.19035	-1.06707	-0.859036
Serpinb12	1	106934449	106957080	+	-4.63014	-6.04963	-6.14178	-5.44382	-5.53669	-4.92179	-3.95868	-5.28972	-5.37103	-5.14307	-5.04279	-6.02643	-5.81839
Serpinb13	1	106980984	107001195	+	-4.63014	-6.04963	-6.14178	-5.59582	-5.6887	-5.07379	-3.95868	-5.28972	-5.37103	-5.14307	-5.04279	-6.02643	-5.81839
Serpinb3a	1	107045587	107052337	-	-4.63014	-6.04963	-5.98978	-5.59582	-5.6887	-5.07379	-3.95868	-5.28972	-5.37103	-5.14307	-5.04279	-6.02643	-5.81839
Serpinb3d	1	107078193	107083480	-	-4.63014	-6.04963	-6.14178	-5.59582	-5.6887	-5.07379	-3.95868	-5.28972	-5.37103	-5.14307	-5.04279	-6.02643	-5.81839
Serpinb3b	1	107153940	107278361	-	-4.63014	-6.04963	-6.14178	-5.59582	-5.6887	-5.07379	-3.95868	-5.28972	-5.37103	-5.14307	-5.04279	-6.02643	-5.81839
Serpinb3c	1	107271201	107278371	-	-4.63014	-6.04963	-6.14178	-5.59582	-5.6887	-5.07379	-3.95868	-5.28972	-5.37103	-5.14307	-5.04279	-6.02643	-5.81839
Serpinb11	1	107361929	107380475	+	-4.63014	-5.89763	-6.14178	-5.59582	-5.6887	-5.07379	-3.95868	-5.28972	-5.37103	-5.14307	-5.04279	-6.02643	-5.81839
Gm15391	1	107385200	107387412	-	-4.63014	-6.04963	-6.14178	-5.59582	-5.6887	-5.07379	-3.95868	-5.28972	-5.37103	-5.14307	-5.04279	-6.02643	-5.81839
Serpinb7	1	107399655	107452689	+	-4.63014	-6.04963	-6.14178	-5.59582	-5.6887	-5.07379	-3.95868	-1.81579	-5.37103	-5.14307	-0.367229	-1.6265	-4.66639
Serpinb2	1	107511423	107535478	+	-4.63014	-4.89763	-4.98978	-5.59582	-5.6887	-4.92179	-3.95868	-2.55276	-5.37103	-2.66914	-3.30583	-4.87443	-2.49647
Serpinb8	1	107590006	107608909	+	-2.47813	-6.04963	-3.98978	-5.44382	-5.53669	-3.92179	-3.95868	0.76917	-2.8971	-2.99107	2.9547	0.971061	1.03405
Gm15389	1	107687008	107693514	+	-1.30821	-2.31266	-3.98978	-2.27389	-3.95173	-2.59986	-3.95868	-5.28972	-5.37103	-5.14307	-4.89079	-5.87443	-5.81839
Cdh7	1	109982431	110140157	+	-2.89317	-1.81016	-2.40481	-5.44382	-1.72934	-1.11443	-3.95868	-1.05026	-3.63407	-2.40611	-5.04279	-5.87443	-5.66639
Cdh19	1	110889195	110977372	-	-2.1562	-0.649699	-0.156887	-0.121892	-3.53669	-1.33682	-0.806679	-5.28972	-3.63407	-4.99107	-5.04279	-6.02643	-5.81839
Dsel	1	111858702	111864909	-	3.36736	2.74623	2.69322	2.86452	3.85777	3.15503	3.46945	4.52049	3.66667	3.84498	4.46676	4.14099	3.98825
Cntnap5a	1	115684756	116582026	+	-4.63014	-6.04963	-6.14178	-5.59582	-5.53669	-5.07379	-3.95868	-5.28972	-3.21903	-4.99107	-5.04279	-5.87443	-2.49647
AC132379.1	1	116803193	116821850	+	-4.63014	-6.04963	-6.14178	-5.59582	-5.6887	-5.07379	-3.95868	-5.28972	-5.37103	-5.14307	-5.04279	-6.02643	-5.81839
Tsn	1	118298517	118311132	-	6.98488	7.03052	7.0867	7.14232	7.04168	6.85916	6.98204	6.97244	7.08646	6.97471	6.59504	6.62442	6.38753
Mki67ip	1	118321839	118333822	+	7.03065	7.35163	7.49328	7.50582	7.16028	7.2184	7.10621	7.00662	7.07444	6.85363	6.30027	6.34837	5.70102
Clasp1	1	118389058	118609432	+	5.72031	5.89109	5.84667	5.7922	6.39773	6.04688	6.13437	6.66883	6.51314	6.43834	6.55008	6.49735	6.40675
2900060B14Rik	1	118458670	118458747	-	-4.63014	-6.04963	-6.14178	-5.59582	-5.6887	-5.07379	-3.95868	-5.28972	-5.37103	-5.14307	-5.04279	-6.02643	-5.81839
Tfcp2l1	1	118627945	118685167	+	9.90618	5.62004	7.37422	6.95546	4.57314	5.88878	5.28343	4.05704	4.6186	4.21594	4.36424	4.3277	4.63396
Gli2	1	118834132	119053619	-	6.19252	5.00022	5.72232	5.57508	3.44345	4.33796	3.78578	3.17516	3.36593	2.67427	4.06921	3.50495	3.83942
Inhbb	1	119415465	119422248	-	3.74104	-0.897627	1.57247	1.18554	-1.21476	0.122607	-1.48475	-0.552758	-1.41167	-0.669143	-0.568863	0.125571	0.355977
Ralb	1	119470305	119504794	-	6.70115	3.77303	3.58576	3.53346	4.12152	3.59785	3.8728	5.78858	5.05127	5.2675	6.60856	6.43021	6.55912
Epb4.1l5	1	119545033	119649000	-	5.22404	4.76682	4.70022	4.53489	5.42186	5.05978	5.0606	5.99671	5.55905	5.5442	6.37072	5.79268	6.02622
Ptpn4	1	119658044	119837613	-	3.9976	4.25593	4.3344	4.29427	4.20814	4.0119	4.10621	4.11021	4.04307	3.88851	4.02509	3.46542	3.66676
Tmem177	1	119907890	119913208	-	3.68174	3.3785	3.34561	3.52772	3.39109	3.51284	3.27014	3.66963	3.72934	3.83865	3.39923	3.53708	3.36428
Gm101	1	119923341	119997234	-	-4.63014	-6.04963	-5.98978	-3.44382	-5.53669	-4.92179	-3.95868	-4.13772	-5.37103	-3.40611	-2.89079	-2.5525	-2.85904
Sctr	1	120006980	120063528	+	-2.89317	-2.31266	-2.81985	-2.12189	-5.6887	-2.33683	-2.80668	-5.28972	-5.37103	-5.14307	-5.04279	-4.87443	-5.66639
Tmem37	1	120067377	120074074	-	0.651151	1.18984	1.10826	1.68546	1.70171	1.77865	1.00068	2.28013	2.4534	2.76382	5.08506	4.41097	4.60624
Dbi	1	120113280	120121078	-	5.99354	4.92574	5.02494	5.0248	5.03506	4.8936	4.68517	5.24706	5.19142	5.25567	6.19733	6.18356	6.11988
3110009E18Rik	1	120121187	120188189	+	0.914185	0.00926379	-0.704375	0.33754	0.785236	0.435764	0.515249	1.0911	1.50889	1.0313	0.601062	1.28544	0.809342
Steap3	1	120190757	120272705	-	4.34842	4.81748	4.98177	4.80411	3.92887	3.9851	3.74791	3.67926	3.17758	2.96313	3.92299	3.59928	4.46675
C1ql2	1	120340582	120343171	+	-4.47813	-6.04963	-3.66785	-2.27389	-2.72934	-2.59986	-2.22172	-1.55276	-2.21903	-2.40611	-0.803328	-0.786966	-0.111802
Marco	1	120474538	120505084	-	-2.89317	-6.04963	-6.14178	-5.44382	-5.6887	-5.07379	-3.95868	-5.28972	-5.37103	-5.14307	-5.04279	-6.02643	-5.81839
En1	1	120602418	120609296	+	-0.893169	-0.649699	-1.46622	-1.85886	-2.72934	-2.11443	-3.95868	-4.13772	-3.63407	-3.40611	-4.89079	-3.06707	-2.34446
Insig2	1	121304353	121332589	-	4.70674	3.93684	4.0464	3.98872	4.24958	4.26309	4.23224	4.96688	4.72641	4.87157	5.0355	4.86197	4.92139
Ccdc93	1	121431049	121506460	+	5.5317	4.6161	4.6194	4.64497	4.54413	4.51075	4.51975	5.03471	4.71171	4.80821	4.96563	4.91917	4.9242
Gm15392	1	121489296	121493203	-	-3.47813	-3.5757	-3.40481	-3.85886	-5.53669	-5.07379	-3.95868	-4.13772	-4.21903	-3.40611	-4.89079	-3.87443	-4.66639
Htr5b	1	121509842	121528465	-	-1.67078	-3.89763	-1.90231	-3.12189	-1.83625	-2.59986	-2.22172	-1.43728	-1.31214	-1.29063	-4.89079	-3.5525	-5.81839
Ddx18	1	121553835	121567989	-	6.01972	7.89007	7.76688	7.84332	7.89546	7.92017	7.92294	6.17516	6.11077	6.05196	6.96835	7.1354	6.68455
Dpp10	1	123332142	124045559	-	-4.63014	-3.89763	-4.98978	-5.44382	-4.53669	-5.07379	-3.95868	-5.13772	-5.37103	-5.14307	-5.04279	-6.02643	-5.81839
Actr3	1	125392905	125435727	-	7.21535	7.58883	7.70327	7.66372	7.74292	7.53457	7.66905	7.25567	6.95527	7.04819	8.14555	7.9299	7.85128
Slc35f5	1	125561016	125595684	+	4.10683	3.17115	3.45109	3.42346	4.07618	3.60959	3.75556	4.84099	4.22805	4.63464	5.42096	5.1178	5.01045
Gpr39	1	125676995	125873862	+	-4.63014	-1.50531	-2.81985	-3.44382	1.00247	-1.11443	-0.347247	1.35413	-0.411675	-0.0368747	1.21773	-0.173989	-0.174538
Lypd1	1	125867622	125913101	-	-4.63014	-2.09027	-2.40481	-2.63646	1.45199	-0.751862	-0.106239	1.78114	-0.174635	0.500782	0.56864	0.102851	-0.418463
Nckap5	1	125913620	126830799	-	-0.0187004	0.528638	0.314004	0.600574	-0.144375	0.165675	0.441249	-2.81579	-0.0897465	-1.18372	-2.89079	-1.11954	-1.14283
Mgat5	1	127204986	127483704	+	3.39223	2.17384	2.28635	2.04803	2.45766	1.81968	1.86575	2.63707	2.27282	2.06421	2.30888	2.4017	2.72163
Tmem163	1	127486546	127678096	-	-2.47813	-1.7277	-2.66785	-2.12189	-0.836253	-1.92179	-0.636754	-0.330365	-0.219029	0.401246	0.357136	-0.31984	0.0615296
Acmsd	1	127729413	127767564	+	0.165724	-2.7277	-2.66785	-3.85886	-4.53669	-2.92179	-3.80668	-2.13772	-4.21903	-5.14307	-4.89079	-4.28947	-5.81839
Ccnt2	1	127774164	127808061	+	7.02718	6.92972	6.85179	6.94635	6.96539	7.04039	7.10696	7.04963	7.05797	7.08039	6.69135	6.5711	6.78636
Ysk4	1	127815271	127840290	-	-4.47813	-3.5757	-2.98978	-2.63646	-5.6887	-3.92179	-3.95868	-5.28972	-5.37103	-5.14307	-5.04279	-5.87443	-5.66639
Rab3gap1	1	127868773	127943868	+	5.26333	5.59773	5.63319	5.63567	5.48637	5.64236	5.57703	5.43782	5.44453	5.32634	5.45904	5.28733	5.13612
Zranb3	1	127954184	128103047	-	5.25488	5.29343	5.04708	5.03495	5.37545	5.11301	5.25672	5.02593	5.01099	4.96893	4.88235	4.68972	4.90346
R3hdm1	1	128103306	128237735	+	5.52328	5.68404	5.61478	5.60875	5.74871	5.80953	5.74791	5.53912	5.71981	5.47552	5.39923	5.42421	5.89299
Ubxn4	1	128244181	128279377	+	6.84098	6.45027	6.54112	6.43844	6.41277	6.48389	6.49367	6.72143	6.63506	6.65774	6.66476	6.72362	6.59541
Lct	1	128284756	128328318	-	-0.230205	-0.225201	0.0546172	-0.234366	-0.729337	0.248137	0.100212	-1.23083	-0.897101	0.138212	-1.08344	-0.552501	-0.911503
Mcm6	1	128331591	128359656	-	9.04298	9.27218	9.04575	9.14653	8.77732	8.93298	8.96068	7.9557	8.34583	8.15756	7.93456	7.85296	7.96955
Dars	1	128363708	128417416	-	8.24446	7.66175	7.73612	7.78785	7.74393	7.86203	7.88898	7.60774	7.81009	7.84754	7.6602	7.59623	7.50071
Cxcr4	1	128588199	128592293	-	0.948133	-0.505309	0.385262	0.55618	0.191228	0.165675	-1.22172	0.562719	0.687861	0.008929	3.33803	0.769427	-0.274073
Thsd7b	1	129273302	130219278	+	-1.67078	-1.19719	-0.530345	-1.44382	-2.07726	-3.92179	-3.95868	-5.28972	-4.21903	-3.40611	-5.04279	-6.02643	-4.08143
Gm16081	1	130269950	130281258	-	-4.63014	-6.04963	-4.98978	-5.44382	-5.6887	-5.07379	-3.95868	-5.28972	-5.37103	-5.14307	-5.04279	-6.02643	-5.81839
Daf2	1	130388537	130423009	-	-0.390669	-1.5757	-0.989777	-1.0515	-2.36677	-2.11443	-2.22172	-3.55276	-1.8971	-1.29063	-2.56886	-2.415	-1.7595
Gm15674	1	130422824	130437914	+	-0.777692	-0.768344	-0.234889	-0.636465	-0.836253	-0.1669	-0.106239	-0.745403	-0.219029	-0.236184	1.44906	0.0324618	0.673459
Gm15675	1	130429781	130437191	-	-0.390669	0.102373	0.436488	0.228606	-0.366768	0.570066	0.000676249	-0.23083	0.304532	-0.0841804	2.03995	0.839817	1.38889
Cd55	1	130439027	130462744	-	4.79799	3.8689	4.63867	4.54344	3.22818	4.20233	3.78578	3.13374	3.15166	2.82271	4.67336	3.64324	4.03405
Gm16083	1	130462576	130557075	+	-1.47813	-1.5757	-0.860494	-2.12189	-2.95173	-0.67386	-1.80668	-2.33037	-3.63407	-2.99107	-2.30583	-1.11954	-0.80841
Zp3r	1	130576713	130629621	-	-4.63014	-6.04963	-5.98978	-5.44382	-5.6887	-4.92179	-3.95868	-5.28972	-5.21903	-5.14307	-5.04279	-6.02643	-5.81839
C4bp	1	130634773	130661632	-	-4.63014	-6.04963	-6.14178	-5.59582	-5.6887	-3.92179	-3.95868	-5.28972	-5.37103	-5.14307	-5.04279	-6.02643	-5.81839
Pfkfb2	1	130689043	130729253	-	3.55529	3.82518	3.57247	3.7583	4.00247	4.0295	4.15332	3.76917	3.82809	3.46426	3.80965	3.27786	3.05812
Yod1	1	130717327	130722055	+	1.8438	2.2368	2.30484	2.1928	2.36417	2.47909	2.70112	2.72026	2.71171	2.60139	1.50153	1.52645	2.07508
AA986860	1	130731976	130744621	+	-1.1562	-0.810164	-1.1318	-0.984388	-0.582496	-0.599859	-3.95868	1.56272	-0.634067	0.0963919	2.38533	1.2341	1.45255
Fcamr	1	130800902	130814740	+	-4.63014	-5.89763	-4.98978	-5.59582	-3.95173	-5.07379	-3.95868	-3.55276	-5.37103	-5.14307	-5.04279	-6.02643	-5.81839
Gm15848	1	130809977	130824084	-	-4.63014	-6.04963	-4.40481	-5.59582	-5.6887	-5.07379	-3.95868	-5.28972	-5.37103	-5.14307	-5.04279	-6.02643	-5.81839
Pigr	1	130826684	130852249	+	-4.63014	-3.5757	-6.14178	-5.44382	-5.6887	-5.07379	-3.95868	-5.28972	-5.37103	-5.14307	-5.04279	-6.02643	-5.66639
Faim3	1	130865669	130880790	+	-4.63014	-6.04963	-6.14178	-5.59582	-5.6887	-5.07379	-3.95868	-5.28972	-5.37103	-5.14307	-5.04279	-3.06707	-5.81839
Il24	1	130882074	130887454	-	-4.63014	-6.04963	-6.14178	-5.59582	-5.6887	-5.07379	-3.95868	-0.967795	-2.8971	-5.14307	-0.568863	-0.482111	-2.66639
Il20	1	130907192	130911296	-	-4.63014	-6.04963	-6.14178	-5.59582	-5.6887	-5.07379	-3.95868	-5.28972	-5.37103	-5.14307	-5.04279	-6.02643	-5.81839
Il19	1	130932658	130940073	-	-4.63014	-6.04963	-5.98978	-5.59582	-5.6887	-5.07379	-3.95868	-5.28972	-5.37103	-5.14307	-5.04279	-6.02643	-5.81839
Il10	1	131019845	131024974	+	-2.89317	-4.31266	-6.14178	-2.85886	-1.21476	-2.92179	-3.80668	-2.81579	-1.8971	-1.40611	-5.04279	-2.87443	-3.34446
Mapkapk2	1	131053704	131097543	-	4.51055	4.30817	4.76009	4.53917	5.00924	4.57407	4.34814	6.14826	5.5851	5.56735	7.0097	6.60636	6.91151
Dyrk3	1	131128441	131138234	-	5.30814	5.78712	6.32989	6.04853	5.71952	6.17756	6.06214	5.47515	5.88622	5.73515	4.99032	5.42077	5.17439
Eif2d	1	131153181	131187658	+	6.76206	7.04305	7.50795	7.36996	7.03553	7.48096	7.25537	6.93809	7.16197	7.15868	6.91817	6.96142	6.84635
Rassf5	1	131176410	131245258	-	-0.571241	0.311826	0.998908	0.784999	1.12152	1.6328	1.61959	1.35413	2.06637	1.72317	1.29903	1.4743	1.14096
Ikbke	1	131254343	131279606	-	1.47606	1.2109	1.30484	1.09534	-0.536692	0.504477	-0.484751	1.01203	0.335559	-0.347215	3.28413	1.95212	1.35598
Srgap2	1	131285251	131527361	-	5.85054	5.84721	5.64503	5.7904	5.50223	5.38883	5.41973	5.77292	5.59955	5.45808	6.04216	5.73012	6.18067
Fam72a	1	131527903	131539872	+	3.61463	3.05074	3.40897	3.31107	2.82525	3.21776	2.74791	2.89019	2.80334	2.87311	2.60905	2.82601	2.64649
Avpr1b	1	131599239	131612000	+	-4.63014	-4.89763	-3.18242	-1.63646	-5.6887	-3.33683	-1.80668	-5.28972	-5.21903	-3.99107	-1.56886	-2.87443	-5.66639
AC120217.1	1	131632506	131632874	-	-0.777692	-0.727702	-1.08289	-0.44382	-0.25129	-0.462356	-2.22172	2.46219	2.75825	2.65279	-1.89079	-0.967538	-1.57893
Ctse	1	131638306	131675503	+	-4.63014	-6.04963	-4.98978	-5.59582	-5.6887	-5.07379	-3.95868	-5.28972	-4.21903	-5.14307	-5.04279	-5.87443	-5.81839
5430435G22Rik	1	131688695	131713542	+	-4.63014	-5.89763	-1.18242	-2.63646	-5.53669	-1.92179	-3.80668	0.991563	-0.219029	0.841819	1.63277	1.76943	1.47316
Slc26a9	1	131744022	131771504	+	2.57715	1.16846	3.32311	2.83695	-0.781805	2.61737	1.14752	-1.55276	-0.0491045	-0.531639	-1.89079	-0.482111	-1.02253
Pm20d1	1	131797381	131821473	+	3.1292	2.74983	3.1951	3.13361	2.91452	3.5253	2.98774	2.0322	2.86843	2.41832	2.67906	2.67632	2.82546
Slc41a1	1	131827493	131848865	+	5.96274	3.67413	4.13693	3.90933	3.63823	3.64427	3.55964	4.29899	3.87373	3.94851	4.33803	4.34353	4.68344
Rab7l1	1	131867224	131872887	+	2.71169	0.774798	2.22454	1.91373	0.971102	0.985103	1.0513	1.76917	1.19036	1.45187	2.07499	2.3154	2.13451
Nucks1	1	131910458	131936321	+	9.18843	8.98157	9.20729	9.24388	8.66597	8.93396	8.8879	8.48112	8.475	8.37648	8.11974	7.96812	7.9392
Slc45a3	1	131962967	131982963	+	2.44073	2.76415	3.20005	2.82764	2.11436	2.96696	2.71688	1.8957	2.53586	2.35766	2.25896	2.6294	2.88436
Elk4	1	132007607	132032612	+	3.22231	3.57405	3.46143	3.40167	3.82086	3.44453	3.70902	3.6205	3.54584	3.40125	3.65224	3.01127	3.378
Mfsd4	1	132022806	132068062	-	1.67162	2.85057	2.54938	2.66992	2.91039	2.64807	2.55087	2.52049	2.50889	2.21838	2.60905	2.35439	2.47316
Cdk18	1	132113550	132139685	-	3.34205	2.52023	2.74154	2.22152	2.96713	2.8464	2.96151	4.51512	4.17329	4.36868	5.30642	5.27087	5.24275
Lemd1	1	132191436	132257381	+	-4.63014	-5.89763	-1.98978	-2.12189	-4.53669	-3.33683	-2.80668	-2.33037	-3.21903	-2.66914	-0.568863	-0.0930691	-0.174538
Gm10188	1	132229048	132229767	-	-4.63014	-6.04963	-6.14178	-5.59582	-5.6887	-5.07379	-3.95868	-5.28972	-3.63407	-5.14307	-5.04279	-3.87443	-5.66639
Klhdc8a	1	132298626	132307357	+	-0.571241	-1.6497	0.518018	-0.489623	-3.95173	-0.834325	-3.95868	-0.437281	-0.219029	-1.66914	1.10921	2.42935	1.49348
Nuak2	1	132316126	132333488	+	1.87942	2.29713	2.23422	2.11842	2.66298	2.54582	2.65275	3.67606	3.76681	4.11484	4.39923	4.95767	5.55761
Tmcc2	1	132356315	132391281	-	2.29005	1.04489	1.88059	1.57855	2.97506	3.00303	2.82268	3.56272	3.86843	3.82271	3.73857	4.29299	4.42637
Gm15849	1	132381129	132382509	+	-4.47813	-6.04963	-5.98978	-5.44382	-3.21476	-3.92179	-3.95868	-2.55276	-2.8971	-1.99107	-2.56886	-2.06707	-1.49647
Dstyk	1	132417453	132466959	+	4.75788	3.05657	3.79813	3.47802	3.44915	3.50448	3.3226	3.92567	4.00738	3.79356	4.55422	4.41213	4.63625
Rbbp5	1	132477367	132505665	+	6.56694	5.92335	6.15616	6.11556	6.01933	6.01853	5.95819	5.62217	5.6773	5.57403	5.54488	5.62641	5.5738
Tmem81	1	132506230	132508637	+	2.77926	1.09106	1.47783	1.25662	0.872698	0.960856	1.23772	1.0322	1.35083	1.25686	0.632771	1.2341	1.19159
Cntn2	1	132509425	132542940	-	1.7698	2.06816	1.75842	2.00739	3.17411	2.81968	2.97468	3.60375	3.43561	3.51275	3.90037	3.98511	4.20397
Nfasc	1	132564691	132741797	-	-0.0187004	1.34078	1.314	1.11077	3.35509	2.15503	2.10021	4.26955	3.53251	3.83548	4.31866	4.42019	4.70102
Lrrn2	1	132880273	132940005	+	2.35476	2.05657	2.14977	2.29089	-0.0772608	1.72207	1.23772	-0.889793	-0.0491045	-0.183716	-2.08344	-0.830035	0.00603444
Mdm4	1	132989845	133025366	-	6.15849	6.17718	6.20097	6.15237	6.42331	6.59293	6.70112	5.9391	6.33027	6.35045	5.89711	5.95013	6.31981
Pik3c2b	1	133045667	133108687	+	3.1292	1.7748	2.93504	2.76075	2.02555	3.01485	2.42214	2.45474	2.80334	2.48466	2.78869	3.09424	3.06153
Ppp1r15b	1	133131143	133139783	+	7.86589	6.81683	7.08185	6.94042	6.78467	7.25439	7.1248	7.23188	7.43538	7.5187	7.08792	7.28039	7.10551
Plekha6	1	133246097	133303435	+	2.85278	3.45772	3.44902	3.30772	2.25121	3.29738	3.27014	2.67606	3.42122	2.75712	2.44013	3.40866	3.15698
Golt1a	1	133309823	133323026	+	-0.670777	-4.31266	-1.74185	-2.85886	-5.6887	-3.92179	-3.95868	-5.28972	-5.37103	-5.14307	-5.04279	-4.28947	-4.66639
Kiss1	1	133321875	133329901	+	1.35476	-3.31266	-1.34592	-5.59582	-5.6887	-2.92179	-3.95868	-5.28972	-5.37103	-4.99107	-5.04279	-3.87443	-5.81839
Ren1	1	133350510	133360325	+	1.27676	-0.649699	1.79813	1.04803	-5.53669	-0.0638065	-1.80668	-5.28972	-3.63407	-5.14307	-5.04279	-2.17399	-2.85904
Etnk2	1	133363572	133380336	+	3.24297	2.2773	2.57628	2.53917	2.08536	2.47053	2.14752	2.2546	2.4176	2.34878	2.1536	2.70677	3.13127
Sox13	1	133382303	133424377	-	4.92275	5.24958	5.37436	5.29849	4.85991	5.19586	5.09117	4.04716	4.83082	4.24255	3.59705	4.14933	3.98287
Snrpe	1	133603871	133610291	-	7.43139	6.96501	6.94059	7.08097	7.43718	7.25781	7.25604	6.35413	6.55864	6.36263	7.45434	7.48106	7.14839
Zc3h11a	1	133619871	133661380	-	7.25319	7.50685	7.48545	7.41998	7.59918	7.59859	7.64299	7.2546	7.28852	7.09573	7.54436	7.19737	7.38124
Zbed6	1	133619940	133661318	-	7.608	7.77203	7.79864	7.7409	7.96527	7.93425	7.92082	7.80663	7.75054	7.58447	8.15343	7.6871	7.94521
Lax1	1	133679029	133690108	-	2.13658	-0.116267	1.66843	0.804108	-0.836253	-1.0149	-0.221716	-1.55276	-0.00957615	-1.53164	-0.890791	-2.06707	-2.08143
Gm17678	1	133701639	133701881	-	-4.63014	-6.04963	-6.14178	-5.59582	-5.6887	-5.07379	-3.95868	-5.28972	-5.37103	-5.14307	-5.04279	-6.02643	-5.81839
Atp2b4	1	133702674	133801041	-	5.77808	4.96113	5.43544	5.30101	3.54012	4.68924	4.2486	2.98122	3.89211	3.57878	4.16178	3.90529	4.5259
Optc	1	133897199	133907999	-	-4.63014	-5.89763	-6.14178	-3.85886	-5.6887	-5.07379	-3.95868	-4.13772	-5.37103	-5.14307	-1.72087	-3.06707	-3.08143
Gm15851	1	133906531	133914822	+	-4.63014	-4.89763	-6.14178	-5.59582	-5.6887	-5.07379	-3.95868	-5.28972	-5.37103	-5.14307	-5.04279	-6.02643	-5.81839
Prelp	1	133910304	133921414	-	-4.63014	-3.89763	-6.14178	-5.59582	-5.6887	-4.92179	-3.95868	-5.28972	-5.37103	-5.14307	-5.04279	-5.87443	-5.66639
Fmod	1	134037254	134048277	+	-4.63014	-6.04963	-6.14178	-5.59582	-5.6887	-5.07379	-3.95868	-5.13772	-5.37103	-5.14307	-5.04279	-5.87443	-5.81839
Btg2	1	134075170	134079120	-	4.95858	4.80368	5.30657	5.26785	5.88063	6.03749	5.86575	6.56748	6.83862	6.82311	7.05758	7.07904	7.34396
Gm8618	1	134109368	134109799	+	-4.63014	-3.5757	-4.40481	-3.85886	-3.53669	-4.92179	-3.95868	-5.28972	-3.63407	-4.99107	-3.30583	-4.28947	-4.08143
Chit1	1	134111242	134151540	+	-1.89317	-3.09027	-0.902314	-0.636465	-4.53669	-0.336825	-2.22172	-2.81579	-1.51859	-2.18372	-1.89079	-1.5525	-2.85904
Chi3l1	1	134182176	134190181	+	-4.47813	-2.31266	-2.81985	-1.35636	-0.678711	-0.52947	-0.999324	-1.9678	-1.31214	-1.99107	-1.72087	-1.415	-1.57893
Mybph	1	134193448	134201231	+	-2.89317	-2.5757	-1.98978	-2.63646	-1.14438	-2.59986	-0.636754	-1.9678	-1.63407	-1.66914	-5.04279	-2.17399	-1.96595
Adora1	1	134199223	134235431	-	-3.47813	0.922552	0.880588	0.600574	2.15679	0.911103	1.80803	1.23732	2.13852	1.98621	-0.498474	0.754928	0.399698
Myog	1	134290004	134292547	+	-4.63014	-2.7277	-3.18242	-3.85886	-3.21476	-1.22135	-2.22172	-3.13772	-3.21903	-3.99107	-4.89079	-6.02643	-4.08143
Ppfia4	1	134296783	134332928	-	2.98947	3.66462	3.06821	3.20004	3.62065	4.15503	4.1706	3.11967	4.324	4.31727	2.9547	3.71053	4.19934
Tmem183a	1	134346097	134361999	-	6.40756	6.79738	6.61709	6.70434	7.06531	6.82094	6.98122	7.28329	7.1236	7.11418	7.15326	7.02379	6.8149
4933406M09Rik	1	134385940	134390981	+	-4.63014	-3.09027	-1.08289	-1.12189	-5.53669	-3.92179	-3.95868	-5.28972	-5.37103	-5.14307	-5.04279	-4.87443	-5.81839
Cyb5r1	1	134405781	134411740	+	3.44073	5.01227	5.34673	5.25749	5.16721	4.52116	4.96811	6.09889	5.27182	5.58447	5.94841	5.84325	5.669
Adipor1	1	134415378	134433351	+	6.59601	6.81812	6.96187	6.91922	6.88406	6.66646	6.53873	7.73534	7.18452	7.19504	8.11062	7.72071	8.01671
Klhl12	1	134455531	134491018	+	5.31953	5.6536	5.70371	5.70783	5.78693	5.76121	5.83357	5.63542	5.90896	5.79928	5.31866	5.57369	5.496
Rabif	1	134494660	134507882	+	5.69555	4.70322	4.67378	4.74971	4.62318	4.57007	4.55964	4.92298	4.74097	4.88391	4.73492	4.70771	4.50228
4931440L10Rik	1	134540941	134549682	-	-2.1562	-0.471362	0.610136	0.53346	-2.36677	0.248137	-0.106239	-2.55276	-1.51859	-1.66914	-5.04279	-2.7045	-2.85904
Kdm5b	1	134560171	134632877	+	9.33023	9.18327	9.5566	9.48006	8.7495	9.30966	9.33814	8.52684	9.06109	8.92135	7.99586	8.10008	8.28271
Syt2	1	134709300	134753149	+	-1.67078	0.168462	0.778407	0.664705	-0.629802	-0.67386	-1.80668	-0.493864	-0.312139	0.178854	-1.72087	-1.01645	-1.57893
Ppp1r12b	1	134754658	134955942	-	2.30323	2.7748	2.73132	2.633	2.61305	2.60177	2.98774	2.16606	2.37343	2.02016	2.16449	2.2341	2.4369
Ube2t	1	134962565	134974162	+	4.79333	4.14266	4.28169	4.24967	4.65683	4.6613	4.84078	4.52049	4.69983	4.82591	4.82517	5.30112	5.48081
Lgr6	1	134986348	135105276	-	-2.1562	-1.99074	-2.08289	-3.12189	-1.83625	-0.599859	-3.95868	-0.967795	-0.634067	-2.66914	-1.30583	-1.17399	-1.66639
Ptprv	1	135111169	135112306	-	-1.1562	-0.649699	-1.90231	-1.63646	-1.01313	-0.751862	-1.22172	-3.13772	-2.0491	-1.53164	-4.89079	-3.28947	-2.66639
Ptpn7	1	135132725	135145320	+	1.71169	1.16846	1.10826	1.2841	0.417504	1.43576	1.19332	-1.55276	0.028898	-0.991071	-2.89079	-0.786966	-2.85904
Arl8a	1	135146824	135156269	+	5.24979	4.44999	4.61848	4.59784	4.41167	4.73821	4.57703	5.06195	5.01459	5.07905	5.51754	5.56955	5.88099
Gm15445	1	135152963	135153806	+	-4.63014	-6.04963	-5.98978	-3.85886	-4.53669	-3.33683	-3.95868	-3.13772	-5.37103	-3.40611	-3.30583	-3.87443	-3.34446
Gpr37l1	1	135160234	135167681	-	-3.47813	-2.4382	-2.08289	-3.44382	-5.6887	-1.33682	-1.80668	-5.28972	-2.63407	-2.99107	-5.04279	-3.87443	-2.66639
Gm4204	1	135232045	135233404	+	8.86658	7.10975	6.85748	7.13715	7.37039	7.03568	7.08662	9.21467	9.07968	9.13942	6.58342	6.72734	6.63853
Elf3	1	135253574	135258472	-	6.14758	5.59973	6.07732	5.97139	5.82141	5.97908	6.01987	5.23406	5.4176	5.1109	5.11904	5.18829	5.06747
Rnpep	1	135262712	135284084	-	5.43176	4.66843	4.73388	4.80173	5.76366	5.31423	5.35067	6.13782	5.86312	5.89539	5.95234	5.85604	5.64932
Timm17a	1	135301532	135313778	-	5.80496	6.63449	6.59612	6.6529	6.45589	6.3291	6.367	5.55751	5.45428	5.51176	6.33743	6.42907	6.29071
Lmod1	1	135324807	135368065	+	-0.156204	-0.405774	-0.704375	-0.636465	-1.01313	0.165675	-2.22172	2.06195	1.4534	1.19875	2.74583	3.11992	3.66453
Shisa4	1	135371057	135375237	-	0.843796	1.55358	0.724469	0.685463	1.96315	1.4876	1.51525	3.28854	2.58833	2.83548	3.78163	3.81557	3.95566
Ipo9	1	135382312	135430499	-	7.25446	7.36359	7.1712	7.27278	7.45057	7.212	7.23087	7.4463	7.45096	7.32916	7.26086	7.24985	7.18321
Nav1	1	135434580	135585355	-	5.59333	5.44999	5.67423	5.53346	6.21861	5.39223	5.60695	5.71715	5.47271	5.30125	5.3923	5.07977	5.39498
Gm4793	1	135584773	135599950	+	0.379849	0.168462	0.0102231	0.578548	0.955161	0.0324088	-0.347247	-0.330365	0.365933	0.330857	0.238492	0.234096	-0.142829
Nav1	1	135606447	135688105	-	-1.30821	-0.540075	-0.317352	-0.273895	0.135733	0.165675	0.280784	-0.552758	-0.411675	-0.669143	-0.720866	-0.448164	-0.174538
Csrp1	1	135720061	135752232	+	6.5477	5.66605	5.45472	5.50528	6.48012	5.7916	5.78204	8.74406	7.2979	7.85363	8.89762	8.82596	8.67109
Phlda3	1	135766119	135769136	+	7.11619	5.6357	5.54209	5.3119	6.61971	6.30402	6.34053	7.0397	6.8349	6.72317	6.884	6.96517	7.17025
Tnni1	1	135783065	135810989	+	3.66142	2.47306	2.15997	2.56741	0.321289	2.25812	1.97468	-3.13772	1.15601	0.366481	-3.89079	-1.17399	-2.20696
Lad1	1	135818598	135833341	+	2.79799	4.62004	4.6897	4.97298	4.91246	5.20621	5.2621	5.24706	4.97203	5.0615	5.43114	5.34474	5.49726
Tnnt2	1	135836386	135852260	+	0.691793	0.350301	0.139506	0.311068	-0.95173	0.859572	-0.806679	-4.13772	-0.897101	-2.66914	-0.803328	-0.626501	-3.08143
Pkp1	1	135871395	135919207	-	-4.63014	-3.09027	-2.28934	-1.98439	-2.53669	-1.75186	-1.48475	-5.13772	-5.21903	-5.14307	-3.30583	-5.87443	-5.81839
Igfn1	1	135953578	136006342	-	-4.63014	-6.04963	-6.14178	-5.44382	-5.6887	-5.07379	-3.95868	-5.28972	-5.37103	-5.14307	-5.04279	-4.28947	-4.66639
Tmem9	1	136008219	136035030	+	5.30814	4.06382	4.17513	4.08756	4.9711	4.59194	4.78578	5.8672	5.70653	6.08106	6.57834	6.61115	6.66956
Cacna1s	1	136052750	136119822	+	-2.1562	-2.31266	0.139506	-0.799964	-0.781805	-1.11443	-0.999324	-1.23083	-0.971102	-0.347215	-0.367229	0.147939	0.333609
Gm15850	1	136126178	136131183	-	-4.63014	-6.04963	-6.14178	-5.44382	-5.6887	-5.07379	-3.95868	-5.13772	-4.21903	-4.99107	-3.89079	-3.06707	-2.08143
Kif21b	1	136131389	136177998	+	3.31628	3.13028	2.3896	2.73609	3.62318	2.89199	3.25941	4.42643	4.3143	4.74871	5.43114	5.29111	5.84289
2310006M14Rik	1	136181474	136207097	-	-4.63014	-6.04963	-3.66785	-4.44382	-2.72934	-5.07379	-3.95868	-1.81579	-3.21903	-5.14307	-2.89079	-2.415	-2.85904
5730559C18Rik	1	136213522	136234280	-	1.42876	3.51388	2.49	2.98663	4.43629	3.57407	3.74791	4.39561	3.96336	4.00611	4.49507	4.22097	4.56002
Gpr25	1	136258914	136260873	-	-4.47813	-6.04963	-6.14178	-5.59582	-5.53669	-5.07379	-3.95868	-5.28972	-3.63407	-3.40611	-5.04279	-5.87443	-4.66639
Camsap2	1	136268123	136346104	-	5.9617	5.82902	5.92012	6.04803	5.90729	5.85382	5.89549	6.13374	6.08646	5.98191	6.00251	5.84068	5.98511
Ddx59	1	136415271	136440158	+	4.21535	4.35622	4.44797	4.58409	3.95916	4.42473	4.16486	4.0644	4.25873	4.20615	4.15906	4.11284	4.26582
Kif14	1	136467958	136531511	+	5.30977	5.55667	5.45109	5.54486	5.43269	5.28034	5.522	5.1592	5.1765	5.10959	5.41299	5.27341	5.4738
Zfp281	1	136624901	136630053	+	7.12039	7.38561	7.56876	7.59801	7.36191	7.48575	7.65275	7.25728	7.51038	7.48669	6.91213	6.96063	6.90678
Nr5a2	1	136843584	136960427	-	5.79216	3.47524	5.02912	4.74477	2.32129	4.08103	3.66905	1.0521	2.28877	1.82911	-1.43136	-0.146508	1.51352
A130050O07Rik	1	137928170	137930273	+	-4.63014	-6.04963	-6.14178	-5.59582	-5.6887	-5.07379	-3.95868	-5.28972	-5.37103	-5.14307	-5.04279	-6.02643	-5.81839
Ptprc	1	138062861	138175305	-	-4.63014	-5.89763	-5.98978	-5.59582	-5.6887	-5.07379	-3.95868	-3.55276	-5.37103	-5.14307	-5.04279	-6.02643	-5.81839
Atp6v1g3	1	138273738	138289460	+	-4.63014	-6.04963	-6.14178	-5.59582	-5.6887	-5.07379	-3.95868	-5.28972	-5.21903	-5.14307	-5.04279	-6.02643	-5.81839
Nek7	1	138484714	138619696	-	5.0993	4.98578	5.22211	5.30437	4.89898	4.75769	4.94821	5.52049	5.06174	5.32973	5.29036	5.18829	5.57261
Lhx9	1	138825186	138848576	-	-4.63014	-1.25377	0.314004	-0.158418	-2.95173	-0.52947	-2.22172	-2.33037	-3.63407	-2.40611	-4.89079	-1.78697	-1.96595
2310009B15Rik	1	138851979	138856854	-	-0.478132	0.146767	-0.289337	-0.273895	0.440587	0.885567	0.193321	1.23732	1.06637	1.60884	1.67906	1.83982	1.38889
Dennd1b	1	138963436	139176043	+	4.52468	4.40044	4.9564	4.90933	4.90521	4.10335	4.46011	5.07903	4.85243	4.73685	4.73492	4.63237	4.55278
4930596I21Rik	1	138977657	138979240	+	-4.63014	-6.04963	-6.14178	-5.59582	-5.6887	-5.07379	-3.95868	-5.28972	-5.37103	-5.14307	-5.04279	-6.02643	-5.81839
Crb1	1	139197056	139377100	-	-4.63014	-1.81016	-0.819852	-1.27389	-3.53669	-2.59986	-1.48475	-2.33037	-4.21903	-3.40611	-3.30583	-1.48211	-2.20696
Zbtb41	1	139422383	139453005	+	4.37674	4.30694	4.24624	4.45554	4.69693	4.46838	4.78578	5.12907	4.76396	4.70937	4.52284	4.31663	4.38753
Aspm	1	139454773	139494090	+	6.88546	6.70066	6.94502	6.95037	6.64073	6.45921	6.49024	6.65263	6.45737	6.35655	6.80791	6.44834	6.8144
F13b	1	139501707	139523756	+	-4.63014	-6.04963	-2.81985	-3.85886	-5.53669	-4.92179	-3.95868	-5.28972	-5.37103	-5.14307	-5.04279	-6.02643	-5.81839
Cfhr1	1	139547062	139560258	-	-4.63014	-6.04963	-6.14178	-5.59582	-5.6887	-5.07379	-3.95868	-5.28972	-5.37103	-5.14307	-5.04279	-6.02643	-5.81839
Cfhr3	1	139593755	139608282	-	-4.63014	-6.04963	-6.14178	-5.59582	-5.6887	-5.07379	-3.95868	-5.28972	-5.37103	-5.14307	-5.04279	-6.02643	-5.81839
Gm4788	1	139697635	139781239	-	-4.63014	-6.04963	-6.14178	-5.59582	-5.6887	-5.07379	-3.95868	-4.13772	-5.37103	-5.14307	-5.04279	-6.02643	-5.81839
Cfhr2	1	139810293	139858689	-	-4.63014	-6.04963	-6.14178	-5.59582	-5.6887	-5.07379	-3.95868	-5.28972	-5.37103	-5.14307	-5.04279	-6.02643	-5.81839
Cfh	1	140085855	140183411	-	-2.89317	-3.5757	-2.18242	-1.74338	-5.53669	-5.07379	-3.80668	-5.28972	-5.21903	-5.14307	-5.04279	-6.02643	-5.81839
Kcnt2	1	140246216	140612063	+	-1.0187	-1.99074	-3.66785	-2.63646	0.633233	-0.52947	-0.221716	1.6567	1.42483	2.0313	1.617	1.91347	1.97747
AC110527.1	1	141256568	141257158	-	-4.63014	-6.04963	-6.14178	-5.59582	-5.6887	-5.07379	-3.95868	-5.28972	-5.37103	-5.14307	-5.04279	-6.02643	-5.81839
Cdc73	1	143598797	143702893	-	6.7086	7.17869	7.10611	7.21907	7.15658	7.12261	7.29726	6.99959	7.04864	6.96965	6.41812	6.39937	6.20127
B3galt2	1	143640664	143650406	+	-4.63014	-6.04963	-4.40481	-5.59582	-5.53669	-5.07379	-3.95868	-5.28972	-4.21903	-5.14307	-5.04279	-6.02643	-5.81839
Glrx2	1	143739029	143749676	+	3.63561	4.14266	3.98893	4.1146	4.54146	4.53559	4.42214	3.80772	4.17114	4.00328	3.83372	3.80681	3.53083
Trove2	1	143750790	143777068	-	4.69679	5.28973	5.22029	5.50528	5.83236	5.65564	5.84975	6.06502	5.93199	5.88928	5.42662	5.49189	5.52837
Uchl5	1	143777278	143807466	+	6.11806	6.16036	5.97889	6.07778	6.44416	6.34441	6.47177	6.25299	6.32255	6.43886	6.13435	6.25034	6.2005
Rgs2	1	143999338	144004161	-	-3.47813	-0.225201	0.0102231	-0.0862677	1.06322	0.47053	1.40277	1.63046	2.22391	2.06421	-0.367229	1.48312	0.399698
Rgs13	1	144138667	144177372	-	-4.63014	-6.04963	-6.14178	-5.59582	-5.6887	-5.07379	-3.95868	-5.28972	-5.37103	-5.14307	-5.04279	-6.02643	-5.81839
Rgs1	1	144243972	144249242	-	-4.63014	-6.04963	-6.14178	-5.59582	-5.6887	-5.07379	-3.80668	-5.28972	-5.37103	-5.14307	-5.04279	-6.02643	-5.81839
Rgs18	1	144752683	144775435	-	-4.63014	-6.04963	-5.98978	-5.59582	-5.6887	-5.07379	-3.95868	-5.28972	-5.37103	-5.14307	-5.04279	-6.02643	-5.81839
Gm5263	1	146420434	146420874	+	3.39223	-6.04963	-4.40481	-5.59582	-5.53669	-3.92179	-3.95868	3.76315	3.78659	3.99477	-5.04279	-6.02643	-5.66639
Fam5c	1	146495629	146902472	+	-1.89317	-3.89763	-1.40481	-2.44382	-5.6887	-5.07379	-3.95868	-5.13772	-5.21903	-5.14307	-2.56886	-2.415	-3.34446
A230059L01Rik	1	146802965	146806022	-	-4.63014	-5.89763	-6.14178	-5.44382	-5.6887	-5.07379	-3.95868	-5.28972	-5.21903	-5.14307	-5.04279	-6.02643	-5.81839
Gm15584	1	146809831	146841696	-	-4.63014	-6.04963	-6.14178	-5.59582	-5.6887	-5.07379	-3.95868	-5.28972	-5.37103	-5.14307	-5.04279	-6.02643	-5.81839
Gm9931	1	147280758	147281942	-	-4.63014	-6.04963	-6.14178	-5.59582	-5.6887	-5.07379	-3.95868	-5.28972	-5.37103	-5.14307	-5.04279	-6.02643	-5.81839
Pla2g4a	1	149829618	149961290	-	-0.230205	1.6798	0.332151	0.685463	3.07802	1.69292	2.19332	3.27167	2.41033	3.06963	2.70912	2.4475	2.7043
Ptgs2	1	150100124	150108010	+	1.22231	1.06816	3.47579	2.40793	-0.492298	1.40014	-0.484751	1.35413	0.687861	0.053323	1.56864	0.68016	-0.111802
Pdc	1	150319417	150333905	+	-1.1562	-6.04963	-3.66785	-2.85886	-5.53669	-5.07379	-3.95868	-5.28972	-4.21903	-3.40611	-5.04279	-5.87443	-5.81839
BC003331	1	150361305	150393080	-	4.81189	4.57506	4.49706	4.5896	4.8416	4.78038	5.0729	4.94709	5.08703	5.11484	4.89057	4.89871	5.14579
Tpr	1	150392838	150449935	+	8.58796	9.05115	9.05329	9.11029	8.94933	8.92233	9.0061	8.68485	8.75216	8.48694	8.52746	8.36061	8.2984
Prg4	1	150449412	150466165	-	1.7698	2.41071	2.37217	2.43882	2.13573	2.08944	2.07596	2.04219	1.93072	1.85442	1.64837	1.67247	1.43164
Hmcn1	1	150563527	150993435	-	-0.893169	-0.343038	-0.902314	-1.44382	3.03316	1.00895	2.0513	2.12907	1.22391	1.29433	2.97957	1.4017	1.86499
Gm20631	1	150625265	150783499	+	-4.63014	-6.04963	-6.14178	-5.59582	-2.21476	-4.92179	-2.22172	-4.13772	-4.21903	-3.99107	-2.30583	-4.28947	-2.66639
Ivns1abp	1	151344498	151364445	+	6.47023	6.80129	6.37791	6.58236	7.31291	6.72522	7.04819	7.93776	7.59635	7.78104	7.87719	7.66449	7.40524
1200016B10Rik	1	151367699	151428455	-	5.41669	5.16577	5.37818	5.39538	5.50975	5.53764	5.57053	5.2449	5.33075	5.45704	5.55422	5.59012	5.59453
1190005F20Rik	1	151428648	151458182	+	4.92914	4.6062	4.51007	4.53346	5.11615	5.04832	5.18201	5.02089	5.33075	5.40339	5.12044	5.14308	5.00515
Rnf2	1	151469406	151500823	-	7.43176	6.746	7.10957	7.07089	6.42873	6.40689	6.60906	6.6383	6.56683	6.48162	6.62442	6.38561	6.48209
Fam129a	1	151571186	151721939	+	4.5303	3.44667	3.59894	3.53632	2.524	3.11164	2.63626	3.58338	3.51568	4.18884	3.884	4.00974	4.15379
Edem3	1	151755374	151822328	+	5.93126	6.05657	6.30542	6.34816	5.81425	5.90078	5.77828	5.68326	5.44719	5.15231	5.30397	5.00286	4.98556
1700025G04Rik	1	151884524	152090320	-	4.63821	3.84215	3.89134	3.83695	3.83617	3.34968	3.21569	4.36213	4.13412	4.28505	4.43564	4.38767	4.69446
Tsen15	1	152370735	152386688	-	4.14025	4.84889	4.56289	4.69956	5.07986	4.88073	5.19614	4.67766	4.76111	4.61256	5.14401	4.98044	4.58509
Glt25d2	1	152399830	152510695	+	-0.0187004	-1.19719	-1.1318	-0.536929	-3.95173	-3.33683	-3.80668	-1.67829	-3.63407	-3.40611	-4.89079	-3.06707	-1.96595
Rgl1	1	152516759	152766351	-	1.45261	1.80281	1.71066	1.24268	2.16375	1.52116	1.97468	2.92837	2.37343	2.2086	2.96096	3.05038	3.14739
Gm15479	1	152684026	152687501	-	-4.63014	-5.89763	-4.98978	-5.59582	-4.53669	-5.07379	-3.95868	-4.13772	-5.21903	-3.99107	-5.04279	-4.28947	-5.81839
Apobec4	1	152750551	152757544	+	-4.63014	-5.89763	-6.14178	-5.59582	-5.53669	-4.92179	-3.95868	-5.28972	-5.21903	-5.14307	-3.89079	-6.02643	-4.08143
Arpc5	1	152766542	152775597	+	6.86561	6.02496	6.4542	6.36434	6.73039	6.18608	6.46828	7.74473	7.16845	7.37716	7.82646	7.8703	7.52451
Ncf2	1	152807890	152836990	+	1.10683	0.816619	1.314	1.03191	1.3702	0.960856	1.23772	-1.81579	-0.411675	-1.08418	0.063405	0.971061	0.562428
Smg7	1	152836996	152902646	-	7.20662	7.20369	7.32806	7.21238	6.91786	7.05227	7.07137	6.88777	6.72422	6.53494	6.71515	6.59318	6.70973
Nmnat2	1	152955101	153119260	+	5.8717	4.29096	4.65678	4.68546	3.76022	4.10058	4.03881	4.95239	4.2567	4.94114	4.90849	5.694	6.53359
Lamc2	1	153122756	153186447	-	3.16572	2.67223	2.6897	2.51618	2.17067	1.73642	0.716883	5.25137	3.57539	4.18884	6.27851	6.01925	6.17321
Lamc1	1	153218922	153332786	-	8.10871	8.03061	8.29916	8.24618	7.25447	7.57831	7.40034	7.47169	7.37249	7.18229	8.1753	8.1155	8.52883
E330020D12Rik	1	153404827	153408429	-	-0.230205	1.03311	1.20005	1.06397	-0.17914	2.67067	1.77828	-1.9678	1.54915	0.623639	-2.89079	0.797996	0.655537
1700012A16Rik	1	153425162	153452574	+	-4.47813	-1.99074	-1.34592	-0.44382	-1.72934	-0.336825	-0.806679	-0.815792	-0.759598	-1.53164	-0.720866	-0.289466	-0.859036
Dhx9	1	153455758	153487660	-	9.56224	9.91166	9.95804	10.0258	9.56097	9.46865	9.58107	9.30445	9.29149	8.97778	8.4717	8.37831	7.85054
Npl	1	153503016	153549714	-	5.18543	5.14813	5.78047	5.67771	3.13926	5.06548	4.53762	2.46961	3.86578	3.62731	2.92939	3.37112	3.14418
Rgs8	1	153653025	153697667	+	-4.63014	-4.31266	-1.90231	-1.74338	-1.14438	-1.59986	-1.48475	-1.23083	-0.174635	-0.598754	-0.246935	-0.350867	-0.859036
Rgs16	1	153740349	153745468	+	-2.47813	0.997191	1.13951	0.982445	1.78524	1.9237	1.58564	3.04219	2.31235	2.44356	3.91334	3.13959	2.67346
Rnasel	1	153749426	153764221	+	-4.63014	-6.04963	-3.40481	-5.44382	-5.53669	-5.07379	-3.95868	-5.28972	-4.21903	-3.40611	-3.30583	-1.87443	-1.20696
Rgsl1	1	153779381	153844142	-	-4.63014	-6.04963	-6.14178	-5.59582	-5.6887	-5.07379	-3.95868	-5.28972	-5.21903	-5.14307	-5.04279	-6.02643	-5.81839
5830403L16Rik	1	153849542	153900208	-	2.23611	3.68357	3.98033	3.70339	2.54012	3.44453	2.86575	3.01203	3.18185	2.87311	2.42209	2.27532	2.14096
Gm5531	1	153874345	153876871	+	-4.63014	-6.04963	-6.14178	-5.59582	-3.95173	-5.07379	-3.95868	-5.28972	-5.37103	-5.14307	-4.89079	-5.87443	-5.66639
Teddm1	1	153891646	153893060	+	-4.63014	-6.04963	-6.14178	-5.59582	-5.6887	-5.07379	-3.95868	-5.28972	-5.37103	-5.14307	-5.04279	-6.02643	-5.81839
Glul	1	153899944	153909723	+	6.17382	8.12795	8.33602	8.21294	7.05926	7.66716	7.40582	6.86017	6.90186	6.82151	6.85488	6.70324	6.55972
A930039A15Rik	1	153905301	153916910	+	-4.63014	-2.4382	-1.98978	-2.27389	-2.95173	-3.33683	-1.80668	-2.33037	-5.37103	-2.99107	-3.30583	-3.28947	-3.08143
Zfp648	1	154201187	154205674	+	-4.63014	-5.89763	-5.98978	-4.44382	-5.6887	-5.07379	-3.80668	-5.28972	-5.37103	-5.14307	-4.89079	-6.02643	-5.81839
Cacna1e	1	154392519	154725920	-	0.691793	2.01526	2.02145	2.01561	-0.214764	1.45325	0.948209	-1.05026	0.138523	-0.821146	-1.72087	-2.06707	-2.49647
Ier5	1	155096367	155099636	-	2.91419	4.50964	3.9276	4.16536	4.37919	4.80102	5.11516	4.60543	4.89991	4.86068	5.44571	5.45873	5.28489
Mr1	1	155127878	155146780	-	-4.63014	-3.89763	-2.08289	-5.44382	-2.72934	-2.59986	-2.22172	-3.55276	-2.41167	-2.40611	-1.72087	-2.415	-1.34446
Stx6	1	155158703	155203517	+	4.49915	4.73718	4.34114	4.559	4.98883	4.84308	4.91784	5.44254	5.45516	5.37634	5.57477	5.54078	5.51724
BC034090	1	155212474	155232724	-	0.80727	-0.649699	-0.261856	-0.0515023	0.244667	0.248137	-1.22172	1.94974	1.48141	0.963125	3.52284	2.63337	2.80528
Xpr1	1	155275701	155417415	-	4.75788	4.49254	4.68882	4.54912	4.33367	4.1815	4.22674	4.34408	4.19036	4.29433	4.63081	4.40982	4.95932
Gm5532	1	155520173	155527111	-	-4.63014	-3.5757	-2.98978	-5.59582	-5.53669	-3.33683	-3.80668	-2.81579	-4.21903	-2.99107	-2.56886	-2.28947	-1.85904
Acbd6	1	155558120	155687233	+	5.1494	5.10026	4.89439	4.95385	5.08627	5.11439	4.97468	5.24598	5.27882	5.14079	5.09931	5.21833	5.28416
Lhx4	1	155698036	155742120	-	-4.47813	-3.31266	-1.74185	-3.85886	-3.53669	-2.33683	-3.80668	-5.28972	-2.0491	-3.99107	-5.04279	-6.02643	-2.66639
Qsox1	1	155778155	155812883	-	4.47606	3.3785	3.57056	3.58685	3.28667	3.50448	3.37323	4.04467	3.72641	3.81628	5.00099	5.12839	5.50479
Cep350	1	155844966	155972890	-	5.07069	5.34078	5.09104	5.12793	5.40729	5.57107	5.49482	5.79228	5.5258	5.40553	5.93019	5.50981	5.66844
Tor1aip1	1	156004599	156036480	-	4.36736	4.27605	4.29447	4.25835	4.34748	4.04688	4.31226	4.55751	4.28082	4.05059	5.12462	4.61442	4.54793
Tor1aip2	1	156035403	156068861	+	7.4574	6.83263	7.09769	7.12033	6.91838	7.08874	7.04351	7.29404	7.20119	7.18385	7.6561	7.38222	7.41143
Fam163a	1	156075966	156205026	-	1.91419	-0.0396459	1.67556	0.878108	-1.28876	0.692922	-0.106239	-2.81579	-1.13157	-0.467509	-0.568863	-1.28947	-2.85904
Tdrd5	1	156255296	156303664	-	0.566262	1.02124	1.69672	1.2841	2.94712	2.35434	2.60271	3.74186	2.97573	3.06963	4.89221	3.90365	3.79304
Nphs2	1	156310727	156328035	+	-4.63014	-2.7277	-2.81985	-3.85886	-2.07726	-1.46236	-3.95868	-2.33037	-1.21903	-3.99107	1.0634	-0.146508	-1.27407
9430070O13Rik	1	156323509	156421159	-	-1.47813	-0.343038	0.200048	-0.688932	-1.28876	-0.599859	-0.999324	-5.13772	-0.826712	-3.99107	-0.890791	-2.17399	-0.859036
Gm2000	1	156366040	156366484	+	8.40718	5.16913	5.192	5.20364	5.57575	5.42915	5.45306	8.49596	8.55432	8.7739	5.87325	6.03058	5.98645
Soat1	1	156428108	156474328	-	4.19075	4.69202	4.00174	4.42809	5.71183	4.65753	5.05441	6.31504	5.66361	5.84182	7.11659	6.51278	6.82921
AC114588.1	1	156524092	156526659	+	7.11152	5.96152	6.11613	6.12461	5.85133	5.97908	5.75174	6.79855	6.90541	6.90185	5.28039	5.45312	5.35042
Abl2	1	156558786	156649568	+	6.78924	7.64359	7.59166	7.58529	7.37863	7.73262	7.65173	6.97732	7.39084	6.95876	6.51966	6.48971	6.62967
Tor3a	1	156653617	156674356	-	3.0993	4.73537	5.09104	5.03697	5.07894	5.12261	5.23498	5.48708	5.392	5.2722	5.98726	5.64324	5.66228
Fam20b	1	156678545	156719001	-	6.15122	5.51811	5.94465	5.86906	5.43341	5.55192	5.41249	5.51602	5.47271	5.32295	6.08792	5.93252	6.04399
Ralgps2	1	156804166	156939626	-	5.2171	4.7976	4.65408	4.87246	5.30409	5.06121	5.34307	5.60459	5.50548	5.39047	6.00705	5.70158	5.80884
Angptl1	1	156838562	156861078	+	-4.63014	-6.04963	-4.98978	-3.44382	-5.53669	-2.92179	-3.95868	-5.28972	-5.37103	-5.14307	-4.89079	-3.87443	-4.08143
1700057K13Rik	1	157099148	157108680	-	-3.47813	-3.5757	-2.98978	-2.85886	-5.53669	-5.07379	-3.95868	-5.28972	-5.37103	-5.14307	-3.89079	-3.5525	-5.81839
Rasal2	1	157135183	157412595	-	4.90341	5.47741	5.94318	5.74415	5.22901	5.7524	5.54867	5.10902	5.69685	5.40446	4.75126	4.99978	4.89203
2810025M15Rik	1	157412352	157420235	+	5.83588	5.80281	5.92311	5.7336	6.00247	6.36419	6.13143	6.16149	6.76147	6.77959	6.1672	6.63757	6.38448
BC026585	1	157458580	157489060	+	3.37362	3.50964	3.85414	3.57577	2.97506	4.34031	3.55087	1.79302	3.5258	3.14336	2.50153	3.05926	3.41576
Gm15486	1	157497875	157511721	-	-4.63014	-4.89763	-6.14178	-5.59582	-5.6887	-5.07379	-3.95868	-5.28972	-5.37103	-5.14307	-5.04279	-6.02643	-5.81839
Sec16b	1	157506728	157568425	+	0.10683	0.25212	0.998908	1.2841	-0.836253	0.8331	1.10021	-1.33037	-0.51859	-1.18372	-2.89079	-1.28947	-1.85904
Fam5b	1	158245271	158356260	-	-1.47813	-0.612225	-1.81985	-1.12189	0.571832	-0.67386	0.193321	1.21983	0.138523	0.468361	-1.30583	0.19166	0.0884966
Astn1	1	158362304	158691786	+	-3.47813	-0.343038	-1.81985	-1.74338	2.17755	0.778652	1.44125	1.81648	1.35083	1.0313	-1.19035	0.812072	0.523434
Pappa2	1	158711727	158980490	-	-4.63014	-5.89763	-6.14178	-3.85886	-5.6887	-3.92179	-3.95868	-5.13772	-5.37103	-3.40611	-2.56886	-2.7045	-1.20696
1600012P17Rik	1	158967701	158980463	-	-4.63014	-6.04963	-6.14178	-5.59582	-5.6887	-5.07379	-3.95868	-2.81579	-5.37103	-5.14307	-4.89079	-5.87443	-5.81839
Gm4953	1	159168157	159168642	-	-1.89317	-6.04963	-6.14178	-5.59582	-5.6887	-5.07379	-3.95868	-1.33037	-1.41167	-1.66914	-5.04279	-6.02643	-5.81839
Rfwd2	1	159232326	159347580	+	3.80727	5.94158	5.66575	5.73547	6.33906	6.1965	6.1092	4.38976	4.13412	4.15868	6.26149	6.26	6.05642
Gm10530	1	159614749	159684875	+	-4.63014	-6.04963	-6.14178	-5.59582	-5.6887	-5.07379	-3.95868	-5.28972	-5.37103	-5.14307	-5.04279	-6.02643	-5.81839
Tnr	1	159737510	159924397	+	-4.63014	-6.04963	-3.66785	-4.44382	-5.6887	-4.92179	-3.95868	-5.28972	-5.37103	-5.14307	-5.04279	-5.87443	-5.81839
4930523C07Rik	1	160044384	160078428	+	-4.47813	-6.04963	-6.14178	-5.44382	-3.21476	-3.92179	-3.95868	0.184208	-1.41167	-0.821146	0.890568	0.234096	-0.965951
4930562F07Rik	1	160074735	160077985	-	-2.89317	-6.04963	-6.14178	-5.59582	-5.6887	-4.92179	-3.95868	-2.81579	-4.21903	-2.66914	-1.08344	-2.415	-4.08143
Tnn	1	160085036	160153580	-	-2.89317	0.102373	-2.18242	-0.799964	-1.6298	-1.0149	-0.999324	-2.55276	-1.7596	-4.99107	-5.04279	-6.02643	-3.34446
Mrps14	1	160195215	160202170	+	6.3744	5.64008	5.60361	5.73235	5.70589	5.84474	5.81903	5.7571	5.81852	5.89004	5.61799	5.694	5.52343
Cacybp	1	160202367	160212892	-	10.5361	8.96157	9.09764	9.11806	8.71442	8.89089	8.95985	8.77545	8.70995	8.75796	8.31133	8.41307	8.07497
Rabgap1l	1	160219174	160792938	-	3.24979	2.61413	3.0074	2.98244	3.76022	2.82641	3.27014	3.77816	3.43918	3.48871	3.97649	3.67632	4.14096
Gm6177	1	160893120	160893584	+	-4.47813	-2.4382	-1.90231	-1.53693	-1.6298	-2.11443	-3.80668	-5.28972	-5.37103	-5.14307	-1.89079	-1.06707	-0.911503
Rc3h1	1	160906418	160974978	+	5.74466	6.45138	6.32481	6.41416	6.58678	6.44344	6.51638	6.69675	6.42392	6.28331	6.19202	5.79711	5.82746
Serpinc1	1	160978606	161003010	+	-0.777692	-0.197187	0.219677	0.878108	-4.53669	0.0324088	-0.999324	-5.13772	-1.8971	-1.99107	-5.04279	-4.87443	-3.34446
Zbtb37	1	161008794	161034849	-	3.01372	3.67413	3.58198	3.72611	3.58484	3.76121	3.92124	3.57653	3.43202	3.34432	3.21773	2.81557	3.09848
Gas5	1	161034422	161038539	+	8.33284	6.68945	6.48925	6.59167	7.25366	6.78384	6.93563	7.61361	7.3143	7.43336	7.2716	7.17916	7.51569
Dars2	1	161040601	161070658	-	5.37829	5.14881	5.16883	5.1477	5.79534	5.65186	5.68517	6.05765	6.10234	6.16185	5.89711	6.01241	5.82896
Cenpl	1	161070767	161086724	+	4.77926	4.09389	4.07766	4.11077	4.49259	4.34031	4.26478	4.60206	4.58349	4.66535	4.0922	4.08267	4.01485
Klhl20	1	161088375	161131511	-	5.39838	4.59322	5.04089	4.83114	4.32904	4.70026	4.58564	4.45474	4.59154	4.42678	4.35476	4.26512	3.98287
Ankrd45	1	161142691	161169106	+	5.34364	3.39699	4.36667	3.99289	1.93091	3.41806	3.07596	1.47699	2.0289	1.73685	0.318662	1.09136	0.2405
4930469G21Rik	1	161154558	161159314	-	-1.47813	-2.5757	-0.563512	-1.85886	-4.53669	-3.33683	-2.80668	-5.13772	-2.41167	-3.40611	-4.89079	-4.28947	-5.66639
Prdx6	1	161240112	161251219	-	8.84196	8.82737	8.07825	8.38442	8.53502	8.43535	8.54067	8.26955	8.37518	8.36442	7.99586	8.01146	8.00515
Tnfsf4	1	161395409	161418410	+	-2.1562	-1.50531	-1.28934	-1.35636	-3.95173	-2.92179	-2.22172	-5.28972	-5.37103	-3.99107	-4.89079	-6.02643	-4.08143
Tnfsf18	1	161494655	161505290	+	-4.63014	-4.31266	-5.98978	-2.85886	-5.53669	-4.92179	-3.95868	-3.55276	-3.63407	-5.14307	-4.89079	-4.28947	-2.85904
Fasl	1	161780691	161788495	-	-4.63014	-4.31266	-5.98978	-5.44382	-3.21476	-2.59986	-3.95868	-5.28972	-5.21903	-5.14307	-2.89079	-4.28947	-5.81839
AI848100	1	161816112	161876661	-	6.50343	5.46924	5.78501	5.75032	5.50633	5.61252	5.65275	5.82445	5.67351	5.81628	6.49991	5.94854	6.04399
4930558K02Rik	1	161942086	161979636	-	-4.63014	-6.04963	-6.14178	-5.59582	-3.95173	-5.07379	-3.95868	-5.28972	-5.37103	-5.14307	-5.04279	-6.02643	-5.81839
Pigc	1	161969186	162027106	+	1.60933	1.22131	2.04365	1.68546	2.22486	2.30703	2.3226	3.11495	2.85779	2.80334	3.86075	3.37824	3.53818
Dnm3	1	161982453	162478034	-	-4.63014	-1.99074	-2.28934	-1.53693	-2.07726	-1.22135	-2.22172	-4.13772	-2.21903	-3.99107	-1.56886	-1.06707	-0.496466
2810442N19Rik	1	162004969	162016494	+	-4.63014	-6.04963	-5.98978	-5.59582	-5.6887	-5.07379	-3.95868	-5.28972	-5.37103	-5.14307	-5.04279	-5.87443	-5.66639
Dnm3os	1	162217623	162225550	+	-4.63014	-6.04963	-6.14178	-5.44382	-5.6887	-5.07379	-3.95868	-5.28972	-5.37103	-5.14307	-5.04279	-4.87443	-5.81839
Gm10176	1	162477680	162479943	+	-4.63014	-5.89763	-6.14178	-5.59582	-5.53669	-5.07379	-3.95868	-5.28972	-5.37103	-5.14307	-5.04279	-5.87443	-5.81839
Mettl13	1	162532127	162548551	-	4.85726	5.71109	5.50608	5.53775	5.63323	5.66693	5.64247	5.50523	5.41397	5.26041	5.06776	5.05113	4.82646
Vamp4	1	162570515	162599084	+	4.85278	3.38778	3.69322	3.63833	3.75793	3.66317	3.48794	4.19095	3.92563	4.0451	4.3308	4.32524	4.48463
Gm5705	1	162628357	162629067	-	-2.1562	-5.89763	-6.14178	-5.59582	-5.6887	-5.07379	-3.95868	-5.28972	-5.37103	-4.99107	-5.04279	-6.02643	-5.81839
Myoc	1	162639150	162649693	+	-4.63014	-3.5757	-4.98978	-3.44382	-5.6887	-4.92179	-3.95868	-5.13772	-5.37103	-5.14307	-5.04279	-6.02643	-5.81839
7420461P10Rik	1	162647203	162658173	-	-4.63014	-6.04963	-4.98978	-5.59582	-5.53669	-5.07379	-3.95868	-5.28972	-5.37103	-5.14307	-5.04279	-6.02643	-5.81839
Prrc2c	1	162673402	162740495	-	8.30977	9.34703	9.16278	9.19298	9.2402	9.20476	9.26646	8.85964	8.80741	8.48871	8.60743	8.33715	8.50627
Fmo4	1	162793883	162813972	-	-4.63014	-5.89763	-4.40481	-5.44382	-2.36677	-4.92179	-3.80668	-5.28972	-4.21903	-3.99107	-5.04279	-5.87443	-4.08143
Fmo1	1	162829561	162866548	-	-4.63014	-6.04963	-2.66785	-5.44382	-5.6887	0.0324088	-2.22172	-5.13772	0.138523	-0.991071	-5.04279	-0.874429	-0.344463
Fmo2	1	162874317	162898726	-	-4.63014	-4.31266	-6.14178	-5.44382	-5.6887	-5.07379	-3.95868	-5.28972	-5.37103	-5.14307	-5.04279	-6.02643	-5.81839
AC117767.1	1	162916551	162937225	-	-4.63014	-6.04963	-5.98978	-5.59582	-5.6887	-5.07379	-3.95868	-5.28972	-5.37103	-5.14307	-5.04279	-6.02643	-5.81839
Fmo3	1	162953802	162984528	-	-4.63014	-6.04963	-6.14178	-5.59582	-5.6887	-5.07379	-3.95868	-5.28972	-5.37103	-5.14307	-4.89079	-6.02643	-5.81839
4921528O07Rik	1	163024302	163085670	-	-4.63014	-6.04963	-6.14178	-5.59582	-5.6887	-5.07379	-3.95868	-5.28972	-5.37103	-5.14307	-5.04279	-6.02643	-5.81839
Prrx1	1	163245116	163313710	-	-4.63014	-2.31266	-4.98978	-5.59582	-1.72934	-4.92179	-2.22172	-4.13772	-3.21903	-2.18372	-2.30583	-3.28947	-5.81839
Gm20471	1	163280356	163287045	+	-4.63014	-6.04963	-6.14178	-5.59582	-5.6887	-5.07379	-3.95868	-5.28972	-5.37103	-5.14307	-5.04279	-6.02643	-5.81839
Gorab	1	163384909	163403641	-	3.93972	3.58417	3.60641	3.67771	3.60797	3.8497	3.83718	3.96819	3.83354	3.84182	3.50581	3.56228	3.378
Mettl11b	1	163702257	163725232	-	-0.308207	-6.04963	-6.14178	-4.44382	-5.6887	-5.07379	-3.95868	-5.28972	-5.37103	-5.14307	-4.89079	-6.02643	-5.81839
Kifap3	1	163779583	163917109	+	5.79216	5.50058	5.69278	5.65487	5.7207	5.50028	5.51975	5.94376	5.77249	5.76549	6.00251	5.89995	5.88868
Scyl3	1	163929100	163955126	+	4.64599	4.62495	4.68882	4.64497	5.02173	4.84474	4.95819	4.8749	5.01579	4.89615	4.77987	4.8112	4.62247
BC055324	1	163945993	163994796	-	6.12735	6.60645	6.68199	6.68932	6.45589	6.55597	6.62482	6.27749	6.36123	6.41513	6.16042	6.10963	6.07634
2810422O20Rik	1	163994889	163997243	+	4.02569	3.17919	3.29794	3.15981	3.13926	3.25314	3.46011	3.60711	3.40302	3.46426	3.31378	3.19703	2.73021
Sele	1	164048234	164057677	+	-4.63014	-5.89763	-1.90231	-3.44382	-5.6887	-3.33683	-2.80668	-5.28972	-5.37103	-5.14307	-5.04279	-4.28947	-5.81839
Sell	1	164062076	164080785	+	-4.63014	-6.04963	-2.08289	-3.44382	-5.6887	-4.92179	-3.95868	-5.28972	-5.37103	-5.14307	-5.04279	-6.02643	-5.81839
Selp	1	164115264	164150026	+	-4.47813	-4.31266	-2.40481	-2.63646	-5.6887	-1.75186	-3.95868	-5.28972	-5.37103	-4.99107	-5.04279	-4.87443	-2.66639
Gm16587	1	164143432	164146366	-	-4.63014	-6.04963	-5.98978	-5.59582	-5.6887	-3.92179	-3.95868	-5.28972	-5.37103	-5.14307	-5.04279	-6.02643	-5.66639
Gm16548	1	164148591	164152217	-	-4.47813	-2.7277	-2.18242	-2.44382	-5.6887	-3.92179	-3.95868	-1.05026	-3.21903	-2.40611	-0.0328103	-0.626501	-0.666391
F5	1	164151838	164220277	+	-4.47813	2.15766	3.02981	2.53346	0.507702	0.207495	-0.347247	3.85663	1.56233	2.27572	5.7922	4.68877	5.00603
Slc19a2	1	164249046	164265385	+	6.27676	6.4766	6.37052	6.41688	6.52805	6.63998	6.68016	6.47791	6.45605	6.33142	6.43957	6.31756	6.58005
4930455F23Rik	1	164275585	164287847	+	2.6199	3.2368	3.20498	3.24268	2.86419	2.72207	3.22674	2.75102	2.84706	3.16375	3.13158	3.21833	3.2465
Blzf1	1	164289800	164307489	-	5.0356	4.73718	5.12981	5.04803	4.76022	4.7976	4.86928	4.9324	4.94713	4.89004	4.63081	4.62143	4.69336
Nme7	1	164312879	164348181	+	3.6199	3.19777	3.33665	3.3144	3.397	3.40014	3.36325	4.00948	3.68786	4.07502	4.18067	4.05779	3.84931
Atp1b1	1	164437267	164458355	-	8.04175	5.66747	6.06483	5.88036	5.60733	5.32495	5.20734	6.11139	5.56069	5.89004	5.8532	6.38649	7.48716
Dpt	1	164796732	164824266	+	-4.63014	-6.04963	-6.14178	-5.59582	-5.6887	-5.07379	-3.95868	-5.28972	-5.37103	-5.14307	-5.04279	-6.02643	-5.66639
Xcl1	1	164931644	164935527	-	-4.63014	-6.04963	-6.14178	-5.59582	-5.6887	-5.07379	-3.95868	-5.28972	-5.37103	-5.14307	-5.04279	-6.02643	-5.81839
Tbx19	1	165137855	165160773	-	-4.63014	-6.04963	-6.14178	-5.59582	-5.6887	-5.07379	-3.95868	-5.28972	-5.37103	-5.14307	-4.89079	-6.02643	-5.66639
Sft2d2	1	165174341	165194433	-	2.18008	4.16712	3.88674	4.00326	4.35964	3.9578	4.0513	4.91892	4.40485	4.8638	5.8532	5.56903	5.74088
Tiprl	1	165214922	165236943	-	5.78748	5.5323	5.67955	5.68224	5.74466	5.65847	5.66296	5.96819	5.95277	6.08039	6.02583	5.83724	5.91434
Gpr161	1	165301863	165322930	+	0.428759	-0.225201	0.453167	0.363535	1.8727	1.4876	1.19332	2.12907	2.50889	2.31271	2.05172	2.68781	1.98466
Dcaf6	1	165329511	165460465	-	4.41365	3.45772	3.60081	3.63567	3.29936	3.6744	3.46011	3.33395	3.74675	3.68489	3.92619	3.82947	4.15379
Brp44	1	165461037	165481214	+	3.80264	2.82005	3.05735	2.96132	2.09266	2.92996	2.25941	2.66963	3.00014	2.82271	2.93576	3.2955	2.8414
Adcy10	1	165485183	165576774	+	-4.47813	-1.89763	-1.08289	-1.44382	-2.53669	-0.751862	-3.95868	-5.13772	-2.63407	-1.82115	-3.89079	-3.28947	-2.34446
Mpzl1	1	165592181	165634541	-	6.45777	5.45993	6.21907	5.87924	5.52738	5.75593	5.51975	6.28959	6.02057	6.18261	6.43114	6.4707	6.74935
Rcsd1	1	165648945	165708094	-	5.47606	5.62152	5.7813	5.76136	3.92683	5.87344	5.45071	1.40144	4.53753	3.82911	1.50153	2.6294	2.49852
Creg1	1	165763746	165775308	+	4.24297	3.47741	3.49	3.41105	3.29936	3.58601	3.25941	3.16149	3.36593	3.50877	3.61303	3.73105	3.71731
Gm16565	1	165781075	165789367	+	-4.63014	-5.89763	-4.98978	-5.59582	-5.6887	-2.59986	-3.95868	-5.28972	-5.21903	-5.14307	-5.04279	-5.87443	-5.66639
Cd247	1	165788681	165877276	+	5.25149	5.45055	5.44068	5.4327	4.99664	5.02219	4.93141	4.9708	4.7043	4.52068	4.58088	4.28922	4.58509
Pou2f1	1	165865154	166002678	-	7.17829	7.3229	7.30398	7.38114	6.94182	6.88919	6.85688	6.78375	6.61544	6.42203	6.4446	6.13365	6.47635
Dusp27	1	166098153	166127898	-	5.6627	5.68968	6.20066	6.08415	2.78974	4.68554	4.01987	0.254597	2.3883	1.69543	0.56864	0.447499	-0.380989
Gpa33	1	166130238	166166510	+	5.32761	5.55358	6.09204	5.93339	2.46331	5.07257	4.54205	0.562719	2.96585	2.06421	-0.367229	1.18085	0.918572
Mael	1	166201385	166238744	-	2.93972	4.26602	4.99535	4.81475	3.31193	4.59588	4.15911	2.82806	4.49693	4.36428	1.72392	3.21833	3.05129
Ildr2	1	166254139	166316823	+	-1.67078	0.231656	1.30484	0.622269	1.24467	0.287666	-0.221716	2.11021	1.04776	0.91582	0.431137	0.880459	0.543063
5330438I03Rik	1	166306741	166309585	-	-4.63014	-3.09027	-2.28934	-2.12189	-2.07726	-3.33683	-3.95868	-2.13772	-2.63407	-4.99107	-3.30583	-1.87443	-2.49647
Tada1	1	166379097	166393621	+	2.93126	2.59823	2.09237	2.34408	3.90418	2.77865	3.0135	4.67766	4.06868	4.09374	3.93576	3.99285	3.76615
Gm15853	1	166379839	166380493	-	-4.63014	-6.04963	-6.14178	-5.59582	-5.53669	-5.07379	-3.95868	-3.55276	-3.63407	-5.14307	-5.04279	-5.87443	-5.66639
Pogk	1	166384622	166409863	-	-1.47813	1.4511	1.22939	1.633	3.03695	2.57007	2.36325	3.31761	3.48833	3.34432	2.99795	3.15624	3.20705
Gm4846	1	166483613	166497588	-	-4.63014	-6.04963	-6.14178	-5.59582	-5.6887	-5.07379	-3.95868	-5.28972	-5.37103	-5.14307	-5.04279	-6.02643	-5.81839
Gm4847	1	166628971	166647693	-	-4.63014	-6.04963	-6.14178	-5.44382	-5.6887	-2.92179	-3.95868	-5.28972	-5.21903	-5.14307	-5.04279	-6.02643	-5.66639
Fmo9	1	166662055	166681845	-	-4.63014	-6.04963	-6.14178	-5.59582	-5.6887	-5.07379	-3.95868	-5.28972	-5.37103	-5.14307	-5.04279	-6.02643	-5.81839
Fam78b	1	167001417	167091302	+	-4.47813	-2.7277	-4.40481	-2.63646	-1.44923	-1.92179	-3.95868	-1.05026	-0.971102	-0.821146	0.063405	-0.31984	0.166499
Uck2	1	167223827	167223919	-	2.10683	0.857261	0.738143	0.841583	1.04827	0.778652	0.778284	1.5347	1.58833	1.63829	1.31866	1.35439	1.10179
Uck2	1	167226090	167285127	-	7.24979	6.375	6.23964	6.07237	6.43125	6.35724	6.31226	6.68883	6.62764	6.6756	6.55112	6.60888	6.73182
Tmco1	1	167308670	167333978	+	6.24638	5.97197	5.92349	5.94042	5.914	5.82136	5.98448	6.30781	6.21716	6.15167	5.82088	5.66473	5.30084
Aldh9a1	1	167349991	167368530	+	7.29995	7.21122	7.31828	7.19958	7.04545	7.20943	7.28476	7.36437	7.50506	7.73472	6.98188	7.46431	7.52266
Mgst3	1	167371966	167393841	-	2.54424	2.91615	2.65408	2.86906	3.15679	3.45325	3.41249	3.92567	4.04541	4.34655	4.18602	4.28544	4.50604
Lrrc52	1	167445675	167466780	-	-3.47813	-4.31266	-3.18242	-3.44382	-5.53669	-4.92179	-3.95868	-5.28972	-5.21903	-5.14307	-5.04279	-5.87443	-5.66639
Rxrg	1	167598384	167639623	+	-4.63014	2.92892	1.50208	1.8508	2.99858	2.49607	2.85153	2.07173	1.60115	1.33086	-0.498474	-0.874429	-1.66639
Lmx1a	1	167689239	167848741	+	-2.1562	-5.89763	-4.98978	-3.12189	-3.95173	-4.92179	-1.80668	-3.13772	-2.63407	-4.99107	-5.04279	-4.87443	-5.66639
Gm20711	1	168115244	168122465	+	-4.63014	-6.04963	-6.14178	-5.59582	-5.6887	-5.07379	-3.95868	-5.28972	-5.37103	-5.14307	-5.04279	-6.02643	-5.81839
Pbx1	1	168153527	168432270	-	3.49341	5.26035	4.64685	4.89714	5.29144	5.27666	5.26746	4.76315	5.28579	4.80172	5.19402	4.68016	4.96933
Gm5265	1	169453528	169453869	-	-4.63014	-5.89763	-5.98978	-5.44382	-5.6887	-5.07379	-3.95868	-5.28972	-5.37103	-5.14307	-5.04279	-6.02643	-5.81839
Nuf2	1	169497934	169531464	-	5.0649	5.40672	5.43018	5.52916	5.64818	5.58402	5.65685	5.67446	5.66667	5.61441	5.74945	5.68016	5.54184
Rgs5	1	169655501	169695813	+	0.476064	-1.19719	-0.208417	-0.195892	-2.95173	-0.221348	-1.80668	-3.13772	-1.8971	-3.40611	0.279134	-6.02643	-5.81839
Rgs4	1	169741477	169747642	-	-4.63014	-4.31266	-6.14178	-5.59582	-1.72934	-3.33683	-2.22172	1.46219	-0.695468	0.256857	-0.190352	0.102851	-1.02253
1700084C01Rik	1	169928648	169934653	+	-2.89317	-2.5757	-4.40481	-3.85886	-2.07726	-4.92179	-3.80668	-1.67829	-1.7596	-1.40611	-0.498474	-1.17399	-2.08143
Gm15852	1	169932698	169934248	-	-4.63014	-4.31266	-4.98978	-4.44382	-3.21476	-4.92179	-3.80668	-2.13772	-2.8971	-2.18372	-2.56886	-2.06707	-3.66639
Hsd17b7	1	169949535	169969241	-	4.29995	3.99264	3.17261	3.49282	3.96713	3.59785	3.75556	4.36412	3.59154	3.67427	4.49291	4.09711	3.81541
Ddr2	1	169972308	170110501	-	4.3065	1.61017	2.54938	2.31107	-1.6298	0.400141	0.000676249	-3.13772	-0.695468	-0.467509	-1.08344	-1.48211	-1.85904
Uap1	1	170141938	170174957	-	5.58256	4.71616	4.91862	4.8702	4.89689	4.95012	5.01987	5.17176	5.2567	5.25329	5.315	5.48971	5.51352
Uhmk1	1	170193420	170215397	-	6.58189	6.54506	6.61107	6.67577	6.35357	6.54531	6.53984	6.28013	6.2848	5.95218	6.43676	6.0166	6.28853
4930500M09Rik	1	170214860	170215556	+	0.379849	0.511764	0.258151	0.311068	0.74871	0.632801	0.441249	0.147682	0.272824	-0.236184	0.196672	-0.259719	0.264346
Sh2d1b2	1	170232749	170253608	+	-4.63014	-3.09027	-6.14178	-5.44382	-5.53669	-5.07379	-3.95868	-5.28972	-5.37103	-5.14307	-5.04279	-6.02643	-5.81839
Sh2d1b1	1	170277376	170285662	+	-4.63014	-5.89763	-5.98978	-5.44382	-5.6887	-5.07379	-3.95868	-5.28972	-5.37103	-5.14307	-5.04279	-6.02643	-5.81839
Gm7694	1	170298193	170306332	-	-2.89317	0.36916	-0.261856	0.284101	1.35813	0.750638	0.778284	1.2546	0.272824	0.138212	1.25896	0.617424	1.82546
Nos1ap	1	170302668	170589861	-	-2.1562	0.231656	-0.289337	-0.121892	0.633233	0.287666	0.585639	-0.00843741	0.453396	-0.467509	0.864096	0.35439	1.378
1700015E13Rik	1	170308803	170312125	+	-4.47813	-4.89763	-6.14178	-5.59582	-5.6887	-3.33683	-3.95868	-4.13772	-5.37103	-5.14307	-5.04279	-5.87443	-4.66639
Olfml2b	1	170644532	170682789	+	-1.1562	-1.99074	-2.08289	-1.85886	-1.53669	-1.11443	-2.22172	-0.0933263	-0.361048	0.330857	0.663798	1.18085	1.61901
Atf6	1	170704457	170867771	-	5.35159	5.63229	6.15838	5.99601	5.16375	5.41806	5.28872	5.16149	5.26378	5.21472	5.36895	5.22689	5.36151
Gm9929	1	170868645	170881721	+	4.42273	4.03459	4.29678	4.21974	3.30566	3.29738	3.45071	3.77816	3.44986	3.71283	3.22295	3.33014	3.18536
Dusp12	1	170873498	170885540	-	5.93232	5.59021	5.86275	5.7838	4.93498	4.88878	4.98774	5.19879	4.85243	5.10828	4.8641	4.92728	4.69336
Fcrlb	1	170907273	170912941	-	-4.63014	-4.31266	-2.66785	-2.12189	-5.53669	-3.92179	-2.80668	-5.28972	-5.21903	-3.99107	-5.04279	-4.87443	-5.81839
Fcrla	1	170917576	170927583	-	-4.63014	-5.89763	-5.98978	-5.59582	-5.6887	-5.07379	-3.95868	-5.28972	-5.37103	-5.14307	-5.04279	-6.02643	-5.81839
Fcgr2b	1	170960558	170976547	-	3.01372	-0.438195	0.738143	0.510377	-5.53669	-0.599859	-2.80668	-5.28972	-5.21903	-2.40611	-5.04279	-4.87443	-3.66639
Fcgr4	1	171018920	171029761	+	-4.63014	-6.04963	-4.98978	-3.44382	-5.53669	-5.07379	-3.95868	-5.28972	-4.21903	-3.99107	-5.04279	-6.02643	-5.66639
Fcgr3	1	171051174	171064935	-	5.43924	3.39009	5.32707	4.69445	-0.629802	3.21264	1.83718	-0.967795	0.930718	0.401246	-0.43136	0.213034	0.19159
1700009P17Rik	1	171113918	171126967	+	-3.47813	-3.31266	-0.317352	-1.0515	-4.53669	-1.59986	-0.484751	-5.13772	-2.0491	-3.40611	-2.30583	-1.6265	-1.34446
Sdhc	1	171127165	171150603	-	5.81073	5.89028	6.06449	5.97034	5.9021	5.90952	5.87104	5.77292	5.9615	5.98119	6.13781	6.25389	6.25916
Mpz	1	171150711	171161130	+	-4.63014	-3.89763	-1.59746	-3.44382	-3.21476	-2.33683	-3.95868	-2.81579	-2.41167	-2.66914	-2.89079	-1.7045	-0.911503
Pcp4l1	1	171173262	171196268	-	-0.571241	-1.99074	0.0763123	-1.12189	-0.836253	-0.398226	-1.22172	-0.382833	-0.361048	-1.82115	-2.08344	-0.786966	-1.34446
Nr1i3	1	171213970	171220701	+	4.16572	3.68921	3.73303	3.746	4.27869	4.17624	3.92124	4.75406	4.58349	4.55003	4.5186	4.57265	4.31803
Tomm40l	1	171217802	171222514	-	4.82336	4.2368	4.29215	4.32105	4.78298	4.75769	4.48794	5.30107	5.1893	5.17132	5.13019	5.1638	4.93631
Apoa2	1	171225054	171226379	+	1.16572	0.883733	-0.945383	0.25662	-1.01313	-0.1669	-1.22172	-0.967795	-1.51859	-1.66914	-0.803328	-0.874429	-1.85904
Fcer1g	1	171229572	171234365	-	-4.63014	-1.7277	-3.18242	-1.98439	-5.53669	-3.92179	-3.95868	-5.13772	-5.37103	-5.14307	-2.30583	-4.28947	-4.66639
Ndufs2	1	171234853	171247122	-	7.62908	7.4676	7.30957	7.32271	7.43683	7.43274	7.48449	7.49323	7.53794	7.67048	7.60381	7.61742	7.4754
Adamts4	1	171250421	171260637	+	-0.390669	-0.374065	-0.404814	-0.858857	-0.144375	-0.221348	-0.347247	0.86228	0.780971	0.563518	1.90362	1.88046	1.84931
B4galt3	1	171270328	171276896	+	3.64599	4.30327	4.39177	4.24967	4.43341	4.53764	4.53762	4.82806	4.70875	4.80497	5.0721	5.16312	5.16729
Ppox	1	171275990	171281186	-	3.72644	3.84215	4.05871	3.93122	4.05763	3.89199	3.95487	4.03721	4.21768	4.34655	4.53757	4.68112	4.76824
Usp21	1	171281945	171287991	-	4.61198	5.09177	5.04158	4.87133	4.93397	4.96848	4.97796	4.86228	4.75825	4.74533	5.10215	4.98277	5.42637
Ufc1	1	171288563	171295024	-	5.41669	5.37384	5.2623	5.27471	5.33982	5.15369	4.99098	5.28645	5.25772	5.31385	5.20197	5.09063	5.03751
Rpl27-ps1	1	171305084	171305494	-	-3.47813	-3.5757	-2.08289	-2.63646	-3.53669	-1.59986	-1.22172	-1.9678	-1.7596	-2.99107	-2.30583	-3.28947	-2.49647
Dedd	1	171329145	171342331	+	4.91419	5.26351	5.32594	5.33179	5.39995	5.43026	5.39054	5.20213	5.50036	5.30699	4.89711	5.05261	5.24575
Nit1	1	171338008	171345646	-	5.41669	5.55152	5.64956	5.62965	5.65313	5.62511	5.63834	5.74798	5.81439	5.77959	5.54384	5.67391	5.6862
Pfdn2	1	171345670	171359254	+	6.17829	6.14574	6.28402	6.21439	5.98393	5.99931	5.81537	6.25621	6.42122	6.43415	5.86159	6.14273	6.22956
Klhdc9	1	171358446	171360798	-	1.78865	1.99112	2.4111	2.17823	1.60286	1.75064	2.0513	1.56272	1.69983	1.90375	1.8641	1.87376	2.41576
Pvrl4	1	171370099	171388598	+	0.0454299	1.41526	1.34114	1.31107	2.28986	2.46192	2.65275	2.18421	2.68184	2.85442	1.617	2.90036	2.57678
Arhgap30	1	171388954	171410298	+	0.731321	1.18984	1.86197	1.56741	1.33367	2.02073	2.19332	0.617167	2.27282	1.98621	-0.890791	0.335025	0.216252
Usf1	1	171411313	171419142	+	5.58526	7.72179	7.49517	7.54611	7.42512	7.69545	7.65787	6.60375	6.95121	6.94594	6.644	6.65768	6.35598
Tstd1	1	171419033	171420352	+	-2.1562	1.92255	1.90504	2.08756	1.93904	2.51284	2.28078	0.76917	1.7922	1.62364	0.431137	0.295496	0.825462
F11r	1	171437535	171464603	+	4.19782	6.00173	6.44094	6.18098	6.63448	6.84267	6.78016	7.02687	7.00798	7.09208	7.31622	7.20522	7.22026
B930036N10Rik	1	171502796	171504111	-	-0.156204	-0.768344	-0.780323	-0.489623	-0.288765	0.207495	0.441249	-0.0933263	-0.312139	0.401246	0.0160993	0.254854	0.0884966
Alyref2	1	171503478	171504750	+	0.566262	0.00926379	0.219677	-0.017555	0.889572	1.05549	0.363246	0.643639	0.687861	1.07502	0.781634	1.12557	0.977465
Gm9765	1	171515233	171516922	+	-4.63014	-6.04963	-6.14178	-5.59582	-5.6887	-5.07379	-3.95868	-5.28972	-5.37103	-5.14307	-5.04279	-6.02643	-5.81839
Itln1	1	171518122	171535294	-	-4.63014	-6.04963	-3.98978	-5.44382	-5.6887	-2.59986	-3.95868	-5.28972	-5.37103	-5.14307	-5.04279	-6.02643	-5.81839
Cd244	1	171559193	171585318	+	-4.63014	-6.04963	-6.14178	-5.44382	-5.6887	-5.07379	-3.95868	-5.28972	-5.37103	-5.14307	-5.04279	-6.02643	-5.81839
Ly9	1	171588624	171607410	-	-4.63014	-4.31266	-1.66785	-5.44382	-5.53669	-5.07379	-3.95868	-5.28972	-5.37103	-5.14307	-5.04279	-3.28947	-5.66639
Slamf7	1	171634925	171649007	-	-4.63014	-6.04963	-5.98978	-5.59582	-5.6887	-5.07379	-3.95868	-5.28972	-5.37103	-5.14307	-5.04279	-6.02643	-5.81839
Cd48	1	171682009	171705258	+	-4.63014	-5.89763	-6.14178	-5.59582	-5.6887	-4.92179	-3.95868	-5.28972	-5.37103	-5.14307	-5.04279	-6.02643	-5.81839
Slamf1	1	171767127	171801184	+	-4.63014	-4.31266	-6.14178	-3.85886	-5.6887	-4.92179	-3.95868	-5.28972	-5.37103	-5.14307	-5.04279	-6.02643	-5.81839
Cd84	1	171839697	171890718	+	-4.47813	-0.169706	0.367775	0.664705	-2.36677	-2.92179	-1.80668	-5.28972	-3.63407	-5.14307	-5.04279	-6.02643	-5.81839
Gm10521	1	171895664	171898237	+	-4.63014	-2.4382	-3.40481	-4.44382	-5.53669	-3.92179	-3.95868	-5.28972	-5.37103	-5.14307	-5.04279	-6.02643	-5.81839
Slamf6	1	171917537	171943868	+	0.948133	-2.5757	-2.53035	-1.63646	-5.6887	-5.07379	-3.95868	-5.28972	-5.37103	-5.14307	-5.04279	-6.02643	-5.81839
Vangl2	1	172000960	172028444	-	5.92594	4.55255	4.48798	4.52341	4.76252	4.57007	4.82268	5.38486	5.13301	5.2281	5.25896	5.47319	5.76928
Nhlh1	1	172052292	172057573	-	-1.1562	-6.04963	-6.14178	-3.85886	-5.6887	-5.07379	-2.80668	-5.28972	-3.21903	-5.14307	-4.89079	-4.28947	-5.81839
Ncstn	1	172066013	172082795	-	5.65372	5.00926	5.01655	4.97087	5.36568	5.02804	4.99098	5.74798	5.38923	5.34878	5.97185	5.84539	5.90868
Copa	1	172082529	172122330	+	7.5802	7.58329	7.41643	7.43538	7.81728	7.57706	7.70853	7.89605	7.89601	7.89443	8.09949	8.00228	8.07212
Pex19	1	172126755	172136493	+	5.9174	5.76326	5.86626	5.90601	5.65683	5.98886	5.91954	5.7388	6.03954	6.00045	6.04068	6.1368	6.21663
Dcaf8	1	172148015	172196393	+	6.79508	6.5577	6.61246	6.53525	6.66237	6.68323	6.5727	6.72763	6.84605	7.024	6.98111	6.93755	7.24706
Pea15a	1	172196728	172206804	-	2.48765	5.6357	4.8439	5.15795	5.8901	5.26927	5.40764	7.17318	6.65634	6.88237	7.61651	7.47651	7.57976
Casq1	1	172209894	172219868	-	-0.893169	0.802813	0.385262	0.438823	-0.44923	-0.0638065	0.193321	-0.815792	0.0663727	-0.598754	-0.983901	0.102851	-0.578928
Gm17224	1	172213021	172213680	+	-4.63014	-1.31266	-3.66785	-2.12189	-3.53669	-2.92179	-2.22172	-2.81579	-3.63407	-4.99107	-3.30583	-2.415	-4.66639
Atp1a4	1	172223513	172258414	-	-0.0858146	2.80973	2.78171	2.82297	2.03316	2.43576	2.14752	-0.437281	1.06637	0.008929	-1.72087	-0.626501	-1.41846
Igsf8	1	172261641	172319841	+	4.92701	4.84215	5.09437	5.02175	5.03221	4.80783	4.911	5.73033	5.57863	5.90071	5.91011	6.3411	7.02186
Atp1a2	1	172271709	172298064	-	5.10118	3.75701	5.73644	5.2224	4.29936	4.33088	4.14169	3.72956	3.96336	4.0396	5.06341	4.48971	5.89442
Kcnj9	1	172321033	172329263	-	-1.89317	1.31183	1.23904	1.04803	0.507702	1.18674	1.28078	0.562719	0.803338	0.218382	-1.43136	-0.382576	-1.20696
Kcnj10	1	172341210	172374085	+	-2.89317	-1.19719	-0.780323	-0.688932	-0.95173	-2.33683	-2.22172	0.5902	0.272824	0.053323	-0.0328103	0.315396	-0.537108
Pigm	1	172376531	172384099	+	4.27006	4.67886	4.76177	4.7261	5.25935	5.28278	5.29135	5.79228	5.56887	5.59952	5.55112	5.3982	5.29071
Slamf9	1	172475358	172478575	+	-3.47813	-0.312664	-1.23489	-0.536929	-2.53669	-2.59986	-2.22172	-0.00843741	-1.63407	-0.903608	0.431137	0.958461	0.691161
Igsf9	1	172481788	172498878	+	1.01372	5.37675	5.04708	5.09048	5.87164	5.64141	5.65685	6.24274	5.92563	5.88314	6.08506	6.31601	6.62074
Tagln2	1	172500047	172507380	+	5.89582	6.08715	6.75295	6.49759	5.83127	5.99633	5.55087	7.72337	6.99802	7.20553	8.22132	8.32125	8.49324
Ccdc19	1	172521044	172545870	+	-0.893169	-1.7277	-0.131796	-0.399426	-4.53669	-1.46236	-3.95868	-1.67829	-2.8971	-2.66914	-2.56886	-0.920233	-0.7595
4933439K11Rik	1	172538133	172558129	-	-4.63014	-4.31266	-2.66785	-3.12189	-5.6887	-5.07379	-3.95868	-2.81579	-5.37103	-1.99107	-4.89079	-3.87443	-1.66639
Vsig8	1	172555938	172563717	+	-4.63014	-6.04963	-6.14178	-5.59582	-5.6887	-2.11443	-3.95868	-4.13772	-5.37103	-4.99107	-5.04279	-5.87443	-3.66639
Slamf8	1	172581377	172590568	-	-2.1562	-4.89763	-5.98978	-5.59582	-5.6887	-5.07379	-3.80668	-5.28972	-5.37103	-5.14307	-5.04279	-6.02643	-5.81839
Fcrl6	1	172596640	172602551	-	-4.63014	-6.04963	-6.14178	-5.59582	-5.6887	-5.07379	-3.95868	-5.28972	-5.37103	-5.14307	-5.04279	-6.02643	-5.81839
Dusp23	1	172630769	172632974	-	-3.47813	-2.19719	-1.28934	-1.74338	-1.44923	-2.33683	-3.95868	-1.33037	-1.13157	-1.66914	-0.190352	-0.745146	-1.02253
Crp	1	172698056	172699966	+	-4.63014	-6.04963	-6.14178	-5.59582	-5.6887	-5.07379	-3.95868	-5.28972	-5.37103	-5.14307	-5.04279	-6.02643	-5.81839
Apcs	1	172893962	172895054	-	-4.63014	-6.04963	-6.14178	-5.59582	-5.6887	-5.07379	-3.95868	-5.28972	-5.37103	-5.14307	-5.04279	-6.02643	-5.81839
Olfr16	1	172956768	172957817	+	-4.63014	-6.04963	-6.14178	-5.59582	-5.6887	-5.07379	-3.95868	-5.28972	-5.37103	-5.14307	-5.04279	-6.02643	-5.81839
Olfr1408	1	173130200	173131236	-	-4.63014	-6.04963	-6.14178	-5.59582	-5.6887	-5.07379	-3.95868	-5.28972	-5.37103	-5.14307	-5.04279	-6.02643	-5.81839
Olfr1406	1	173183442	173184504	-	-4.63014	-6.04963	-6.14178	-5.59582	-5.6887	-5.07379	-3.95868	-5.28972	-5.37103	-5.14307	-5.04279	-6.02643	-5.81839
Olfr218	1	173203358	173204299	+	-4.63014	-6.04963	-6.14178	-5.59582	-5.6887	-5.07379	-3.95868	-5.28972	-5.37103	-5.14307	-5.04279	-6.02643	-5.81839
Olfr1404	1	173215607	173216640	+	-4.63014	-6.04963	-6.14178	-5.59582	-5.6887	-5.07379	-3.95868	-5.28972	-5.37103	-5.14307	-5.04279	-6.02643	-5.81839
Fcer1a	1	173221271	173227229	-	-4.63014	-6.04963	-6.14178	-5.59582	-5.6887	-4.92179	-3.95868	-5.28972	-5.37103	-5.14307	-5.04279	-6.02643	-5.81839
Olfr418-ps1	1	173270147	173271137	+	-4.63014	-6.04963	-6.14178	-5.59582	-5.6887	-5.07379	-3.95868	-5.28972	-5.37103	-5.14307	-5.04279	-6.02643	-5.81839
Gm11062	1	173274461	173277756	-	-4.63014	-6.04963	-6.14178	-5.59582	-5.6887	-5.07379	-3.95868	-5.28972	-5.37103	-5.14307	-5.04279	-6.02643	-5.81839
Darc	1	173331886	173333503	-	-4.63014	-6.04963	-6.14178	-5.59582	-5.53669	-5.07379	-3.95868	-3.55276	-5.21903	-5.14307	-5.04279	-5.87443	-4.66639
Cadm3	1	173334254	173367695	-	-4.47813	-1.31266	-1.74185	-2.44382	0.613055	-0.921787	-0.106239	1.30522	1.46747	0.652785	-0.803328	0.447499	-0.142829
Aim2	1	173350879	173466040	+	4.29665	2.90973	3.17261	2.97824	1.78524	2.11164	1.58564	0.76917	1.15601	-0.0368747	-0.135904	0.19166	-1.20696
Gm4955	1	173468509	173474052	-	-4.63014	-6.04963	-6.14178	-5.59582	-5.53669	-5.07379	-3.95868	-5.28972	-5.37103	-5.14307	-5.04279	-6.02643	-5.81839
Gm4955	1	173480371	173491041	-	-4.63014	-6.04963	-6.14178	-5.59582	-5.6887	-5.07379	-3.95868	-5.28972	-5.37103	-5.14307	-3.30583	-6.02643	-5.81839
BC094916	1	173519717	173535957	-	-4.63014	-5.89763	-4.40481	-5.59582	-5.53669	-5.07379	-3.95868	-4.13772	-5.21903	-5.14307	-3.30583	-6.02643	-5.81839
Pydc4	1	173566284	173599274	-	-4.63014	-6.04963	-3.98978	-5.59582	-5.6887	-5.07379	-3.95868	-5.28972	-5.37103	-5.14307	-4.89079	-6.02643	-5.81839
Pyhin1	1	173630859	173647928	+	-4.63014	-2.5757	-5.98978	-3.85886	-2.07726	-5.07379	-2.80668	-1.55276	-3.63407	-4.99107	-2.56886	-2.415	-3.66639
Pydc3	1	173673911	173698392	+	-4.63014	-1.6497	-6.14178	-5.44382	-1.28876	-4.92179	-3.80668	-2.81579	-5.21903	-5.14307	-1.89079	-5.87443	-5.66639
AI607873	1	173723430	173741809	-	-4.63014	-6.04963	-6.14178	-5.59582	-5.6887	-5.07379	-3.95868	-5.28972	-5.37103	-5.14307	-5.04279	-6.02643	-5.81839
Ifi204	1	173747293	173766876	-	0.276755	-6.04963	-4.98978	-4.44382	-5.6887	-5.07379	-3.95868	-5.28972	-5.21903	-5.14307	-3.89079	-4.87443	-5.81839
Mndal	1	173857221	173942491	-	-4.63014	-6.04963	-6.14178	-4.44382	-5.6887	-5.07379	-3.95868	-5.28972	-5.37103	-5.14307	-5.04279	-6.02643	-5.81839
Mnda	1	173896355	173912922	-	-4.63014	-6.04963	-6.14178	-5.59582	-5.6887	-5.07379	-3.95868	-5.28972	-5.37103	-5.14307	-5.04279	-6.02643	-5.81839
Ifi203	1	173920407	173942672	-	-4.47813	-2.31266	-2.28934	-2.27389	-5.6887	-5.07379	-3.95868	-5.13772	-5.37103	-5.14307	-5.04279	-6.02643	-5.81839
Ifi202b	1	173962569	173982844	-	-4.63014	-6.04963	-6.14178	-5.59582	-5.53669	-5.07379	-3.95868	-5.28972	-5.37103	-5.14307	-5.04279	-6.02643	-5.81839
Ifi205	1	174011998	174031755	-	-4.63014	-5.89763	-6.14178	-5.59582	-5.6887	-5.07379	-3.95868	-5.28972	-5.37103	-5.14307	-5.04279	-6.02643	-5.81839
Olfr433	1	174041933	174042936	+	-4.63014	-6.04963	-6.14178	-5.59582	-5.6887	-5.07379	-3.95868	-5.28972	-5.37103	-5.14307	-5.04279	-6.02643	-5.81839
Olfr432	1	174050375	174051313	+	-4.63014	-6.04963	-6.14178	-5.59582	-5.6887	-5.07379	-3.95868	-5.28972	-5.37103	-5.14307	-5.04279	-6.02643	-5.81839
Olfr430	1	174069300	174070253	+	-4.63014	-6.04963	-6.14178	-5.59582	-5.6887	-5.07379	-3.95868	-5.28972	-5.37103	-5.14307	-5.04279	-6.02643	-5.81839
Olfr429	1	174089038	174089980	+	-4.63014	-6.04963	-6.14178	-5.59582	-5.6887	-5.07379	-3.95868	-5.28972	-5.37103	-5.14307	-5.04279	-6.02643	-5.81839
Olfr427	1	174099460	174100407	+	-4.63014	-6.04963	-6.14178	-5.59582	-5.6887	-5.07379	-3.95868	-5.28972	-5.37103	-5.14307	-5.04279	-6.02643	-5.81839
Olfr231	1	174117091	174118014	-	-4.63014	-6.04963	-6.14178	-5.59582	-5.6887	-5.07379	-3.95868	-5.28972	-5.37103	-5.14307	-5.04279	-6.02643	-5.81839
Olfr424	1	174136746	174137693	+	-4.63014	-4.89763	-6.14178	-5.59582	-5.6887	-5.07379	-3.95868	-5.28972	-5.37103	-5.14307	-5.04279	-6.02643	-5.81839
Olfr420	1	174158722	174159767	+	-4.63014	-1.37406	-1.90231	-1.63646	-2.95173	-2.33683	-3.80668	-5.13772	-3.21903	-5.14307	-5.04279	-6.02643	-5.66639
Spna1	1	174172776	174248450	+	1.69179	6.70391	5.85689	5.97298	5.81314	5.90317	5.76318	3.93374	4.66361	3.90677	0.916564	2.64127	1.58154
Olfr419	1	174249889	174250976	-	-4.63014	-5.89763	-5.98978	-5.59582	-5.6887	-5.07379	-3.95868	-5.28972	-5.37103	-5.14307	-5.04279	-6.02643	-5.81839
1810030J14Rik	1	174330518	174332873	+	-4.63014	-6.04963	-6.14178	-5.59582	-5.6887	-5.07379	-3.95868	-5.28972	-5.37103	-5.14307	-5.04279	-6.02643	-5.81839
Olfr417	1	174368919	174369848	+	-4.63014	-6.04963	-6.14178	-5.59582	-5.6887	-5.07379	-3.95868	-5.28972	-5.37103	-5.14307	-5.04279	-6.02643	-5.81839
Olfr248	1	174391046	174392055	+	-4.63014	-6.04963	-6.14178	-5.59582	-5.6887	-5.07379	-3.95868	-5.28972	-5.37103	-5.14307	-5.04279	-6.02643	-5.81839
Olfr414	1	174430430	174431384	+	-4.63014	-6.04963	-6.14178	-5.59582	-5.6887	-5.07379	-3.95868	-5.28972	-5.37103	-5.14307	-5.04279	-6.02643	-5.81839
Olfr220	1	174448625	174449602	+	-4.63014	-6.04963	-6.14178	-5.59582	-5.6887	-5.07379	-3.95868	-5.13772	-5.37103	-5.14307	-5.04279	-6.02643	-5.81839
Fmn2	1	174501825	174822717	+	3.83928	3.1136	3.07631	3.11077	3.34289	3.1443	3.06369	3.35413	2.91025	2.84182	2.13158	2.1312	2.50353
Grem2	1	174833785	174921819	-	-4.63014	-0.853233	-3.40481	-2.12189	-0.892836	-4.92179	-0.636754	-2.33037	-2.0491	-1.99107	-3.30583	-1.01645	-1.96595
Rgs7	1	175059736	175491130	-	-4.63014	-4.89763	-5.98978	-3.85886	-5.53669	-5.07379	-3.80668	-1.67829	-2.41167	-3.40611	-4.89079	-1.48211	-2.34446
Fh1	1	175600374	175625635	-	7.06248	6.51309	6.47145	6.48396	6.74524	6.52116	6.591	6.57222	6.70244	6.71283	6.94605	6.98918	6.88964
Kmo	1	175620381	175662116	+	-4.47813	-3.89763	-3.66785	-5.44382	-4.53669	-2.92179	-3.80668	-5.28972	-4.21903	-5.14307	-4.89079	-6.02643	-4.08143
Opn3	1	175662421	175692776	-	0.609331	0.25212	-0.435188	-0.017555	1.2962	0.47053	0.100212	2.24598	1.58833	1.82911	2.32838	2.34957	2.77655
Chml	1	175686488	175688353	-	2.60933	2.3785	2.11875	2.40793	3.11436	2.53764	2.87982	3.17969	2.99042	2.91582	3.10356	2.80857	3.13127
Wdr64	1	175698593	175815734	+	-4.63014	-5.89763	-4.40481	-1.98439	-5.6887	-5.07379	-3.95868	-5.28972	-3.21903	-5.14307	-5.04279	-6.02643	-4.08143
Exo1	1	175880778	175911396	+	6.18008	6.57023	6.39932	6.45742	6.71035	6.62848	6.66601	6.31246	6.34655	6.15804	5.93655	5.95569	5.73395
Pld5	1	175962306	176275312	-	-4.47813	-6.04963	-3.18242	-5.44382	-2.36677	-2.92179	-3.95868	-1.81579	-2.0491	-1.40611	-0.135904	-2.17399	-1.66639
B020018G12Rik	1	175977777	175979114	-	6.17023	-1.09027	-1.23489	-1.53693	-1.28876	-1.59986	-1.48475	5.79228	5.93135	5.79193	-1.56886	-1.48211	-1.41846
Cep170	1	176733653	176807124	-	5.49341	5.05875	5.07497	5.04502	5.09175	5.24939	5.28872	5.21983	5.22909	5.09772	5.0191	5.01963	4.98107
Sdccag8	1	176814660	177020437	+	1.01372	1.52023	1.15997	1.20004	1.33367	1.40014	1.19332	1.70777	1.60115	1.86691	2.376	2.01431	2.04097
Gm15423	1	176927999	176932711	-	-4.63014	-6.04963	-6.14178	-5.59582	-5.6887	-5.07379	-3.95868	-5.28972	-5.37103	-5.14307	-5.04279	-6.02643	-5.81839
Akt3	1	177020073	177258203	-	5.54424	4.47633	4.69234	4.58547	4.84593	4.71484	4.75556	5.43687	5.50292	5.63555	5.78781	5.80857	6.29831
Zfp238	1	177444661	177450760	+	4.51905	3.51388	3.39609	3.41416	4.18782	3.87911	3.91442	4.48616	4.71319	4.88851	4.11202	4.32524	4.26877
1700016C15Rik	1	177729814	177753324	+	-4.63014	-4.89763	-3.98978	-2.44382	-5.6887	-5.07379	-3.95868	-5.28972	-5.37103	-5.14307	-5.04279	-6.02643	-5.81839
Adss	1	177762962	177796511	-	7.95571	7.79978	7.92162	7.94285	7.70559	7.7391	7.81125	7.80057	7.73553	7.74194	7.56402	7.3834	7.14699
Gm16432	1	177991435	178048291	+	-4.63014	-6.04963	-6.14178	-5.59582	-5.6887	-5.07379	-3.95868	-5.28972	-5.37103	-5.14307	-5.04279	-6.02643	-5.81839
Pppde1	1	178187417	178252598	+	4.48476	5.44944	5.31	5.36112	5.87641	5.83477	5.88332	6.425	6.29765	6.47194	5.9734	6.07357	5.79611
Gm9982	1	178256103	178257295	+	-4.63014	-3.89763	-3.98978	-5.44382	-3.95173	-3.33683	-3.95868	-2.81579	-5.21903	-2.18372	-4.89079	-2.415	-5.81839
B230369F24Rik	1	178313328	178318549	-	-1.67078	-0.810164	-1.59746	-0.799964	-1.72934	-1.22135	-0.484751	-2.13772	-1.41167	-2.66914	-1.19035	-1.35087	-1.57893
Fam36a	1	178319130	178322693	+	3.79333	3.55358	3.41536	3.53917	3.91246	3.49607	3.94151	3.82228	3.79778	3.97183	4.03402	3.90365	3.94463
Gm16586	1	178321108	178324171	-	4.68174	4.7686	4.46658	4.64629	5.18184	4.76296	5.09117	5.07051	5.02414	5.30928	5.21381	5.00898	5.1665
Hnrnpu	1	178323074	178337797	-	10.693	10.5422	10.4936	10.485	10.6452	10.5009	10.5896	10.392	10.4904	10.3067	9.70883	9.76154	9.38524
Efcab2	1	178405881	178483247	+	3.25658	2.23166	2.03259	2.07974	1.7207	2.75064	2.38315	0.86228	2.35083	1.45187	0.781634	1.26512	1.14096
Kif26b	1	178529125	178932855	+	-0.893169	-1.5757	-0.597459	-1.44382	-1.28876	-1.46236	-3.95868	-0.889793	-2.63407	-1.99107	0.196672	-2.17399	-1.41846
Gm16564	1	178898582	178917614	-	-4.63014	-6.04963	-4.40481	-3.85886	-5.53669	-4.92179	-3.95868	-5.28972	-5.37103	-4.99107	-4.89079	-4.87443	-4.08143
Smyd3	1	178951960	179518041	-	4.22577	3.92574	4.17261	4.05204	3.68489	3.6744	3.5062	3.64036	3.98064	3.90375	3.89384	3.96635	4.42901
AC130279.1	1	179520375	179520857	-	-1.67078	2.39239	2.25815	2.04	2.66298	2.37283	2.51525	-1.23083	-0.575173	-1.18372	2.19667	2.703	2.743
Tfb2m	1	179528055	179546267	-	2.51055	3.85893	4.10166	4.03394	3.90625	3.99409	4.23772	2.66963	2.48141	2.54031	3.26908	3.298	2.6004
Cnst	1	179546370	179627478	+	4.1872	3.85057	4.0464	3.9485	3.77165	3.76821	3.71688	3.80186	3.73807	3.67427	3.69041	3.62342	3.6004
Sccpdh	1	179668210	179687189	+	5.75549	4.30572	4.672	4.42654	4.50497	4.03241	4.27547	5.35213	4.70281	4.80821	5.83202	5.27214	5.28052
Gm1305	1	179695297	179745185	-	0.379849	0.947863	0.880588	0.804108	0.872698	1.30703	1.23772	0.669635	0.868433	0.652785	0.601062	0.335025	-0.666391
Ahctf1	1	179744894	179803680	-	7.83758	8.39333	8.44426	8.45289	8.33281	8.32822	8.33734	8.23065	8.11622	7.95401	8.01177	7.84035	7.80452
Gm10518	1	179803376	179804676	+	2.31628	3.07679	3.14465	2.95278	2.69693	3.00303	2.66905	3.12437	2.92563	2.83548	2.57681	2.452	2.63282
Cdc42bpa	1	179960472	180165603	+	5.75189	5.25085	5.67111	5.5611	5.22569	5.11987	4.90757	5.4889	5.2363	5.16121	5.57681	5.44919	5.46096
Adck3	1	180165238	180199602	-	1.60933	2.22131	2.45317	2.14114	2.06322	2.51284	2.63626	1.38584	2.63272	2.68841	1.87739	1.96478	1.54306
Psen2	1	180227004	180263438	-	-0.0187004	0.816619	1.14977	1.12604	2.04074	1.72207	1.47872	2.95504	2.61386	2.50078	2.97957	3.20239	2.95566
Gm5069	1	180326971	180330550	-	-4.63014	-0.768344	-1.59746	-0.984388	-1.21476	-1.22135	-0.999324	-1.81579	-2.63407	-2.40611	-0.0328103	0.213034	0.216252
Itpkb	1	180330485	180424802	+	-0.230205	0.883733	1.19013	1.56741	2.03316	1.345	1.44125	3.64691	2.32013	2.23775	5.08075	4.40518	4.59453
6330403A02Rik	1	180432387	180483504	-	-4.63014	0.896789	0.518018	1.09534	1.0179	1.75064	1.80803	-1.33037	0.638952	0.256857	-1.43136	-0.874429	-2.08143
Parp1	1	180568955	180601253	+	9.47643	9.49556	9.43777	9.47951	9.32865	9.51895	9.46289	8.70463	9.16751	9.05707	8.34028	8.54184	8.59343
Lin9	1	180641150	180690518	+	4.69679	4.34911	4.65948	4.637	4.65313	4.6688	4.65685	4.84385	4.68786	4.68135	4.70912	4.57678	4.57321
Mixl1	1	180693043	180697034	-	0.0454299	-2.09027	-1.34592	-0.858857	-0.836253	-2.11443	-1.22172	2.76315	-0.361048	-1.18372	5.04585	2.30548	-1.14283
Acbd3	1	180726043	180754203	+	5.61463	5.4676	5.39662	5.44948	5.5829	5.25936	5.41249	5.98381	5.62411	5.58258	6.26086	5.9098	6.08473
H3f3a	1	180800832	180813943	-	6.37049	8.03413	7.62689	7.8084	8.43323	8.28843	8.56019	6.75482	6.80784	6.85049	8.50875	8.54078	8.46595
Gm16067	1	180813776	180816859	+	-2.1562	-1.99074	-1.23489	-1.63646	-1.6298	-0.834325	-1.80668	-0.889793	-0.971102	-0.743143	-0.0834364	-0.230573	-0.344463
BC031781	1	180851151	180868097	+	6.03164	6.39498	6.72811	6.60228	6.19038	6.21328	6.18059	6.07234	6.16143	5.96021	5.88482	5.91958	5.85962
Lefty2	1	180893108	180899103	+	6.68111	5.39929	5.94686	5.92032	6.15984	5.66224	5.85153	6.30522	5.91154	5.83627	6.93019	6.53045	6.18067
Pycr2	1	180904274	180908087	+	6.29088	5.95763	6.17607	6.08707	6.70231	6.45651	6.30054	7.00343	6.7165	6.83786	6.91213	7.36278	7.20628
Lefty1	1	180935022	180938400	+	5.21884	5.52233	5.11417	5.27642	6.77108	6.07539	6.27281	5.47053	5.80195	5.62731	4.53966	5.08412	4.98914
Tmem63a	1	180942344	180975112	+	2.24979	3.32396	3.34114	3.10693	3.71361	3.34968	3.39299	3.77217	3.54915	3.65279	4.58697	4.48202	4.99628
2210411M09Rik	1	180952064	180958149	-	-1.30821	-1.4382	-1.28934	-1.85886	-0.214764	-0.921787	-0.347247	0.288544	-0.361048	-0.903608	0.535473	0.373499	0.725927
Ephx1	1	180976155	181020904	-	3.8706	2.84047	3.13434	3.08756	2.49121	3.47053	3.27014	0.991563	2.60115	2.18884	1.46676	1.97732	2.50854
9130409I23Rik	1	181051237	181060667	+	-4.63014	-3.5757	-5.98978	-5.44382	-3.95173	-5.07379	-3.95868	-3.55276	-5.37103	-5.14307	-5.04279	-6.02643	-5.81839
Nvl	1	181093423	181144157	-	6.46731	7.17434	7.08604	7.11077	7.01261	7.22732	7.25672	6.56185	6.76325	6.70633	6.47006	6.53178	6.53113
Cnih4	1	181150931	181168994	+	5.77098	5.32456	5.48545	5.40324	5.52265	5.46623	5.1706	5.97927	5.69685	5.89539	6.11553	6.20639	6.07043
Wdr26	1	181173228	181211552	-	7.05666	7.17668	7.06177	7.14583	7.62207	7.14194	7.44362	7.80571	7.51038	7.4252	7.98361	7.60016	7.92607
A430110L20Rik	1	181226076	181228490	+	-4.63014	-2.5757	-4.98978	-2.27389	-1.21476	-5.07379	-3.80668	-3.13772	-4.21903	-2.66914	-2.08344	-2.5525	-1.08143
Cnih3	1	181352628	181460641	+	-4.63014	-2.7277	-6.14178	-4.44382	-5.53669	-4.92179	-3.80668	-0.967795	-2.41167	-0.467509	0.632771	0.983552	0.977465
Ccdc121	1	181509633	181511451	-	-4.63014	-6.04963	-6.14178	-5.44382	-5.6887	-5.07379	-3.95868	-5.28972	-5.37103	-5.14307	-5.04279	-6.02643	-5.81839
Dnahc14	1	181738988	181769674	+	-4.63014	-0.612225	-0.704375	-0.195892	-5.53669	-2.11443	-3.95868	-5.13772	-5.37103	-5.14307	-1.89079	-3.87443	-3.34446
Lbr	1	181815316	181842401	-	8.40852	8.50499	8.29916	8.43183	7.96552	8.05101	8.20943	8.06272	7.97079	8.06438	7.71052	7.7344	7.9751
Gm5533	1	181851608	181853189	-	-4.63014	-4.89763	-3.18242	-5.59582	-5.6887	-4.92179	-3.95868	-5.28972	-3.63407	-5.14307	-5.04279	-6.02643	-5.81839
Enah	1	181904445	182019980	-	7.86561	8.27636	8.48842	8.60279	7.24118	7.85629	7.76744	7.02593	7.48509	7.24704	6.80182	6.88192	7.0594
Srp9	1	182124737	182132407	+	4.36736	4.92733	4.99464	5.12604	4.48983	4.68369	4.4971	3.86228	3.73226	3.60884	4.4446	4.38767	4.24949
Vmn1r1	1	182157144	182158319	-	-4.63014	-5.89763	-5.98978	-5.59582	-5.6887	-5.07379	-3.95868	-5.28972	-5.37103	-5.14307	-5.04279	-6.02643	-5.81839
Degs1	1	182275772	182282804	-	6.79683	6.39469	6.30111	6.38907	6.43808	5.82724	6.01031	6.63088	6.08304	6.16311	6.74175	6.52565	6.48145
Fbxo28	1	182313102	182341606	-	5.53449	5.3503	5.45472	5.61755	5.32207	5.345	5.26478	5.51781	5.34512	5.43624	5.45239	5.33989	5.26213
Gm10517	1	182408619	182409020	-	-4.63014	-6.04963	-6.14178	-5.59582	-5.6887	-5.07379	-3.95868	-5.28972	-4.21903	-5.14307	-5.04279	-3.5525	-5.81839
Trp53bp2	1	182409172	182462432	+	4.76027	5.16846	4.92834	5.0248	5.53544	5.22923	5.23224	5.87839	5.53168	5.45291	5.67716	5.6109	5.75146
Capn2	1	182467256	182517495	-	2.46438	3.48175	4.30254	4.3859	3.20814	2.853	2.66905	6.27855	5.06984	5.51077	7.46704	7.25679	7.20782
Capn8	1	182565007	182632352	+	-0.777692	0.788874	0.350073	0.200037	-0.144375	0.207495	-0.106239	-2.81579	-1.31214	-1.08418	-0.983901	-1.6265	-1.27407
4922505E12Rik	1	182747126	182749180	-	-4.47813	-1.81016	-1.03558	-2.85886	-1.72934	-2.59986	-3.95868	-5.28972	-2.8971	-3.40611	-5.04279	-5.87443	-5.66639
Susd4	1	182763860	182896598	+	3.9565	4.62004	4.18265	4.1505	4.397	3.87911	4.31744	4.58167	4.22598	4.29433	4.78693	4.68972	5.11661
Tlr5	1	182954788	182976044	+	-1.30821	1.55358	1.62493	1.93988	-3.95173	-0.921787	-3.95868	-3.55276	-1.8971	-3.40611	0.063405	-0.786966	-1.20696
Disp1	1	183086264	183221529	-	3.58796	3.66462	3.29794	3.22861	3.53477	3.33088	3.25941	3.29273	3.37716	3.10696	3.9703	3.33259	3.38889
Brox	1	183276342	183297256	-	3.9355	5.14266	5.18452	5.10693	4.78861	4.8464	4.99098	3.81356	3.74964	3.74364	4.92779	4.54658	4.63511
Aida	1	183297060	183324501	+	4.14392	4.65696	4.51703	4.633	4.96713	4.6328	4.87982	4.62715	4.3104	4.5187	5.78869	5.51735	5.17281
CAAA01083517.1	1	183326725	183369529	-	4.9976	5.571	5.36061	5.3119	6.00972	5.59588	5.72665	6.37798	5.86711	5.77297	6.3713	6.04294	6.18887
CAAA01083517.2	1	183388981	183409353	+	3.07646	3.9321	3.75506	3.91812	4.04074	4.08944	4.01987	4.0322	3.9534	3.78701	3.69041	3.30797	2.80934
Hhipl2	1	183418503	183437053	+	-4.63014	-2.5757	-5.98978	-2.63646	-5.6887	-5.07379	-2.22172	-5.13772	-5.37103	-2.99107	-4.89079	-6.02643	-3.66639
Gm8214	1	183681778	183682194	-	-4.63014	-6.04963	-6.14178	-5.59582	-5.6887	-5.07379	-3.95868	-5.28972	-5.37103	-5.14307	-5.04279	-6.02643	-5.81839
Dusp10	1	184013302	184075636	+	1.19429	2.3785	1.71758	2.07188	2.4463	1.73642	2.19332	3.4207	3.11636	3.05332	3.59302	3.5809	3.57916
1700056E22Rik	1	184033032	184033998	-	-2.1562	-1.99074	-4.40481	-2.27389	-5.53669	-4.92179	-2.22172	-1.81579	-1.63407	-1.82115	-1.89079	-0.967538	-0.7595
4930488B22Rik	1	184712497	184718989	+	-4.63014	-6.04963	-6.14178	-5.59582	-5.6887	-5.07379	-3.95868	-5.28972	-5.37103	-5.14307	-5.04279	-6.02643	-5.81839
Hlx	1	184727140	184732619	-	-2.1562	-1.99074	-3.98978	-2.27389	-3.95173	-2.59986	-3.95868	-2.13772	-3.63407	-5.14307	-2.08344	-1.7045	-2.34446
Mosc1	1	184786776	184811313	-	-4.47813	-0.575699	0.0763123	-0.314537	-2.36677	-0.921787	-1.22172	-2.55276	-2.63407	-4.99107	-2.56886	-2.28947	-1.57893
Mosc2	1	184813068	184846451	-	5.95337	4.60122	4.5696	4.60739	4.14279	4.46408	4.20455	3.49164	3.99529	3.80009	4.42662	4.49952	4.6039
C130074G19Rik	1	184871926	184883218	-	4.47897	0.947863	1.38526	1.25662	1.00247	1.12261	0.515249	2.1569	1.92052	2.00893	2.51009	2.37824	2.20397
Mark1	1	184896443	184999549	-	3.01372	2.63375	2.4111	2.55618	3.68005	2.87263	3.35319	4.14768	3.74964	3.8323	4.13158	4.00974	4.1084
Rab3gap2	1	185204168	185286743	+	5.22404	5.62838	5.86041	5.75217	5.67459	5.78212	5.62168	5.71247	5.63895	5.54809	5.69699	5.58858	5.63224
Iars2	1	185284726	185329396	-	6.70488	6.54661	6.72361	6.67609	6.57281	6.5949	6.59206	6.70699	6.79673	6.8501	6.89996	6.96123	7.0991
Bpnt1	1	185332149	185357777	+	6.0993	5.89963	6.2936	6.18326	5.49259	5.53764	5.61539	5.24598	5.16683	5.01174	5.06921	5.06588	4.79918
Eprs	1	185363095	185428355	+	9.29768	9.22459	9.17521	9.20021	8.97574	9.06885	9.06156	8.73274	8.97665	8.8931	8.58861	8.67938	8.64095
9630028B13Rik	1	185429357	185441819	-	-4.63014	-5.89763	-4.40481	-5.44382	-5.6887	-5.07379	-3.95868	-5.28972	-5.21903	-5.14307	-5.04279	-6.02643	-5.81839
Slc30a10	1	185454848	185468762	+	1.19429	-2.4382	-1.90231	-1.44382	0.55077	-1.59986	0.280784	0.970804	-0.575173	0.468361	-0.642864	-0.350867	-0.206959
Lyplal1	1	186087731	186117310	-	3.36107	3.36916	3.24384	3.34082	3.4175	3.21264	3.39299	3.60037	3.58187	3.60139	3.44013	3.88046	3.77862
Tgfb2	1	186623186	186705992	-	-1.47813	-0.897627	-0.563512	-0.799964	-1.28876	-1.0149	-0.999324	2.78114	0.868433	1.46836	4.2916	3.87209	3.72378
Rrp15	1	186720978	186749358	-	6.54076	6.79804	6.67044	6.7583	6.62381	6.57357	6.49824	6.50433	6.50079	6.45187	6.19269	6.20672	5.92326
D1Pas1	1	186967416	186970627	+	5.77808	6.22972	6.26761	6.26526	4.60286	6.00821	5.76507	3.43971	4.6773	4.15359	0.837129	2.585	1.86499
Spata17	1	187044648	187215465	-	-4.47813	-2.5757	-1.81985	-1.53693	-3.95173	-1.33682	-2.22172	-3.55276	-1.8971	-4.99107	-2.56886	-3.28947	-3.08143
Gm15509	1	187120869	187124365	-	-4.63014	-6.04963	-6.14178	-5.59582	-5.6887	-5.07379	-3.95868	-5.28972	-5.37103	-5.14307	-5.04279	-6.02643	-5.81839
1700007P06Rik	1	187125138	187125983	+	-4.63014	-6.04963	-6.14178	-5.59582	-5.6887	-5.07379	-3.95868	-5.28972	-5.37103	-5.14307	-5.04279	-6.02643	-5.81839
Gpatch2	1	187215508	187351704	+	4.2667	4.56896	4.57437	4.55336	4.66666	4.57606	4.81537	4.64855	4.73517	4.67249	4.86243	4.69922	4.67123
Esrrg	1	187608791	188214885	+	-4.63014	-2.89763	-4.40481	-3.85886	-3.95173	-1.75186	-3.80668	-3.55276	-1.7596	-1.82115	-1.30583	-2.415	-3.66639
Ush2a	1	188262023	188965041	+	-4.47813	-1.99074	-1.53035	-1.53693	-5.53669	-2.33683	-2.80668	-5.28972	-5.21903	-5.14307	-3.89079	-6.02643	-5.81839
Kctd3	1	188971098	189007840	-	6.24297	6.7869	6.62194	6.66176	6.70052	6.76296	6.76413	6.7882	6.63662	6.57688	6.65899	6.58731	6.62046
Kcnk2	1	189207931	189343832	-	0.276755	0.231656	-0.0828863	-0.273895	-0.17914	-0.921787	-0.347247	-0.0502575	-0.464142	-0.903608	-2.56886	-3.28947	-3.34446
Cenpf	1	189640599	189688086	-	7.56489	7.85266	7.99917	8.08084	7.77051	7.69797	7.83492	7.69339	7.74675	7.55847	7.83351	7.49203	7.99093
Ptpn14	1	189728268	189876695	+	5.21361	6.34167	5.62355	5.81945	6.88669	6.22414	6.44243	7.68246	6.97542	7.06252	8.1447	7.68841	8.31625
Smyd2	1	189880492	189922363	-	6.01372	5.73309	5.02285	5.24093	5.8247	5.4136	5.41249	5.69359	5.2363	5.26159	5.18869	5.24775	5.02186
Prox1	1	190118038	190170680	-	-4.47813	-1.99074	-2.53035	-2.44382	0.394045	-1.0149	0.893761	0.884647	0.240402	0.709369	-0.135904	0.102851	1.04785
Gm17566	1	190170296	190217276	+	-4.63014	-6.04963	-6.14178	-5.59582	-5.6887	-5.07379	-3.95868	-5.13772	-5.37103	-5.14307	-5.04279	-3.87443	-5.81839
Rps6kc1	1	190700202	190911770	-	4.05714	4.59623	4.29331	4.41416	4.68005	4.21776	4.47409	4.98122	4.57863	4.62915	4.68475	4.7531	4.59688
Angel2	1	190925112	190946962	+	5.93338	5.30817	5.25815	5.24443	5.5777	5.28156	5.55527	5.45847	5.64979	5.57022	5.23204	5.25871	5.1084
Vash2	1	190947648	190979296	-	0.87942	2.33599	0.868204	1.27043	3.35509	1.6328	2.4971	4.1546	3.30845	3.55582	3.85404	3.6589	3.43164
Mfsd7b	1	191005832	191026190	-	4.28674	3.96035	3.76511	3.88934	4.43053	4.03531	4.13584	4.79892	4.47097	4.26632	4.03699	4.15348	3.50604
1700022P22Rik	1	191036822	191042941	+	-2.89317	1.739	1.01022	1.01561	-0.0131305	1.2075	1.10021	-1.81579	0.240402	-0.743143	-5.04279	-2.87443	-5.66639
Tatdn3	1	191045826	191062932	-	1.8438	1.31183	1.30484	1.84158	1.60286	1.36361	0.893761	1.85096	1.39568	1.85442	2.3666	2.41097	2.10179
Nsl1	1	191063012	191084558	+	5.26502	4.99871	4.70197	4.7886	5.23232	4.95012	5.15332	5.17743	5.16899	5.12267	5.06776	4.90118	5.1337
Batf3	1	191098414	191108943	+	-2.1562	-1.5757	-2.98978	-2.63646	1.07802	-0.462356	-0.484751	2.36213	1.41033	1.72317	1.376	2.15348	1.32229
Fam71a	1	191162584	191164817	-	-4.63014	-6.04963	-5.98978	-5.59582	-5.6887	-5.07379	-3.95868	-5.28972	-5.37103	-5.14307	-5.04279	-6.02643	-5.81839
Atf3	1	191170296	191183340	-	3.56626	2.13028	2.96151	2.64364	2.22486	2.10058	2.3226	4.80479	4.29075	5.02155	5.07066	5.06368	4.73662
D730003I15Rik	1	191224474	191225686	+	-2.47813	-0.768344	-1.53035	-1.98439	-1.28876	-0.921787	-2.80668	-1.81579	-0.464142	-1.53164	-1.43136	-2.17399	-0.142829
Nenf	1	191306789	191318194	-	1.89691	1.94786	2.29563	2.07188	1.99469	2.26804	1.94821	3.68883	3.75251	4.14336	4.38998	4.6859	4.84734
Tmem206	1	191325912	191350914	+	2.98947	2.20041	2.41536	2.20723	2.77165	2.75064	2.76318	3.04716	3.26881	3.17384	3.23333	3.61542	3.56962
Ppp2r5a	1	191351981	191397041	-	6.05227	6.04562	6.19757	6.22684	5.85616	5.6164	5.5354	5.72956	5.46309	5.45601	6.46291	6.21701	6.58834
Dtl	1	191537365	191575534	-	6.78455	7.00399	6.93337	6.9999	6.59581	6.66505	6.71394	6.16549	6.31381	6.37744	6.15974	6.23996	6.37493
Ints7	1	191575763	191622672	+	6.4563	6.50031	6.36832	6.44188	6.39773	6.1597	6.13143	5.9277	5.79569	5.5616	5.71098	5.43049	5.4738
Lpgat1	1	191717834	191784255	+	5.52609	4.51811	4.83279	4.68288	5.26663	4.62896	4.94151	5.99863	5.42122	5.50478	6.16923	6.04145	6.02098
Nek2	1	191821444	191833050	+	6.66461	6.49308	6.55156	6.56881	6.36153	6.2575	6.34053	6.31966	6.37015	6.3167	6.09647	6.27468	6.3838
1700034H15Rik	1	191890233	191907527	-	2.27676	2.22649	1.87441	1.64364	1.61305	1.47053	1.40277	1.38584	1.30453	1.92779	0.632771	0.932926	0.825462
Slc30a1	1	191906767	191913247	+	6.08029	5.66462	5.67556	5.67771	5.22236	5.32969	5.15622	4.96688	5.07559	4.89767	4.24876	4.16586	3.95199
Rd3	1	191977373	191988282	+	-4.47813	-5.89763	-6.14178	-3.44382	-3.53669	-4.92179	-3.95868	-3.13772	-3.21903	-5.14307	-1.89079	-3.28947	-4.08143
Traf5	1	191997430	192092559	-	-1.1562	-1.4382	-0.819852	-1.74338	-0.729337	-0.67386	-1.80668	0.970804	0.207235	0.468361	0.501526	0.66473	0.421072
Rcor3	1	192098656	192138010	-	2.56626	1.83708	1.314	1.55618	1.8727	1.61737	1.23772	2.70148	2.49522	2.39263	2.1753	2.31045	2.39431
Kcnh1	1	192190784	192510159	+	-0.777692	-1.6497	-1.34592	-1.0515	-1.21476	-0.336825	-0.347247	-1.43728	-1.13157	-0.290631	-1.72087	-1.48211	-1.41846
Hhat	1	192512828	192771213	-	1.07646	-0.990736	-1.08289	-0.74338	-0.0131305	-0.52947	0.280784	0.354133	0.272824	0.593891	1.1753	1.59318	1.3997
A730013G03Rik	1	192833169	192834719	-	-4.63014	-3.5757	-4.40481	-2.63646	-3.53669	-4.92179	-3.95868	-5.28972	-5.37103	-5.14307	-5.04279	-6.02643	-5.81839
Sertad4	1	192844431	192855752	-	0.428759	2.92255	2.03259	2.34408	4.81425	3.59785	4.22123	5.16034	4.79917	4.85285	4.6561	5.06442	4.87954
Gm15867	1	192854928	192856466	+	-4.63014	-6.04963	-5.98978	-5.59582	-2.72934	-5.07379	-3.95868	-0.183524	-1.31214	0.218382	0.431137	1.06809	1.1791
Syt14	1	192897307	193035698	-	1.40451	1.87716	2.17513	1.95706	2.56134	2.15503	2.30185	2.47699	2.61386	2.31271	2.3666	2.21833	2.47316
Diexf	1	193104403	193130251	-	5.07837	6.04855	5.79731	5.91098	5.89324	5.88396	5.88506	5.76164	5.78027	5.79602	5.19402	5.31663	4.92326
Irf6	1	193153112	193172042	+	1.37985	1.84384	1.66843	1.93988	3.02555	2.88557	3.15911	4.37403	3.96088	4.18635	4.82688	4.57265	4.91387
A130010J15Rik	1	193168049	193177832	+	3.41669	3.30939	3.26997	3.30437	3.38217	3.76471	3.43173	3.44724	3.43561	3.69543	3.6638	3.66473	3.65102
Traf3ip3	1	193175506	193201703	-	0.566262	0.146767	0.180148	0.0797423	0.394045	0.692922	0.193321	0.0717331	0.39568	0.681354	0.0160993	0.585003	0.691161
Gm15872	1	193187375	193192011	+	-4.63014	-6.04963	-6.14178	-5.59582	-5.6887	-5.07379	-3.95868	-5.28972	-5.37103	-5.14307	-5.04279	-6.02643	-5.81839
4930570N18Rik	1	193203039	193226208	+	-4.63014	-6.04963	-6.14178	-5.59582	-5.6887	-5.07379	-3.95868	-5.28972	-5.37103	-5.14307	-5.04279	-6.02643	-5.81839
1600010F14Rik	1	193207750	193254474	+	-4.47813	-6.04963	-6.14178	-5.59582	-5.6887	-4.92179	-3.95868	-5.28972	-5.37103	-5.14307	-5.04279	-6.02643	-5.81839
Hsd11b1	1	193221630	193264054	-	0.222308	-1.03965	-0.0590396	-0.636465	-5.53669	-1.22135	-3.80668	-5.28972	-4.21903	-5.14307	-3.89079	-2.06707	-5.81839
G0s2	1	193272161	193273188	-	3.56079	0.0796531	-0.667849	0.38907	0.321289	0.0324088	-1.22172	-0.382833	0.39568	0.986209	-0.568863	0.213034	-0.0225347
Lamb3	1	193301957	193343878	+	-0.0187004	-0.0647368	-0.0590396	-0.273895	0.730094	-0.221348	0.778284	3.11495	1.50889	2.26632	4.48425	3.61341	3.94463
Camk1g	1	193346346	193370297	-	1.16572	-4.31266	-1.74185	-3.85886	-3.53669	-3.33683	-3.95868	-0.437281	-3.21903	-2.66914	-2.08344	-2.7045	-1.49647
Plxna2	1	194619829	194816869	+	3.40451	1.40615	1.03259	1.42654	1.65313	1.38199	0.716883	1.73264	1.2567	0.401246	3.81657	2.35439	2.23448
Cd34	1	194938821	194961292	+	1.69179	1.78185	0.75169	0.643643	1.95516	1.9851	1.68517	2.40917	2.2156	1.91582	1.1536	1.54342	1.76824
Cd46	1	195041285	195092248	-	-4.63014	-4.31266	-3.40481	-5.59582	-4.53669	-3.92179	-3.95868	-3.55276	-1.63407	-1.53164	-2.89079	-2.17399	-1.34446
Cr1l	1	195103789	195131570	-	4.57172	4.50432	4.42491	4.51038	4.70648	4.57407	4.45542	4.36809	4.19671	3.9776	4.7422	4.68016	4.40909
Cr2	1	195136811	195176715	-	-4.47813	-1.81016	-1.98978	-1.98439	-2.36677	-1.75186	-2.22172	-1.43728	-1.31214	-1.66914	-2.08344	-1.28947	-1.41846
AC139206.1	1	195165745	195171168	-	-4.63014	-6.04963	-6.14178	-5.59582	-5.6887	-5.07379	-3.95868	-5.28972	-5.37103	-5.14307	-5.04279	-6.02643	-5.81839
Fam171a1	2	3114224	3227806	+	3.96895	2.90973	2.63227	2.70084	3.69932	3.044	2.98774	4.48433	3.69685	3.54031	4.64448	4.28796	4.15379
Nmt2	2	3284212	3328877	+	7.09599	6.45883	6.58363	6.56881	6.98491	6.70893	6.88768	7.14682	7.07329	7.05912	7.0221	6.9884	6.91951
Rpp38	2	3328949	3332643	-	4.98539	3.92574	3.89897	3.97614	4.27709	4.40239	4.3226	4.65344	4.61069	4.8434	3.98573	4.30797	3.89012
Acbd7	2	3336168	3340993	+	0.87942	-0.282917	-0.945383	-0.688932	0.345951	0.165675	-1.48475	0.562719	-0.361048	-0.347215	-0.190352	-0.230573	-0.578928
Olah	2	3341982	3366591	-	-2.47813	-4.31266	-3.18242	-5.44382	-5.6887	-2.92179	-3.95868	-4.13772	-5.21903	-5.14307	-5.04279	-3.5525	-5.81839
Meig1	2	3409043	3422648	-	-4.63014	-5.89763	-3.18242	-5.44382	-3.21476	-5.07379	-3.80668	-5.28972	-3.21903	-2.66914	-3.89079	-2.5525	-2.66639
Dclre1c	2	3424131	3464130	+	3.98947	3.9065	3.89897	3.8508	4.23974	4.04688	4.18767	4.26742	4.23218	4.23052	4.0721	4.01736	3.99361
Suv39h2	2	3455815	3475031	-	5.51055	5.35267	5.2099	5.33014	5.93447	5.58898	5.75365	6.10426	6.02355	6.10762	5.34403	5.40286	5.39025
Gm13184	2	3468613	3474546	+	-4.63014	-3.09027	-3.66785	-3.85886	-3.21476	-4.92179	-3.95868	-4.13772	-2.21903	-3.99107	-3.30583	-3.87443	-3.34446
Hspa14	2	3488850	3512814	-	7.57104	7.07086	6.99518	6.99107	7.3242	7.10058	7.16558	7.50207	7.35745	7.5442	7.43508	7.39937	7.09952
Cdnf	2	3513030	3526376	+	-0.230205	-0.649699	-0.741849	-0.636465	-1.36677	0.0324088	-0.636754	-1.67829	-1.31214	-0.669143	-0.890791	-0.482111	-0.7595
Fam107b	2	3613758	3782142	+	5.12364	3.59823	3.87596	3.88934	3.91863	3.38199	3.66905	5.73341	4.63428	4.77048	6.55577	5.9057	6.20436
Gm13185	2	3752986	3755177	-	-4.63014	-6.04963	-6.14178	-5.59582	-3.95173	-5.07379	-3.95868	-5.28972	-5.37103	-5.14307	-5.04279	-5.87443	-5.81839
Gm13180	2	3855030	3877575	+	-4.63014	-6.04963	-6.14178	-5.59582	-5.6887	-4.92179	-3.95868	-5.28972	-5.37103	-5.14307	-5.04279	-6.02643	-5.81839
Gm13191	2	3925808	3929139	-	-4.63014	-6.04963	-6.14178	-5.59582	-5.6887	-5.07379	-3.95868	-5.28972	-5.37103	-5.14307	-5.04279	-6.02643	-5.81839
Frmd4a	2	4017717	4614043	+	5.01372	2.82347	3.08704	3.26008	2.57183	2.72207	2.73248	3.6567	3.11636	3.55196	3.55215	3.9632	3.90536
1700080N15Rik	2	4132063	4141141	-	-4.63014	-6.04963	-6.14178	-5.59582	-5.6887	-5.07379	-3.95868	-5.28972	-5.37103	-5.14307	-5.04279	-6.02643	-5.81839
Gm13189	2	4137774	4144102	+	-4.63014	-6.04963	-6.14178	-5.59582	-5.6887	-5.07379	-3.95868	-5.28972	-5.37103	-5.14307	-5.04279	-6.02643	-5.81839
Gm13187	2	4287595	4301167	-	-4.63014	-6.04963	-6.14178	-5.59582	-5.6887	-5.07379	-3.95868	-5.28972	-5.37103	-5.14307	-5.04279	-6.02643	-5.81839
Gm13175	2	4458434	4466670	-	-4.63014	-6.04963	-6.14178	-5.59582	-5.6887	-5.07379	-3.95868	-5.28972	-5.37103	-5.14307	-5.04279	-6.02643	-5.81839
Gm13179	2	4586024	4587287	-	0.222308	-1.6497	-2.40481	-1.12189	-3.21476	-1.92179	-3.80668	-1.05026	-1.51859	-0.531639	-2.56886	-1.06707	-1.08143
Prpf18	2	4622058	4652113	-	5.95545	5.64975	5.92236	5.88429	5.40215	5.52219	5.5175	5.4566	5.54003	5.36978	5.4446	5.24191	5.36703
Bend7	2	4717831	4802142	+	0.521868	0.883733	-0.156887	0.284101	0.922739	0.885567	1.51525	1.87351	1.41033	1.56352	1.72392	2.04443	1.98466
Sephs1	2	4881564	4910557	+	6.38837	6.91676	6.61223	6.83753	7.12486	6.786	6.97959	7.14015	7.27458	7.23474	6.65562	6.75629	6.49285
Phyh	2	4919019	4938730	+	3.88819	3.39929	3.40683	3.71605	3.9711	3.83644	4.03881	3.60711	3.71761	3.96313	4.23849	4.21303	4.09016
Ucma	2	4976122	4985748	+	-1.0187	-0.405774	0.180148	-0.121892	-0.582496	-2.11443	-2.22172	-1.23083	-5.37103	-3.99107	-0.190352	-1.23057	-2.20696
Mcm10	2	4989714	5012791	-	7.33565	7.45207	7.42147	7.52934	6.98466	7.18902	7.2953	6.44677	6.63584	6.56543	6.39288	6.36606	6.30479
Optn	2	5020642	5064051	-	4.13658	3.76948	4.06551	4.11842	3.67276	3.28278	3.28078	3.85096	3.46045	3.57117	4.05758	3.88878	4.27319
4930551O13Rik	2	5037280	5041133	+	-0.478132	-0.575699	-0.261856	-0.44382	-0.836253	-1.22135	-1.48475	-0.678289	-0.411675	-0.991071	-0.190352	-0.745146	0.114969
Ccdc3	2	5137776	5230878	+	0.914185	2.87716	4.0312	3.91812	1.24467	2.70757	2.82268	-0.0933263	1.12082	0.256857	-0.983901	-0.664975	-1.7595
Camk1d	2	5293457	5714515	-	5.41971	5.57049	5.76845	5.90435	4.09812	5.10888	4.86575	3.07173	3.62332	3.12267	2.26908	2.1368	2.14739
Cdc123	2	5794294	5845164	-	6.14849	6.24352	6.14433	6.19144	6.58225	6.26495	6.39422	6.623	6.53711	6.59389	6.70773	6.69329	6.37834
Nudt5	2	5845019	5871895	+	6.64664	6.54428	6.52198	6.59064	6.81866	6.54225	6.66804	6.66883	6.65672	6.73515	6.71515	6.86914	6.64876
Gm13199	2	5862080	5862934	-	3.38605	2.96656	2.80464	2.9225	3.19802	3.05549	3.25941	3.54176	3.36969	3.64555	3.19667	3.3735	2.98466
Sec61a2	2	5870987	5895432	-	5.54424	5.18851	5.15233	5.10307	5.55276	5.39675	5.60906	5.66963	5.64051	5.65369	5.71284	5.62242	5.727
Gm13267	2	5895510	5900131	+	-0.478132	-1.19719	-1.46622	-1.27389	-1.53669	-1.59986	-1.80668	-1.33037	-1.63407	-1.53164	-1.72087	-1.87443	-1.49647
Dhtkd1	2	5896115	5942792	-	4.40145	3.93842	3.97456	4.0817	3.73009	3.79246	3.97468	3.50252	3.84706	3.53641	3.59302	3.452	3.94094
Upf2	2	5951469	6056703	+	5.99861	6.27761	6.30312	6.33179	6.25894	6.3196	6.30446	6.05457	6.02117	5.73855	5.63962	5.54764	5.69171
5430407P10Rik	2	6100025	6130211	-	0.9813	1.4511	2.53378	2.2841	1.75793	2.36361	1.94821	2.63046	2.24858	2.33086	4.27913	3.5602	3.78894
Echdc3	2	6188465	6213033	-	-4.47813	-3.31266	-0.0355806	-0.356357	-1.72934	-1.11443	-2.22172	-0.745403	-0.0491045	0.008929	-0.135904	0.35439	0.310889
A230108P19Rik	2	6193251	6321611	+	-4.47813	-6.04963	-3.98978	-5.59582	-5.6887	-4.92179	-3.95868	-5.28972	-5.21903	-5.14307	-4.89079	-6.02643	-5.81839
Gm13383	2	6255946	6257266	-	-4.63014	-4.31266	-6.14178	-5.59582	-5.6887	-5.07379	-3.95868	-5.28972	-5.37103	-5.14307	-5.04279	-6.02643	-5.81839
Usp6nl	2	6322667	6446390	+	5.74225	5.82176	6.06415	5.93772	5.94157	5.86203	5.8728	5.92027	5.92881	5.7206	6.1447	5.69258	5.71515
Gm13388	2	6431786	6436033	-	-4.63014	-6.04963	-4.40481	-5.44382	-5.6887	-5.07379	-3.95868	-5.28972	-5.21903	-5.14307	-5.04279	-6.02643	-5.81839
Gm13391	2	6472000	6478619	+	-4.63014	-6.04963	-6.14178	-5.59582	-5.6887	-5.07379	-3.95868	-5.28972	-5.37103	-5.14307	-5.04279	-6.02643	-5.81839
Celf2	2	6539705	7081302	-	3.27676	1.86392	1.81758	1.80411	3.18782	2.31662	2.65275	4.60543	3.83082	3.96313	4.34043	4.0489	4.378
Gm13389	2	6884270	6886924	+	-4.63014	-6.04963	-6.14178	-5.59582	-5.6887	-5.07379	-3.95868	-5.28972	-5.37103	-5.14307	-5.04279	-6.02643	-5.81839
Gm10855	2	6932541	6935081	-	-4.63014	-6.04963	-6.14178	-5.59582	-5.6887	-5.07379	-3.95868	-5.28972	-5.37103	-5.14307	-5.04279	-6.02643	-5.81839
Gm10115	2	6950453	6951680	-	-4.63014	-6.04963	-6.14178	-5.59582	-5.6887	-5.07379	-3.95868	-5.28972	-5.37103	-5.14307	-5.04279	-6.02643	-5.81839
Gm13390	2	7395858	7396000	-	-4.63014	-6.04963	-6.14178	-5.59582	-5.6887	-5.07379	-3.95868	-5.28972	-5.37103	-5.14307	-5.04279	-6.02643	-5.81839
Gm13211	2	7716151	7781408	-	-4.63014	-6.04963	-6.14178	-5.59582	-5.6887	-5.07379	-3.95868	-5.28972	-5.37103	-5.14307	-5.04279	-6.02643	-5.81839
1700061F12Rik	2	9189515	9197477	+	-4.63014	-6.04963	-6.14178	-5.44382	-5.6887	-5.07379	-3.95868	-5.28972	-5.37103	-5.14307	-5.04279	-6.02643	-5.81839
Gm13219	2	9352431	9447676	+	-4.63014	-6.04963	-6.14178	-5.59582	-5.6887	-5.07379	-3.95868	-5.28972	-5.37103	-5.14307	-5.04279	-6.02643	-5.81839
Gm13218	2	9591219	9597843	-	-4.63014	-6.04963	-6.14178	-5.59582	-5.6887	-5.07379	-3.95868	-5.28972	-5.37103	-5.14307	-5.04279	-6.02643	-5.81839
Gata3	2	9857078	9890034	-	-0.308207	2.14129	1.94096	2.2841	2.09993	1.22796	1.40277	2.35413	1.35083	1.40125	2.35714	1.96478	2.29939
Gm13256	2	9877256	9878869	+	-4.63014	-2.31266	-3.40481	-2.44382	-2.53669	-5.07379	-3.95868	-4.13772	-4.21903	-3.40611	-1.89079	-3.06707	-2.34446
4930412O13Rik	2	9881252	9883921	+	-4.63014	-6.04963	-6.14178	-5.59582	-3.21476	-3.92179	-3.95868	-5.28972	-3.63407	-4.99107	-2.30583	-3.28947	-3.08143
9230102O04Rik	2	9883041	9889540	-	-4.63014	-6.04963	-6.14178	-5.59582	-3.95173	-3.92179	-3.95868	-5.28972	-4.21903	-5.14307	-3.30583	-3.5525	-3.08143
Gm13262	2	9906178	9914678	+	-3.47813	-2.4382	-2.53035	-2.85886	-3.53669	-5.07379	-3.95868	-4.13772	-5.21903	-3.99107	-4.89079	-6.02643	-3.34446
Taf3	2	9914552	10048596	-	4.7698	5.1289	5.09702	4.98768	4.94511	5.18019	5.22674	4.72337	4.81026	4.81144	4.12044	4.14377	4.1791
Atp5c1	2	10056016	10080510	-	8.47951	8.08198	8.06855	8.15725	8.27458	8.24469	8.27879	8.0965	8.24908	8.3238	8.21937	8.27714	8.00857
Kin	2	10080593	10092806	+	3.06876	3.38314	3.53574	3.53346	3.88116	3.31183	3.65275	3.94176	3.75251	3.75712	3.68664	3.46987	3.10179
Itih2	2	10094593	10131396	-	-4.63014	-6.04963	-4.40481	-5.59582	-5.6887	-3.33683	-3.95868	-5.28972	-5.37103	-5.14307	-5.04279	-5.87443	-5.81839
Itih5	2	10153571	10256529	+	-2.47813	-1.03965	-0.819852	-0.0515023	1.14981	0.47053	0.837178	0.720261	1.22391	1.45187	1.44906	1.65695	1.83346
Gm13261	2	10339283	10374041	-	0.948133	0.36916	0.502076	0.228606	-0.44923	0.663175	0.000676249	-3.55276	0.365933	0.138212	-2.30583	0.534962	0.442134
Sfmbt2	2	10370510	10595253	+	6.26586	5.97389	6.74472	6.52088	6.98981	7.24626	7.10021	7.17176	7.20225	6.63235	7.20263	7.28607	6.9691
Gm13264	2	11036874	11049066	+	-4.63014	-6.04963	-6.14178	-5.59582	-5.6887	-5.07379	-3.95868	-5.28972	-5.37103	-5.14307	-5.04279	-6.02643	-5.81839
Prkcq	2	11172113	11301226	+	-1.47813	-2.5757	-3.40481	-3.44382	-2.36677	-1.92179	-1.48475	-4.13772	-2.21903	-3.99107	-1.72087	-4.28947	-1.57893
Gm13293	2	11339489	11342612	+	-4.63014	-6.04963	-4.40481	-5.59582	-4.53669	-2.59986	-3.95868	-5.28972	-5.37103	-5.14307	-5.04279	-4.87443	-5.81839
Gm13291	2	11385003	11387064	+	-4.63014	-6.04963	-6.14178	-5.59582	-5.6887	-5.07379	-3.95868	-5.28972	-5.37103	-5.14307	-5.04279	-4.87443	-5.81839
Pfkfb3	2	11471430	11502101	-	4.97308	4.96346	4.66307	4.77414	5.74813	5.65941	5.89376	6.91213	6.7017	6.88736	7.54696	7.38355	8.16511
Rbm17	2	11585439	11604153	-	6.73861	7.58518	7.36433	7.32767	7.43305	7.41973	7.43709	6.69872	6.80126	6.67071	6.93178	6.98316	6.9141
Gm17490	2	11625606	11626264	-	-4.63014	-6.04963	-6.14178	-5.59582	-5.6887	-5.07379	-3.95868	-5.28972	-5.37103	-5.14307	-5.04279	-6.02643	-5.81839
Il2ra	2	11642792	11693191	+	-4.63014	-2.4382	-1.66785	-1.98439	-4.53669	-1.11443	-1.80668	-5.28972	-2.63407	-4.99107	-3.30583	-5.87443	-5.81839
Il15ra	2	11705287	11733986	+	-4.63014	0.947863	-1.59746	-0.799964	2.25772	1.03241	2.3226	2.68883	2.37343	2.86691	3.77809	3.16723	3.34763
Fbxo18	2	11742573	11777582	-	5.69679	5.05001	5.07497	5.08561	5.59259	5.28401	5.29661	6.12848	6.00256	6.19132	6.49884	6.3735	6.53634
Ankrd16	2	11777876	11790325	+	3.14392	3.61215	3.10826	3.29765	4.05389	3.80953	3.80803	4.14768	3.98064	4.08575	4.2125	3.99439	3.98645
Itga8	2	12106632	12301920	-	-2.47813	0.528638	0.952738	0.622269	1.0179	1.07821	0.893761	2.61047	1.17329	1.07502	3.25387	2.00209	1.0885
E030013I19Rik	2	12300947	12311300	+	-4.63014	-4.31266	-1.90231	-1.98439	-5.53669	-1.92179	-3.80668	-2.33037	-1.8971	-2.66914	-0.367229	-3.28947	-1.96595
Fam188a	2	12347263	12419469	-	5.52187	4.92175	5.60548	5.48173	4.6257	5.20878	5.14461	4.91892	4.84437	5.06827	4.70353	4.82341	4.58746
Pter	2	12924041	13003453	+	2.04543	0.687336	1.03259	1.33754	1.58225	1.58601	0.837178	2.02215	2.43202	2.37525	2.99795	3.00209	2.97023
C1ql3	2	13003457	13011747	-	-4.63014	-2.5757	-2.81985	-5.44382	-1.83625	-4.92179	-1.48475	-1.33037	-2.0491	-1.18372	-5.04279	-3.87443	-5.66639
Rsu1	2	13076967	13271431	-	4.67415	5.24448	5.33159	5.25141	5.04357	5.56404	5.40034	5.65751	5.3413	5.22203	5.80791	5.61943	5.30802
Gm13270	2	13271602	13324791	+	-4.63014	-3.09027	-3.98978	-3.85886	-5.53669	-3.92179	-2.22172	-5.28972	-3.21903	-4.99107	-4.89079	-2.17399	-3.34446
Cubn	2	13276338	13491924	-	-1.47813	2.82005	2.87441	2.62227	0.463308	3.07821	2.19332	0.0717331	2.54915	1.50078	0.153603	2.79446	1.91104
Trdmt1	2	13509014	13544664	-	3.75549	3.16036	3.38091	3.42962	3.49673	3.26309	3.41249	3.32988	2.94588	3.18884	3.5186	3.24969	2.61438
Gm9875	2	13557848	13560324	+	-4.63014	-6.04963	-6.14178	-5.59582	-5.6887	-5.07379	-3.95868	-5.28972	-5.37103	-5.14307	-5.04279	-6.02643	-5.81839
Vim	2	13573927	13582826	+	6.31791	6.61437	6.67178	6.48025	5.93193	6.09572	6.07902	7.0763	6.42347	6.48365	7.8286	7.94535	7.80605
St8sia6	2	13651020	13793808	-	4.27676	0.442223	0.453167	0.510377	0.135733	-0.114433	0.893761	0.321711	-0.0491045	-1.08418	-0.803328	-1.6265	-0.578928
Ptpla	2	13975563	14056135	-	1.10683	1.92892	1.09769	1.37636	2.57183	1.77865	2.25941	2.91756	2.48833	2.53249	2.87739	3.07977	2.90346
4921530L18Rik	2	14070332	14073934	-	-0.571241	-1.31266	-2.66785	-0.44382	-0.536692	-0.114433	-0.636754	-1.13772	0.335559	0.790289	0.431137	-0.0164478	-1.14283
Stam	2	14074100	14148338	+	5.58121	5.07679	5.14529	5.22772	5.35129	5.2406	5.31485	5.63707	5.76111	5.77297	5.69041	5.63337	5.83096
Tmem236	2	14174524	14221971	+	-4.47813	-4.89763	-3.98978	-4.44382	-5.53669	-3.33683	-3.95868	-5.28972	-4.21903	-4.99107	-4.89079	-4.28947	-3.34446
Mrc1	2	14229414	14332057	+	-2.89317	0.102373	0.917114	0.705927	-0.288765	0.32614	-0.106239	-0.967795	1.08475	0.709369	-0.890791	-0.0415388	-0.206959
Slc39a12	2	14388316	14494975	+	-4.63014	-6.04963	-6.14178	-5.59582	-5.6887	-5.07379	-3.95868	-5.28972	-5.37103	-5.14307	-5.04279	-6.02643	-5.81839
Gm13266	2	14512591	14542805	+	-4.63014	-6.04963	-6.14178	-5.59582	-5.6887	-5.07379	-3.95868	-5.28972	-5.37103	-5.14307	-5.04279	-5.87443	-5.81839
Cacnb2	2	14604306	14987908	+	-4.63014	-0.575699	-1.59746	-0.984388	0.653132	-0.52947	-0.221716	1.6567	0.803338	1.19875	1.23849	1.72548	1.84931
Gm13269	2	14740374	14767022	-	-4.63014	-6.04963	-6.14178	-5.59582	-5.6887	-5.07379	-3.95868	-5.28972	-5.37103	-5.14307	-5.04279	-6.02643	-5.81839
Nsun6	2	14995131	15054884	-	2.89691	2.94472	2.68618	2.8462	2.94712	2.42694	2.83718	2.9012	2.89991	3.11745	3.28912	3.00821	3.06832
Arl5b	2	15049395	15082456	+	5.82679	5.734	5.74366	5.93231	5.90677	5.62414	5.90241	6.12496	5.86976	5.88391	6.1447	5.87083	6.0577
Gm13364	2	15646962	15696710	+	-4.63014	-6.04963	-6.14178	-5.59582	-5.6887	-5.07379	-3.95868	-5.28972	-5.37103	-5.14307	-5.04279	-6.02643	-5.81839
Gm13318	2	16042126	16150806	+	-4.63014	-2.7277	-1.08289	-2.27389	-3.21476	-5.07379	-2.22172	-5.28972	-2.63407	-3.40611	-5.04279	-2.06707	-4.66639
Plxdc2	2	16356304	16755839	+	4.01372	4.63473	4.52395	4.53917	5.30566	4.90158	4.95819	5.1672	5.00135	4.83548	5.22555	4.85009	4.79918
Gm13322	2	17181743	17185487	-	-4.63014	-6.04963	-6.14178	-5.59582	-5.6887	-5.07379	-3.95868	-5.28972	-5.37103	-5.14307	-5.04279	-6.02643	-5.81839
Nebl	2	17343909	17731464	-	0.329223	0.656962	0.419614	0.510377	-0.629802	0.435764	0.652753	-1.67829	0.335559	0.218382	-2.08344	0.725484	-0.578928
Gm13324	2	17559060	17559998	+	-4.63014	-6.04963	-6.14178	-5.59582	-5.6887	-5.07379	-3.95868	-5.28972	-5.37103	-5.14307	-5.04279	-6.02643	-5.81839
H2afb1	2	17996422	17996946	-	-4.63014	-4.31266	-2.53035	-5.44382	-5.6887	-3.33683	-3.95868	-5.28972	-4.21903	-5.14307	-5.04279	-6.02643	-5.81839
A930004D18Rik	2	18025193	18037737	-	4.02966	2.78185	3.77675	3.43576	1.85562	2.80613	2.12406	2.1932	2.28877	1.82911	1.60106	1.34474	1.2405
Gm13330	2	18032533	18039633	+	-4.63014	-4.89763	-4.98978	-5.59582	-5.6887	-5.07379	-3.95868	-5.28972	-5.37103	-4.99107	-5.04279	-6.02643	-5.66639
2810030E01Rik	2	18040676	18049051	-	3.56079	1.71708	3.32084	2.61688	2.5077	2.55395	2.53317	3.23297	3.71171	3.56352	1.83713	2.62143	2.19159
1810059C17Rik	2	18054193	18056613	-	-4.63014	-5.89763	-5.98978	-5.59582	-5.6887	-5.07379	-3.95868	-5.13772	-5.37103	-5.14307	-5.04279	-6.02643	-5.66639
Mllt10	2	18055237	18212388	+	7.07789	6.44361	6.87615	6.78169	6.45801	6.54836	6.55527	6.54132	6.53168	6.55486	6.17328	6.07248	6.22881
Dnajc1	2	18195654	18392830	-	5.27341	4.74623	5.07227	4.88486	4.88537	4.9911	4.97468	4.96688	5.07559	4.93077	4.6998	4.72083	4.90536
Commd3	2	18672384	18676231	+	5.98232	4.15766	4.27935	4.36675	4.31193	4.18935	4.18767	4.43024	4.91025	4.77877	4.97185	4.7292	4.69336
Bmi1	2	18677018	18686629	+	5.45998	4.81662	5.11482	5.11842	4.48706	4.79074	4.77452	3.42833	4.2404	3.65639	2.54384	2.88712	2.45255
Gm13334	2	18694032	18699037	+	-4.63014	-6.04963	-6.14178	-5.59582	-5.6887	-5.07379	-3.95868	-5.28972	-5.37103	-5.14307	-5.04279	-6.02643	-5.81839
BC061194	2	18699023	18750413	+	-4.63014	-6.04963	-5.98978	-5.59582	-5.53669	-5.07379	-3.95868	-5.28972	-5.37103	-5.14307	-5.04279	-6.02643	-5.66639
Gm20539	2	18742715	18760862	-	-4.63014	-6.04963	-6.14178	-5.59582	-5.6887	-5.07379	-3.95868	-5.28972	-5.37103	-5.14307	-5.04279	-6.02643	-5.81839
Pip4k2a	2	18842255	18998126	-	3.9565	4.30572	3.80788	3.61146	4.5913	4.37742	4.44125	3.61047	3.72934	3.73344	3.21773	3.26512	3.22843
4930426L09Rik	2	18998343	18999801	+	-4.63014	-6.04963	-4.40481	-4.44382	-5.6887	-5.07379	-3.95868	-5.13772	-5.21903	-5.14307	-5.04279	-5.87443	-5.81839
Armc3	2	19199302	19310241	+	-4.63014	-5.89763	-3.40481	-3.44382	-3.21476	-4.92179	-3.95868	-3.55276	-4.21903	-3.99107	-3.30583	-6.02643	-4.08143
4930447M23Rik	2	19344317	19351050	+	-4.63014	-5.89763	-6.14178	-4.44382	-5.6887	-5.07379	-3.95868	-5.28972	-5.37103	-5.14307	-5.04279	-6.02643	-5.81839
Msrb2	2	19371440	19394976	+	2.82565	3.23423	3.21235	3.36031	2.3702	2.87911	2.55087	1.79302	2.44631	2.02016	0.535473	1.21303	0.355977
Gm13344	2	19429104	19431983	-	-4.63014	-6.04963	-6.14178	-5.59582	-5.6887	-5.07379	-3.95868	-5.28972	-5.37103	-5.14307	-5.04279	-6.02643	-5.81839
Gm13336	2	19441508	19446674	-	-4.63014	-3.5757	-6.14178	-5.59582	-5.6887	-5.07379	-3.95868	-5.28972	-5.37103	-5.14307	-5.04279	-6.02643	-5.81839
Ptf1a	2	19445663	19447501	+	-4.63014	-3.89763	-6.14178	-5.44382	-5.53669	-5.07379	-3.95868	-5.28972	-5.37103	-4.99107	-5.04279	-6.02643	-5.81839
1810010K12Rik	2	19451828	19454995	+	-4.63014	-6.04963	-6.14178	-5.59582	-5.6887	-5.07379	-3.80668	-5.28972	-5.37103	-5.14307	-5.04279	-6.02643	-5.81839
4921504E06Rik	2	19462837	19553914	-	-4.63014	-6.04963	-3.66785	-5.59582	-5.6887	-3.92179	-3.95868	-5.28972	-5.37103	-5.14307	-5.04279	-6.02643	-5.66639
Gm13348	2	19634034	19636986	-	-4.63014	-6.04963	-6.14178	-5.59582	-5.6887	-5.07379	-3.95868	-5.28972	-5.37103	-5.14307	-5.04279	-6.02643	-5.81839
Otud1	2	19658062	19660590	+	3.61463	2.59823	3.24624	2.99081	2.7987	3.17624	3.00068	4.03471	3.62332	3.83865	3.97649	4.0489	4.55761
Gm13346	2	19676711	19686157	-	-4.63014	-3.5757	-4.98978	-4.44382	-1.83625	-3.33683	-2.22172	-1.81579	-2.0491	-2.40611	-5.04279	-3.06707	-4.08143
Etl4	2	19909780	20810713	+	6.57444	7.4676	7.83518	7.71211	7.23149	7.37398	7.31809	7.26849	7.45935	7.27747	7.26529	7.1091	7.07191
Gm17171	2	20300817	20324670	-	-4.63014	-6.04963	-6.14178	-5.59582	-5.6887	-5.07379	-3.95868	-5.28972	-5.37103	-5.14307	-5.04279	-6.02643	-5.81839
Gm13335	2	20420570	20432934	-	-4.63014	-6.04963	-6.14178	-5.59582	-5.6887	-5.07379	-3.95868	-5.28972	-5.37103	-5.14307	-5.04279	-6.02643	-5.81839
Gm13362	2	20709375	20713234	-	1.30323	2.11918	2.33215	2.26354	1.70171	2.17624	1.68517	1.73264	1.9509	1.89157	1.75306	1.71053	1.94832
Arhgap21	2	20847919	20968881	-	6.67162	7.02328	7.5444	7.41163	6.49294	6.83768	6.65173	7.10991	6.90056	6.82711	7.52601	7.15175	7.24069
Gm13380	2	20921860	20931389	-	-4.63014	-6.04963	-4.98978	-5.59582	-5.6887	-5.07379	-3.95868	-5.13772	-5.37103	-5.14307	-5.04279	-4.87443	-5.66639
Gm13375	2	20969054	20969997	+	1.60933	1.59423	2.04914	1.97403	1.55077	2.11164	1.47872	2.01203	1.72349	1.91582	2.39461	2.35919	2.9666
Gm13376	2	21097099	21120659	+	-4.63014	-5.89763	-6.14178	-5.59582	-5.6887	-5.07379	-3.95868	-5.28972	-5.37103	-5.14307	-5.04279	-6.02643	-5.81839
Enkur	2	21180731	21205365	-	-4.63014	-0.990736	-0.0828863	-1.19589	-3.21476	-2.33683	-0.806679	-3.13772	-2.41167	-2.99107	0.809648	-0.31984	0.166499
Thnsl1	2	21205724	21215009	+	3.24979	2.951	3.14977	3.12223	3.24467	3.16568	3.13584	3.57996	3.53586	3.8638	4.17799	4.27023	4.31945
Gm13327	2	21341925	21369111	-	-4.63014	-6.04963	-4.98978	-5.59582	-5.6887	-5.07379	-3.95868	-5.28972	-5.37103	-5.14307	-5.04279	-6.02643	-5.81839
Gpr158	2	21367542	21830547	+	-4.63014	-4.31266	-1.74185	-1.98439	-5.6887	-5.07379	-3.95868	-5.13772	-5.37103	-5.14307	-5.04279	-6.02643	-5.81839
Myo3a	2	22227503	22618252	+	-4.63014	-2.89763	-2.98978	-3.44382	-2.53669	-5.07379	-3.95868	-2.55276	-2.8971	-1.53164	-4.89079	-2.28947	-1.57893
Gad2	2	22622205	22693874	+	-4.63014	-3.89763	-5.98978	-2.27389	-2.36677	-2.92179	-3.95868	-5.28972	-4.21903	-5.14307	-4.89079	-4.87443	-4.08143
1700092C17Rik	2	22755984	22762273	+	-4.63014	-6.04963	-6.14178	-5.59582	-5.6887	-5.07379	-3.95868	-5.28972	-5.37103	-5.14307	-5.04279	-6.02643	-5.81839
Apbb1ip	2	22774094	22875653	+	-4.63014	-1.4382	1.07631	0.200037	-0.836253	-1.22135	-3.80668	-1.9678	-3.21903	-2.40611	-2.30583	-3.06707	-2.66639
Pdss1	2	22895522	22940266	+	5.86505	4.88783	4.89134	5.02582	4.85562	4.76471	4.5727	4.60879	4.58833	4.47245	3.89711	3.982	3.28781
Abi1	2	22940073	23040241	-	6.38295	5.88455	6.15679	6.16305	5.92171	6.0669	6.0341	6.17913	6.13962	6.17948	6.14676	5.8921	6.02448
Acbd5	2	23068168	23114510	+	4.84154	4.3785	4.71931	4.67122	4.46472	4.6688	4.7208	4.61884	4.74675	4.63464	4.83543	4.61542	4.83146
Mastl	2	23115606	23156024	-	5.47461	5.57709	5.55567	5.71037	5.68187	5.56605	5.67108	5.62632	5.60672	5.54809	5.60905	5.31848	5.53205
Yme1l1	2	23156369	23199260	+	8.41175	8.01769	8.15902	8.21149	8.14257	8.18314	8.29726	8.32274	8.24666	8.34989	8.08828	8.04611	7.81616
4931423N10Rik	2	23207476	23267129	+	-1.67078	-2.4382	-3.66785	-2.44382	-5.53669	-4.92179	-3.80668	-5.28972	-5.37103	-5.14307	-3.30583	-3.87443	-5.81839
Nxph2	2	23321246	23401973	+	-4.63014	-4.31266	-6.14178	-5.59582	-5.53669	-5.07379	-3.95868	-5.28972	-5.37103	-5.14307	-5.04279	-6.02643	-5.81839
Spopl	2	23506220	23572106	-	5.33405	4.5872	3.93504	4.34245	3.91452	4.20749	4.66093	5.24598	5.30061	5.32408	4.21512	4.39587	4.65328
Hnmt	2	24002910	24049394	-	-1.89317	-0.116267	0.564812	0.746005	0.0780174	-0.114433	0.515249	-1.43728	-1.13157	-1.99107	-1.43136	-3.06707	-4.08143
Tbpl2	2	24071721	24096595	-	-4.63014	-6.04963	-6.14178	-5.59582	-5.6887	-5.07379	-3.95868	-5.28972	-5.37103	-5.14307	-5.04279	-6.02643	-5.81839
Il1f8	2	24153161	24160519	+	-0.893169	-6.04963	-6.14178	-5.59582	-5.6887	-3.33683	-3.95868	-5.28972	-5.37103	-5.14307	-5.04279	-6.02643	-5.81839
Il1f9	2	24186476	24193568	+	-2.1562	-0.471362	-0.107134	-0.0515023	-1.95173	-1.22135	-1.80668	-5.28972	-2.8971	-2.66914	-4.89079	-2.17399	-3.34446
Il1f6	2	24215418	24225702	+	-4.63014	-6.04963	-5.98978	-5.59582	-5.6887	-4.92179	-3.95868	-5.13772	-5.37103	-5.14307	-5.04279	-6.02643	-5.81839
Il1f5	2	24276954	24283426	+	-4.63014	-5.89763	-6.14178	-5.59582	-5.6887	-5.07379	-3.95868	-5.28972	-5.37103	-5.14307	-5.04279	-6.02643	-5.81839
Il1f10	2	24291196	24293820	+	-4.63014	-6.04963	-6.14178	-5.59582	-5.6887	-5.07379	-3.95868	-5.28972	-5.37103	-5.14307	-5.04279	-6.02643	-5.81839
Gm13411	2	24322424	24322956	+	-4.63014	-6.04963	-6.14178	-5.59582	-5.6887	-5.07379	-3.95868	-5.28972	-5.37103	-5.14307	-5.04279	-6.02643	-5.81839
Il1rn	2	24336853	24351494	+	-4.63014	-6.04963	-5.98978	-5.59582	-5.6887	-5.07379	-3.95868	-5.28972	-5.37103	-5.14307	-5.04279	-6.02643	-5.81839
Psd4	2	24367580	24409182	+	1.86172	3.8689	3.09503	3.42655	4.15331	3.73285	3.81537	3.97602	3.56887	3.88237	3.82345	3.67054	3.41309
Pax8	2	24420551	24475599	-	-2.1562	0.972738	0.485957	0.784999	-1.53669	-1.11443	-0.806679	-2.13772	-1.63407	-1.66914	-2.89079	-3.5525	-3.34446
Gm13415	2	24440418	24486855	+	-4.63014	-2.7277	-2.66785	-1.98439	-3.53669	-4.92179	-3.95868	-5.28972	-5.37103	-4.99107	-2.56886	-6.02643	-5.66639
Gm13417	2	24545492	24566697	-	-4.63014	-6.04963	-6.14178	-5.59582	-5.6887	-5.07379	-3.95868	-5.28972	-5.37103	-5.14307	-5.04279	-6.02643	-5.81839
Cacna1b	2	24603887	24763152	-	0.566262	4.1358	3.21235	3.53917	4.08902	3.54582	3.94821	4.04963	3.68786	3.99192	3.80618	3.89044	4.23145
Ehmt1	2	24790769	24919609	-	6.25742	7.17216	7.05308	7.03874	7.16613	7.12942	7.16415	7.05272	7.14729	7.05059	6.71005	6.65036	6.79176
Arrdc1	2	24925352	24935252	-	1.73132	3.38546	3.3896	3.34734	4.25772	4.12261	4.22674	4.9094	4.68936	4.93226	4.83031	5.1354	5.57916
Zmynd19	2	24949792	24962075	+	6.83588	6.91355	6.80261	6.82939	6.9942	7.00673	6.92972	7.04901	7.20277	7.20737	6.61898	7.0105	6.70783
Wdr85	2	24962400	24972163	+	3.93126	3.49684	3.47987	3.42346	3.74871	3.67067	3.68517	4.02719	3.93326	4.22082	4.04879	4.22755	3.93166
Mrpl41	2	24974117	24975098	-	5.64728	4.15766	4.20375	4.10114	4.16894	4.16833	3.96811	4.7187	4.52412	4.68489	4.72392	4.73936	4.3943
Pnpla7	2	24976033	25054057	+	3.27006	4.39009	4.50708	4.44035	4.56266	5.0119	4.86221	4.12907	4.69386	4.50278	3.86075	4.0928	4.09016
Nelf	2	25054355	25062881	+	-1.67078	0.857261	0.469655	0.600574	2.5077	1.8464	1.94821	3.79302	3.51906	3.86068	4.17799	4.42363	4.71299
Entpd8	2	25080304	25085716	+	-4.63014	-6.04963	-6.14178	-5.59582	-5.6887	-5.07379	-3.95868	-5.28972	-5.37103	-5.14307	-5.04279	-6.02643	-4.66639
Noxa1	2	25085667	25095149	-	-4.63014	-5.89763	-3.66785	-5.44382	-2.95173	-5.07379	-3.80668	-5.13772	-1.63407	-2.66914	-2.56886	-1.23057	-1.41846
Gm13387	2	25122603	25145396	-	-4.47813	-4.89763	-6.14178	-5.59582	-5.53669	-2.92179	-3.95868	-3.55276	-5.37103	-5.14307	-3.89079	-4.87443	-4.08143
Nrarp	2	25180758	25183330	+	1.13658	-0.090272	-0.375067	-0.273895	1.74871	1.45325	0.837178	2.76315	2.63895	2.02016	3.26403	2.49189	2.71731
A830007P12Rik	2	25192966	25196886	-	0.691793	1.4243	1.62493	1.75585	1.7207	1.32614	1.00068	2.61047	2.16467	2.29433	3.29903	3.27532	3.27319
Cobra1	2	25199712	25211489	-	6.01672	5.78581	5.78748	5.75953	6.00489	5.77865	5.71296	6.45006	6.29815	6.36042	6.61948	6.42707	6.62564
4933433C11Rik	2	25212207	25214637	-	-4.63014	-2.89763	-1.81985	-2.27389	-2.72934	-2.11443	-1.80668	-0.614158	-1.21903	-1.18372	-1.72087	-1.35087	-0.859036
Fam166a	2	25218745	25222280	+	3.81649	4.19513	4.07362	3.97614	3.9711	4.06121	3.98122	3.98122	4.13412	3.98907	3.884	3.95053	3.97747
Tubb4b	2	25222160	25224702	-	8.82465	9.37037	9.33521	9.34867	9.15864	9.23737	9.17453	9.11576	9.10508	9.12129	9.03763	9.18208	9.12736
Slc34a3	2	25228898	25234364	-	-2.47813	-1.4382	-1.1318	-1.19589	-1.21476	-0.921787	-0.636754	-1.81579	-0.0491045	-0.598754	-3.30583	-0.920233	-0.240126
Gm757	2	25234476	25236787	-	-4.47813	-1.5757	-2.08289	-5.44382	-2.95173	-2.59986	-3.95868	-0.614158	-1.41167	-2.66914	-2.30583	-1.7045	-1.20696
2310002J15Rik	2	25238827	25242452	-	-4.63014	-2.31266	-2.28934	-2.63646	-1.83625	-1.92179	-1.80668	-5.13772	-2.8971	-2.99107	-3.30583	-1.11954	-1.20696
Rnf208	2	25242255	25244262	+	-0.571241	1.12474	1.04365	0.664705	1.13573	1.66318	0.778284	1.5347	1.32013	1.68135	1.1536	1.64913	2.42107
Ndor1	2	25244821	25256022	-	4.88162	5.87881	5.87673	5.80589	5.86259	5.84225	5.82268	5.68565	5.63973	5.52068	5.02359	5.25679	4.98017
Tmem203	2	25255439	25256352	+	1.49915	1.18984	1.58008	1.31107	1.90625	1.96086	1.14752	2.47699	2.30453	2.65279	2.91011	2.89376	2.76824
Tprn	2	25262618	25269885	+	4.37985	3.76593	4.14208	4.06199	3.85991	3.79931	3.66905	3.94443	3.62646	3.46426	2.70912	3.32033	3.51352
Ssna1	2	25271039	25272438	-	5.11433	4.91696	4.8682	4.94635	5.1463	4.98059	5.0606	5.75406	5.41124	5.65098	5.38417	5.49408	5.23523
Anapc2	2	25272478	25285915	+	6.33565	6.45938	6.39528	6.40988	6.6858	6.46408	6.46011	7.0896	6.93421	7.01174	7.26054	7.12768	7.10448
Tmem210	2	25288145	25289189	+	-4.63014	-6.04963	-6.14178	-5.59582	-5.6887	-5.07379	-3.95868	-5.28972	-5.37103	-5.14307	-5.04279	-6.02643	-5.81839
Lrrc26	2	25289915	25291180	+	-4.63014	-5.89763	-6.14178	-5.59582	-5.6887	-5.07379	-3.95868	-5.28972	-5.37103	-5.14307	-5.04279	-5.87443	-5.81839
Grin1	2	25291181	25319187	-	-0.0187004	-3.5757	-0.902314	-1.98439	-0.536692	0.0782126	-0.106239	0.476989	1.17329	1.76382	0.753065	1.6013	2.71731
E130003G02Rik	2	25291220	25298925	+	-0.478132	-6.04963	-2.28934	-2.63646	-1.28876	-1.11443	-1.48475	-0.745403	-0.131567	0.563518	-0.568863	0.568515	1.55278
Man1b1	2	25332338	25352212	+	5.66525	5.99529	5.98643	5.92905	6.11122	6.06263	5.94151	6.52138	6.32158	6.35544	6.64691	6.55968	6.70729
Dpp7	2	25352276	25356359	-	4.49054	4.63862	4.51802	4.50892	4.66052	4.70392	4.60695	4.74033	4.56069	4.4806	3.98573	4.28292	3.78894
Uap1l1	2	25359889	25365682	-	3.9813	3.16307	3.3344	3.13361	3.90832	4.30943	3.73248	4.91349	5.10515	5.17635	5.38067	5.5809	6.05
2010317E24Rik	2	25372321	25378213	+	4.23267	3.54116	3.69672	3.41727	4.28986	3.97606	4.11218	4.99285	5.01818	5.02991	4.39692	4.91755	5.11579
Entpd2	2	25395874	25401321	+	-4.47813	-5.89763	-3.66785	-3.85886	-2.95173	-1.59986	-1.22172	0.110207	-0.0897465	0.790289	0.357136	1.21303	2.2405
Npdc1	2	25399351	25409494	+	1.49915	1.64927	2.04914	1.8871	2.64322	2.60959	2.90757	3.96557	3.89471	4.04785	4.51648	4.56644	5.05385
Fut7	2	25423267	25426374	+	-4.63014	-6.04963	-5.98978	-5.44382	-5.6887	-5.07379	-3.95868	-2.13772	-2.8971	-1.99107	-5.04279	-1.96754	-4.08143
Abca2	2	25428703	25448540	+	4.50486	3.52864	3.94539	3.7336	3.89167	3.59391	3.94821	4.47146	4.83082	4.82271	4.55422	5.06955	5.75935
BC029214	2	25455141	25461094	-	-0.777692	-0.505309	0.118748	-0.688932	-0.44923	-0.67386	-1.48475	0.86228	-0.634067	-0.290631	1.39461	0.880459	0.619011
Clic3	2	25456838	25458776	+	-4.63014	-4.31266	-4.40481	-3.12189	-5.6887	-4.92179	-3.95868	-3.13772	-5.37103	-5.14307	-3.30583	-1.6265	-2.85904
Ptgds	2	25466709	25470046	-	-4.63014	-4.31266	-3.40481	-5.59582	-3.95173	-1.33682	-0.636754	-5.28972	-4.21903	-5.14307	0.318662	-1.78697	-2.20696
Lcn12	2	25490845	25493911	-	-4.63014	-6.04963	-6.14178	-5.59582	-5.6887	-5.07379	-3.95868	-5.28972	-5.37103	-5.14307	-5.04279	-6.02643	-5.81839
C8g	2	25498651	25501719	-	-0.670777	-1.7277	-1.59746	-1.74338	-1.44923	-1.11443	-2.22172	-0.330365	-0.411675	0.86691	1.13158	0.826011	1.75146
Fbxw5	2	25500750	25505471	+	3.90557	3.69483	3.46555	3.3859	3.81425	3.31662	3.55087	4.46591	4.30061	4.30125	4.10356	4.27023	4.48589
Traf2	2	25517982	25546940	-	3.46438	3.68921	3.8682	3.66992	4.28029	4.19195	4.21569	4.82518	4.6374	4.57117	4.56864	4.65207	4.54793
Edf1	2	25557847	25562082	+	5.77572	5.76727	5.71283	5.66536	6.0567	5.60667	5.70705	6.02152	5.91668	6.10564	6.14194	6.28165	6.05257
Mamdc4	2	25563115	25574845	-	4.37674	3.34555	2.98464	3.10693	3.93295	3.73642	3.58564	5.0947	4.73371	4.91732	4.70353	4.68304	4.36566
Phpt1	2	25573430	25575224	-	4.49628	3.43105	3.11613	3.22507	4.00247	3.80273	3.70112	5.16492	4.78519	4.98907	4.77987	4.77662	4.44865
Gm996	2	25575416	25580099	-	-4.63014	-3.5757	-2.08289	-5.59582	-0.629802	-0.67386	-1.80668	0.254597	-0.00957615	0.563518	-0.890791	-0.414997	-1.41846
B230208H17Rik	2	25583018	25608521	-	6.41971	6.32154	6.21602	6.24137	6.49363	6.61203	6.61539	6.93307	7.09499	7.15359	6.96057	7.25389	7.37493
Gm13520	2	25607892	25631761	+	-4.47813	-3.5757	-3.66785	-5.44382	-3.53669	-4.92179	-3.80668	-2.33037	-5.37103	-3.99107	-5.04279	-3.28947	-1.85904
4921530D09Rik	2	25608635	25617678	-	-4.47813	-2.5757	-3.40481	-2.85886	-2.21476	-2.92179	-3.80668	-3.55276	-2.8971	-2.18372	-4.89079	-3.5525	-2.66639
Tmem141	2	25620067	25622005	-	1.01372	1.87716	1.73132	1.82297	2.02555	2.50448	1.65275	2.79892	2.46747	2.50078	2.8574	2.80505	2.83345
Fcna	2	25624666	25628030	-	-4.63014	-5.89763	-3.40481	-5.59582	-5.53669	-5.07379	-3.95868	-5.28972	-5.21903	-3.40611	-5.04279	-4.87443	-4.08143
Lcn8	2	25653120	25656217	+	-4.63014	-6.04963	-6.14178	-5.59582	-5.6887	-5.07379	-3.95868	-5.28972	-5.37103	-5.14307	-5.04279	-5.87443	-5.81839
Lcn5	2	25657952	25661977	+	-4.63014	-6.04963	-6.14178	-5.59582	-5.6887	-5.07379	-3.95868	-5.28972	-5.37103	-5.14307	-5.04279	-6.02643	-5.81839
Lcn6	2	25676786	25681608	+	-4.63014	-6.04963	-6.14178	-5.59582	-5.6887	-5.07379	-3.95868	-5.28972	-5.37103	-5.14307	-5.04279	-6.02643	-5.81839
Lcn10	2	25682726	25686081	+	-4.63014	-6.04963	-6.14178	-5.59582	-5.6887	-5.07379	-3.95868	-5.28972	-5.37103	-5.14307	-4.89079	-4.87443	-5.66639
Lcn13	2	25700043	25703326	+	-4.63014	-6.04963	-6.14178	-5.59582	-5.6887	-5.07379	-3.95868	-5.28972	-5.37103	-5.14307	-5.04279	-6.02643	-5.66639
A230005M16Rik	2	25705850	25709716	-	2.68174	2.14129	1.75169	1.48692	2.60286	2.11164	2.1706	2.9391	2.76396	2.69543	2.23849	2.83638	3.00957
Bmyc	2	25706879	25707717	+	3.0993	2.4511	2.05462	1.8508	2.9711	2.40014	2.63626	3.26316	3.2567	3.06963	2.70912	3.2471	3.39431
Lcn14	2	25737009	25740097	+	-4.63014	-6.04963	-6.14178	-5.59582	-5.6887	-5.07379	-3.95868	-5.28972	-5.37103	-5.14307	-5.04279	-4.87443	-5.66639
Lcn3	2	25765569	25768099	+	-4.63014	-6.04963	-6.14178	-5.59582	-5.6887	-5.07379	-3.95868	-5.28972	-5.37103	-5.14307	-5.04279	-6.02643	-5.81839
Lcn11	2	25777017	25780279	+	-4.63014	-6.04963	-6.14178	-5.59582	-5.6887	-5.07379	-3.95868	-5.28972	-5.37103	-5.14307	-5.04279	-6.02643	-5.81839
Gm13538	2	25783940	25794650	-	-4.63014	-6.04963	-6.14178	-5.59582	-5.6887	-5.07379	-3.95868	-5.28972	-5.37103	-5.14307	-5.04279	-6.02643	-5.81839
Gm13539	2	25784617	25787022	+	-4.63014	-6.04963	-6.14178	-5.59582	-5.6887	-5.07379	-3.95868	-5.28972	-5.37103	-5.14307	-5.04279	-6.02643	-5.81839
Glt6d1	2	25793859	25815848	-	-4.63014	-6.04963	-6.14178	-5.59582	-5.6887	-5.07379	-3.95868	-5.28972	-5.37103	-5.14307	-5.04279	-6.02643	-5.81839
Lcn9	2	25823153	25825537	+	-4.63014	-5.89763	-6.14178	-5.44382	-5.6887	-5.07379	-3.95868	-5.28972	-5.37103	-5.14307	-5.04279	-6.02643	-5.81839
Sohlh1	2	25842995	25847248	-	-4.63014	-2.09027	-2.18242	-1.98439	-1.28876	-0.462356	-0.484751	-5.28972	-0.361048	-0.0368747	-5.04279	-1.78697	-3.66639
Kcnt1	2	25863795	25918273	+	-4.47813	-0.612225	-1.98978	-1.44382	-1.83625	-1.33682	-0.999324	-1.9678	-0.219029	-1.18372	-1.89079	-1.5525	-1.08143
Camsap1	2	25926838	25983282	-	5.86838	6.56001	6.56577	6.54415	6.34786	6.47802	6.46245	6.15287	6.24143	5.94777	6.05904	5.98976	6.08683
Ubac1	2	25998543	26021747	-	6.50842	6.49871	6.41244	6.37596	6.41167	6.57007	6.52983	6.19264	6.3584	6.35267	6.11624	6.23899	6.1337
Nacc2	2	26055535	26123220	-	3.34205	1.26224	2.11351	1.87811	1.91452	2.13349	1.71688	1.64364	1.76966	1.56352	1.70912	2.05631	2.35598
Gm13554	2	26059010	26060275	+	0.0454299	-2.4382	-0.667849	-1.53693	-1.28876	-1.75186	-1.22172	-2.55276	-0.971102	-2.40611	-2.30583	-1.7045	-0.859036
C330006A16Rik	2	26136814	26140521	-	4.46731	4.12057	3.832	3.66732	4.69932	4.29738	4.3226	4.55751	4.49178	4.44564	4.39692	4.49952	4.69774
1810012K08Rik	2	26138546	26139543	+	2.40451	1.64927	1.4111	1.18554	2.19123	1.72207	1.77828	2.45474	2.37343	2.40981	1.75306	1.97106	2.15379
Gm13553	2	26186729	26191678	-	-4.63014	-6.04963	-6.14178	-5.59582	-5.6887	-5.07379	-3.95868	-5.28972	-5.37103	-5.14307	-5.04279	-6.02643	-5.66639
Lhx3	2	26200212	26208289	-	-4.47813	-4.31266	-0.902314	-1.85886	-1.36677	-0.67386	-1.48475	-0.678289	-1.13157	-2.40611	-3.89079	-2.87443	-5.81839
Qsox2	2	26208637	26237525	-	6.01372	4.656	5.3282	5.1402	4.42331	5.27543	5.21013	4.98122	5.3211	5.18884	4.96408	5.21436	5.19081
C030048H21Rik	2	26246333	26246707	-	-4.63014	-2.89763	-3.40481	-3.12189	-3.95173	-2.92179	-3.95868	-5.28972	-5.21903	-4.99107	-5.04279	-6.02643	-5.81839
C030048H21Rik	2	26251757	26257554	-	-4.47813	-5.89763	-3.18242	-2.63646	-4.53669	-3.33683	-1.80668	-5.13772	-5.21903	-3.99107	-5.04279	-5.87443	-5.81839
4932418E24Rik	2	26271646	26294557	-	-4.63014	-1.81016	-0.497924	-1.0515	-2.95173	-1.46236	-0.999324	-5.28972	-2.21903	-3.40611	-5.04279	-4.87443	-5.81839
Gpsm1	2	26315515	26348237	+	2.67162	2.90003	2.62125	2.53917	4.23809	3.38655	3.40277	5.06318	4.46922	4.43519	5.08649	5.15555	5.00515
Dnlz	2	26348121	26352110	-	3.95232	3.63375	3.69672	3.64099	3.96514	3.85957	3.27014	4.4566	4.15601	4.08307	3.99795	4.19837	3.89394
Card9	2	26352176	26360918	-	-2.89317	-1.19719	-1.74185	-2.44382	-1.83625	-0.52947	-3.95868	-2.55276	-1.31214	-0.903608	-3.30583	-1.23057	-1.7595
Gm13562	2	26352645	26371952	+	1.35476	1.92892	1.58008	1.61146	2.4175	2.00895	2.10021	2.08145	2.12082	2.13821	1.43114	1.64913	1.6004
Snapc4	2	26362765	26380653	-	4.80727	5.54894	5.30714	5.31274	5.82141	5.559	5.62168	5.61967	5.54667	5.38614	4.81657	5.14655	4.99182
Gm13563	2	26381526	26389018	+	3.73132	3.60818	3.73474	3.70846	4.20814	3.78557	4.14169	4.38976	4.16251	4.1688	4.0191	3.94894	3.92607
Sdccag3	2	26382802	26389316	-	5.72888	5.50165	5.66531	5.63032	6.06786	5.67067	5.93816	6.35963	6.17918	6.1969	5.9594	6.02379	5.85079
Pmpca	2	26389339	26397122	+	7.62483	7.78811	7.84232	7.87994	7.82854	7.91624	7.89463	8.06364	8.01997	7.97778	7.85824	7.91663	7.79867
Inpp5e	2	26396249	26409203	-	5.51197	5.6746	5.71369	5.79876	5.77392	5.73285	5.69117	5.89364	5.86312	5.87852	5.96174	5.95965	5.82796
Sec16a	2	26409431	26445216	-	6.31466	6.83793	6.83518	6.83201	6.77732	6.82808	6.665	6.63995	6.62685	6.40714	6.37424	6.31447	6.55157
0610009E02Rik	2	26445696	26459390	+	1.93126	1.5618	1.51802	1.51038	1.57183	1.32614	1.10021	1.5347	1.52244	1.05332	1.56864	1.33502	1.76824
Gm13568	2	26457144	26458316	+	0.566262	-0.688174	-0.317352	-0.799964	-0.781805	-1.22135	-2.22172	-1.23083	-0.00957615	-0.347215	-0.890791	-0.920233	-0.456937
Notch1	2	26457903	26516663	-	5.46438	5.15901	5.15361	5.23302	4.81756	4.97	5.0972	5.01456	5.11413	4.94114	5.28164	5.00055	5.9985
Egfl7	2	26580014	26593120	+	2.65115	3.82176	3.30484	3.42962	3.93904	3.82976	3.88681	4.57653	4.43561	4.5442	4.25132	4.69732	4.66116
Gm20532	2	26586639	26635634	+	1.82565	1.83029	1.58008	1.72611	2.38217	2.044	1.51525	2.99156	2.87373	3.12787	2.39461	3.26256	2.91481
Agpat2	2	26593057	26604417	-	4.86172	3.96191	4.20005	4.44644	3.6003	3.52116	3.70112	4.72492	4.52749	4.75544	4.52917	4.69067	4.30802
Fam69b	2	26628457	26636497	+	2.79799	0.816619	0.929086	1.20004	2.24467	1.6328	0.778284	3.0766	2.99042	3.1688	2.44013	3.39703	2.9298
5730588L14Rik	2	26640372	26645944	+	-2.47813	-1.7277	-1.90231	-1.63646	-3.53669	-1.92179	-3.95868	-3.13772	-3.21903	-2.66914	-3.89079	-1.87443	-1.66639
Lcn4	2	26667674	26671282	-	-4.63014	-6.04963	-6.14178	-5.59582	-5.6887	-5.07379	-3.95868	-5.28972	-5.37103	-5.14307	-5.04279	-6.02643	-5.81839
Abo	2	26842503	26864979	-	-0.390669	0.0331104	0.518018	0.25662	-0.836253	-0.398226	-1.48475	-5.13772	-1.21903	-2.99107	-4.89079	-3.06707	-3.66639
Surf6	2	26888628	26902879	-	6.41441	6.82561	6.8439	6.80025	6.71775	6.75549	6.73829	6.65791	6.64012	6.64419	5.91334	6.08811	5.87083
Med22	2	26905262	26910677	-	4.73132	6.28104	6.14753	6.13644	6.20477	6.38427	6.30054	6.32989	6.06695	5.82271	5.66092	5.56488	5.22235
Rpl7a	2	26910764	26913318	+	3.94813	7.18602	7.01093	6.99887	7.37545	7.36794	7.42993	4.49709	4.72202	4.85285	7.34522	7.50549	7.39852
Surf1	2	26913383	26916530	-	4.10307	4.31791	3.81919	3.94204	4.54279	4.15503	4.09419	4.54527	4.06637	4.36208	4.73674	4.67632	4.77344
Surf2	2	26916367	26920183	+	4.60135	5.50911	4.86509	5.16166	5.28986	4.79931	5.03252	5.29691	4.9154	5.0313	4.68852	4.76853	4.40641
Surf4	2	26920040	26933928	-	6.96636	6.6974	6.73346	6.71447	7.1242	6.92566	6.96811	7.76069	7.57579	7.55051	7.91233	7.86809	7.88171
Gm711	2	26934047	26953496	+	-4.63014	-6.04963	-5.98978	-5.44382	-2.95173	-3.33683	-3.80668	-3.55276	-4.21903	-2.99107	-3.89079	-4.87443	-2.66639
Rexo4	2	26953563	26964386	-	5.00971	5.80801	5.61894	5.66666	5.69992	5.90317	5.86928	5.84527	5.79917	5.67693	5.43114	5.58244	5.54245
Adamts13	2	26973416	27009628	+	-4.63014	-3.5757	-5.98978	-5.59582	-5.53669	-2.92179	-3.95868	-5.28972	-3.63407	-5.14307	-4.89079	-4.87443	-5.81839
5930434B04Rik	2	27009926	27021089	+	3.41669	3.47524	3.1951	2.89603	3.86205	3.19715	3.51525	4.17743	3.94588	4.0396	4.3211	4.14099	4.29071
Slc2a6	2	27021363	27027998	-	-2.1562	-2.7277	-3.98978	-2.63646	-1.07726	-1.59986	-2.80668	-0.0502575	-0.174635	0.218382	-0.642864	0.853492	0.841404
Gm13398	2	27037285	27040853	+	-4.63014	-6.04963	-4.98978	-5.59582	-5.6887	-5.07379	-2.22172	-3.55276	-3.21903	-3.40611	-5.04279	-1.6265	-1.20696
Tmem8c	2	27061636	27072179	-	-4.63014	-5.89763	-5.98978	-5.59582	-5.53669	-5.07379	-3.95868	-5.28972	-5.37103	-5.14307	-5.04279	-6.02643	-5.81839
Adamtsl2	2	27079379	27108981	+	-4.63014	-6.04963	-6.14178	-5.59582	-5.6887	-5.07379	-3.95868	-5.28972	-5.21903	-5.14307	-4.89079	-4.87443	-5.66639
Fam163b	2	27110380	27142491	-	-4.63014	-1.6497	-4.40481	-1.74338	-0.327239	-1.59986	-1.80668	0.147682	-0.826712	0.008929	-2.30583	-0.552501	0.264346
Gm13399	2	27144898	27162703	-	-4.63014	-6.04963	-6.14178	-5.59582	-5.6887	-5.07379	-3.95868	-5.28972	-5.37103	-5.14307	-5.04279	-6.02643	-5.81839
Dbh	2	27165233	27183200	+	-4.63014	-6.04963	-6.14178	-5.59582	-5.6887	-5.07379	-3.95868	-5.13772	-5.37103	-5.14307	-5.04279	-6.02643	-5.81839
Sardh	2	27188393	27248337	-	-4.47813	-4.89763	-2.81985	-5.59582	-2.21476	-5.07379	-1.80668	-4.13772	-5.21903	-5.14307	-4.89079	-6.02643	-5.81839
Gm17071	2	27189382	27234710	+	-4.63014	-6.04963	-6.14178	-5.59582	-5.6887	-5.07379	-3.95868	-5.28972	-5.37103	-5.14307	-5.04279	-6.02643	-5.81839
Vav2	2	27262104	27427033	-	4.86394	5.36857	5.07698	5.13832	5.52333	5.30703	5.47872	5.70777	5.65825	5.55196	5.84561	5.74762	5.97927
AA645442	2	27326704	27331297	+	-4.63014	-6.04963	-6.14178	-5.59582	-5.6887	-5.07379	-3.95868	-5.28972	-5.37103	-5.14307	-5.04279	-6.02643	-5.81839
Brd3	2	27445579	27507662	-	7.10118	7.22002	7.19742	7.21194	7.33387	7.23808	7.38438	7.24949	7.43269	7.32888	7.08398	7.03734	7.21491
Wdr5	2	27515157	27536535	+	9.26091	7.96869	8.33939	8.17617	7.7257	7.81588	7.74262	8.04328	8.04336	8.08173	7.63644	7.93333	7.86998
Gm13421	2	27540426	27543362	+	-1.89317	-0.943431	0.0976859	-0.0862677	-1.01313	0.0782126	0.280784	-0.815792	0.173288	0.256857	-0.983901	-0.704504	-0.380989
Rxra	2	27676440	27762957	+	4.45261	4.91696	5.02981	5.03596	5.02077	4.99708	4.94151	4.85096	4.94713	4.55968	5.31011	5.2341	5.32087
2810430I11Rik	2	27882925	27887052	-	-2.1562	-3.89763	-2.81985	-2.85886	-3.21476	-1.92179	-3.95868	-0.889793	-2.0491	-1.18372	0.279134	-0.382576	0.378003
Col5a1	2	27886425	28039514	+	4.02171	3.80973	3.69847	3.64629	3.45483	3.46623	3.28078	5.11849	4.1074	4.22325	6.4317	6.22262	6.40172
Gm13372	2	28025417	28030437	-	-1.47813	-1.4382	-2.08289	-2.27389	-1.72934	-1.46236	-2.80668	-0.382833	-1.63407	-2.18372	1.03995	0.601305	0.776553
Fcnb	2	28076378	28084885	-	-4.63014	-6.04963	-6.14178	-5.59582	-5.6887	-5.07379	-3.95868	-5.28972	-5.37103	-5.14307	-5.04279	-6.02643	-5.81839
Gm13371	2	28092032	28093514	-	-4.63014	-6.04963	-6.14178	-5.59582	-5.6887	-5.07379	-3.95868	-5.28972	-5.37103	-5.14307	-5.04279	-6.02643	-5.81839
F730016J06Rik	2	28095477	28127731	+	-4.63014	-6.04963	-6.14178	-5.59582	-5.6887	-5.07379	-3.95868	-5.28972	-5.37103	-5.14307	-5.04279	-6.02643	-5.81839
Olfm1	2	28192992	28230736	+	1.75069	1.84384	2.04365	1.80411	3.14279	2.27788	2.46011	3.76315	3.70578	3.89463	3.91978	4.0928	4.74512
Gm13373	2	28315016	28324050	-	-4.63014	-6.04963	-6.14178	-5.44382	-5.6887	-5.07379	-1.80668	-5.28972	-5.21903	-5.14307	-5.04279	-6.02643	-5.81839
Ppp1r26	2	28446800	28455508	+	3.68174	3.05366	3.10826	2.98244	3.18782	2.25812	2.85153	3.48433	3.41397	3.43938	3.617	3.34957	3.3166
1700007K13Rik	2	28462001	28466332	-	4.38605	4.12057	4.75842	4.47951	3.98098	4.53969	4.15332	2.88465	3.70578	2.99192	2.89057	3.05335	2.97385
Mrps2	2	28468066	28471178	+	6.56899	6.43888	6.48393	6.47951	6.31779	6.33147	6.27414	5.88187	6.17971	5.88698	5.36895	5.42191	5.40708
Gbgt1	2	28496891	28505415	+	-0.156204	-0.897627	-0.261856	-0.399426	-1.6298	-1.11443	-0.347247	-4.13772	-1.31214	-2.18372	-2.08344	-2.17399	-2.34446
Gm10134	2	28506095	28506475	+	-3.47813	-3.89763	-3.66785	-2.85886	-3.95173	-3.33683	-3.95868	-5.28972	-5.37103	-3.99107	-4.89079	-5.87443	-3.66639
Ralgds	2	28513125	28553081	+	3.8483	3.82859	4.5696	4.1928	4.89271	4.75417	4.58564	5.65913	5.3584	5.42678	5.90849	5.94894	6.28671
Cel	2	28555795	28563403	-	-4.63014	-6.04963	-3.98978	-5.59582	-5.6887	-5.07379	-3.95868	-5.28972	-5.37103	-5.14307	-5.04279	-6.02643	-4.66639
Gm13381	2	28562197	28576698	+	-4.63014	-6.04963	-5.98978	-4.44382	-3.21476	-5.07379	-3.95868	-5.28972	-5.37103	-2.99107	-4.89079	-3.87443	-5.81839
Gtf3c5	2	28566311	28583751	-	4.57986	5.42261	5.42808	5.38986	5.41094	5.2668	4.95819	5.37995	5.12416	5.20122	5.31622	5.2955	5.1665
Gfi1b	2	28609450	28621982	-	-4.63014	-4.89763	-5.98978	-5.59582	-3.53669	-4.92179	-3.80668	-4.13772	-1.8971	-2.40611	-2.89079	-1.06707	-2.20696
Tsc1	2	28641228	28691167	+	5.14758	5.45717	5.39609	5.32105	5.47033	5.66786	5.55964	5.48158	5.63272	5.37416	5.39692	5.26256	5.77914
1700026L06Rik	2	28692080	28699727	-	-3.47813	-2.31266	-0.667849	-2.63646	-2.72934	-1.22135	-0.484751	-4.13772	-0.575173	-1.08418	-0.568863	-0.31984	-0.0225347
Ak8	2	28700164	28813165	+	-0.0187004	-3.09027	-3.66785	-1.74338	-2.36677	-1.33682	-1.22172	-1.33037	-1.31214	-2.99107	-0.0834364	-0.382576	0.581537
Gtf3c4	2	28822299	28840360	-	6.72827	6.68475	6.63319	6.633	6.87878	6.79675	6.87544	6.85628	6.86279	6.69936	6.59855	6.54606	6.5299
Ddx31	2	28840406	28905571	+	4.48765	4.72443	4.61014	4.71353	5.19463	4.94704	5.03881	5.07903	5.06406	4.84656	4.49938	4.80065	4.42769
Barhl1	2	28907679	28916668	-	-4.63014	-2.4382	-2.53035	-2.63646	-2.72934	-2.92179	-3.80668	-5.28972	-5.21903	-3.40611	-5.04279	-6.02643	-5.66639
1700101E01Rik	2	28955373	29055064	-	0.476064	0.25212	1.87441	1.03191	-1.36677	0.435764	0.716883	-1.23083	0.028898	-0.669143	-0.498474	-0.664975	-0.496466
Ttf1	2	29060262	29087656	+	4.58256	5.13923	5.59753	5.41804	4.99566	5.22796	5.1329	4.83526	4.80749	4.71629	4.98726	4.97341	5.00338
Gm13395	2	29088371	29090246	-	-4.63014	-6.04963	-4.40481	-4.44382	-5.6887	-5.07379	-3.95868	-5.28972	-5.37103	-4.99107	-5.04279	-6.02643	-5.81839
Gm13393	2	29088666	29094501	+	-4.63014	-6.04963	-4.98978	-5.59582	-5.6887	-5.07379	-3.95868	-5.28972	-5.37103	-5.14307	-5.04279	-6.02643	-5.81839
Setx	2	29124181	29182471	+	8.44259	9.52825	10.0536	9.96647	8.62357	9.08926	9.04487	8.1692	8.36863	8.25359	7.46263	7.36606	7.32265
Ntng2	2	29194541	29253005	-	-1.1562	-1.6497	-1.18242	-2.85886	-2.07726	-1.0149	-0.106239	-0.745403	0.613861	0.681354	-2.89079	-1.415	-4.08143
6530402F18Rik	2	29245107	29253006	-	-0.670777	-3.89763	-2.98978	-3.85886	-1.53669	-1.33682	-0.999324	-1.9678	-2.41167	-1.40611	-4.89079	-3.5525	-3.34446
Med27	2	29346819	29524793	+	4.25658	3.92415	3.91711	3.81357	3.75563	4.24312	3.76318	4.34004	4.2156	4.27572	4.05758	4.02945	3.68012
Gm13402	2	29349842	29396459	-	1.80727	1.15766	1.35007	1.03191	1.13573	1.6328	0.585639	1.9391	1.50889	1.73685	1.27913	1.36398	0.776553
Rapgef1	2	29619720	29740978	+	6.89908	7.30404	7.30599	7.25358	7.44166	7.29405	7.26344	7.35938	7.25898	7.04751	6.98534	6.93554	6.88195
Gm13420	2	29744919	29747250	-	0.10683	-5.89763	-3.98978	-5.44382	-3.95173	-5.07379	-3.95868	-2.81579	-2.8971	-2.99107	-3.30583	-1.96754	-2.34446
Gm13547	2	29759312	29768998	+	-2.1562	-6.04963	-3.98978	-5.59582	-3.53669	-4.92179	-3.95868	-5.28972	-2.63407	-2.18372	-2.30583	-2.06707	-0.308839
Trub2	2	29761224	29788502	-	5.83362	5.96424	6.05871	5.97825	6.00247	6.10888	6.0513	6.30263	6.12748	6.22689	5.80444	5.96556	5.57619
Coq4	2	29787493	29797935	+	4.24297	4.74171	4.63776	4.60467	4.81976	4.8381	4.64865	4.62881	4.74531	4.73003	3.8641	3.96949	3.53328
Slc27a4	2	29802634	29817522	+	5.64986	5.63862	5.7813	5.79757	5.1242	5.43576	5.28608	5.14421	5.08018	4.77711	4.84053	4.82774	4.64081
Urm1	2	29820075	29845002	+	6.5649	5.91214	5.94465	5.91758	5.61559	6.10335	5.73054	5.71948	5.80749	5.60605	5.12462	5.21303	4.73662
2600006K01Rik	2	29868726	29869785	-	-0.308207	-1.25377	-0.466215	-0.920258	-0.892836	-0.462356	-0.484751	-0.279739	-0.971102	-0.598754	-0.890791	0.254854	1.02011
Cercam	2	29869164	29882840	+	3.48187	2.94158	3.29794	3.01151	2.98687	3.49184	3.44125	3.85096	3.76396	3.92481	4.19667	4.29173	4.75146
Odf2	2	29889221	29931746	+	7.90962	7.68816	7.59554	7.62143	7.36888	7.80401	7.58778	7.32274	7.68561	7.62617	7.08255	7.2385	7.55701
Gle1	2	29935426	29960371	+	5.65629	6.47279	6.50783	6.48692	6.19463	6.46999	6.35948	5.97667	6.18611	6.11418	5.72116	5.88213	5.70048
Spna2	2	29965560	30031451	+	8.18431	8.99837	9.47732	9.44378	8.73572	8.55039	8.50734	9.50923	8.79159	8.72735	9.75622	9.35871	9.2398
Wdr34	2	30031546	30048881	-	4.56079	5.30939	5.03051	5.05901	5.30409	5.64712	5.55087	4.66318	5.41941	5.49073	4.74583	5.06882	5.13046
Set	2	30057378	30072577	+	9.31323	10.6267	10.5488	10.6245	10.4174	10.5166	10.5757	8.91536	8.89902	8.91234	9.59233	9.71452	9.4589
Pkn3	2	30077684	30091022	+	4.07646	3.66462	4.12397	4.03798	3.44345	3.76821	3.4971	3.49527	3.59475	3.55968	4.27913	4.06368	4.38346
Zdhhc12	2	30090944	30093648	-	4.86616	4.87304	4.62769	4.60875	4.63574	4.59194	4.53762	5.11967	4.64516	4.7588	4.84392	4.91673	4.86791
Zer1	2	30097283	30124585	-	4.07646	4.45552	4.43229	4.48544	4.59388	4.23303	4.40764	4.50433	4.62017	4.61256	4.57477	4.43163	5.01045
Tbc1d13	2	30133746	30152013	+	8.78264	6.8583	7.54586	7.34633	6.07017	6.58452	6.29398	6.07842	6.12082	5.94188	5.72668	5.90077	5.98556
Endog	2	30171493	30174069	+	5.28342	4.93447	5.03328	4.88486	4.79646	5.10888	4.89029	4.66156	4.67579	5.02991	4.0429	4.32402	3.98645
D2Wsu81e	2	30173447	30178459	-	6.15759	6.4613	6.55132	6.43461	6.42584	6.62028	6.50507	6.12789	6.24449	6.28622	5.82002	6.02644	5.87325
Ccbl1	2	30185124	30205847	-	3.34205	3.07679	3.51802	3.31107	2.63323	3.37742	3.27014	2.8679	3.17758	3.44772	3.13711	3.3735	3.47316
Lrrc8a	2	30237715	30282148	+	5.27676	5.00475	4.8775	4.84389	5.12063	4.9111	4.73635	5.85096	5.35462	5.4622	5.61303	5.44919	5.51724
Phyhd1	2	30266203	30301080	+	3.9565	3.96346	4.0464	4.06001	3.60797	3.93308	3.82995	3.62383	3.80334	3.71629	3.83031	3.87879	4.29506
Dolk	2	30284229	30286354	-	3.41669	3.13855	3.17764	3.04803	2.77619	3.52942	3.06369	3.21983	3.01938	3.00328	3.02807	2.97106	2.27612
Nup188	2	30286397	30344266	+	8.05081	8.29181	8.2838	8.28197	7.89989	8.17411	8.16379	7.60837	7.87059	7.69565	7.36306	7.46319	7.74194
Gm14471	2	30306067	30323986	-	4.72154	5.01077	4.9695	4.91812	4.57965	4.87425	4.85153	4.34004	4.64979	4.35987	3.97957	4.10142	4.42504
Sh3glb2	2	30344809	30359337	-	5.16392	5.1094	4.8921	4.98977	5.02746	5.10058	4.87982	5.05704	5.05593	5.04922	4.38533	4.7918	4.727
Fam73b	2	30364233	30385521	+	4.19075	4.46102	4.28285	4.34571	4.66298	4.50657	4.57703	4.43024	4.50719	4.14848	4.30888	4.1368	3.88628
Dolpp1	2	30392254	30400529	+	4.60933	4.79062	4.39501	4.40793	4.40289	3.9237	4.31226	4.33801	4.23218	4.08841	4.32595	4.20905	4.15538
Crat	2	30400471	30415813	-	3.12178	3.01526	3.07362	2.79935	3.33059	2.94858	2.97468	3.72337	3.12082	3.52857	3.78163	3.76401	4.12477
Gm16323	2	30413716	30415338	+	-3.47813	-2.5757	-2.81985	-3.12189	-2.95173	-2.33683	-3.80668	-1.9678	-3.21903	-2.99107	-3.89079	-2.28947	-2.34446
Ppp2r4	2	30416039	30447806	+	7.29005	7.46569	7.32169	7.29448	7.46454	7.46488	7.35067	7.46591	7.46594	7.46477	7.25832	7.38649	7.35355
Ier5l	2	30472648	30474199	-	4.73376	2.72076	2.74493	2.711	3.5666	3.03821	3.41249	4.45847	4.58833	4.70937	3.63669	4.53071	4.40239
Gm14487	2	30534729	30539022	+	-4.63014	-5.89763	-6.14178	-5.59582	-5.6887	-5.07379	-3.95868	-5.28972	-5.37103	-5.14307	-5.04279	-6.02643	-5.66639
Cstad	2	30595040	30608943	+	-4.63014	-6.04963	-6.14178	-5.59582	-5.6887	-3.33683	-3.95868	-4.13772	-5.21903	-4.99107	-4.89079	-6.02643	-4.08143
9330198N18Rik	2	30629655	30689210	+	-4.63014	-5.89763	-6.14178	-5.59582	-5.6887	-5.07379	-3.95868	-5.28972	-5.21903	-5.14307	-5.04279	-6.02643	-5.81839
Gm14486	2	30658468	30678011	-	-4.63014	-6.04963	-6.14178	-5.59582	-5.6887	-4.92179	-3.95868	-5.28972	-5.37103	-5.14307	-5.04279	-5.87443	-5.81839
Gm14488	2	30713147	30720057	-	-4.63014	-5.89763	-3.98978	-5.59582	-3.53669	-5.07379	-3.95868	-5.13772	-2.8971	-3.99107	-4.89079	-3.87443	-4.08143
1700001O22Rik	2	30794769	30803661	-	1.89691	0.857261	0.314004	0.859961	-0.17914	-0.114433	-1.22172	-0.0933263	0.663614	0.841819	0.153603	0.68016	1.21625
4930527E20Rik	2	30803793	30807429	+	0.0454299	-1.37406	-1.66785	-1.98439	-3.21476	-4.92179	-3.80668	-3.13772	-2.41167	-2.66914	-3.30583	-2.28947	-1.96595
Mettl11a	2	30807826	30823033	+	5.50771	4.70785	4.43544	4.50309	5.09266	4.80953	4.86928	6.06868	5.87703	5.93448	5.84307	6.06405	5.91857
Asb6	2	30823097	30830333	-	5.03757	5.77965	5.7249	5.77716	5.80149	5.7391	5.74022	6.07599	5.73735	5.63829	5.56864	5.5942	5.18301
Prrx2	2	30834972	30881241	+	-4.63014	-0.142739	-0.466215	0.0480333	-0.836253	0.122607	-0.347247	0.416869	1.32013	0.891572	2.27913	2.19703	2.16016
Ptges	2	30889471	30929863	-	3.53868	0.802813	1.90504	1.36354	0.613055	1.36361	1.44125	1.14768	1.48141	1.05332	3.63669	3.18627	3.25545
Tor1b	2	30952959	30959015	+	4.85278	5.2004	5.09967	5.08951	5.54079	5.31063	5.28343	5.76465	5.35272	5.24375	5.46566	5.17814	4.89776
Tor1a	2	30960627	30967933	-	5.07454	4.51811	4.55422	4.46757	4.81976	4.58601	4.52424	5.10307	5.02057	5.02852	4.95783	5.07102	4.63052
BC005624	2	30972833	30982201	-	4.06103	5.38198	5.22757	5.22772	5.17239	5.30823	5.3226	4.21101	4.33364	4.06963	4.62294	4.78824	4.69884
Usp20	2	30982279	31023586	+	2.6199	2.38778	2.22454	2.26354	3.07433	2.68554	2.58564	2.88465	3.19882	2.99192	2.72392	3.05038	3.10179
Fnbp1	2	31026206	31142008	-	6.27759	5.96695	5.94133	5.9285	5.68671	5.73195	5.68918	5.58167	5.5574	5.52955	5.38882	5.20972	5.41975
D330023K18Rik	2	31146457	31152291	-	-1.1562	-0.612225	-0.780323	-1.19589	-0.892836	-0.221348	-2.80668	-1.33037	-1.31214	-0.821146	-0.890791	-0.448164	-0.456937
Gpr107	2	31152316	31219548	+	6.19164	5.54376	5.73303	5.61417	5.79534	5.63855	5.65889	5.83813	5.71097	5.67604	6.25832	5.90816	6.242
Gm13405	2	31209470	31211347	-	-2.89317	-1.99074	-3.18242	-4.44382	-3.21476	-3.33683	-2.80668	-3.55276	-4.21903	-3.40611	-2.30583	-3.06707	-4.66639
Ncs1	2	31245823	31295989	+	3.28342	3.40387	2.57247	2.785	3.9021	3.13891	3.48794	4.72647	4.41215	4.32634	4.34283	4.71429	4.36703
Hmcn2	2	31314415	31460738	+	2.56626	1.84384	1.94686	1.48692	0.872698	2.345	1.83718	-0.552758	0.803338	-0.0841804	-0.43136	0.125571	0.442134
Ass1	2	31470207	31520672	+	5.32922	7.40444	7.14834	7.26634	6.72011	7.26618	7.02225	3.59699	3.81714	3.55968	6.37248	6.46068	6.30443
Fubp3	2	31572651	31617526	+	8.60285	8.00945	8.41855	8.25358	7.03577	7.4538	7.25064	7.21018	7.20959	7.02086	6.7253	6.61442	6.57261
Gm13425	2	31638170	31640589	-	-4.63014	-5.89763	-2.18242	-2.27389	-5.6887	-4.92179	-3.95868	-5.28972	-5.21903	-5.14307	-5.04279	-6.02643	-5.81839
Prdm12	2	31640037	31655795	+	-4.63014	-3.89763	1.22939	-0.489623	-5.6887	-0.0638065	-0.999324	-5.28972	-1.13157	-4.99107	-5.04279	-5.87443	-5.81839
Exosc2	2	31670715	31681350	+	7.02321	6.98674	6.93708	6.93583	7.05015	7.21136	7.13584	7.23922	7.33652	7.40527	6.40095	6.76695	6.23749
Gm13427	2	31676364	31688469	-	2.27676	2.41979	2.42385	2.21439	2.5294	2.62511	2.70112	2.73264	2.60115	2.86691	1.89057	2.11992	1.63739
Abl1	2	31688376	31804227	+	6.96636	6.9654	6.46555	6.65947	6.97283	6.77083	6.67007	6.63294	6.79255	6.57451	6.62392	6.54632	6.93538
Qrfp	2	31806166	31810580	-	-3.47813	-3.31266	-5.98978	-5.59582	-5.53669	-4.92179	-2.22172	-3.55276	-3.63407	-4.99107	-3.30583	-2.7045	-2.85904
Fibcd1	2	31813290	31846005	-	-4.47813	-1.31266	-1.66785	-2.63646	-3.21476	-1.92179	-2.22172	-2.81579	-2.63407	-4.99107	-4.89079	-3.5525	-5.81839
Gm13441	2	31886934	31892417	-	-4.63014	-6.04963	-6.14178	-5.59582	-5.6887	-3.33683	-3.95868	-5.28972	-5.37103	-5.14307	-5.04279	-4.28947	-5.81839
Lamc3	2	31887291	31946539	+	-1.1562	-1.89763	-2.40481	-1.44382	-1.6298	-0.834325	-1.80668	-3.55276	-0.971102	-0.467509	-0.890791	-0.516877	-0.537108
Aif1l	2	31950260	31973442	+	4.46731	3.73537	3.3299	3.40793	5.65066	4.75064	5.0729	6.04963	5.76396	5.73344	5.50045	5.75993	5.28271
Gm13442	2	31961690	31962547	-	-0.0858146	-0.688174	-1.08289	-1.19589	1.19123	0.32614	0.280784	1.80479	1.52244	1.7504	1.27913	1.42019	1.11497
Nup214	2	31974436	32053975	+	6.69679	7.16036	7.1099	7.16143	6.8982	6.97492	6.91613	6.52584	6.62881	6.38831	6.08003	5.95609	6.11784
Gm13609	2	32016644	32017344	-	1.67162	2.20566	2.00458	1.97403	1.84701	2.03241	1.89376	1.18421	1.41033	1.15868	0.864096	0.919987	1.21625
Fam78a	2	32050055	32084857	-	3.88819	3.35504	3.32537	3.3506	2.69693	3.30221	3.11218	2.46961	2.64516	2.23775	2.59302	1.87376	1.99895
Gm16534	2	32050086	32064911	-	2.57715	2.44667	2.19013	2.39538	2.18441	2.3356	2.07596	2.24598	1.92052	1.84182	1.43114	1.4743	1.57201
Ppapdc3	2	32095528	32110820	+	-1.1562	-1.6497	-3.98978	-2.27389	-1.07726	-0.921787	-0.221716	-0.279739	0.535858	0.500782	0.632771	1.25485	1.53328
Prrc2b	2	32151082	32234537	+	8.75982	7.94884	8.01181	7.96026	8.16472	7.99894	8.01549	7.99462	7.9369	7.79867	8.21561	7.90734	8.32194
Gm13610	2	32232782	32236382	-	4.93338	3.71708	3.71413	3.90491	3.92479	3.53354	3.66093	3.81356	3.91025	3.61995	4.44013	4.07977	4.56483
Pomt1	2	32236590	32255005	+	4.30977	4.00776	4.02285	3.8938	3.90832	3.97	3.80803	4.06195	4.05477	3.92182	4.10921	4.15348	4.33361
Uck1	2	32255002	32260159	-	4.27341	4.5659	4.41855	4.35384	5.11167	4.62318	4.79695	4.85663	4.7908	4.82911	5.03995	5.09927	4.9242
Swi5	2	32278816	32288075	-	7.56729	6.61758	6.71586	6.60126	7.04333	6.97227	6.92888	7.31812	7.31795	7.46964	7.42916	7.51655	7.33379
Golga2	2	32287384	32307921	+	5.54007	5.24001	5.18015	5.18918	5.09084	5.10058	4.8728	5.19208	4.98064	4.86846	5.25514	5.12416	5.42041
Dnm1	2	32308471	32353329	-	-0.230205	-0.116267	0.0546172	0.110769	2.19123	1.12261	1.58564	1.37007	2.3584	2.05332	1.39461	2.3735	3.29071
Ciz1	2	32352327	32380226	+	1.42876	2.06237	1.66843	1.53346	3.54012	2.67813	2.63626	3.92027	3.78097	3.7504	4.13711	3.93454	4.27905
1110008P14Rik	2	32377097	32381938	-	2.6199	2.15766	1.87441	2.08756	3.29303	2.95473	2.53317	3.44348	3.18611	3.19875	3.01008	3.12839	2.93352
Lcn2	2	32384633	32387797	-	-4.63014	-6.04963	-6.14178	-5.59582	-5.53669	-5.07379	-3.95868	-5.28972	-5.37103	-5.14307	-5.04279	-5.87443	-5.66639
Ptges2	2	32395896	32402739	+	5.00165	4.30082	4.38091	4.25662	4.67154	4.50657	4.41732	4.55402	4.64979	4.69368	4.01309	4.52431	4.13612
Slc25a25	2	32414487	32451445	-	5.11806	3.94158	4.00881	3.98663	3.6457	3.51284	3.76318	4.49346	4.16683	4.10959	4.35714	4.66182	4.68234
Naif1	2	32450457	32456953	+	3.83475	3.44445	3.43229	3.34734	3.05202	3.01485	2.80803	3.32988	3.27282	3.2897	3.06921	3.12557	2.99182
Gm13412	2	32525031	32527990	+	-4.63014	-6.04963	-6.14178	-5.59582	-5.6887	-5.07379	-3.95868	-5.28972	-5.37103	-5.14307	-5.04279	-6.02643	-5.81839
Fam102a	2	32535332	32569756	+	4.16211	2.96965	2.71066	2.4987	3.83181	3.42694	3.5062	4.00694	3.83625	3.67427	4.0191	3.96477	4.11497
Dpm2	2	32570858	32573579	+	4.83475	4.71984	4.93281	4.73111	4.75102	4.73464	4.70112	5.01076	4.72202	4.75712	4.85572	4.57678	4.31803
9430097D07Rik	2	32574184	32575684	-	-4.63014	-5.89763	-3.40481	-5.44382	-5.53669	-5.07379	-3.80668	-3.55276	-4.21903	-2.40611	-5.04279	-3.87443	-2.49647
Pip5kl1	2	32574797	32583782	+	-1.1562	-1.50531	-2.66785	-3.12189	-1.07726	-2.33683	-2.22172	0.476989	0.39568	0.790289	-0.0834364	0.839817	0.857171
St6galnac4	2	32587095	32599698	+	3.81649	1.33119	2.58387	2.35708	1.7207	2.47053	1.65275	2.78709	2.44631	2.64555	3.8574	3.08847	3.40239
St6galnac6	2	32599709	32620806	+	3.35476	2.14129	2.29099	2.24967	2.68731	3.1815	3.31226	3.52762	3.39936	3.40981	3.38067	3.39937	3.74724
Ak1	2	32621758	32646805	+	6.95858	6.54816	6.7924	6.79995	6.15984	6.87019	6.71197	5.55053	5.75036	5.4498	5.65899	5.2555	5.55399
Eng	2	32646595	32682669	+	4.64599	4.706	4.58103	4.49723	4.55739	4.82473	4.82268	4.40338	4.47968	3.88545	3.47553	3.48752	3.51103
Fpgs	2	32682609	32704137	-	6.57647	6.13855	6.27232	6.19733	6.17583	6.34383	6.25672	6.5444	6.50634	6.36703	6.26339	6.34504	6.16808
Cdk9	2	32705784	32713076	-	6.67162	6.78097	6.97655	6.85424	6.67367	6.78773	6.5974	6.80955	6.61426	6.54323	6.89793	6.79446	6.72431
Sh2d3c	2	32721055	32755512	+	-0.478132	0.960354	1.13951	1.21439	2.71123	2.17624	2.34307	4.3258	4.05243	4.49275	3.92299	4.3154	4.80121
6330409D20Rik	2	32732620	32741016	-	-4.63014	-4.31266	-5.98978	-5.59582	-3.21476	-4.92179	-3.95868	-0.745403	-3.21903	-1.99107	-1.89079	-1.06707	-1.85904
Ttc16	2	32757026	32775633	-	1.35476	1.30205	1.22939	0.965571	1.82963	1.60177	1.00068	3.11495	1.98064	2.73003	3.8473	3.54974	3.73449
Tor2a	2	32757234	32762244	+	4.39223	4.21612	4.30599	4.07974	4.75563	4.69108	4.39789	6.4673	5.46133	5.83389	7.04032	6.76469	6.94602
Ptrh1	2	32775786	32777597	+	2.10683	2.06237	2.52986	2.42654	2.35205	2.49607	1.89376	3.8538	3.16899	3.28039	4.08362	3.86535	4.12965
1700019L03Rik	2	32777381	32784428	-	-0.308207	-0.225201	-0.156887	-0.0515023	0.0780174	0.122607	-0.347247	1.54878	0.803338	0.709369	1.56864	1.54342	1.66453
Stxbp1	2	32787602	32847239	-	3.50486	2.32637	1.68265	1.42654	2.54546	2.52942	2.34307	3.33801	3.06174	3.32181	4.17799	4.24969	4.99539
Gm13524	2	32846186	32848168	+	-4.63014	-6.04963	-6.14178	-5.59582	-5.53669	-5.07379	-3.95868	-5.28972	-5.37103	-5.14307	-5.04279	-6.02643	-5.81839
Gm13523	2	32873755	32876001	-	-4.63014	-5.89763	-6.14178	-5.44382	-5.53669	-5.07379	-3.95868	-5.13772	-2.63407	-2.66914	-2.89079	-2.06707	-3.66639
Fam129b	2	32876114	32925254	+	6.20574	6.60744	6.17198	6.41416	6.02412	5.66224	5.66296	7.25164	6.1029	6.13821	8.09202	7.39762	7.4267
Lrsam1	2	32925216	32961614	-	3.31628	4.41752	4.33778	4.27214	4.35053	4.50238	4.18201	4.83239	4.4866	4.45601	4.62688	4.47319	4.63396
Rpl12	2	32961559	32964496	+	5.84154	9.4177	9.30664	9.22855	9.81504	9.8931	9.90241	6.05334	5.98003	6.17885	10.4136	10.5324	10.5073
Slc2a8	2	32972990	32982083	-	3.74104	2.69856	2.83677	2.76563	2.47453	2.70757	2.70112	2.90667	2.97079	3.17885	3.13158	2.93935	3.55278
Garnl3	2	32986366	33131654	-	3.97308	2.52023	2.60641	2.4987	2.41167	3.00303	2.86575	3.40144	3.39568	3.30814	4.1672	4.19301	4.31803
Ralgps1	2	33133421	33371486	-	2.72154	2.79237	2.91109	2.70593	3.47733	3.13891	3.2486	3.79302	4.05243	3.85128	3.99795	4.298	4.59335
Gm13528	2	33177902	33181881	+	-4.63014	-6.04963	-3.66785	-5.59582	-5.6887	-5.07379	-3.95868	-5.28972	-5.37103	-5.14307	-5.04279	-6.02643	-5.81839
Angptl2	2	33216069	33247717	+	-2.1562	-1.31266	-1.28934	-1.44382	0.0178963	-0.277931	-1.80668	0.928369	0.930718	0.891572	1.91656	2.10856	2.52343
Zbtb34	2	33406108	33431324	-	5.20837	5.03754	4.9498	5.04302	5.48637	5.28645	5.20455	5.31452	5.62017	5.4331	4.69229	4.85094	5.06238
Gm13536	2	33446802	33449207	+	-4.63014	-6.04963	-5.98978	-5.59582	-5.6887	-4.92179	-3.95868	-5.28972	-5.37103	-5.14307	-5.04279	-6.02643	-5.81839
Zbtb43	2	33450287	33468559	-	5.67034	5.16577	5.27467	5.17181	5.20814	5.30823	5.19895	5.03721	5.05593	4.95876	4.2462	4.53071	4.35459
Gm13530	2	33489782	33503632	+	-4.63014	-4.89763	-6.14178	-5.59582	-5.6887	-5.07379	-3.95868	-5.13772	-5.37103	-5.14307	-5.04279	-6.02643	-5.81839
Lmx1b	2	33560965	33640511	-	-0.670777	0.545317	1.35895	0.948498	3.4463	3.03821	3.13584	1.14768	2.82536	1.91582	-0.367229	1.3154	1.34484
C130021I20Rik	2	33641193	33646349	+	-4.63014	-1.5757	-0.632225	-1.19589	1.73009	2.07821	2.0513	-0.183524	1.60115	0.790289	-1.43136	0.585003	0.00603444
9430024E24Rik	2	33716361	33718899	-	-4.63014	-6.04963	-6.14178	-5.59582	-5.6887	-5.07379	-3.95868	-5.28972	-5.37103	-5.14307	-5.04279	-6.02643	-5.81839
Fam125b	2	33729953	33887946	-	2.5331	0.0331104	0.804639	0.705927	2.02555	1.2075	1.47872	3.12437	2.84167	2.75712	3.79571	3.81032	4.12314
Nron	2	33805816	33813591	+	-4.63014	-4.31266	-4.40481	-5.44382	-5.6887	-5.07379	-3.95868	-5.28972	-5.37103	-5.14307	-5.04279	-6.02643	-5.81839
Gm13403	2	33935788	33942145	-	-4.63014	-6.04963	-6.14178	-5.59582	-5.6887	-5.07379	-3.95868	-5.28972	-5.37103	-5.14307	-5.04279	-6.02643	-5.81839
Gm13404	2	33978246	33980324	+	-2.47813	-1.7277	-3.98978	-3.85886	-5.6887	-4.92179	-3.95868	-5.28972	-3.63407	-3.40611	-5.04279	-5.87443	-4.66639
C230014O12Rik	2	34018289	34111444	-	0.566262	0.424301	0.0325909	0.804108	-0.144375	0.47053	-0.806679	-3.55276	0.508891	-0.743143	-4.89079	-1.96754	-1.57893
Pbx3	2	34171457	34373140	-	4.05714	3.43776	3.42808	3.21439	4.07802	3.49607	3.68517	4.67766	4.27683	4.1938	4.30642	4.1795	3.97023
C79798	2	34287771	34304440	+	-4.63014	-6.04963	-6.14178	-5.59582	-5.6887	-5.07379	-3.95868	-5.28972	-5.37103	-5.14307	-5.04279	-6.02643	-5.81839
Mapkap1	2	34406771	34624950	+	5.22923	4.9934	5.11285	5.0934	5.27869	5.19586	5.2486	5.4111	5.60593	5.55486	5.52706	5.5809	5.3739
Gapvd1	2	34676184	34755232	-	6.4452	6.59898	6.71672	6.67187	6.95014	6.55951	6.6507	7.03001	6.77638	6.76465	7.08506	6.84303	7.00736
Hspa5	2	34771970	34776531	+	9.80452	9.61134	9.64444	9.66666	9.66837	9.80299	9.72775	10.1227	9.81276	9.87074	9.98779	10.0919	9.79551
Rabepk	2	34777556	34799912	-	5.24638	4.3045	4.36227	4.35546	4.56528	4.4136	4.29135	4.86087	5.06058	5.09506	4.77099	4.93051	4.78276
Fbxw2	2	34804514	34826311	-	6.32519	5.83114	5.96805	5.93934	5.79198	5.88557	6.01669	6.10545	6.09329	6.18386	6.06993	6.04853	5.9414
Psmd5	2	34852088	34870939	-	6.60999	6.5687	6.51653	6.54558	6.66237	6.73999	6.83085	6.34861	6.71245	6.63555	6.02882	6.34383	5.99182
D730039F16Rik	2	34874396	34892132	+	-4.63014	-3.5757	-2.18242	-2.44382	-0.729337	-1.92179	-0.806679	-0.0933263	-1.13157	-0.598754	0.632771	0.102851	0.933522
Phf19	2	34893757	34914026	-	5.1765	5.05511	6.82019	6.4578	6.40509	6.50605	6.42334	4.06929	5.67503	5.18884	2.22815	3.655	3.49348
Gm13448	2	34912871	34916014	+	-2.1562	-3.09027	-0.741849	-0.314537	-1.6298	-1.59986	-0.999324	-2.81579	-3.63407	-3.40611	-5.04279	-2.87443	-5.81839
Traf1	2	34941750	34961772	-	-0.0187004	-0.169706	1.58008	1.40167	0.922739	1.24814	0.948209	-0.183524	0.75825	0.256857	-0.43136	0.0082142	-0.0814284
Hc	2	34983331	35061438	-	-1.67078	-0.169706	0.332151	0.33754	-2.21476	0.0324088	0.280784	-5.28972	-2.21903	-2.99107	-5.04279	-4.28947	-5.81839
Gm13449	2	34993973	35013446	+	-4.63014	-6.04963	-5.98978	-5.59582	-5.6887	-5.07379	-3.95868	-5.28972	-5.37103	-5.14307	-5.04279	-6.02643	-5.81839
AI182371	2	35084046	35101543	-	-4.47813	-2.5757	-2.18242	-3.12189	-5.53669	-2.11443	-3.95868	-5.28972	-3.21903	-3.40611	-2.56886	-1.96754	-1.27407
Cep110	2	35109492	35178822	+	5.67922	5.76415	5.8244	5.93556	5.50017	5.50657	5.47409	5.38486	5.34512	5.17132	5.28164	5.14863	5.33361
Rab14	2	35180205	35201120	-	6.84605	6.82774	6.87576	6.83724	6.66574	6.82263	6.77264	6.68366	6.6548	6.45911	6.81786	6.52965	6.5259
Gm13605	2	35224535	35226254	+	-4.63014	-6.04963	-6.14178	-5.59582	-5.6887	-5.07379	-3.95868	-5.28972	-5.37103	-5.14307	-5.04279	-6.02643	-5.81839
Gsn	2	35279663	35307892	+	1.01372	1.81662	2.84943	2.69061	2.92683	3.36823	2.89376	5.60627	4.91796	5.06421	7.02471	6.79446	6.89514
Stom	2	35313986	35336976	-	1.47606	1.67223	2.42385	1.87811	0.971102	1.40014	0.363246	1.99156	2.09385	2.18884	2.376	2.15899	3.34204
4930568D16Rik	2	35354218	35367729	-	-4.63014	-6.04963	-5.98978	-5.59582	-5.6887	-5.07379	-3.95868	-5.28972	-5.37103	-5.14307	-5.04279	-6.02643	-5.81839
4930402F06Rik	2	35375562	35397175	-	-4.63014	-6.04963	-6.14178	-5.59582	-5.6887	-5.07379	-3.95868	-5.28972	-5.37103	-5.14307	-5.04279	-6.02643	-5.81839
Ggta1	2	35400179	35463231	-	4.1765	3.59021	3.73132	3.88934	3.76022	3.57007	3.45071	4.63871	4.02176	4.15613	5.33442	4.79888	5.06238
Gm13447	2	35503531	35506090	-	-4.63014	-6.04963	-5.98978	-5.59582	-5.6887	-5.07379	-3.95868	-5.28972	-5.37103	-5.14307	-5.04279	-6.02643	-5.81839
Gm13446	2	35554849	35558702	-	-4.47813	-2.7277	-1.66785	-2.44382	-5.6887	-3.92179	-1.22172	-5.28972	-5.37103	-4.99107	-5.04279	-6.02643	-5.81839
Dab2ip	2	35558266	35730994	+	6.40527	6.82518	6.67711	6.66503	7.08421	6.68508	6.80342	6.82156	6.59555	6.36208	6.45628	6.32555	6.58302
Ttll11	2	35751241	35979913	-	-2.1562	0.459925	1.27701	0.89603	-0.729337	-0.462356	-1.22172	0.562719	-0.759598	-0.598754	0.916564	0.68016	-0.142829
9030204H09Rik	2	35819190	35823385	+	-4.47813	-3.89763	-4.98978	-5.44382	-5.6887	-5.07379	-3.95868	-5.28972	-5.37103	-5.14307	-5.04279	-6.02643	-5.81839
Ndufa8	2	36036326	36049406	-	5.67922	5.71201	5.74493	5.72798	5.64632	5.60471	5.60906	5.73726	5.97757	5.85599	5.35357	5.71569	5.47188
Morn5	2	36049458	36079718	+	-4.63014	-6.04963	-3.40481	-5.44382	-5.6887	-4.92179	-3.80668	-5.13772	-4.21903	-3.99107	-2.89079	-2.5525	-5.66639
Lhx6	2	36081950	36105408	-	2.48765	0.578107	0.610136	0.510377	0.163747	0.778652	0.193321	-0.889793	0.711708	0.178854	-1.72087	-0.516877	0.264346
Rbm18	2	36116079	36136773	-	5.08792	4.88946	5.02842	5.07778	4.87058	4.83644	4.92803	5.13957	5.23733	5.24015	5.25387	5.14377	5.17988
Mrrf	2	36136389	36190647	+	4.00165	4.6161	4.46965	4.5604	4.51859	4.12534	4.11218	4.13374	4.00256	4.12787	4.42888	4.35559	4.32087
Gm13429	2	36202314	36212903	+	-3.47813	-6.04963	-4.40481	-5.59582	-5.6887	-4.92179	-3.95868	-5.28972	-5.37103	-5.14307	-5.04279	-6.02643	-5.81839
Gm13431	2	36216777	36222934	+	-4.63014	-4.89763	-2.28934	-2.63646	-5.6887	-3.33683	-3.95868	-5.28972	-5.37103	-5.14307	-5.04279	-6.02643	-5.66639
Ptgs1	2	36230426	36252272	+	-4.63014	0.802813	1.75842	1.12604	-0.95173	0.722069	0.441249	-0.678289	-0.971102	-0.991071	1.21773	-1.17399	-1.27407
Olfr338	2	36376778	36377698	+	-4.63014	-5.89763	-6.14178	-5.59582	-5.6887	-5.07379	-3.95868	-5.28972	-5.37103	-5.14307	-5.04279	-6.02643	-5.81839
Olfr339	2	36421400	36422329	+	-4.63014	-6.04963	-6.14178	-5.59582	-5.6887	-5.07379	-3.95868	-5.28972	-5.37103	-5.14307	-5.04279	-6.02643	-5.81839
Olfr340	2	36452587	36453525	+	-4.63014	-6.04963	-6.14178	-5.59582	-5.6887	-5.07379	-3.95868	-5.28972	-5.37103	-5.14307	-5.04279	-6.02643	-5.81839
Olfr341	2	36479187	36480128	-	-4.63014	-6.04963	-6.14178	-5.59582	-5.6887	-5.07379	-3.95868	-5.28972	-5.37103	-5.14307	-5.04279	-6.02643	-5.81839
Olfr342	2	36527388	36528441	+	-4.63014	-6.04963	-6.14178	-5.59582	-5.6887	-5.07379	-3.95868	-5.28972	-5.37103	-5.14307	-5.04279	-6.02643	-5.81839
Olfr344	2	36568600	36569529	+	-4.63014	-6.04963	-6.14178	-5.59582	-5.6887	-5.07379	-3.95868	-5.28972	-5.37103	-5.14307	-5.04279	-6.02643	-5.81839
Olfr345	2	36640041	36640976	+	-4.63014	-6.04963	-6.14178	-5.59582	-5.6887	-5.07379	-3.95868	-5.28972	-5.37103	-5.14307	-5.04279	-6.02643	-5.81839
Olfr346	2	36688004	36688933	+	-4.63014	-6.04963	-6.14178	-5.59582	-5.6887	-5.07379	-3.95868	-5.28972	-5.37103	-5.14307	-5.04279	-6.02643	-5.81839
Olfr347	2	36734319	36735261	+	-4.63014	-6.04963	-6.14178	-5.59582	-5.6887	-5.07379	-3.95868	-5.28972	-5.37103	-5.14307	-5.04279	-6.02643	-5.81839
Olfr348	2	36784276	36787468	+	-4.63014	-6.04963	-6.14178	-5.59582	-5.6887	-5.07379	-3.95868	-5.28972	-5.37103	-5.14307	-5.04279	-6.02643	-5.81839
Olfr50	2	36793238	36794176	+	-4.63014	-6.04963	-6.14178	-5.59582	-5.6887	-5.07379	-3.95868	-5.28972	-5.37103	-5.14307	-5.04279	-6.02643	-5.81839
Olfr3	2	36812149	36813090	-	-4.63014	-6.04963	-6.14178	-5.59582	-5.6887	-5.07379	-3.95868	-5.28972	-5.37103	-5.14307	-5.04279	-6.02643	-5.81839
Olfr350	2	36850048	36850986	+	-4.63014	-6.04963	-6.14178	-5.59582	-5.6887	-5.07379	-3.95868	-5.28972	-5.37103	-5.14307	-5.04279	-6.02643	-5.81839
Olfr351	2	36859414	36860346	-	-4.63014	-6.04963	-6.14178	-5.59582	-5.6887	-5.07379	-3.95868	-5.28972	-5.37103	-5.14307	-5.04279	-6.02643	-5.81839
Olfr352	2	36869568	36870515	+	-4.63014	-6.04963	-6.14178	-5.59582	-5.6887	-5.07379	-3.95868	-5.28972	-5.37103	-5.14307	-5.04279	-6.02643	-5.81839
Olfr353	2	36889911	36890846	-	-4.63014	-6.04963	-6.14178	-5.59582	-5.6887	-5.07379	-3.95868	-5.28972	-5.37103	-5.14307	-5.04279	-6.02643	-5.81839
Olfr354	2	36906911	36907994	+	-4.63014	-6.04963	-6.14178	-5.59582	-5.6887	-5.07379	-3.95868	-5.28972	-5.37103	-5.14307	-5.04279	-6.02643	-5.81839
Olfr355	2	36927180	36928112	-	-4.63014	-6.04963	-6.14178	-5.59582	-5.6887	-5.07379	-3.95868	-5.28972	-5.37103	-5.14307	-5.04279	-6.02643	-5.81839
Olfr356	2	36937121	36938068	+	-4.63014	-6.04963	-6.14178	-5.59582	-5.6887	-5.07379	-3.95868	-5.28972	-5.37103	-5.14307	-5.04279	-6.02643	-5.81839
Olfr357	2	36996727	36997818	+	-4.63014	-6.04963	-6.14178	-5.59582	-5.6887	-5.07379	-3.95868	-5.28972	-5.37103	-5.14307	-5.04279	-6.02643	-5.81839
Olfr358	2	37004589	37005647	-	-4.63014	-6.04963	-6.14178	-5.59582	-5.6887	-5.07379	-3.95868	-5.28972	-5.37103	-5.14307	-5.04279	-6.02643	-5.81839
Olfr360	2	37065746	37069260	+	-4.63014	-6.04963	-6.14178	-5.59582	-5.6887	-5.07379	-3.95868	-5.28972	-5.37103	-5.14307	-5.04279	-6.02643	-5.81839
Olfr361	2	37084778	37085746	-	-4.63014	-6.04963	-6.14178	-5.59582	-5.6887	-5.07379	-3.95868	-5.28972	-5.37103	-5.14307	-5.04279	-6.02643	-5.81839
Gm13434	2	37088288	37089164	-	-4.63014	-6.04963	-6.14178	-5.59582	-5.6887	-5.07379	-3.95868	-5.28972	-5.37103	-5.14307	-5.04279	-6.02643	-5.81839
Olfr362	2	37104695	37105648	-	-4.63014	-6.04963	-6.14178	-5.59582	-5.6887	-5.07379	-3.95868	-5.28972	-5.37103	-5.14307	-5.04279	-6.02643	-5.81839
Olfr364-ps1	2	37146214	37147137	+	-4.63014	-5.89763	-6.14178	-5.44382	-5.6887	-5.07379	-3.95868	-5.28972	-5.37103	-5.14307	-5.04279	-6.02643	-5.81839
Olfr365	2	37201243	37202181	+	-4.63014	-6.04963	-6.14178	-5.59582	-5.6887	-5.07379	-3.95868	-5.28972	-5.37103	-5.14307	-5.04279	-6.02643	-5.81839
Olfr366	2	37219491	37220420	+	-4.63014	-5.89763	-6.14178	-5.59582	-5.6887	-5.07379	-3.95868	-5.28972	-5.37103	-5.14307	-5.04279	-6.02643	-5.81839
Olfr368	2	37331749	37332733	+	-4.63014	-6.04963	-6.14178	-5.59582	-5.6887	-5.07379	-3.95868	-5.28972	-5.37103	-5.14307	-5.04279	-6.02643	-5.81839
Pdcl	2	37350074	37359332	-	5.86616	5.44111	5.61802	5.66797	5.41532	5.36823	5.38315	6.11317	5.81233	6.04922	5.98956	5.87376	6.08891
Rc3h2	2	37370069	37422903	-	5.13658	5.65071	5.58103	5.70084	5.85509	5.58502	5.66296	5.98317	5.73662	5.73088	5.38184	5.23279	5.22918
Zbtb6	2	37425500	37443171	-	4.33244	4.04928	4.12657	4.14302	4.58095	4.37283	4.74022	4.72026	4.83354	4.80497	4.39692	4.47651	4.43164
Zbtb26	2	37432168	37443121	-	4.16211	3.63959	3.70022	3.78018	4.06879	3.91742	4.09419	4.00183	3.96088	4.15104	3.77454	3.59928	3.76406
Rabgap1	2	37443279	37566454	+	6.04934	6.02793	6.15838	6.20274	6.0102	6.15168	6.14461	6.0965	6.12693	6.1337	6.14744	6.09927	6.09765
Strbp	2	37483228	37703859	-	7.01121	6.48958	6.48849	6.49282	7.0405	6.8952	7.00148	7.16635	7.22236	7.23353	7.06993	7.04033	7.26157
Gpr21	2	37516332	37520603	+	-2.1562	-2.89763	-1.46622	-1.98439	-0.729337	-1.59986	-2.80668	-0.745403	-1.51859	-2.18372	-0.246935	0.0082142	-0.418463
Crb2	2	37776249	37799103	+	1.10683	1.4511	1.64685	1.8871	1.76709	1.79246	1.0513	2.30522	2.14729	1.89157	3.89057	2.7366	2.97023
Dennd1a	2	37798991	38287390	-	4.06103	3.77833	3.80464	3.77535	3.42041	3.91426	3.60271	3.45847	3.77249	3.54809	3.68664	3.67247	3.76615
Gm13556	2	38286255	38287291	+	-4.63014	-5.89763	-4.98978	-5.59582	-5.53669	-5.07379	-3.95868	-5.28972	-5.21903	-5.14307	-5.04279	-6.02643	-5.81839
Lhx2	2	38339281	38369733	+	1.73132	-0.282917	0.139506	-0.399426	-0.0772608	0.0324088	-2.22172	-0.967795	-0.0491045	-0.236184	-2.56886	-1.17399	-0.621997
Gm13584	2	38359580	38363980	-	-4.63014	-6.04963	-6.14178	-5.59582	-5.6887	-5.07379	-3.95868	-5.28972	-5.37103	-5.14307	-5.04279	-6.02643	-5.81839
Gm13589	2	38424002	38455851	+	-4.63014	-6.04963	-6.14178	-5.59582	-5.6887	-5.07379	-3.95868	-5.13772	-5.37103	-5.14307	-5.04279	-6.02643	-5.81839
Nek6	2	38511643	38588041	+	5.06103	3.41979	3.42596	3.65684	3.34289	2.78557	2.74791	4.75102	4.12527	4.32634	5.60806	5.44468	5.72055
Psmb7	2	38588036	38644087	-	8.30118	7.9988	8.07168	7.99614	8.11009	8.12738	8.00188	8.09979	8.12721	8.11647	8.1025	8.25284	8.03166
Gm13587	2	38672537	38676552	+	-4.63014	-6.04963	-6.14178	-5.59582	-5.6887	-5.07379	-3.95868	-5.28972	-5.37103	-5.14307	-5.04279	-6.02643	-5.81839
Nr5a1	2	38692656	38714542	-	-4.47813	-4.31266	-3.40481	-3.12189	-5.6887	-3.92179	-3.80668	-2.81579	-3.21903	-3.40611	-1.72087	-1.35087	-0.0225347
4933433P16Rik	2	38712676	38720638	+	-4.63014	-6.04963	-6.14178	-5.59582	-5.6887	-5.07379	-3.95868	-5.28972	-5.37103	-5.14307	-5.04279	-6.02643	-5.66639
Nr6a1	2	38723370	38927688	-	7.64243	7.40101	7.1968	7.2429	7.21066	7.48309	7.43292	7.89277	7.82195	7.76986	8.22035	8.27849	8.50588
Gm13507	2	38823257	38852370	+	-4.63014	-5.89763	-6.14178	-5.59582	-5.6887	-5.07379	-3.95868	-5.28972	-5.37103	-5.14307	-5.04279	-4.28947	-5.81839
Olfml2a	2	38931978	38963753	+	-4.63014	-0.253771	0.239042	-0.0515023	0.345951	0.122607	0.893761	0.534705	0.780971	1.31271	1.1536	1.21303	2.1791
Gm13496	2	38996713	38998258	-	-2.47813	-0.727702	-0.704375	-1.53693	-5.53669	-1.59986	-1.48475	-3.55276	-2.21903	-3.40611	-5.04279	-2.28947	-4.08143
Wdr38	2	38997476	39006168	+	2.93972	6.7157	6.76051	6.70466	7.08192	7.07574	7.11516	2.00183	2.60115	1.92779	7.51833	7.5021	7.38753
Rpl35	2	39001580	39005624	-	4.54977	8.58499	8.60868	8.59681	8.94643	8.93074	8.82245	3.21543	3.43918	3.35322	9.21683	9.40366	9.29189
Arpc5l	2	39008076	39015877	+	6.02271	5.99946	5.99606	6.01715	6.14367	6.08734	6.18767	6.49618	6.37156	6.46477	5.98111	6.16106	5.79304
Golga1	2	39016261	39065541	-	3.51622	3.14129	3.08704	3.2841	3.60286	3.3356	3.58564	3.63046	3.60115	3.65998	3.84053	3.63138	3.69555
Scai	2	39066214	39190730	-	4.5331	3.80973	3.56481	3.7874	4.42186	3.9851	4.53317	4.56272	4.47446	4.54031	4.03402	3.8921	4.12477
Ppp6c	2	39194354	39226451	-	6.34045	5.80325	5.86859	5.92687	5.82854	5.4929	5.8245	5.9411	5.80264	5.58352	5.71005	5.49626	5.58687
Lrp1b	2	40595248	42653598	-	-1.47813	-0.142739	-0.107134	-0.314537	-0.629802	0.0782126	-1.48475	-0.493864	-0.411675	-1.29063	-3.30583	-1.6265	-4.08143
Kynu	2	43555329	43682715	+	-4.63014	-1.7277	-2.98978	-3.12189	-0.0772608	-1.75186	-0.636754	0.720261	-0.361048	-0.0841804	1.35714	0.932926	0.918572
Arhgap15	2	43748824	44395953	+	-4.63014	-6.04963	-6.14178	-5.59582	-5.6887	-5.07379	-3.95868	-5.28972	-5.37103	-5.14307	-5.04279	-6.02643	-5.81839
A430092G05Rik	2	44059238	44065324	-	-4.63014	-6.04963	-6.14178	-5.59582	-5.6887	-5.07379	-3.95868	-5.28972	-5.37103	-5.14307	-5.04279	-6.02643	-5.81839
Gtdc1	2	44564412	44927657	-	3.8438	3.62397	3.78006	3.69317	3.93498	3.62896	3.62795	4.25888	3.97326	4.20615	4.66571	4.45537	4.88243
Zeb2	2	44983634	45117395	-	-4.47813	2.00926	0.0763123	0.93122	1.04827	0.722069	1.44125	0.949742	0.825365	-0.183716	2.09789	1.4475	0.903465
Gm13476	2	45111138	45114087	+	-4.63014	-2.4382	-6.14178	-5.59582	-3.21476	-5.07379	-3.80668	-5.13772	-5.21903	-5.14307	-2.30583	-2.5525	-5.66639
Gm13479	2	45357265	45404035	+	-4.63014	-6.04963	-5.98978	-5.44382	-5.6887	-5.07379	-3.95868	-5.28972	-5.37103	-5.14307	-5.04279	-6.02643	-5.81839
1700019E08Rik	2	45696605	45698447	+	1.65115	1.18984	0.469655	0.93122	0.872698	0.722069	0.585639	-0.967795	-0.634067	-1.29063	-2.56886	-2.17399	-1.02253
Gm13465	2	45733457	45753311	+	-4.63014	-2.89763	-3.98978	-2.85886	-3.53669	-5.07379	-3.80668	-5.13772	-4.21903	-3.99107	-5.04279	-4.87443	-4.66639
Gm13467	2	45747803	45751684	-	-4.63014	-6.04963	-6.14178	-5.59582	-5.6887	-5.07379	-3.95868	-5.28972	-5.37103	-5.14307	-5.04279	-6.02643	-5.81839
Gm13470	2	46419535	46442710	-	-4.63014	-5.89763	-6.14178	-5.59582	-5.6887	-5.07379	-3.95868	-5.28972	-5.37103	-5.14307	-5.04279	-6.02643	-5.81839
Gm13481	2	48062548	48457245	-	-4.63014	-6.04963	-6.14178	-5.59582	-5.6887	-5.07379	-3.95868	-5.28972	-5.37103	-5.14307	-5.04279	-6.02643	-5.81839
Acvr2a	2	48814109	48903269	+	4.83702	4.00022	4.37326	4.21439	4.33367	3.85629	3.97468	4.94974	4.59475	4.69017	4.74765	4.43505	4.68344
Orc4	2	48902824	48950277	-	6.88546	5.85726	6.04192	6.14443	6.23356	6.23176	6.28078	6.18195	6.15981	6.33985	6.10285	6.14725	5.98959
Mbd5	2	48949510	49322284	+	3.51622	3.76237	3.82721	3.785	3.61051	4.00895	3.77828	3.82806	3.97819	3.63464	3.76026	3.48532	3.68455
Epc2	2	49451486	49551948	+	5.3876	5.84721	5.78171	5.77171	5.49535	5.32969	5.46245	5.48342	5.3346	4.94557	4.94841	4.61542	4.55157
Kif5c	2	49619298	49774778	+	4.16572	4.34316	3.72103	3.64629	5.42041	4.39336	4.74407	6.15747	5.84773	5.96676	5.439	5.88213	5.83744
Lypd6b	2	49787688	49948849	+	-4.63014	-0.374065	-1.40481	-0.273895	0.955161	-0.52947	-0.484751	1.23732	0.304532	0.532491	2.12044	1.75493	1.49348
Gm13480	2	49805976	49812948	-	-4.63014	-6.04963	-6.14178	-5.59582	-5.6887	-5.07379	-3.95868	-5.28972	-5.37103	-5.14307	-5.04279	-6.02643	-5.81839
Lypd6	2	50066429	50193569	+	1.22231	1.25212	-0.404814	0.705927	1.67276	0.0324088	1.10021	2.42452	1.08475	1.63829	2.77454	2.19703	2.37253
Mmadhc	2	50279881	50296801	-	6.30895	6.29065	6.14529	6.27428	6.43485	6.26061	6.2621	6.55402	6.44675	6.45601	6.54696	6.60586	6.27869
Gm13483	2	50296810	50433967	+	-4.63014	-6.04963	-6.14178	-5.59582	-5.53669	-5.07379	-3.95868	-5.28972	-5.37103	-5.14307	-5.04279	-5.87443	-5.81839
Gm13485	2	50547914	50552258	+	-4.63014	-6.04963	-6.14178	-5.59582	-5.6887	-5.07379	-3.95868	-5.28972	-5.37103	-5.14307	-5.04279	-6.02643	-5.81839
Rnd3	2	51130438	51149111	-	5.19252	5.04562	5.20313	5.23214	5.20646	4.54174	4.84796	6.17005	5.63428	5.84261	6.49075	6.21171	6.27832
Gm13497	2	51241831	51295945	+	-4.63014	-6.04963	-6.14178	-5.59582	-5.6887	-5.07379	-3.95868	-5.28972	-5.37103	-5.14307	-5.04279	-6.02643	-5.81839
Gm13499	2	51363572	51365499	-	-4.63014	-1.5757	-1.66785	-2.44382	-2.07726	-1.59986	-2.22172	-5.28972	-5.37103	-5.14307	-5.04279	-6.02643	-5.81839
1700057H21Rik	2	51420984	51438785	-	-4.47813	-2.09027	-1.18242	-0.688932	-4.53669	-1.75186	-2.22172	-5.28972	-3.63407	-4.99107	-5.04279	-5.87443	-5.81839
Tas2r134	2	51627511	51628407	+	-4.63014	-6.04963	-6.14178	-5.59582	-5.6887	-5.07379	-3.95868	-5.28972	-5.37103	-5.14307	-5.04279	-6.02643	-5.81839
Gm13490	2	51656966	51732009	-	-4.63014	-6.04963	-6.14178	-5.59582	-5.6887	-5.07379	-3.95868	-5.28972	-5.37103	-5.14307	-5.04279	-6.02643	-5.81839
Rbm43	2	51924448	51935163	-	1.91419	3.56998	3.48596	3.73857	3.81425	3.7471	3.88681	3.14768	4.04776	3.95437	3.56042	3.45649	2.98825
Nmi	2	51948487	51973494	-	-0.893169	2.89679	2.4819	2.76563	3.22818	3.22287	3.52424	2.06195	3.3584	3.36208	2.64059	2.3735	2.38346
Tnfaip6	2	52038009	52056686	+	-1.89317	-0.438195	1.68265	1.22861	-3.95173	1.10058	-0.106239	-1.05026	-0.971102	-2.18372	0.0160993	-0.119541	-1.7595
Rif1	2	52072837	52122383	+	9.48485	9.76879	10.0555	10.0949	9.12875	9.72443	9.71541	8.61665	9.0482	8.85265	7.94763	7.9544	7.93747
Neb	2	52136647	52338798	-	2.34205	4.108	3.38091	3.41727	3.37919	4.20749	4.15911	0.643639	2.50207	1.7504	-1.30583	0.19166	0.691161
Gm13522	2	52385916	52388260	+	-4.63014	-4.89763	-6.14178	-4.44382	-5.53669	-4.92179	-3.95868	-4.13772	-4.21903	-3.40611	-4.89079	-3.06707	-4.08143
Arl5a	2	52397951	52424901	-	5.84717	6.12786	6.08034	6.22462	6.21611	6.08524	6.2143	5.99092	5.91411	5.84656	5.98496	5.64668	5.61438
A430018G15Rik	2	52425012	52434885	+	-2.47813	-1.50531	-1.66785	-2.85886	-2.36677	-2.92179	-2.22172	-5.13772	-2.63407	-1.82115	-2.89079	-2.28947	-3.34446
Cacnb4	2	52428320	52676831	-	-0.478132	0.146767	-0.435188	-0.273895	-0.629802	-0.462356	-0.106239	-0.552758	-0.759598	-0.347215	-1.08344	-1.23057	-1.66639
Gm13540	2	52619732	52620601	+	5.78396	0.272298	0.682648	0.600574	0.463308	0.537644	0.441249	5.19432	5.21768	5.11615	0.632771	0.254854	0.462892
Stam2	2	52691664	52742281	-	5.48476	5.56385	5.7626	5.78259	5.45695	5.65847	5.63834	5.52762	5.51314	5.53347	5.46346	5.47319	5.49663
Fmnl2	2	52857860	53134202	+	5.90557	5.44111	5.55277	5.53917	5.88957	5.60471	5.77264	6.44536	6.22909	6.33367	6.93377	6.36696	6.70946
Prpf40a	2	53134704	53191284	-	8.21034	8.12188	8.11351	8.21439	8.27749	8.19488	8.38992	8.26249	8.21195	8.2086	7.97707	7.85816	7.78739
Arl6ip6	2	53191726	53219220	+	5.96688	5.62838	5.44953	5.64629	5.59645	5.56505	5.88332	5.90325	5.70578	5.86146	5.82345	5.74212	5.66676
Rprm	2	54084093	54085552	-	1.16572	1.03311	1.13951	0.622269	1.24467	0.960856	-0.106239	2.79892	1.81439	1.84182	2.23849	1.703	1.75146
Galnt13	2	54436317	55118309	+	-3.47813	-4.31266	-1.98978	-2.85886	-1.44923	-2.92179	-1.48475	-0.13772	-1.0491	-1.66914	-0.135904	-2.28947	-0.965951
Gm14033	2	55411790	55433435	+	-4.63014	-6.04963	-6.14178	-5.59582	-5.6887	-5.07379	-3.95868	-5.28972	-5.37103	-5.14307	-5.04279	-6.02643	-5.81839
Kcnj3	2	55435970	55598145	+	-4.47813	0.331192	-0.345921	-0.356357	2.2182	0.570066	1.0513	3.61717	1.65134	2.06421	2.8027	2.38296	2.7043
Nr4a2	2	57106830	57124003	-	-1.67078	-0.897627	-1.18242	-2.12189	-1.53669	-1.22135	-0.347247	-0.437281	-0.575173	-0.903608	-0.246935	-1.5525	-1.20696
BB557941	2	57127479	57181754	-	-4.63014	-6.04963	-6.14178	-5.44382	-5.6887	-5.07379	-3.95868	-5.28972	-5.37103	-5.14307	-5.04279	-3.28947	-2.85904
4930555B11Rik	2	57181831	57188257	+	-4.63014	-6.04963	-4.40481	-5.44382	-5.6887	-5.07379	-3.95868	-5.28972	-5.37103	-5.14307	-5.04279	-6.02643	-5.81839
A930012O16Rik	2	57236227	57238508	-	0.843796	1.32154	0.998908	1.09534	0.135733	0.0324088	-0.106239	0.219832	-0.174635	0.366481	-0.43136	-0.350867	0.287805
Gpd2	2	57237635	57370719	+	6.51481	7.61388	7.25919	7.54344	6.63917	6.47749	6.58886	6.39366	5.9745	5.97327	5.98879	5.81819	5.83694
Galnt5	2	57997884	58045860	+	-4.63014	-6.04963	-4.40481	-5.59582	-5.6887	-5.07379	-3.95868	-5.28972	-5.37103	-5.14307	-5.04279	-6.02643	-5.81839
Ermn	2	58045113	58052864	-	-4.63014	-6.04963	-6.14178	-5.59582	-5.6887	-5.07379	-3.95868	-5.28972	-5.37103	-5.14307	-5.04279	-5.87443	-5.81839
Cytip	2	58129137	58195532	-	-4.63014	-6.04963	-6.14178	-5.59582	-5.6887	-5.07379	-3.95868	-1.81579	-5.21903	-3.99107	-4.89079	-4.28947	-4.66639
Gm13546	2	58164001	58177063	+	-4.63014	-3.09027	-6.14178	-5.44382	-4.53669	-5.07379	-3.80668	-2.33037	-5.21903	-3.40611	-2.30583	-1.6265	-3.34446
Acvr1c	2	58267453	58357895	-	-4.63014	-3.5757	-3.18242	-4.44382	-2.72934	-5.07379	-3.95868	-5.28972	-5.21903	-5.14307	-5.04279	-6.02643	-5.81839
Gm13544	2	58276779	58286902	+	-4.47813	-5.89763	-6.14178	-5.44382	-5.6887	-5.07379	-2.22172	-5.28972	-5.37103	-5.14307	-5.04279	-6.02643	-5.81839
Acvr1	2	58388644	58567157	-	3.58256	3.33119	3.04365	3.23917	3.00634	2.57806	2.96151	3.49164	3.01938	2.99192	3.2125	3.40634	3.44474
Gm17409	2	58470116	58471077	+	-4.63014	-6.04963	-6.14178	-5.59582	-5.6887	-5.07379	-3.95868	-5.28972	-5.21903	-5.14307	-5.04279	-5.87443	-5.81839
Upp2	2	58567298	58792971	+	-0.777692	-0.612225	-0.497924	-1.0515	-1.72934	-3.33683	-1.80668	-3.55276	-1.7596	-1.99107	-1.89079	-2.17399	-1.41846
Gm13558	2	58705769	58735396	+	-4.63014	-6.04963	-6.14178	-3.85886	-5.6887	-5.07379	-3.95868	-5.28972	-5.37103	-5.14307	-5.04279	-6.02643	-5.81839
Ccdc148	2	58821697	59160683	-	-4.47813	-2.7277	-4.40481	-1.85886	-3.21476	-1.75186	-3.95868	-0.552758	-5.21903	-2.18372	0.466761	-0.202004	-0.859036
Gm11099	2	58859434	58907618	+	-4.63014	-6.04963	-6.14178	-5.59582	-5.6887	-5.07379	-3.95868	-5.28972	-5.37103	-5.14307	-5.04279	-6.02643	-5.81839
Pkp4	2	59160850	59355208	+	6.4717	6.15222	6.08503	6.09	6.49363	6.10266	6.2874	7.21184	6.63233	6.62548	6.90322	6.83788	6.72431
5330411J11Rik	2	59382502	59387471	-	2.29005	-0.0149838	1.51007	0.578548	-5.6887	-0.52947	-1.80668	-5.28972	-5.37103	-2.66914	-5.04279	-5.87443	-4.66639
Dapl1	2	59484653	59505020	+	-4.63014	-6.04963	-3.66785	-5.59582	-5.6887	-5.07379	-3.95868	-5.28972	-5.37103	-5.14307	-5.04279	-5.87443	-5.81839
Tanc1	2	59612042	59846149	+	6.02569	6.73082	6.58812	6.59201	6.37694	6.40801	6.37944	5.61633	5.78097	5.50378	5.48967	5.28922	5.47444
Wdsub1	2	59852364	59882591	-	2.75069	2.52864	2.86509	2.62227	3.04074	2.81292	2.82268	2.91756	3.43202	3.43099	3.14813	3.59114	3.98287
Baz2b	2	59899363	60209839	-	7.31588	4.16712	4.97889	4.86679	4.5521	4.45108	4.28078	5.12085	4.86312	4.76047	5.21381	4.72176	4.83445
Gm13572	2	60037141	60038837	+	-4.47813	-3.89763	-5.98978	-5.44382	-3.95173	-2.33683	-3.80668	-5.28972	-3.21903	-5.14307	-5.04279	-6.02643	-5.66639
Gm13620	2	60125096	60125819	+	-2.47813	-6.04963	-3.18242	-5.59582	-3.21476	-2.33683	-2.80668	-1.81579	-1.7596	-2.40611	-0.983901	-1.6265	-1.66639
2007-03-01	2	60209887	60250676	+	7.58526	7.16476	7.22591	7.29554	7.07502	7.15202	7.27547	7.08236	7.18078	7.08073	6.78737	6.51762	6.61496
Cd302	2	60251993	60284488	-	2.10683	0.641532	1.26761	1.18554	-0.214764	0.601774	0.363246	0.991563	0.735167	1.07502	1.50153	1.86704	2.14096
Ly75	2	60292103	60383303	-	7.01822	2.92892	3.09769	2.96557	2.88957	2.32614	2.87982	3.81065	3.83354	3.86691	4.15633	4.21965	4.3916
Gm13571	2	60338188	60371234	+	2.07646	-1.6497	-1.46622	-1.85886	-1.83625	-1.22135	-0.806679	-0.745403	-0.897101	-0.903608	-0.43136	-0.745146	-0.111802
Gm13580	2	60411525	60412579	+	3.74587	-2.31266	-1.40481	-2.63646	-5.53669	-3.92179	-3.95868	-5.28972	-4.21903	-5.14307	-5.04279	-3.06707	-4.08143
Pla2r1	2	60417543	60553308	-	-2.47813	-1.5757	-2.53035	-3.12189	-2.07726	-1.75186	-1.22172	-0.330365	-1.41167	-3.40611	0.890568	0.147939	0.933522
Gm13583	2	60550757	60553923	+	-4.63014	-6.04963	-6.14178	-5.44382	-5.6887	-4.92179	-3.95868	-3.55276	-3.21903	-5.14307	-2.56886	-4.28947	-3.66639
Itgb6	2	60598292	60722643	-	-4.63014	-6.04963	-5.98978	-5.59582	-5.53669	-5.07379	-3.95868	-2.81579	-5.37103	-5.14307	-0.983901	-1.96754	-2.66639
Rbms1	2	60750193	60963192	-	5.54285	5.1129	5.40576	5.40871	5.93955	5.14026	5.36575	7.21515	6.29864	6.38722	7.96076	7.48669	7.7422
Gm13582	2	60964376	60975151	-	-4.63014	-6.04963	-5.98978	-5.59582	-5.6887	-5.07379	-3.95868	-5.28972	-5.37103	-5.14307	-5.04279	-6.02643	-5.81839
Tank	2	61578585	61654171	+	3.44668	3.00324	3.11875	3.03191	3.65313	2.99708	3.2486	4.13374	3.63584	3.78701	4.23591	3.97106	3.75357
Psmd14	2	61711694	61800376	+	7.56387	7.79172	7.88827	7.91524	7.75664	7.86591	7.93437	7.84812	7.81491	7.95857	7.74606	7.80966	7.41393
Tbr1	2	61802930	61814114	+	-4.63014	-3.89763	-3.98978	-5.44382	-2.95173	-3.33683	-2.22172	-3.13772	-2.41167	-3.99107	-4.89079	-2.28947	-4.08143
Slc4a10	2	62046462	62326730	+	-1.1562	0.168462	0.880588	0.804108	-0.836253	0.363615	0.893761	-1.67829	-1.13157	-2.40611	-4.89079	-3.06707	-4.08143
Dpp4	2	62330073	62412231	-	6.22577	3.46432	3.36777	3.52772	0.986869	1.73642	1.86575	-0.0502575	-0.0897465	0.401246	-0.720866	-0.0670739	0.00603444
Gm13561	2	62357071	62470913	+	-4.63014	-6.04963	-6.14178	-5.59582	-5.6887	-5.07379	-3.95868	-5.28972	-5.37103	-5.14307	-5.04279	-6.02643	-5.81839
Gm13565	2	62436880	62441142	-	-4.63014	-6.04963	-6.14178	-5.59582	-5.6887	-5.07379	-3.95868	-5.28972	-4.21903	-5.14307	-5.04279	-6.02643	-4.66639
Gm13564	2	62452936	62456648	-	-4.63014	-6.04963	-6.14178	-5.59582	-5.6887	-5.07379	-3.95868	-5.28972	-5.37103	-5.14307	-5.04279	-6.02643	-5.81839
[truncated: 23,966 more rows]

## Sheet: Smarca4 Experiment
Gene	Chromosome	Start	End	Strand	N-A-Hour0_S3	Nons-Day6_S16	Smarca4-4-Day6_S17	Smarca4-6-Day6_S18
Xkr4	1	3205901	3671498	-	-4.36919	1.51741	1.32365	1.71724
Gm1992	1	3466587	3513553	+	-4.36919	-5.66801	-5.711	-5.34165
Rp1	1	4343507	4360314	-	-4.36919	-5.66801	-5.55899	-5.18965
Sox17	1	4490928	4496413	-	0.537703	0.693445	1.12751	1.42506
Mrpl15	1	4773206	4785739	-	7.06937	6.72717	6.67941	6.68187
Lypla1	1	4807788	4886770	+	7.66546	6.96604	7.23846	7.10497
Tcea1	1	4857814	4897909	+	8.10446	7.2561	7.40101	7.34927
Gm6104	1	4879202	4880669	-	3.49017	0.975844	1.72641	1.83272
Rgs20	1	4909576	5070285	-	-3.21718	0.876309	0.463374	0.482776
Gm16041	1	4970857	4976820	+	-4.36919	-5.66801	-5.55899	-5.18965
Atp6v1h	1	5083173	5162549	+	6.1975	5.96579	6.07446	5.9467
Oprk1	1	5588493	5606131	+	-4.36919	-0.992447	-2.38907	-1.18965
Npbwr1	1	5913707	5917398	-	-4.36919	-5.51601	-5.711	-5.34165
Rb1cc1	1	6206197	6276648	+	6.36872	6.47126	6.65775	6.56482
4732440D04Rik	1	6213293	6214590	-	-4.36919	-1.34608	-2.38907	-2.86772
4732440D04Rik	1	6214612	6215292	-	-0.310294	0.653916	0.222366	0.132278
Fam150a	1	6359331	6394731	+	-4.21718	-5.66801	-5.711	-5.34165
St18	1	6487231	6860940	+	-4.36919	-5.66801	-5.711	-5.34165
Pcmtd1	1	7088920	7173626	+	5.03784	5.49312	5.46891	5.22398
Gm9826	1	7177739	7179037	+	2.03074	1.40285	1.26118	1.71724
Sntg1	1	8361475	9299878	-	-2.21718	-3.93105	-5.711	-5.34165
Rrs1	1	9545408	9547454	+	6.70689	5.94803	6.04463	6.23031
Adhfe1	1	9547948	9577970	+	0.640797	-1.51601	-1.75164	-1.86772
2610203C22Rik	1	9560832	9631175	-	-1.89526	-4.51601	-5.711	-5.34165
3110035E14Rik	1	9601199	9627143	+	-4.36919	-5.66801	-5.711	-5.34165
Mybl1	1	9667415	9700209	-	5.52765	4.75312	5.11608	4.54337
Vcpip1	1	9718622	9748382	-	6.40487	6.13325	6.48779	6.22239
Sgk3	1	9798130	9902556	+	2.68971	3.38184	3.40679	3.55182
Gm6195	1	9802194	9802553	-	-0.409829	0.693445	0.590753	1.18539
6030422M02Rik	1	9908638	9942085	+	2.3374	0.461271	0.798558	0.167902
Gm10567	1	9960171	9962809	-	1.73701	1.27841	1.83332	1.65584
Ppp1r42	1	9968624	10009136	-	-4.36919	-5.66801	-5.711	-5.18965
Gm15818	1	9982387	9992366	+	-4.36919	-5.66801	-5.711	-5.34165
Cops5	1	10024602	10038127	-	6.91274	6.79631	7.04254	7.07684
Cspp1	1	10038218	10136768	+	4.98003	5.04337	5.14231	5.07009
Arfgef1	1	10137571	10232670	-	6.9262	6.94112	7.06306	6.9718
Cpa6	1	10324720	10719945	-	-4.36919	-5.66801	-5.711	-5.34165
Prex2	1	10993465	11303682	+	4.70466	3.12424	3.7853	3.8925
A830018L16Rik	1	11414105	11975901	+	-0.757753	1.82384	1.64068	1.56524
AC102654.1	1	11414112	11537707	+	-4.21718	-0.386726	-0.5146	-0.867722
Sulf1	1	12692430	12860371	+	5.71059	5.09502	4.88499	5.09691
Slco5a1	1	12866549	12991177	-	2.57723	2.8806	2.84615	3.15465
Dppa5b	1	13062019	13062348	+	-1.21718	-5.66801	-5.711	-5.34165
Prdm14	1	13113457	13127163	-	6.19008	-1.51601	-0.751639	-1.28276
Ncoa2	1	13139105	13374083	-	6.22057	5.40211	5.66501	5.51598
Tram1	1	13564702	13589864	-	6.87755	6.46841	6.51949	6.5598
Lactb2	1	13624845	13660546	-	7.90532	6.4371	6.57704	6.26208
Xkr9	1	13668771	13701723	+	1.03074	-5.66801	-5.711	-5.18965
Eya1	1	14168954	14310200	-	-0.0472593	0.805919	0.883949	1.45421
Msc	1	14753346	14755966	-	0.306378	-1.51601	-2.55899	-0.0603666
Gm9947	1	14755454	14758373	+	-1.04726	-3.51601	-5.55899	-1.60469
Trpa1	1	14872648	14918862	-	0.175133	-0.123691	-0.201442	1.64324
Gm10566	1	15268799	15269797	-	-1.40983	-2.19408	-4.55899	-3.18965
Kcnb2	1	15287259	15716367	+	-4.36919	-5.51601	-5.711	-5.34165
Terf1	1	15805658	15843428	+	6.34124	6.25919	6.35576	6.34757
Gm106	1	15853862	15892722	-	-3.21718	-0.872152	-1.55899	-2.60469
4930444P10Rik	1	16065979	16093325	-	-4.36919	-4.51601	-2.38907	-1.86772
Rpl7	1	16101295	16104662	-	10.4883	10.684	10.6448	10.6077
Rdh10	1	16105774	16133734	+	2.5377	3.16347	3.26118	3.30621
Stau2	1	16228674	16520112	-	4.78844	4.81715	4.8301	4.69146
Gm7568	1	16253592	16267921	+	-4.36919	-5.66801	-5.711	-5.34165
Ube2w	1	16569782	16619489	-	4.95023	4.94035	4.95078	4.78046
Tceb1	1	16642766	16656865	-	5.9351	6.69679	6.84055	6.76854
Tmem70	1	16665207	16678275	+	5.17513	5.73607	5.90963	5.91887
Ly96	1	16688456	16709605	+	-1.63222	-3.93105	-2.97403	-2.86772
Gm5828	1	16768270	16770138	-	-0.516745	-1.60912	-1.16668	-1.60469
Jph1	1	16994938	17097889	-	1.56418	5.00068	4.82255	4.97651
Gdap1	1	17145362	17164271	+	-4.21718	-3.51601	-1.6521	-0.730218
Pi15	1	17601901	17630938	+	-4.36919	-5.51601	-5.711	-5.34165
Gm16070	1	17676027	17727646	-	-4.36919	-5.66801	-5.55899	-5.18965
Crispld1	1	17727045	17766344	+	-4.36919	-1.60912	-1.03543	-0.867722
Crisp4	1	18115191	18145902	-	-4.36919	-5.66801	-5.711	-5.34165
Defb18	1	18236473	18237443	-	-4.36919	-5.66801	-5.711	-5.34165
Defb41	1	18250980	18265138	-	-4.36919	-5.66801	-5.711	-5.34165
Gm15386	1	18260524	18265080	-	-4.36919	-5.66801	-5.711	-5.34165
Gm15825	1	19063299	19104840	-	-4.36919	-5.66801	-5.711	-5.34165
Tfap2d	1	19103022	19166346	+	-4.36919	-5.66801	-5.711	-5.34165
Tfap2b	1	19208914	19238734	+	-4.36919	-5.51601	-3.55899	-5.34165
Pkhd1	1	20057779	20618064	-	-4.36919	-1.26808	-0.804107	-0.434762
4930486I03Rik	1	20381093	20392300	+	-4.36919	-5.51601	-5.711	-3.60469
Il17a	1	20730905	20734496	+	-4.36919	-5.66801	-5.711	-5.34165
Il17f	1	20777151	20784270	-	-0.895256	-1.42855	-2.09956	-2.18965
Mcm3	1	20802974	20820278	-	9.25779	8.04145	8.21548	8.43343
Paqr8	1	20890622	20938755	+	1.39753	1.25218	0.141445	1.05828
Efhc1	1	20951626	20990838	+	0.537703	0.571454	1.53904	0.78763
Tram2	1	20996296	21079229	-	4.98249	3.37273	3.52049	3.65584
Tmem14a	1	21218575	21230167	+	1.45524	1.02315	0.780856	0.269782
Gsta3	1	21240589	21265361	+	3.15786	-2.93105	-2.55899	-5.18965
AC163025.1	1	21272338	21273082	+	-2.63222	-5.51601	-5.711	-5.34165
Khdc1a	1	21349641	21352200	+	-4.36919	-5.66801	-5.711	-5.18965
Khdc1c	1	21368331	21370845	+	-4.21718	-5.66801	-5.711	-5.34165
Khdc1b	1	21383556	21386373	+	-4.36919	-5.66801	-5.711	-5.34165
Kcnq5	1	21398403	21961942	-	-1.40983	-0.194081	-0.0995627	0.42506
Rims1	1	22286251	22805994	-	2.0496	-1.12369	-0.471531	-0.867722
4933415F23Rik	1	23100473	23102253	-	-4.36919	-5.66801	-5.711	-5.34165
Gm6420	1	23255987	23256406	-	-4.36919	-5.66801	-5.711	-5.34165
Ogfrl1	1	23366424	23383175	-	3.551	4.25713	4.51648	4.24914
B3gat2	1	23761753	23849158	+	4.98003	5.10513	5.15095	5.07831
Smap1	1	23844846	23922317	-	5.65318	5.96124	5.86412	5.91953
1110058L19Rik	1	23995939	24005656	-	3.24225	3.5688	3.63822	3.45781
Fam135a	1	24010758	24100341	-	5.53436	5.82995	5.99943	5.97902
Col9a1	1	24177610	24252684	+	-4.36919	-5.66801	-5.711	-5.18965
Col19a1	1	24261890	24587472	-	-4.36919	-5.66801	-5.711	-5.34165
Gm10222	1	24612404	24612700	-	2.46932	0.750778	1.20919	0.918875
Lmbrd1	1	24678544	24766299	+	3.16652	4.54334	4.51113	4.37831
Bai3	1	25067476	25829707	-	-3.21718	-1.93105	-0.604798	-0.941722
Gm9884	1	25830657	25831878	+	-4.36919	-5.66801	-5.711	-5.34165
4931408C20Rik	1	26681814	26687460	-	-4.36919	-5.66801	-5.711	-5.34165
Gm597	1	28776144	28780252	-	-4.36919	-5.66801	-5.711	-5.34165
Gm6462	1	28938035	28938340	+	-4.36919	-5.66801	-5.711	-5.34165
Gm9898	1	30718554	30719961	-	-4.36919	-5.66801	-5.55899	-5.34165
Phf3	1	30802342	30863256	-	7.6408	7.59969	7.71611	7.62753
Ptp4a1	1	30940303	30949770	-	6.02003	5.97284	6.06306	5.96959
Gm5698	1	30976950	30978965	-	-4.21718	0.528386	1.89222	0.87644
Gm5699	1	30997867	30999905	-	-4.21718	0.550081	1.95671	0.59171
4931428L18Rik	1	31141078	31222661	-	-4.36919	-5.66801	-4.55899	-5.34165
Lgsn	1	31176406	31204656	+	-4.36919	-5.66801	-4.55899	-5.34165
4930521A18Rik	1	31222839	31224287	+	-4.36919	-5.66801	-5.711	-5.34165
AC121888.1	1	31286945	31287706	+	-4.36919	-0.609118	0.298987	-0.0603666
Gm10307	1	31615458	31616843	+	2.44103	2.46127	2.16893	2.00018
Khdrbs2	1	32172806	32657738	+	-3.21718	-3.19408	-2.23707	-2.01972
Gm9839	1	32519563	32520999	-	-4.36919	-5.66801	-5.711	-5.34165
Gm5415	1	32543546	32547293	-	-4.36919	-3.51601	-5.55899	-5.34165
Prim2	1	33453811	33669786	-	5.28465	4.84044	5.06397	5.12323
1700001G17Rik	1	33669843	33670712	+	-4.36919	-3.19408	-3.23707	-3.60469
Rab23	1	33719882	33742564	+	4.9121	4.44689	4.69367	4.69757
Bag2	1	33745484	33757794	-	2.6408	4.44833	4.97822	4.74846
Zfp451	1	33760472	33814595	-	6.33548	5.89444	6.02503	5.98153
Bend6	1	33852052	33907816	-	-0.310294	1.98384	2.20256	1.38021
Dst	1	34011825	34308650	+	8.06995	8.28094	8.16882	8.03103
Ccdc115	1	34436671	34439672	-	5.06822	3.99969	3.83332	4.21762
Imp4	1	34439851	34445736	+	5.89786	4.8205	5.06489	5.54929
Ptpn18	1	34459746	34473775	+	-0.516745	3.55008	2.66017	3.14127
Prss39	1	34498430	34503062	+	-4.36919	-5.66801	-5.55899	-5.18965
Cfc1	1	34535648	34544311	+	-4.21718	-0.561812	-0.701013	-0.797332
Prss40	1	34543975	34560943	-	-4.36919	-1.60912	-2.23707	-2.01972
1700101I19Rik	1	34579224	34579613	-	-4.36919	-5.66801	-5.711	-5.34165
Fam123c	1	34579693	34590938	+	-4.21718	-1.81557	-3.97403	-5.18965
C230030N03Rik	1	34678188	34724301	+	1.03074	1.75078	1.78973	1.93963
Arhgef4	1	34721924	34813309	+	3.32971	3.34197	3.24514	3.78189
Fam168b	1	34813219	34843065	-	6.69496	6.4151	6.49967	6.57232
Plekhb2	1	34849976	34879580	+	4.95023	4.35897	4.28336	4.12776
Hs6st1	1	36068400	36106446	+	6.73191	6.66235	6.7803	6.59988
Uggt1	1	36141530	36244305	-	7.21692	6.25589	6.36545	6.48233
Neurl3	1	36264602	36273425	-	-4.36919	-5.66801	-3.23707	-2.60469
Arid5a	1	36307733	36324029	+	1.27467	0.238879	-0.0995627	0.617705
Kansl3	1	36335730	36369181	-	6.01763	5.88487	5.7031	5.6369
Lman2l	1	36422065	36445271	-	3.5966	3.98384	3.84615	3.84102
Cnnm4	1	36471620	36508764	+	2.52428	3.35436	3.4606	3.61448
Cnnm3	1	36511867	36528237	+	4.47281	4.88913	4.83868	4.91757
Ankrd23	1	36530534	36535729	-	0.590171	0.943423	1.22237	0.42506
Ankrd39	1	36538173	36547201	-	2.17513	1.6639	1.74479	2.17667
Sema4c	1	36548642	36558349	-	3.89656	4.25052	4.50978	4.3821
D430040D24Rik	1	36558359	36565613	+	-0.409829	-2.05658	-3.23707	-1.60469
Fam178b	1	36562694	36683183	-	4.45524	1.69344	1.76293	1.03917
Cox5b	1	36691487	36693385	+	5.87293	6.0713	5.83064	5.81035
Actr1b	1	36699202	36714422	-	5.99956	6.59839	6.55962	6.75689
Zap70	1	36761861	36782816	+	4.34506	1.0839	1.65046	1.11413
Tmem131	1	36792191	36939527	-	7.01943	6.1573	6.36061	6.4986
Rpl12-ps1	1	36957893	36958517	-	-4.21718	-0.815569	-1.85855	-2.18965
Vwa3b	1	37026596	37076996	+	0.952741	-5.66801	-5.711	-5.18965
Vwa3b	1	37153844	37187605	+	0.0307432	-5.66801	-5.711	-5.34165
Cnga3	1	37218336	37263384	+	-0.895256	-1.93105	-2.75164	-1.86772
Inpp4a	1	37299865	37410736	+	2.72533	3.80817	4.01655	3.86834
4930439A04Rik	1	37329667	37334172	-	-4.36919	-5.66801	-5.711	-5.34165
6330578E17Rik	1	37417084	37430103	-	7.00863	6.23554	6.53673	6.54718
Unc50	1	37430170	37439124	+	4.67763	4.96781	4.89428	4.93963
Mgat4a	1	37439340	37541016	-	4.3142	3.30417	3.65289	3.74109
2010300C02Rik	1	37611677	37720085	-	-0.217184	0.438188	0.323649	0.717241
4930556I23Rik	1	37614259	37615372	+	-4.36919	-5.66801	-4.55899	-5.34165
Tsga10	1	37754572	37865298	-	2.67763	2.82829	2.72641	2.8047
Lipt1	1	37871738	37877387	+	2.6408	2.79233	2.93286	3.10497
Mitd1	1	37874801	37890411	-	4.22161	3.95972	4.28178	4.23241
Mrpl30	1	37890477	37898535	+	5.1837	5.12062	5.01843	5.05114
Lyg2	1	37905921	37916493	-	-4.36919	-5.66801	-5.711	-5.34165
Gm15457	1	37933596	37954136	+	-4.36919	-5.66801	-5.711	-5.34165
Lyg1	1	37946736	37957759	-	-4.36919	-5.66801	-5.711	-5.34165
Txndc9	1	37983867	37997346	-	6.08317	5.84484	6.0451	6.0565
Eif5b	1	37998010	38055579	+	8.39822	8.08692	8.25057	8.31132
Rev1	1	38052787	38129662	-	6.28863	6.32713	6.17063	6.19513
Aff3	1	38177326	38664955	-	1.87028	3.99969	3.9488	4.08181
Gm16150	1	38235420	38246666	+	-4.36919	-5.66801	-5.711	-5.34165
Gm16151	1	38307902	38311930	+	-4.36919	-5.66801	-5.711	-5.34165
Gm16152	1	38384949	38393974	+	-4.36919	-5.66801	-5.711	-5.34165
Lonrf2	1	38793669	38836090	-	2.94269	-1.60912	-0.915138	-1.73022
Chst10	1	38863877	38898160	-	2.80518	0.265351	1.3952	1.31814
Nms	1	38939149	38950278	+	-4.36919	-5.66801	-5.711	-5.34165
Pdcl3	1	38987814	38997236	+	5.50392	6.99079	7.08057	6.95628
Npas2	1	39193731	39363234	+	-1.21718	-1.81557	-1.09956	-2.38229
Rpl31	1	39367851	39371908	+	8.52449	9.54911	9.27216	9.38062
Tbc1d8	1	39371499	39478747	-	3.95774	4.67258	4.34187	4.20696
D1Bwg0212e	1	39534992	39546881	+	6.03784	5.70376	5.7635	5.90575
Gm15832	1	39547570	39552002	-	4.3374	3.98782	4.20256	3.98028
Rnf149	1	39551296	39577405	-	6.0957	5.82718	5.9631	5.87711
Creg2	1	39618406	39651182	-	-0.516745	0.959725	-0.5146	-1.10219
Rfx8	1	39665306	39720997	-	-0.757753	-1.51601	-1.85855	-1.48921
Gm3646	1	39804141	39805332	-	-4.36919	-5.66801	-5.711	-5.34165
Map4k4	1	39900913	40026310	+	7.71724	7.95605	7.76547	7.7774
Il1r2	1	40084768	40125219	+	-1.89526	-0.346084	-0.429711	-0.48921
Il1r1	1	40225080	40316198	+	-0.217184	0.0385803	0.248361	0.617705
Il1rl2	1	40324627	40365471	+	-4.21718	-2.93105	-3.55899	-2.60469
Il1rl1	1	40429570	40465415	+	-4.36919	-5.66801	-5.55899	-5.34165
Il18r1	1	40465552	40500854	+	-4.36919	-5.66801	-5.711	-5.34165
Il18rap	1	40515362	40551705	+	-4.36919	-5.66801	-5.711	-5.34165
Slc9a4	1	40580227	40630731	+	-4.36919	-5.66801	-5.711	-5.34165
Slc9a2	1	40681712	40768885	+	-1.89526	-3.93105	-2.38907	-2.01972
Mfsd9	1	40772038	40790687	-	-0.757753	1.88487	2.06306	1.76455
Tmem182	1	40805601	40855944	+	-4.36919	-5.66801	-5.711	-5.34165
AC101702.1	1	40863734	40864219	-	-4.36919	-5.66801	-5.711	-5.34165
Gm9915	1	42229726	42231108	+	-4.36919	-5.66801	-5.711	-5.34165
2610017I09Rik	1	42648162	42667672	-	-4.36919	-5.66801	-5.711	-5.34165
2610017I09Rik	1	42692940	42694825	-	-4.36919	-5.66801	-5.711	-5.34165
Gm20646	1	42694925	42740968	+	-4.36919	-5.66801	-5.711	-5.34165
Pou3f3	1	42697146	42700207	+	-1.21718	-1.93105	-2.38907	-1.86772
Mrps9	1	42851233	42905682	+	5.58533	5.32083	5.31982	5.26465
Gpr45	1	42952872	43035449	+	-4.36919	-3.93105	-5.55899	-4.18965
AC112941.2	1	42953139	43030781	+	-4.36919	-5.51601	-5.55899	-5.18965
Tgfbrap1	1	43047269	43098622	-	4.0402	3.82829	4.05572	4.21762
8430432A02Rik	1	43092588	43093835	+	-4.36919	-5.66801	-2.97403	-5.18965
AI597479	1	43098710	43115947	+	5.23609	5.55813	5.62898	5.44244
Fhl2	1	43123074	43163961	-	0.242247	4.70074	4.61093	4.44516
Nck2	1	43445751	43570515	+	4.03074	4.49662	4.47855	4.4524
1500015O10Rik	1	43730602	43742578	+	-2.63222	-5.66801	-1.6521	-2.38229
Uxs1	1	43746966	43827800	-	5.72093	4.887	5.20422	4.99523
Tpp2	1	43934002	44002999	+	7.6014	7.30756	7.51832	7.46006
A530098C11Rik	1	44009408	44020034	-	-4.36919	-2.93105	-3.97403	-3.60469
Gm8251	1	44055952	44061936	-	-4.36919	-5.66801	-5.711	-5.18965
1700029F09Rik	1	44086613	44102441	-	5.23609	5.73192	5.88964	5.90838
Kdelc1	1	44091463	44118808	-	5.14476	5.23554	5.47787	5.64482
Bivm	1	44118957	44144770	+	4.90952	4.72001	4.80951	4.92799
Ercc5	1	44147847	44181260	+	5.4623	5.91235	5.8855	5.76527
4832428D23Rik	1	44204070	44218961	-	-4.36919	-5.66801	-5.711	-5.34165
Gulp1	1	44551511	44796833	+	1.24225	4.69831	4.63207	4.90838
Col3a1	1	45311538	45349706	+	-4.36919	-2.51601	-2.23707	-1.18965
Col5a2	1	45374321	45503282	-	-4.21718	3.79914	3.02221	3.3764
Wdr75	1	45795166	45823619	+	7.13044	7.12446	7.36563	7.46633
Slc40a1	1	45908070	45925594	-	-1.21718	5.55746	5.76293	5.65584
Rpl23a-ps1	1	45981548	45982015	+	-4.36919	-4.51601	-5.711	-5.34165
Gm3852	1	46011547	46012266	-	-4.36919	-5.66801	-5.711	-5.34165
Gm4776	1	46020072	46030469	-	-4.36919	-5.66801	-5.711	-5.34165
Dnahc7b	1	46066738	46373550	+	-2.21718	-1.51601	-1.38907	-0.382295
Dnahc7c	1	46608961	46626111	+	-4.36919	-5.66801	-5.711	-5.34165
Slc39a10	1	46807544	46854046	-	7.43342	6.91732	7.03906	7.11784
C230029F24Rik	1	49244616	49338246	+	-4.36919	-5.66801	-5.711	-5.34165
Tmeff2	1	50900647	51187270	+	-4.36919	-2.34608	-2.75164	-0.666088
Sdpr	1	51289126	51302959	+	-4.36919	-3.93105	-5.711	-5.18965
Obfc2a	1	51469498	51478399	-	4.69571	5.13145	5.5364	5.40747
Myo1b	1	51749765	51916071	-	6.90952	6.67165	6.63268	6.54718
Gm8420	1	51940650	51941261	-	-2.63222	-2.51601	-2.55899	-2.86772
Stat4	1	51987148	52107188	+	3.30638	1.91026	1.90861	2.18539
Gm3940	1	52090635	52091066	-	-3.21718	-1.34608	-0.858554	-1.86772
Stat1	1	52119438	52161865	+	4.44815	2.81042	3.12751	3.3102
Gls	1	52163448	52233232	-	7.55265	7.53792	7.54773	7.3932
Nab1	1	52457294	52500679	-	1.99227	4.26207	4.72756	4.75726
Tmem194b	1	52630705	52651919	+	3.49017	4.07645	4.01276	4.00511
Mfsd6	1	52656286	52727462	-	1.45524	2.7832	2.79856	2.77613
Inpp1	1	52789413	52817688	-	0.870279	1.23888	1.99559	1.81035
Hibch	1	52845013	52920986	+	4.19221	4.57807	4.58439	4.62573
1700019D03Rik	1	52922324	52963260	-	4.32585	3.78091	3.54691	3.4614
Mstn	1	53061663	53068079	+	-4.36919	-5.66801	-5.711	-5.34165
1700019A02Rik	1	53158577	53187617	-	0.640797	0.265351	0.54953	-0.382295
Pms1	1	53189187	53297018	-	5.07973	5.02024	5.29509	5.10267
Ormdl1	1	53297095	53310309	+	4.57398	4.73784	4.80185	4.83411
Osgepl1	1	53313624	53326343	+	3.6408	4.36357	4.34187	4.49685
Asnsd1	1	53325507	53352752	-	6.30343	6.29054	6.33847	6.28811
Dnahc7a	1	53397002	53706784	-	-0.895256	-1.81557	-1.47153	-2.38229
Stk17b	1	53755506	53785224	-	4.53436	6.68489	6.51682	6.10841
Hecw2	1	53806882	54195168	-	3.9121	4.6312	4.55214	4.43788
Ccdc150	1	54250683	54368727	+	-0.217184	1.17049	0.780856	1.09575
Gtf3c3	1	54397581	54438971	-	6.28664	5.9516	6.03906	6.18865
Pgap1	1	54473000	54557684	-	4.81899	5.05953	4.95276	5.21974
Ankrd44	1	54645340	54926387	-	1.80518	0.959725	0.441006	1.39531
Sf3b1	1	54985169	55027478	-	9.13472	9.11215	9.11536	9.03571
Coq10b	1	55052770	55072701	+	4.78	4.40434	4.60717	4.50558
Hspd1	1	55077835	55088243	-	10.501	9.12689	9.54191	9.74653
Hspe1	1	55088132	55091307	+	8.41626	8.09409	8.17572	8.36721
Mob4	1	55131231	55154899	+	6.26562	6.7636	6.89428	6.8047
Rftn2	1	55170159	55226782	-	-0.516745	-0.0241555	0.0557155	0.302203
Mars2	1	55237177	55240058	+	4.02122	3.35744	3.71013	3.80753
Boll	1	55248658	55363469	-	1.51074	0.211912	0.54953	0.482776
Plcl1	1	55406388	55751802	+	-3.21718	-1.93105	-2.75164	-1.28276
Hsfy2	1	56636053	56637451	-	-4.36919	-5.66801	-5.711	-5.34165
Satb2	1	56793986	56978650	-	3.10474	1.21191	1.66982	1.28608
9130024F11Rik	1	56971491	56975197	+	-1.63222	-4.51601	-2.97403	-2.86772
1700066M21Rik	1	57377620	57385423	+	4.31029	3.16699	3.58566	3.28203
1110034B05Rik	1	57388237	57407101	-	4.34887	4.7224	4.92583	5.02467
9430016H08Rik	1	57406328	57417953	+	4.49706	4.6489	4.73448	4.75579
Spats2l	1	57774162	57948394	+	3.38273	2.22546	2.58566	3.14127
Gm17234	1	57909835	57917111	-	-4.36919	-5.66801	-5.711	-5.34165
Kctd18	1	57955101	58018956	-	6.9332	6.3474	6.34112	6.24341
Sgol2	1	57995971	58025899	+	7.47761	6.79772	6.74764	6.68302
Aox1	1	58029931	58106413	+	-0.129721	-0.516009	-0.0354323	-0.730218
Aox3	1	58113130	58200698	+	1.06822	-5.66801	-4.55899	-3.18965
Aox4	1	58210397	58268597	+	1.51074	-1.60912	-1.55899	-1.86772
Gm15759	1	58254117	58315656	-	-1.63222	-3.51601	-4.55899	-5.18965
Aox3l1	1	58278326	58379264	+	-4.21718	-5.66801	-5.711	-5.34165
Bzw1	1	58393136	58406548	+	9.23647	8.73806	9.0587	9.0582
Clk1	1	58410189	58424066	-	6.0343	6.29175	6.37174	6.22926
Ppil3	1	58430994	58445486	-	4.37527	4.31371	4.53376	4.77902
Nif3l1	1	58445151	58481816	+	5.55925	5.52222	5.73333	5.99708
Orc2	1	58462771	58505109	-	7.20646	6.77861	6.99847	6.98528
Gm15834	1	58505148	58523230	+	-0.409829	-0.386726	0.0848619	-0.545794
Fam126b	1	58522806	58586323	-	4.85159	4.42357	4.69367	4.44335
Ndufb3	1	58586384	58595964	+	4.83538	5.09132	4.95572	4.92669
Gm10068	1	58646608	58648317	+	5.19856	4.71401	4.92985	4.84102
Als2cr12	1	58658117	58695989	-	-4.36919	-5.66801	-5.711	-5.34165
Cflar	1	58711508	58758884	+	0.104744	3.5119	3.73333	3.66522
Casp8	1	58795374	58847503	+	-0.310294	0.975844	1.58056	1.93963
Trak2	1	58900449	58973430	-	5.68066	5.08018	5.39229	5.32506
Stradb	1	58973522	58995715	+	3.88085	3.53384	3.7031	3.5246
Als2cr11	1	58997123	59003443	-	-4.36919	-5.66801	-5.711	-5.34165
Als2cr11	1	59050506	59094900	-	0.483255	-5.66801	-5.711	-5.34165
Tmem237	1	59100594	59120096	-	3.66546	5.19824	5.19339	5.20374
Mpp4	1	59120936	59163389	-	1.97264	1.71281	1.86727	1.91887
Als2	1	59162926	59237231	-	6.2626	5.887	6.10189	6.14741
Cdk15	1	59256906	59352993	+	-2.21718	-5.51601	-3.55899	-5.34165
Fzd7	1	59482147	59486947	+	5.86762	7.26965	7.69204	7.55581
Gm973	1	59516264	59634508	+	-0.129721	-2.34608	-1.38907	-3.18965
Sumo1	1	59639434	59670834	-	7.27367	7.26658	7.62588	7.57833
Nop58	1	59685006	59711510	+	8.79177	8.15155	8.45625	8.56972
Bmpr2	1	59764279	59870549	+	4.13154	4.10421	4.43818	4.01736
Fam117b	1	59913006	59985346	+	6.82789	5.47764	5.70721	5.50471
Ica1l	1	59989070	60043087	-	0.242247	-0.158457	0.590753	-0.18965
Wdr12	1	60076868	60098645	-	6.76224	6.0853	6.30674	6.44471
Carf	1	60098247	60151032	+	2.14037	2.10604	1.90861	1.90838
Nbeal1	1	60180599	60338328	+	5.85963	6.33691	6.44838	6.25329
Cyp20a1	1	60343323	60388060	+	4.51413	4.41029	4.15353	4.41953
Abi2	1	60409619	60481162	+	6.01284	6.13415	6.31368	6.31269
Raph1	1	60483236	60567104	-	4.49706	4.59773	4.55345	4.61125
Cd28	1	60716800	60773359	+	-3.21718	-3.51601	-1.47153	-3.18965
Gm11579	1	60776665	60781834	-	-4.36919	-5.66801	-5.711	-5.34165
2310016D23Rik	1	60778843	60803790	+	-4.36919	-5.66801	-5.711	-5.34165
Ctla4	1	60887000	60915832	+	-4.36919	-5.66801	-5.711	-5.34165
Icos	1	60977927	61000320	+	-4.36919	-5.66801	-5.711	-5.34165
Gm11587	1	61306636	61307746	+	-4.36919	-5.66801	-5.711	-5.34165
9530026F06Rik	1	61378432	61395904	+	-4.36919	-5.66801	-5.711	-5.34165
Gm11588	1	61440101	61469475	+	-4.36919	-5.66801	-5.711	-5.34165
4930587A21Rik	1	61616943	61621149	-	-4.36919	-5.51601	-5.711	-5.34165
Pard3b	1	61638824	62642284	+	-0.0472593	0.550081	0.0848619	0.302203
4930448K12Rik	1	61767415	61851540	-	-4.36919	-5.51601	-5.711	-4.18965
Gm12747	1	62131195	62136109	-	-4.36919	-5.66801	-5.711	-5.34165
Gm11610	1	62456725	62499261	-	-4.36919	-5.66801	-5.711	-5.34165
Nrp2	1	62703285	62818695	+	5.55265	4.36204	4.4606	4.43423
Ino80d	1	62958418	63114667	-	6.1975	5.8031	5.82741	5.90245
Gm11602	1	63114471	63158290	+	4.17083	3.7946	3.93085	3.94734
Ndufs1	1	63143596	63176822	-	7.26057	6.98035	7.1163	7.07977
Eef1b2	1	63176825	63180486	+	9.66125	10.5954	10.3725	10.3655
Gpr1	1	63182691	63214543	-	-4.21718	-1.60912	-0.558994	-0.941722
Gm11607	1	63200313	63207614	+	1.36778	1.00755	1.20919	0.202668
Gm11608	1	63266848	63273120	-	-4.36919	-2.70865	-2.38907	-2.86772
Zdbf2	1	63273265	63314576	+	7.45037	7.45876	8.06214	7.97667
Adam23	1	63445891	63596515	+	4.41944	5.98782	5.50373	5.32408
Dytn	1	63622851	63686927	-	-4.36919	-5.51601	-5.711	-5.34165
Mdh1b	1	63698819	63730318	-	-4.36919	-2.19408	-2.97403	-1.86772
Fastkd2	1	63730614	63754655	+	5.35836	5.56946	5.60905	5.7514
4933402D24Rik	1	63754907	63769267	-	-4.36919	-3.93105	-3.23707	-4.18965
Gm13749	1	63964727	63968999	+	-4.36919	-5.66801	-5.711	-5.34165
Klf7	1	64029447	64122282	-	3.42667	6.60358	6.49425	6.41166
Gm13748	1	64078654	64090782	+	-4.36919	-2.51601	-3.23707	-4.18965
Creb1	1	64532804	64604547	+	5.96893	6.82245	7.06877	7.02679
Mettl21a	1	64606473	64617242	-	3.56418	3.30736	3.70075	3.82437
2810408I11Rik	1	64679871	64690659	-	2.36778	2.32948	2.24191	2.67454
Ccnyl1	1	64690455	64725644	+	5.41217	5.11244	5.39375	5.48543
Fzd5	1	64730560	64737750	-	5.2626	4.57013	4.46891	4.37259
Plekhm3	1	64785983	64956824	-	4.4517	3.69101	3.79415	3.76164
Akr1cl	1	65012689	65032759	-	-0.757753	-5.66801	-4.55899	-5.34165
Cryge	1	65048554	65051149	-	-2.63222	-5.51601	-5.711	-5.34165
Crygd	1	65061872	65063452	-	2.82721	-5.51601	-5.711	-5.34165
Crygc	1	65071525	65073689	-	-0.895256	-5.66801	-5.711	-5.34165
Crygb	1	65080228	65082267	-	-2.63222	-5.66801	-5.711	-5.34165
Cryga	1	65100389	65103373	-	-4.21718	-2.19408	-5.711	-3.60469
D630023F18Rik	1	65100619	65123214	-	3.43387	2.46698	2.17572	1.31814
Idh1	1	65158616	65186479	-	7.8255	6.55176	6.30326	6.33489
Pikfyve	1	65186750	65274012	+	5.9947	5.52839	5.56642	5.44425
Pth2r	1	65282056	65389244	+	-4.21718	-5.66801	-5.711	-5.34165
Crygf	1	65926522	65928307	+	-4.21718	-5.66801	-5.711	-5.34165
Mtap2	1	66175273	66442583	+	2.97264	4.65892	4.46199	4.62573
Gm10558	1	66322276	66328796	-	-4.21718	-2.19408	-2.23707	-2.86772
Unc80	1	66468367	66699866	+	0.367778	0.0987012	0.248361	0.538271
Rpe	1	66700831	66719805	+	6.86163	6.13818	6.30132	6.01492
Kansl1l	1	66719248	66817562	-	3.32971	3.41473	3.56513	3.19837
Acadl	1	66830839	66863277	-	4.1837	6.3807	6.05341	6.04756
Myl1	1	66924295	66945404	-	-4.36919	-5.66801	-5.711	-5.34165
Lancl1	1	67000517	67038872	-	5.107	4.93004	4.5017	4.61125
Cps1	1	67123026	67231259	+	-1.63222	-2.19408	-1.23707	-2.01972
Gm15668	1	67249200	67323609	+	-4.36919	-5.66801	-5.711	-5.34165
Gm15669	1	67792481	67805324	+	-4.36919	-5.66801	-5.711	-5.34165
Gm15671	1	68005086	68025896	+	-4.36919	-5.66801	-5.711	-5.34165
Erbb4	1	68032186	69108059	-	-4.36919	0.316881	-0.132729	0.692993
Gm16076	1	69091913	69106740	-	-4.36919	-5.51601	-5.55899	-5.18965
Ikzf2	1	69531214	69685960	-	-1.63222	3.81491	3.36285	3.01002
Spag16	1	69826988	70725132	+	-1.63222	0.975844	0.762934	1.64324
Vwc2l	1	70725715	70885397	+	-4.36919	-5.66801	-5.711	-5.34165
Bard1	1	71027498	71103146	-	6.09456	5.59708	5.54298	5.52888
Abca12	1	71243090	71414910	-	-2.21718	-2.34608	-5.711	-3.18965
Atic	1	71557150	71579631	+	8.0659	7.57873	7.83774	8.11484
Fn1	1	71585523	71653171	-	10.3896	7.29054	6.8155	6.82507
Apol7d	1	71652837	71662843	+	4.85963	1.98384	1.69839	1.45421
Rpl21-ps1	1	72004288	72004770	+	-4.36919	-3.19408	-2.38907	-3.60469
Mreg	1	72159233	72212307	-	7.35883	3.33886	3.01843	2.53145
Pecr	1	72259167	72284314	-	4.27867	4.10421	4.17741	4.06538
Tmem169	1	72284369	72303104	+	-4.36919	-1.81557	-1.85855	-0.941722
Xrcc5	1	72307421	72394952	+	7.52723	6.35974	6.69751	6.76999
2004-03-01	1	72427112	72536930	-	-4.36919	-3.51601	-2.75164	-5.18965
Smarcal1	1	72583251	72633134	+	4.7601	5.08018	4.91978	5.07245
Ankar	1	72642980	72700564	-	-4.21718	-5.66801	-5.711	-5.34165
Rpl37a	1	72711260	72713809	+	8.01853	7.98956	7.79401	7.9887
Igfbp2	1	72824503	72852474	+	8.51307	9.14794	8.56197	8.42678
Igfbp5	1	72857932	72874884	-	2.30638	1.96781	1.57029	1.42506
Tnp1	1	73015083	73015899	-	-4.36919	-5.66801	-5.711	-5.34165
Tns1	1	73910231	74124447	-	4.75723	2.83714	3.10989	2.77035
Rufy4	1	74125541	74148223	+	-1.63222	-2.05658	-0.915138	-1.60469
Cxcr2	1	74153989	74161238	+	-4.36919	-5.51601	-2.55899	-1.86772
Cxcr1	1	74191785	74194631	-	-4.36919	-5.66801	-5.711	-5.34165
Arpc2	1	74236497	74268209	+	7.06068	7.41989	7.5044	7.51641
Gpbar1	1	74278550	74279624	+	-4.36919	-5.66801	-3.55899	-5.34165
Aamp	1	74279840	74284738	-	7.01644	6.91575	6.94855	6.97965
Pnkd	1	74284930	74353694	+	4.98249	4.17574	3.99751	4.29618
Tmbim1	1	74288247	74305622	-	4.62831	5.44182	5.43818	5.33489
Gm216	1	74362108	74369321	+	-1.40983	-1.34608	-1.6521	-0.666088
Slc11a1	1	74375203	74386062	+	1.80518	0.0987012	-0.5146	-1.01972
Ctdsp1	1	74391509	74397285	+	3.95274	5.00657	5.04278	5.329
Vil1	1	74409376	74435559	+	0.367778	2.47835	1.70779	2.3022
Usp37	1	74435510	74544286	-	6.81141	5.8031	5.8344	5.93447
Rqcd1	1	74506058	74530844	+	7.45259	6.97309	7.13406	7.1927
Plcd4	1	74542888	74567794	+	2.59017	2.00755	1.76293	1.86563
Zfp142	1	74565127	74588246	-	4.69571	4.10421	4.07944	4.44698
Bcs1l	1	74588289	74592443	+	3.01163	3.54469	3.52049	3.67763
Rnf25	1	74593748	74601397	-	2.62831	3.94752	3.79856	4.14127
Stk36	1	74601445	74636894	+	2.67763	1.67382	1.96457	1.71724
Ttll4	1	74661745	74701832	+	6.35646	6.74432	7.11564	7.27311
Cyp27a1	1	74713574	74737890	+	-0.757753	1.12785	1.01086	1.43971
Prkag3	1	74739499	74749221	-	-4.21718	-0.428546	0.248361	0.167902
Wnt6	1	74771892	74785319	+	1.17513	-0.230606	0.744787	0.42506
Wnt10a	1	74791516	74804179	+	-3.21718	-2.05658	-1.23707	-1.18965
Gm16582	1	74850895	74879953	+	-4.36919	-5.66801	-5.711	-5.18965
Cdk5r2	1	74855029	74857732	+	-0.0472593	1.79687	1.98016	1.18539
Fev	1	74881509	74885419	-	-4.36919	-5.51601	-4.55899	-5.34165
Cryba2	1	74889934	74893143	-	-4.36919	-5.51601	-5.711	-5.34165
Ccdc108	1	74902071	74935599	-	-4.36919	-3.19408	-5.55899	-2.86772
Gm15841	1	74902371	74907653	+	-4.36919	-5.66801	-5.711	-5.34165
Ihh	1	74945319	74951651	-	-2.63222	-3.51601	-1.55899	-2.01972
Nhej1	1	74967139	75046639	-	1.20908	1.70316	1.5071	1.87644
Slc23a3	1	75125544	75133890	-	-4.21718	-1.93105	-1.47153	-2.60469
1810031K17Rik	1	75134554	75142368	-	4.12267	4.4627	4.26914	4.4324
Fam134a	1	75142786	75147909	+	4.59339	4.81491	4.57415	4.63849
Zfand2b	1	75168646	75171629	+	3.11373	3.56348	3.08125	3.39155
Abcb6	1	75171717	75180392	-	4.84621	4.56348	4.41685	4.61771
Atg9a	1	75180866	75191923	-	3.4763	3.84374	3.83117	4.15465
Ankzf1	1	75192151	75199387	+	4.82994	4.75779	4.90351	5.03556
Glb1l	1	75198243	75210778	-	2.35267	2.44978	2.45223	2.69909
Stk16	1	75210838	75215606	+	4.62517	4.75429	4.65046	5.03073
Tuba4a	1	75214974	75219253	-	7.1975	6.64418	6.42649	6.74072
AC166150.1	1	75220095	75232093	-	-1.40983	-5.66801	-5.711	-5.34165
Dnajb2	1	75236465	75244804	+	2.22576	2.63374	2.96457	2.81597
Ptprn	1	75247041	75264208	-	-1.89526	5.08576	5.04092	4.93834
Resp18	1	75272199	75278415	-	-4.36919	-5.51601	-5.55899	-5.34165
Dnpep	1	75307896	75317637	-	6.70614	6.54873	6.22932	6.19027
Des	1	75360329	75368579	+	0.590171	4.38184	3.76068	3.6464
Gm15179	1	75368212	75375012	-	-4.36919	-5.66801	-3.55899	-3.18965
Speg	1	75375297	75432320	+	0.367778	4.36357	3.98404	4.02952
Gm15178	1	75392131	75396363	-	-4.36919	-5.51601	-5.711	-5.34165
Gmppa	1	75435930	75443179	+	4.16219	4.72359	4.43253	4.56691
Accn4	1	75450436	75474343	+	-4.36919	-4.51601	-3.23707	-5.34165
Chpf	1	75474569	75479471	-	4.43745	5.19566	5.30828	5.19621
Obsl1	1	75479310	75506452	-	5.06126	6.55679	6.68031	6.73702
Tmem198	1	75479532	75485705	+	-1.89526	-0.708654	-1.6521	-0.18965
Inha	1	75507077	75510366	+	-2.63222	-1.05658	-0.166677	-1.10219
Stk11ip	1	75521529	75537335	+	4.4763	4.51879	4.36285	4.71423
Slc4a3	1	75546266	75562172	+	0.175133	2.30417	2.87563	2.75872
Epha4	1	77367185	77515088	-	6.13486	2.62354	2.91268	2.69909
Pax3	1	78101267	78197134	-	-4.21718	-3.19408	-2.75164	-4.18965
Sgpp2	1	78310346	78420286	+	-0.409829	-1.34608	-2.38907	-0.941722
Farsb	1	78417958	78488859	-	7.37294	6.90263	7.02995	7.09489
BC035947	1	78497806	78511963	-	-4.36919	-2.19408	-2.97403	-5.34165
Mogat1	1	78510991	78538173	+	-4.36919	-1.93105	-2.38907	-2.60469
Acsl3	1	78657825	78706987	+	7.8479	7.30875	7.05549	7.05174
Utp14b	1	78658038	78667588	+	5.17728	4.74138	4.61093	4.72474
Kcne4	1	78816949	78820024	+	-4.36919	-5.66801	-5.711	-5.34165
Gm5830	1	78967637	78968079	-	-3.21718	-3.93105	-2.97403	-2.60469
Scg2	1	79434669	79440090	-	-4.36919	-0.428546	0.323649	-0.545794
Ap1s3	1	79606876	79671972	-	2.551	5.49592	6.27587	6.51252
Wdfy1	1	79702262	79776143	-	6.77646	6.4794	6.4343	6.38731
Mrpl44	1	79776018	79781445	+	5.0957	4.97584	4.84295	5.07948
Serpine2	1	79794197	79858696	-	5.36024	5.27515	5.08396	5.11983
Gm5529	1	79922536	79923426	-	2.71355	0.910256	1.08486	0.939633
Fam124b	1	80198706	80218473	-	-4.36919	-5.66801	-5.711	-5.34165
Cul3	1	80264923	80340480	-	7.46932	7.20616	7.34733	7.40514
Gm6189	1	80383104	80385188	-	-1.63222	1.23888	2.05572	1.05828
Dock10	1	80501073	80758553	-	-1.40983	-5.66801	-5.711	-5.34165
9430031J16Rik	1	81076950	81341764	+	-2.21718	-1.60912	0.0557155	-0.145256
Irs1	1	82233101	82291416	-	-0.516745	3.96175	3.76519	4.25122
Gm9747	1	82233112	82235933	+	-0.895256	2.70316	2.50709	3.09575
Rhbdd1	1	82316452	82445366	+	4.8381	4.63628	4.77416	4.48631
Col4a4	1	82452558	82586849	-	-4.36919	-5.51601	-5.711	-5.34165
Col4a3	1	82586921	82722059	+	-4.36919	-3.19408	-3.97403	-5.34165
Mff	1	82724890	82752394	+	5.79124	6.32556	6.28885	6.18376
Tm4sf20	1	82756649	82768461	-	-4.36919	-5.66801	-5.711	-5.34165
Agfg1	1	82839483	82896275	+	7.36024	6.81854	6.75389	6.74772
Slc19a3	1	83012523	83038448	-	-1.63222	0.506359	0.726408	0.167902
Ccl20	1	83116766	83119167	+	-4.36919	1.88487	1.35987	2.17667
Wdr69	1	83159752	83210574	+	-4.36919	-4.51601	-5.711	-4.18965
Sphkap	1	83254139	83408200	-	-4.21718	-1.81557	-1.47153	-0.941722
Pid1	1	84036296	84364180	-	2.82721	3.83714	3.74479	3.82437
Dner	1	84369841	84696221	-	3.14914	1.12785	0.833323	0.51079
Trip12	1	84721189	84839304	-	9.96707	8.82182	9.21384	8.96564
Fbxo36	1	84839841	84900487	+	0.367778	0.991786	0.395202	-0.0603666
Slc16a14	1	84905898	84935125	-	1.45524	-2.51601	-1.85855	-1.73022
C130026I21Rik	1	84992690	85270566	-	-4.36919	-0.872152	-0.652104	-1.48921
A530032D15Rik	1	85083069	85109853	-	-2.21718	-0.992447	-0.751639	-2.01972
Gm10553	1	85100164	85100535	+	-4.36919	-5.51601	-5.711	-5.34165
A530040E14Rik	1	85105946	85114035	+	-4.36919	0.0987012	-0.349541	0.0198036
Gm16028	1	85246851	85255465	+	-4.36919	-5.66801	-3.55899	-5.34165
Gm16025	1	85326729	85342615	+	-1.04726	-2.34608	-2.23707	-2.01972
Gm16092	1	85511133	85527161	-	-0.516745	-1.93105	-1.09956	-2.86772
AC147806.1	1	85575676	85577295	+	-4.36919	-5.66801	-4.55899	-5.34165
Sp110	1	85576899	85598817	-	-2.21718	1.11335	1.85886	1.05828
Gm16094	1	85599286	85599839	+	-4.21718	-5.51601	-5.55899	-5.34165
Sp140	1	85600378	85645037	+	-4.36919	2.21191	1.33582	0.741088
Gm17017	1	85641222	85650585	-	-4.36919	0.0987012	-0.858554	-1.28276
Sp100	1	85649988	85709998	+	-0.516745	-5.66801	-2.38907	-5.18965
A630001G21Rik	1	85717083	85778643	-	-2.21718	-0.872152	-1.31107	-0.797332
Cab39	1	85793441	85851576	+	7.10587	7.45194	7.49967	7.47057
Itm2c	1	85894281	85908675	+	4.21744	5.92538	5.60528	5.76164
4933407L21Rik	1	85928483	85940624	+	-4.36919	-5.66801	-5.711	-5.34165
Gpr55	1	85939537	85961055	-	-4.36919	-5.66801	-5.711	-5.34165
Spata3	1	86016816	86029958	+	-4.36919	-5.51601	-5.55899	-5.34165
2810459M11Rik	1	86045863	86055456	+	-0.757753	0.291346	1.11343	0.832718
Psmd1	1	86064387	86139151	+	8.83351	8.48197	8.61578	8.66347
Htr2b	1	86099026	86111970	-	-2.63222	-5.66801	-5.55899	-3.18965
RP24-308M3.1	1	86133637	86162788	+	5.01404	4.95668	5.12488	5.27796
Armc9	1	86154780	86278284	+	3.87557	3.30736	3.68656	3.5719
Gm16341	1	86275509	86301375	-	-4.36919	-5.66801	-5.711	-5.34165
B3gnt7	1	86303221	86307303	+	5.09115	5.71701	5.71829	6.01002
Gm5258	1	86323267	86323593	+	-4.36919	-5.66801	-5.711	-5.34165
Ncl	1	86344719	86359455	-	11.5986	10.9299	11.2327	11.3592
C130036L24Rik	1	86359574	86373791	+	-0.129721	0.211912	0.195893	0.0198036
Nmur1	1	86386242	86388162	-	-4.36919	-3.93105	-5.711	-4.18965
1700019O17Rik	1	86426329	86428049	+	-4.36919	-5.66801	-5.711	-5.34165
Ptma	1	86526736	86530698	+	10.5888	10.3981	10.3359	10.596
Pde6d	1	86542994	86582629	-	4.18796	5.05385	4.84082	5.01736
Cops7b	1	86582904	86606978	+	5.04726	4.8205	4.88912	4.97148
Nppc	1	86666293	86670573	-	-4.36919	-3.51601	-3.97403	-5.34165
Dis3l2	1	86703804	87050097	+	5.01644	4.40732	4.2125	4.00017
Alppl2	1	87086690	87089928	-	-4.36919	-5.66801	-5.55899	-5.34165
Alpi	1	87098002	87101606	-	-4.36919	-4.51601	-5.711	-5.34165
Akp3	1	87125008	87127912	+	-2.63222	-5.66801	-5.711	-5.18965
Ecel1	1	87147655	87156521	-	0.426672	1.42651	1.61093	1.81035
Prss56	1	87183493	87188404	+	-4.36919	-5.66801	-5.55899	-2.38229
Chrnd	1	87190652	87200069	+	-1.63222	-1.93105	-2.55899	-5.18965
Chrng	1	87205811	87211835	+	-4.36919	-4.51601	-3.23707	-2.01972
Eif4e2	1	87213914	87240488	+	7.43387	6.13459	6.27785	6.35628
Efhd1	1	87264363	87310839	+	0.689706	-0.931046	-1.38907	-1.38229
Gm16535	1	87264481	87265174	-	-2.63222	-4.51601	-5.711	-5.18965
Gigyf2	1	87326998	87450796	+	7.57276	6.80648	6.86149	6.84343
Kcnj13	1	87386363	87394729	-	-4.36919	-2.05658	-5.55899	-3.60469
3110079O15Rik	1	87470264	87475459	+	-4.36919	-2.70865	-3.97403	-3.60469
Ngef	1	87476834	87573870	-	0.175133	1.19824	1.04092	0.939633
Neu2	1	87509889	87597845	+	-4.36919	-5.66801	-5.55899	-5.34165
Inpp5d	1	87620312	87720507	+	8.07485	5.04337	4.57928	3.98777
Atg16l1	1	87755870	87792428	+	5.39568	5.71761	5.51046	5.65741
5830472F04Rik	1	87796467	87796817	+	-4.36919	-5.66801	-5.711	-5.34165
Sag	1	87803680	87845158	+	-1.04726	-2.70865	-3.55899	-2.86772
Dgkd	1	87853287	87944489	+	7.40074	6.99451	6.96775	6.8998
Usp40	1	87945121	88008551	-	4.51413	3.5899	3.91876	3.97022
Ugt1a10	1	88055388	88219004	+	-4.36919	-5.66801	-5.711	-5.34165
Gm20528	1	88055393	88218584	-	-4.36919	-5.66801	-5.711	-5.34165
Ugt1a9	1	88070800	88218997	+	-4.36919	-5.66801	-5.711	-5.34165
Ugt1a8	1	88087813	88219004	+	-4.36919	-5.66801	-5.711	-5.34165
Ugt1a7c	1	88095062	88220002	+	-4.36919	-5.66801	-5.711	-5.18965
Ugt1a6b	1	88103252	88219003	+	-4.36919	-5.51601	-5.711	-5.34165
Ugt1a6a	1	88103252	88220002	+	-4.36919	-5.66801	-5.55899	-5.18965
Ugt1a5	1	88166012	88218997	+	-4.36919	-5.66801	-5.711	-5.34165
Ugt1a2	1	88200601	88218997	+	-4.36919	-5.66801	-5.711	-5.34165
Dnajb3	1	88204732	88205748	-	-0.516745	0.341972	0.528469	0.741088
Ugt1a1	1	88211959	88218997	+	-4.36919	-5.66801	-5.711	-5.34165
Heatr7b1	1	88226986	88262289	+	-2.63222	0.127848	0.0259683	0.269782
Hjurp	1	88262471	88277633	-	5.89525	6.61553	6.65107	6.6726
Trpm8	1	88277661	88389293	+	-4.36919	-5.66801	-5.711	-5.34165
4930453O03Rik	1	88347489	88352930	-	-4.36919	-5.66801	-5.711	-5.34165
Spp2	1	88406961	88426438	+	-4.21718	-5.66801	-5.711	-5.34165
Glrp1	1	88501123	88509886	-	-4.36919	-5.66801	-5.711	-5.34165
Arl4c	1	88673125	88702221	-	2.45524	7.94317	8.02937	8.0091
Sh3bp4	1	89070415	89155068	+	5.40487	6.55075	5.96506	6.14462
Agap1	1	89454811	89895282	+	5.78704	5.44978	5.44101	5.31517
Gbx2	1	89927962	89933290	-	2.95274	-0.158457	1.04092	0.980275
D130058E05Rik	1	89930234	89931862	+	1.68971	-1.60912	-0.0995627	-0.382295
Asb18	1	89952591	90014666	-	-4.36919	-5.66801	-5.711	-5.34165
Iqca	1	90042132	90153401	-	4.8623	-4.51601	-1.75164	-2.60469
Cxcr7	1	90203980	90216751	+	4.19221	0.184431	1.16893	0.333912
Cops8	1	90603425	90613341	+	6.24838	5.88113	5.9631	5.99894
Gm9991	1	90675161	90679793	+	-4.36919	-5.66801	-5.711	-5.34165
Col6a3	1	90765923	90843971	-	-2.21718	-1.70865	-2.38907	-5.18965
Mlph	1	90915085	90951142	+	-4.36919	-2.34608	-2.55899	-1.73022
Prlh	1	90953108	90954012	+	-4.36919	-5.66801	-5.711	-5.34165
Rab17	1	90958133	90969661	-	-0.0472593	-0.761121	-1.75164	-2.01972
Lrrfip1	1	90998727	91128944	+	4.04491	6.39463	6.44171	6.28101
Rbm44	1	91145103	91170795	+	4.52428	2.03089	2.25479	1.05828
Ramp1	1	91179822	91225196	+	-4.36919	-3.51601	-2.38907	-3.18965
Ube2f	1	91250311	91288877	+	4.6624	4.96781	5.281	5.14462
Scly	1	91298338	91321075	+	3.98249	4.40732	4.19923	4.33587
Gm17090	1	91305092	91321101	-	0.590171	0.769394	0.744787	0.854745
Espnl	1	91322075	91348306	+	-4.21718	-1.34608	-1.09956	-0.666088
Klhl30	1	91351016	91362416	+	-2.63222	-1.05658	-2.97403	-1.86772
Fam132b	1	91366430	91374216	+	2.44103	2.8677	3.07036	3.39531
Ilkap	1	91375831	91398783	-	5.20908	5.35897	5.39811	5.55266
Hes6	1	91411483	91414038	-	2.79404	4.22039	3.62091	3.92669
Per2	1	91415984	91459330	-	-0.310294	0.414729	0.900437	1.21974
Traf3ip1	1	91494668	91529303	+	4.41944	3.91444	3.97822	4.43057
Asb1	1	91540565	91559590	+	4.13154	4.56747	4.124	4.12096
Twist2	1	91801461	91848028	+	-2.63222	-0.516009	-1.31107	-1.18965
Hdac4	1	91928785	91931176	-	3.0957	3.53656	3.11343	3.22398
Hdac4	1	91932757	92148393	-	4.44459	4.26699	4.21084	4.25743
Ndufa10	1	92439010	92473860	-	6.09229	5.81771	5.66802	5.73219
Olfr1416	1	92479681	92480619	-	-4.36919	-5.66801	-5.711	-5.34165
Olfr1415	1	92490818	92491753	-	-4.36919	-5.66801	-5.711	-5.34165
Olfr1414	1	92511048	92518515	-	-4.36919	-5.66801	-5.711	-5.34165
Olfr1413	1	92573125	92574206	+	-4.36919	-5.66801	-5.711	-5.34165
Olfr1412	1	92588332	92589297	+	-4.36919	-5.66801	-5.711	-5.34165
Olfr1411	1	92596521	92597492	+	-4.36919	-5.66801	-5.711	-5.34165
Olfr1410	1	92607839	92608847	+	-4.36919	-5.66801	-5.711	-5.34165
Olfr12	1	92619881	92621001	+	-4.36919	-5.66801	-5.711	-5.34165
Myeov2	1	92637145	92641985	-	3.37527	4.37729	4.27863	4.61448
Otos	1	92644218	92648841	-	-4.36919	-5.66801	-5.711	-5.18965
Gpc1	1	92831645	92860198	+	3.61571	6.00951	5.75616	5.86292
Ankmy1	1	92870129	92902906	-	0.483255	-1.34608	-1.16668	-3.60469
Dusp28	1	92906989	92908620	+	0.426672	-0.123691	0.168926	0.482776
Rnpepl1	1	92910783	92924384	+	4.23814	4.64007	4.82147	4.89383
Capn10	1	92934376	92947941	+	4.39753	4.62482	4.64313	4.91101
Gpr35	1	92973119	92986391	+	-3.21718	-2.51601	-1.85855	-2.01972
Aqp12	1	93006334	93012269	+	-4.36919	-5.66801	-5.711	-5.34165
Kif1a	1	93015456	93101865	-	4.59017	7.74814	7.26477	7.41003
Agxt	1	93135245	93145407	+	-4.36919	-5.66801	-5.711	-5.34165
2310007B03Rik	1	93151349	93160948	-	-4.36919	0.876309	0.726408	0.918875
E030010N08Rik	1	93215899	93231072	+	-3.21718	-3.93105	-5.55899	-5.34165
Sned1	1	93235841	93301065	+	-1.21718	0.211912	0.932859	0.78763
Mterfd2	1	93299211	93305915	-	3.57072	4.36051	4.26914	4.384
Pask	1	93308770	93343482	-	5.56253	5.4748	5.58948	5.74772
Ppp1r7	1	93342854	93373489	+	6.38087	5.97083	6.131	6.15465
Ano7	1	93373896	93403502	+	-1.63222	-2.19408	-1.85855	-2.01972
Hdlbp	1	93405940	93478808	-	8.86297	8.36797	8.49111	8.59886
Gm17415	1	93421682	93422488	+	-0.129721	0.0385803	0.0557155	-0.0603666
2002-09-01	1	93478964	93510260	+	8.74173	8.67675	8.69256	8.43982
Farp2	1	93512079	93621976	+	2.17513	0.991786	1.45223	1.18539
Stk25	1	93621902	93635722	-	5.8381	6.28489	6.14707	6.21123
Bok	1	93685694	93695762	+	2.52428	4.98881	4.96457	5.33783
Thap4	1	93705391	93754838	-	5.48845	5.28246	5.10456	5.15576
Atg4b	1	93751500	93789434	+	5.34315	5.5236	5.5397	5.59662
Dtymk	1	93792576	93801934	-	6.89265	6.53418	6.7502	7.00017
Ing5	1	93803965	93822101	+	5.80796	5.4854	5.59898	5.70365
D2hgdh	1	93825240	93852348	+	1.30638	2.34197	2.07036	1.93963
Gal3st2	1	93861344	93876494	+	-4.36919	-5.66801	-5.711	-5.34165
Gm9994	1	93918437	93941239	+	-4.36919	-5.66801	-5.711	-5.34165
Gm6086	1	93990509	94011541	+	-4.36919	-5.66801	-5.711	-5.34165
Neu4	1	94020493	94028326	+	-4.36919	-5.66801	-5.711	-5.34165
Pdcd1	1	94038307	94052553	-	-4.36919	-2.05658	-2.23707	-5.18965
Fam174a	1	95313628	95335284	+	3.29852	4.50219	4.40535	4.35724
St8sia4	1	95587684	95667594	-	-4.21718	-1.05658	-1.97403	0.0198036
Slco4c1	1	96818784	96872171	-	0.590171	-1.81557	-1.31107	-2.18965
Slco6b1	1	96906176	96997577	-	-4.36919	-5.66801	-5.711	-5.34165
Gm6430	1	97024681	97025928	+	2.42667	2.24554	2.3479	2.34173
Slco6c1	1	97059038	97128253	-	-4.36919	-5.66801	-5.711	-5.34165
D1Ertd622e	1	97643903	97662074	-	3.8861	3.79687	3.86097	3.91101
Ppip5k2	1	97706048	97770411	-	6.74209	6.54739	6.98452	7.10095
Gin1	1	97770172	97793709	+	2.60299	2.63881	2.81169	3.34951
Pam	1	97795114	98095646	-	3.88085	4.94035	4.87041	4.85747
B230216N24Rik	1	98031116	98057680	-	-4.36919	-0.815569	-1.23707	-2.01972
Slco6d1	1	98421124	98516988	+	-4.36919	-5.66801	-5.711	-5.34165
Cntnap5b	1	99772765	100485942	+	-4.36919	-5.66801	-5.711	-5.34165
Cdh20	1	104768529	104995481	+	-4.36919	-3.19408	-3.55899	-1.48921
Gm15699	1	104911431	104912333	-	-4.36919	-5.66801	-5.711	-5.34165
Rnf152	1	105276917	105356710	-	1.73701	1.8677	1.80733	1.39531
Pign	1	105518422	105659008	-	5.68066	5.87792	6.07672	5.6464
2310035C23Rik	1	105663861	105755131	+	5.61887	4.90395	5.16467	5.19729
Tnfrsf11a	1	105780723	105847981	+	-4.21718	0.506359	1.05572	1.1502
Zcchc2	1	105990406	106034074	+	5.61729	4.90079	4.78752	4.83133
Phlpp1	1	106171752	106394250	+	4.87557	5.10146	5.19422	5.32704
Bcl2	1	106538178	106714274	-	-4.36919	4.63247	4.59962	4.50384
D630008O14Rik	1	106541943	106575045	+	-4.36919	1.00755	0.762934	0.960098
Kdsr	1	106720410	106759742	-	5.60618	5.50219	5.27863	5.169
Vps4b	1	106764071	106796728	-	6.6408	6.87389	7.01725	6.99832
Serpinb5	1	106861173	106883348	+	-4.36919	-0.428546	-0.5146	-1.10219
Serpinb12	1	106934449	106957080	+	-4.36919	-5.66801	-5.711	-5.34165
Serpinb13	1	106980984	107001195	+	-4.36919	-5.66801	-5.711	-5.34165
Serpinb3a	1	107045587	107052337	-	-4.36919	-5.66801	-5.711	-5.34165
Serpinb3d	1	107078193	107083480	-	-4.36919	-5.66801	-5.711	-5.34165
Serpinb3b	1	107153940	107278361	-	-4.36919	-5.66801	-5.711	-5.34165
Serpinb3c	1	107271201	107278371	-	-4.36919	-5.66801	-5.711	-5.34165
Serpinb11	1	107361929	107380475	+	-4.36919	-5.66801	-5.711	-5.34165
Gm15391	1	107385200	107387412	-	-4.36919	-5.66801	-5.711	-5.34165
Serpinb7	1	107399655	107452689	+	-4.36919	-5.51601	-5.55899	-5.18965
Serpinb2	1	107511423	107535478	+	-4.36919	-3.93105	-2.09956	-2.60469
Serpinb8	1	107590006	107608909	+	-3.21718	-0.230606	-0.349541	-1.01972
Gm15389	1	107687008	107693514	+	-4.36919	-5.66801	-5.711	-5.34165
Cdh7	1	109982431	110140157	+	-4.36919	-5.51601	-2.55899	-3.60469
Cdh19	1	110889195	110977372	-	-4.36919	-5.66801	-5.55899	-5.18965
Dsel	1	111858702	111864909	-	3.90176	4.29296	4.42685	4.50905
Cntnap5a	1	115684756	116582026	+	-4.36919	-5.66801	-5.711	-5.34165
AC132379.1	1	116803193	116821850	+	-4.36919	-5.66801	-5.711	-5.34165
Tsn	1	118298517	118311132	-	6.75292	6.5598	6.71101	6.78046
Mki67ip	1	118321839	118333822	+	6.43387	5.81323	6.27942	6.49247
Clasp1	1	118389058	118609432	+	6.10249	6.23218	6.38205	6.50078
2900060B14Rik	1	118458670	118458747	-	-4.36919	-5.66801	-5.711	-5.34165
Tfcp2l1	1	118627945	118685167	+	10.0105	4.88274	4.69603	4.36877
Gli2	1	118834132	119053619	-	6.4067	2.40285	2.29899	2.68687
Inhbb	1	119415465	119422248	-	2.59017	-0.708654	0.528469	-0.382295
Ralb	1	119470305	119504794	-	6.77079	6.27759	6.18668	6.10841
Epb4.1l5	1	119545033	119649000	-	5.26057	5.71401	5.78419	5.85064
Ptpn4	1	119658044	119837613	-	4.56745	3.7104	4.10634	4.02467
Tmem177	1	119907890	119913208	-	3.37527	3.1422	3.28963	3.45781
Gm101	1	119923341	119997234	-	-4.36919	-5.66801	-3.23707	-2.86772
Sctr	1	120006980	120063528	+	-4.36919	-5.66801	-5.711	-5.34165
Tmem37	1	120067377	120074074	-	0.537703	2.13504	2.66017	2.2282
Dbi	1	120113280	120121078	-	5.80518	5.61521	5.60842	5.7082
3110009E18Rik	1	120121187	120188189	+	-0.217184	1.27841	1.3952	0.617705
Steap3	1	120190757	120272705	-	3.44815	3.46698	3.20256	3.41398
C1ql2	1	120340582	120343171	+	-4.36919	-3.93105	-1.75164	-1.86772
Marco	1	120474538	120505084	-	-4.36919	-5.66801	-5.711	-5.34165
En1	1	120602418	120609296	+	-0.632222	-5.66801	-3.23707	-5.34165
Insig2	1	121304353	121332589	-	4.62831	4.82718	4.78197	4.69605
Ccdc93	1	121431049	121506460	+	5.96645	4.99574	4.90146	5.08298
Gm15392	1	121489296	121493203	-	-4.21718	-3.93105	-5.55899	-3.18965
Htr5b	1	121509842	121528465	-	-4.21718	-5.51601	-3.55899	-2.60469
Ddx18	1	121553835	121567989	-	7.42306	6.67936	6.94409	7.26824
Dpp10	1	123332142	124045559	-	-4.36919	-5.51601	-5.711	-5.34165
Actr3	1	125392905	125435727	-	8.13541	8.23742	8.21641	8.15991
Slc35f5	1	125561016	125595684	+	3.90694	4.79005	4.90351	4.83826
Gpr39	1	125676995	125873862	+	-3.21718	-1.26808	-1.09956	-0.0197247
Lypd1	1	125867622	125913101	-	-3.21718	-1.12369	-1.31107	-0.0197247
Nckap5	1	125913620	126830799	-	-0.409829	-3.51601	-1.09956	-1.60469
Mgat5	1	127204986	127483704	+	3.44103	2.64386	2.52847	2.78189
Tmem163	1	127486546	127678096	-	-0.757753	0.127848	0.371743	0.0198036
Acmsd	1	127729413	127767564	+	-1.89526	-4.51601	-2.75164	-3.60469
Ccnt2	1	127774164	127808061	+	7.26057	7.14198	7.13188	7.04786
Ysk4	1	127815271	127840290	-	-4.36919	-5.51601	-5.55899	-5.34165
Rab3gap1	1	127868773	127943868	+	5.41035	5.28893	5.37026	5.41676
Zranb3	1	127954184	128103047	-	5.25042	4.84594	4.92683	4.99399
R3hdm1	1	128103306	128237735	+	6.05194	5.69223	5.80733	5.57356
Ubxn4	1	128244181	128279377	+	6.84013	6.69131	6.83681	6.76854
Lct	1	128284756	128328318	-	-1.63222	-0.815569	-1.16668	-0.941722
Mcm6	1	128331591	128359656	-	9.17392	7.89312	8.13308	8.11042
Dars	1	128363708	128417416	-	8.25322	7.83037	8.00456	7.91985
Cxcr4	1	128588199	128592293	-	0.104744	-1.93105	-0.429711	-0.48921
Thsd7b	1	129273302	130219278	+	-1.89526	-3.93105	-4.55899	-5.34165
Gm16081	1	130269950	130281258	-	-4.36919	-5.66801	-5.711	-5.34165
Daf2	1	130388537	130423009	-	-2.21718	-2.34608	-2.55899	-3.18965
Gm15674	1	130422824	130437914	+	-0.129721	0.483991	0.0557155	-0.545794
Gm15675	1	130429781	130437191	-	0.306378	1.23888	1.02597	0.269782
Cd55	1	130439027	130462744	-	4.88085	3.66887	3.73563	3.32999
Gm16083	1	130462576	130557075	+	-2.21718	-1.60912	-1.97403	-1.10219
Zp3r	1	130576713	130629621	-	-4.36919	-5.51601	-3.97403	-5.34165
C4bp	1	130634773	130661632	-	-4.36919	-5.66801	-5.711	-5.34165
Pfkfb2	1	130689043	130729253	-	4.0402	3.33574	3.57286	3.5246
Yod1	1	130717327	130722055	+	2.20908	2.70799	2.7031	2.71724
AA986860	1	130731976	130744621	+	-1.63222	0.633738	0.195893	0.854745
Fcamr	1	130800902	130814740	+	-4.36919	-5.51601	-5.711	-5.34165
Gm15848	1	130809977	130824084	-	-4.36919	-5.66801	-5.711	-5.34165
Pigr	1	130826684	130852249	+	-4.36919	-5.66801	-5.711	-5.34165
Faim3	1	130865669	130880790	+	-4.36919	-4.51601	-3.97403	-5.18965
Il24	1	130882074	130887454	-	-4.36919	-2.05658	-1.75164	-3.60469
Il20	1	130907192	130911296	-	-4.36919	-5.66801	-5.711	-5.34165
Il19	1	130932658	130940073	-	-4.36919	-5.66801	-5.711	-5.34165
Il10	1	131019845	131024974	+	-4.36919	-1.93105	-5.711	-2.86772
Mapkapk2	1	131053704	131097543	-	4.92492	6.67721	6.36247	6.23241
Dyrk3	1	131128441	131138234	-	5.06126	5.02315	4.89428	4.82577
Eif2d	1	131153181	131187658	+	6.55348	6.60455	6.60717	6.78656
Rassf5	1	131176410	131245258	-	-0.516745	0.926935	0.86727	1.59171
Ikbke	1	131254343	131279606	-	0.737012	0.366635	0.650459	1.0198
Srgap2	1	131285251	131527361	-	6.37059	6.04576	5.89273	5.81597
Fam72a	1	131527903	131539872	+	2.97264	2.88913	2.84615	2.81035
Avpr1b	1	131599239	131612000	+	-4.21718	-5.66801	-5.55899	-5.34165
AC120217.1	1	131632506	131632874	-	-4.21718	-0.708654	0.0557155	-0.145256
Ctse	1	131638306	131675503	+	-4.36919	-5.66801	-5.711	-5.34165
5430435G22Rik	1	131688695	131713542	+	-3.21718	1.75078	1.22237	1.3022
Slc26a9	1	131744022	131771504	+	3.89656	-2.19408	-2.55899	-2.38229
Pm20d1	1	131797381	131821473	+	3.60936	1.98384	2.11343	1.75286
Slc41a1	1	131827493	131848865	+	6.10812	4.51051	4.44943	4.53657
Rab7l1	1	131867224	131872887	+	2.25855	1.46127	1.14145	1.31814
Nucks1	1	131910458	131936321	+	9.31054	8.35378	8.37479	8.46196
Slc45a3	1	131962967	131982963	+	2.51074	2.51741	2.22891	2.20267
Elk4	1	132007607	132032612	+	3.06822	3.57145	3.59835	3.59171
Mfsd4	1	132022806	132068062	-	2.48326	2.83272	2.76744	2.71122
Cdk18	1	132113550	132139685	-	3.56418	4.7832	4.84615	4.91626
Lemd1	1	132191436	132257381	+	-4.21718	-1.51601	-2.97403	-1.18965
Gm10188	1	132229048	132229767	-	-4.36919	-5.66801	-5.711	-5.34165
Klhdc8a	1	132298626	132307357	+	-4.36919	-0.0241555	0.850397	0.454207
Nuak2	1	132316126	132333488	+	2.82721	5.24305	5.29976	4.98652
Tmcc2	1	132356315	132391281	-	2.30638	3.80366	3.78973	3.62413
Gm15849	1	132381129	132382509	+	-4.21718	-2.19408	-2.38907	-2.86772
Dstyk	1	132417453	132466959	+	4.61571	4.44978	4.40967	4.44153
Rbbp5	1	132477367	132505665	+	6.8038	5.58268	5.59012	5.77902
Tmem81	1	132506230	132508637	+	2.51074	1.41473	1.55995	1.34951
Cntn2	1	132509425	132542940	-	0.537703	3.83714	3.55214	3.44335
Nfasc	1	132564691	132741797	-	1.30638	4.32004	4.19422	4.40654
Lrrn2	1	132880273	132940005	+	2.22576	-1.81557	-0.701013	-1.28276
Mdm4	1	132989845	133025366	-	6.82379	6.62098	6.5118	6.28203
Pik3c2b	1	133045667	133108687	+	3.99713	3.03858	3.124	2.97022
Ppp1r15b	1	133131143	133139783	+	7.75687	7.17421	7.2865	7.43606
Plekha6	1	133246097	133303435	+	3.88085	2.60811	2.86307	3.03917
Golt1a	1	133309823	133323026	+	-1.89526	-5.66801	-5.55899	-5.34165
Kiss1	1	133321875	133329901	+	0.952741	-5.66801	-5.711	-5.34165
Ren1	1	133350510	133360325	+	0.82721	-5.51601	-5.711	-3.60469
Etnk2	1	133363572	133380336	+	3.58372	2.6489	2.62091	2.51079
Sox13	1	133382303	133424377	-	5.19856	3.97384	3.92684	4.13228
Snrpe	1	133603871	133610291	-	6.94709	7.62706	7.5123	7.77126
Zc3h11a	1	133619871	133661380	-	7.3441	7.36797	7.36563	7.26593
Zbed6	1	133619940	133661318	-	7.80622	7.99698	7.98537	7.8322
Lax1	1	133679029	133690108	-	1.71355	-3.19408	-3.97403	-5.18965
Gm17678	1	133701639	133701881	-	-4.36919	-5.66801	-5.711	-5.34165
Atp2b4	1	133702674	133801041	-	6.24634	4.17748	3.68418	3.36877
Optc	1	133897199	133907999	-	-4.36919	-5.66801	-3.55899	-5.34165
Gm15851	1	133906531	133914822	+	-4.36919	-5.66801	-5.711	-5.34165
Prelp	1	133910304	133921414	-	-4.36919	-5.51601	-5.55899	-5.34165
Fmod	1	134037254	134048277	+	-4.36919	-5.66801	-5.711	-5.34165
Btg2	1	134075170	134079120	-	5.82311	7.28186	6.8899	6.51079
Gm8618	1	134109368	134109799	+	-2.63222	-1.70865	-1.6521	-2.38229
Chit1	1	134111242	134151540	+	-0.409829	-1.93105	-3.97403	-4.18965
Chi3l1	1	134182176	134190181	+	-1.89526	-0.872152	-1.16668	-2.38229
Mybph	1	134193448	134201231	+	-4.36919	-1.93105	-3.55899	-2.60469
Adora1	1	134199223	134235431	-	-2.63222	0.959725	0.650459	1.03917
Myog	1	134290004	134292547	+	-4.21718	-3.93105	-2.97403	-5.34165
Ppfia4	1	134296783	134332928	-	3.01163	4.21701	4.00896	3.47569
Tmem183a	1	134346097	134361999	-	6.39107	6.86824	6.92053	6.89649
4933406M09Rik	1	134385940	134390981	+	-4.36919	-5.66801	-5.55899	-5.34165
Cyb5r1	1	134405781	134411740	+	3.38273	5.47126	5.35838	5.60963
Adipor1	1	134415378	134433351	+	6.49706	7.84594	7.47116	7.34563
Klhl12	1	134455531	134491018	+	5.20278	5.5236	5.5554	5.56941
Rabif	1	134494660	134507882	+	5.47804	4.56348	4.58056	4.61931
4931440L10Rik	1	134540941	134549682	-	-0.895256	-4.51601	-2.38907	-5.18965
Kdm5b	1	134560171	134632877	+	9.68368	8.42761	8.44408	8.64551
Syt2	1	134709300	134753149	+	-1.63222	-2.51601	-1.31107	-0.145256
Ppp1r12b	1	134754658	134955942	-	3.01163	2.25218	2.09922	2.20267
Ube2t	1	134962565	134974162	+	5.07744	5.60876	5.14491	5.2481
Lgr6	1	134986348	135105276	-	-2.63222	-1.19408	-0.974032	-1.10219
Ptprv	1	135111169	135112306	-	-0.632222	-4.51601	-2.55899	-2.38229
Ptpn7	1	135132725	135145320	+	2.14037	-1.93105	-1.55899	-0.666088
Arl8a	1	135146824	135156269	+	5.66087	5.60228	5.38864	5.10037
Gm15445	1	135152963	135153806	+	-4.36919	-3.93105	-2.38907	-2.60469
Gpr37l1	1	135160234	135167681	-	-1.89526	-5.66801	-5.55899	-3.18965
Gm4204	1	135232045	135233404	+	6.89069	6.99253	6.9301	7.01584
Elf3	1	135253574	135258472	-	6.90305	4.59121	4.88809	4.8925
Rnpep	1	135262712	135284084	-	5.44459	5.7104	5.64924	5.84102
Timm17a	1	135301532	135313778	-	6.42847	6.11426	6.21043	6.08298
Lmod1	1	135324807	135368065	+	-0.409829	3.25218	2.79415	1.72921
Shisa4	1	135371057	135375237	-	1.39753	3.55813	3.55735	3.24498
Ipo9	1	135382312	135430499	-	7.37761	6.96402	7.01536	7.26105
Nav1	1	135434580	135585355	-	5.62674	4.85468	4.79084	5.06065
Gm4793	1	135584773	135599950	+	0.537703	-0.230606	0.0259683	-1.01972
Nav1	1	135606447	135688105	-	0.82721	-0.194081	-0.0671411	-0.145256
Csrp1	1	135720061	135752232	+	6.16976	9.12988	8.68127	8.47979
Phlda3	1	135766119	135769136	+	6.2164	6.92823	6.58535	6.43925
Tnni1	1	135783065	135810989	+	3.19221	-2.70865	-1.23707	-4.18965
Lad1	1	135818598	135833341	+	2.79404	5.48258	5.31829	5.41861
Tnnt2	1	135836386	135852260	+	0.640797	-2.05658	-4.55899	-3.60469
Pkp1	1	135871395	135919207	-	-4.36919	-5.51601	-3.97403	-5.34165
Igfn1	1	135953578	136006342	-	-4.36919	-5.66801	-5.711	-5.34165
Tmem9	1	136008219	136035030	+	4.92492	6.13728	5.87928	5.94606
Cacna1s	1	136052750	136119822	+	-0.516745	0.316881	0.371743	0.167902
Gm15850	1	136126178	136131183	-	-4.36919	-2.70865	-2.55899	-1.01972
Kif21b	1	136131389	136177998	+	4.65009	5.85468	5.54167	5.60314
2310006M14Rik	1	136181474	136207097	-	-4.36919	-5.51601	-5.55899	-4.18965
5730559C18Rik	1	136213522	136234280	-	0.870279	4.13863	3.90044	3.96517
Gpr25	1	136258914	136260873	-	-4.21718	-2.34608	-5.711	-5.18965
Camsap2	1	136268123	136346104	-	6.40487	6.04909	6.34715	6.31815
Ddx59	1	136415271	136440158	+	4.04491	3.87631	3.76968	3.5719
Kif14	1	136467958	136531511	+	5.77575	5.30815	5.56642	5.37831
Zfp281	1	136624901	136630053	+	6.82173	7.10856	7.47357	7.38542
Nr5a2	1	136843584	136960427	-	5.8381	0.00755328	-0.0995627	-0.235453
A130050O07Rik	1	137928170	137930273	+	-4.36919	-5.66801	-5.711	-5.34165
Ptprc	1	138062861	138175305	-	-4.36919	-5.66801	-5.711	-5.34165
Atp6v1g3	1	138273738	138289460	+	-4.36919	-5.66801	-5.711	-5.34165
Nek7	1	138484714	138619696	-	5.24225	6.02509	5.91978	5.67763
Lhx9	1	138825186	138848576	-	-4.36919	-2.05658	-2.23707	-2.18965
2310009B15Rik	1	138851979	138856854	-	-0.0472593	1.67382	1.05572	1.75286
Dennd1b	1	138963436	139176043	+	5.12489	4.86985	5.20089	5.12437
4930596I21Rik	1	138977657	138979240	+	-4.36919	-5.66801	-5.711	-5.34165
Crb1	1	139197056	139377100	-	-4.36919	-1.81557	-1.85855	-4.18965
Zbtb41	1	139422383	139453005	+	4.69571	4.65392	4.92784	4.80045
Aspm	1	139454773	139494090	+	7.35315	7.08854	7.18773	7.11356
F13b	1	139501707	139523756	+	-4.36919	-5.66801	-5.711	-5.34165
Cfhr1	1	139547062	139560258	-	-4.36919	-5.66801	-5.711	-5.34165
Cfhr3	1	139593755	139608282	-	-4.36919	-5.66801	-5.711	-5.34165
Gm4788	1	139697635	139781239	-	-4.36919	-5.66801	-5.711	-5.18965
Cfhr2	1	139810293	139858689	-	-4.36919	-5.66801	-5.711	-5.34165
Cfh	1	140085855	140183411	-	-2.63222	-5.66801	-4.55899	-5.18965
Kcnt2	1	140246216	140612063	+	-0.895256	3.03858	2.69367	2.99026
AC110527.1	1	141256568	141257158	-	-4.36919	-5.66801	-5.711	-5.34165
Cdc73	1	143598797	143702893	-	6.90111	6.67598	7.00539	6.90674
B3galt2	1	143640664	143650406	+	-4.36919	-2.34608	-2.75164	-5.18965
Glrx2	1	143739029	143749676	+	3.57072	3.61842	3.79415	3.62733
Trove2	1	143750790	143777068	-	5.58048	6.36243	6.52349	6.45421
Uchl5	1	143777278	143807466	+	6.3883	6.43891	6.59677	6.35531
Rgs2	1	143999338	144004161	-	-4.36919	-0.561812	0.610931	1.33391
Rgs13	1	144138667	144177372	-	-4.36919	-5.66801	-5.711	-5.34165
Rgs1	1	144243972	144249242	-	-4.36919	-5.66801	-5.55899	-5.34165
Rgs18	1	144752683	144775435	-	-4.36919	-5.66801	-5.711	-5.34165
Gm5263	1	146420434	146420874	+	-4.21718	-3.51601	-2.97403	-5.34165
Fam5c	1	146495629	146902472	+	-4.21718	-4.51601	-5.711	-3.60469
A230059L01Rik	1	146802965	146806022	-	-4.36919	-5.66801	-5.55899	-5.34165
Gm15584	1	146809831	146841696	-	-4.36919	-5.66801	-5.711	-5.34165
Gm9931	1	147280758	147281942	-	-4.36919	-5.66801	-5.711	-5.34165
Pla2g4a	1	149829618	149961290	-	-0.757753	3.84593	3.17232	3.32999
Ptgs2	1	150100124	150108010	+	0.483255	-0.230606	0.528469	0.51079
Pdc	1	150319417	150333905	+	-2.63222	-4.51601	-4.55899	-5.18965
BC003331	1	150361305	150393080	-	4.87557	5.30815	5.41255	5.24185
Tpr	1	150392838	150449935	+	8.93145	8.31233	8.66757	8.71122
Prg4	1	150449412	150466165	-	2.32197	1.78777	1.85886	1.98028
Hmcn1	1	150563527	150993435	-	-1.21718	1.40285	1.35987	1.89781
Gm20631	1	150625265	150783499	+	-4.36919	-5.51601	-5.711	-2.18965
Ivns1abp	1	151344498	151364445	+	6.24327	7.69603	7.75417	8.02664
1200016B10Rik	1	151367699	151428455	-	5.80657	5.92382	6.12049	5.97148
1190005F20Rik	1	151428648	151458182	+	5.01163	5.08576	5.33885	5.45691
Rnf2	1	151469406	151500823	-	7.2033	6.83078	7.05847	6.87913
Fam129a	1	151571186	151721939	+	5.40852	5.06895	5.06306	4.66522
Edem3	1	151755374	151822328	+	5.9121	5.41768	5.73102	5.61287
1700025G04Rik	1	151884524	152090320	-	4.62517	4.69831	4.7031	4.64798
Tsen15	1	152370735	152386688	-	4.1837	4.34663	4.34338	4.43971
Glt25d2	1	152399830	152510695	+	0.426672	-1.93105	-3.55899	-2.86772
Rgl1	1	152516759	152766351	-	1.39753	2.74138	3.07036	3.05352
Gm15479	1	152684026	152687501	-	-4.36919	-4.51601	-5.711	-3.60469
Apobec4	1	152750551	152757544	+	-4.36919	-5.66801	-5.711	-5.34165
Arpc5	1	152766542	152775597	+	6.73919	7.88233	8.20991	8.01691
Ncf2	1	152807890	152836990	+	1.89134	0.0385803	-0.751639	-0.730218
Smg7	1	152836996	152902646	-	7.37947	6.50601	6.50103	6.47346
Nmnat2	1	152955101	153119260	+	6.0044	6.73014	5.74991	5.48983
Lamc2	1	153122756	153186447	-	3.10474	5.92434	5.57543	5.32704
Lamc1	1	153218922	153332786	-	8.58048	7.93572	7.97409	7.79868
E330020D12Rik	1	153404827	153408429	-	-1.89526	-1.12369	-1.23707	-2.38229
1700012A16Rik	1	153425162	153452574	+	-3.21718	-0.815569	-0.751639	-0.941722
Dhx9	1	153455758	153487660	-	9.36425	7.96529	8.4566	8.7836
Npl	1	153503016	153549714	-	4.2299	3.07645	2.78973	2.95501
Rgs8	1	153653025	153697667	+	-4.36919	-0.815569	-0.701013	0.0198036
Rgs16	1	153740349	153745468	+	-3.21718	3.56348	3.32975	3.64324
Rnasel	1	153749426	153764221	+	-4.36919	-2.34608	-2.75164	-1.38229
Rgsl1	1	153779381	153844142	-	-4.36919	-5.66801	-5.711	-5.34165
5830403L16Rik	1	153849542	153900208	-	1.59017	1.71281	1.45223	1.79903
Gm5531	1	153874345	153876871	+	-4.36919	-5.66801	-5.55899	-5.34165
Teddm1	1	153891646	153893060	+	-4.36919	-5.66801	-5.711	-5.34165
Glul	1	153899944	153909723	+	6.39936	6.35974	6.24635	6.44969
A930039A15Rik	1	153905301	153916910	+	-4.21718	-5.51601	-3.55899	-2.60469
Zfp648	1	154201187	154205674	+	-4.36919	-5.66801	-5.711	-5.34165
Cacna1e	1	154392519	154725920	-	0.82721	-3.93105	-2.55899	-2.01972
Ier5	1	155096367	155099636	-	3.10474	5.01927	4.80514	4.62413
Mr1	1	155127878	155146780	-	-4.36919	-1.19408	-1.55899	-3.18965
Stx6	1	155158703	155203517	+	4.3374	5.33808	5.1984	5.32802
BC034090	1	155212474	155232724	-	1.45524	1.77861	1.97239	2.29417
Xpr1	1	155275701	155417415	-	5.33356	5.03474	4.93186	4.76745
Gm5532	1	155520173	155527111	-	-4.36919	-5.66801	-2.09956	-2.18965
Acbd6	1	155558120	155687233	+	5.02361	5.07271	4.96751	5.07127
Lhx4	1	155698036	155742120	-	-4.36919	-5.66801	-5.711	-5.34165
Qsox1	1	155778155	155812883	-	4.43027	5.01635	4.65775	4.28406
Cep350	1	155844966	155972890	-	5.67308	5.67073	6.06443	5.88047
Tor1aip1	1	156004599	156036480	-	4.11821	3.68121	4.04834	3.81317
Tor1aip2	1	156035403	156068861	+	7.43566	7.19221	7.41093	7.27055
Fam163a	1	156075966	156205026	-	1.9121	-3.93105	-2.23707	-1.73022
Tdrd5	1	156255296	156303664	-	-0.217184	2.52839	2.97628	3.01492
Nphs2	1	156310727	156328035	+	-4.36919	-3.93105	-2.75164	-2.18965
9430070O13Rik	1	156323509	156421159	-	-4.21718	-2.19408	-1.75164	-1.38229
Gm2000	1	156366040	156366484	+	5.39199	6.52907	6.17868	6.33097
Soat1	1	156428108	156474328	-	5.30245	6.77228	6.55344	6.43606
AC114588.1	1	156524092	156526659	+	6.26361	5.74667	5.59709	5.59089
Abl2	1	156558786	156649568	+	7.12878	6.68305	6.85675	6.81176
Tor3a	1	156653617	156674356	-	3.5377	5.77459	5.93186	5.85338
Fam20b	1	156678545	156719001	-	6.13265	5.70195	5.90759	5.67144
Ralgps2	1	156804166	156939626	-	5.67915	5.72895	5.63699	5.6007
Angptl1	1	156838562	156861078	+	-4.36919	-3.93105	-3.23707	-5.34165
1700057K13Rik	1	157099148	157108680	-	-4.21718	-5.51601	-5.711	-5.34165
Rasal2	1	157135183	157412595	-	5.49706	5.32634	5.31368	5.23976
2810025M15Rik	1	157412352	157420235	+	5.6624	6.52394	6.31176	6.32309
BC026585	1	157458580	157489060	+	3.54437	2.95972	3.20919	2.81035
Gm15486	1	157497875	157511721	-	-4.36919	-5.66801	-5.711	-5.34165
Sec16b	1	157506728	157568425	+	-0.895256	-1.81557	-2.75164	-1.73022
Fam5b	1	158245271	158356260	-	-1.21718	0.291346	0.570289	1.05828
Astn1	1	158362304	158691786	+	-3.21718	1.22546	0.441006	1.81035
Pappa2	1	158711727	158980490	-	-1.21718	-1.60912	-2.38907	-3.18965
1600012P17Rik	1	158967701	158980463	-	-2.63222	-5.66801	-2.75164	-5.18965
Gm4953	1	159168157	159168642	-	-4.36919	-5.66801	-5.711	-5.34165
Rfwd2	1	159232326	159347580	+	5.89916	6.38599	6.47271	6.6068
Gm10530	1	159614749	159684875	+	-4.36919	-5.66801	-5.711	-5.34165
Tnr	1	159737510	159924397	+	-4.36919	-5.66801	-5.711	-5.34165
4930523C07Rik	1	160044384	160078428	+	-4.21718	0.238879	0.833323	0.132278
4930562F07Rik	1	160074735	160077985	-	-4.36919	-1.93105	-2.23707	-2.86772
Tnn	1	160085036	160153580	-	-4.36919	-5.66801	-5.55899	-3.60469
Mrps14	1	160195215	160202170	+	5.56581	5.80479	5.76181	5.77108
Cacybp	1	160202367	160212892	-	9.44471	8.89709	8.98959	9.0068
Rabgap1l	1	160219174	160792938	-	4.62831	4.55008	4.36433	4.0271
Gm6177	1	160893120	160893584	+	0.104744	-0.471614	-0.237066	-0.867722
Rc3h1	1	160906418	160974978	+	6.07514	6.34508	6.43783	6.49641
Serpinc1	1	160978606	161003010	+	-1.89526	-2.70865	-2.97403	-2.60469
Zbtb37	1	161008794	161034849	-	3.25042	3.22883	3.23217	3.03435
Gas5	1	161034422	161038539	+	7.69608	7.87107	7.68938	7.67512
Dars2	1	161040601	161070658	-	4.92492	5.76418	5.88964	6.08123
Cenpl	1	161070767	161086724	+	4.38644	4.10421	4.45083	4.36494
Klhl20	1	161088375	161131511	-	5.10925	4.04814	4.16722	4.2595
Ankrd45	1	161142691	161169106	+	4.19644	1.00755	1.37174	1.48278
4930469G21Rik	1	161154558	161159314	-	-1.63222	-2.93105	-2.23707	-4.18965
Prdx6	1	161240112	161251219	-	8.64235	8.14655	7.86189	7.91969
Tnfsf4	1	161395409	161418410	+	-4.36919	-5.51601	-5.711	-5.34165
Tnfsf18	1	161494655	161505290	+	-3.21718	-3.93105	-2.75164	-3.18965
Fasl	1	161780691	161788495	-	-4.21718	-5.66801	-5.55899	-5.34165
AI848100	1	161816112	161876661	-	6.551	6.08204	6.36545	6.08298
4930558K02Rik	1	161942086	161979636	-	-4.36919	-5.66801	-5.55899	-5.34165
Pigc	1	161969186	162027106	+	2.30638	2.70799	2.86727	2.82158
Dnm3	1	161982453	162478034	-	-4.36919	-3.93105	-0.915138	-4.18965
2810442N19Rik	1	162004969	162016494	+	-4.36919	-5.66801	-5.711	-5.34165
Dnm3os	1	162217623	162225550	+	-4.21718	-5.66801	-5.711	-5.34165
Gm10176	1	162477680	162479943	+	-4.36919	-5.66801	-3.55899	-5.34165
Mettl13	1	162532127	162548551	-	4.29852	4.42504	4.52714	4.95628
Vamp4	1	162570515	162599084	+	4.95023	4.72478	4.86727	4.3102
Gm5705	1	162628357	162629067	-	-4.36919	-5.66801	-5.711	-5.34165
Myoc	1	162639150	162649693	+	-4.36919	-5.66801	-5.55899	-5.34165
7420461P10Rik	1	162647203	162658173	-	-4.36919	-5.66801	-5.711	-5.34165
Prrc2c	1	162673402	162740495	-	8.90354	8.32132	8.45398	8.48443
Fmo4	1	162793883	162813972	-	-4.36919	-5.66801	-5.55899	-5.34165
Fmo1	1	162829561	162866548	-	-4.36919	-2.93105	-2.38907	-5.34165
Fmo2	1	162874317	162898726	-	-4.36919	-5.66801	-5.711	-5.34165
AC117767.1	1	162916551	162937225	-	-4.36919	-5.66801	-5.711	-5.34165
Fmo3	1	162953802	162984528	-	-4.36919	-5.66801	-5.711	-5.34165
4921528O07Rik	1	163024302	163085670	-	-4.36919	-5.66801	-5.711	-5.34165
Prrx1	1	163245116	163313710	-	-4.36919	-5.66801	-5.55899	-5.34165
Gm20471	1	163280356	163287045	+	-4.36919	-5.66801	-5.711	-5.34165
Gorab	1	163384909	163403641	-	3.91724	3.56348	3.59582	3.73219
Mettl11b	1	163702257	163725232	-	-4.21718	-5.66801	-5.711	-5.34165
Kifap3	1	163779583	163917109	+	6.02956	6.12197	6.14275	6.19027
Scyl3	1	163929100	163955126	+	4.8861	4.6094	4.7708	4.88717
BC055324	1	163945993	163994796	-	6.23403	6.01391	6.08306	6.18485
2810422O20Rik	1	163994889	163997243	+	3.0866	2.97183	3.24191	3.41768
Sele	1	164048234	164057677	+	-4.36919	-5.66801	-5.711	-5.34165
Sell	1	164062076	164080785	+	-4.36919	-5.51601	-5.711	-5.34165
Selp	1	164115264	164150026	+	-4.36919	-4.51601	-5.55899	-4.18965
Gm16587	1	164143432	164146366	-	-4.36919	-5.66801	-5.711	-5.18965
Gm16548	1	164148591	164152217	-	-4.36919	-0.609118	-0.751639	-0.48921
F5	1	164151838	164220277	+	-1.04726	4.59252	4.38352	4.33783
Slc19a2	1	164249046	164265385	+	6.74064	6.39576	6.46787	6.24237
4930455F23Rik	1	164275585	164287847	+	2.7486	3.44978	3.43536	3.2408
Blzf1	1	164289800	164307489	-	4.98983	4.74256	4.95868	4.89516
Nme7	1	164312879	164348181	+	3.36024	3.93932	3.67702	4.03194
Atp1b1	1	164437267	164458355	-	8.04931	7.96377	7.34696	6.81773
Dpt	1	164796732	164824266	+	-4.36919	-5.66801	-5.55899	-5.34165
Xcl1	1	164931644	164935527	-	-4.36919	-5.66801	-5.711	-5.34165
Tbx19	1	165137855	165160773	-	-4.36919	-4.51601	-5.55899	-5.34165
Sft2d2	1	165174341	165194433	-	3.54437	5.90658	5.53376	5.50122
Tiprl	1	165214922	165236943	-	5.7268	5.90184	5.92331	5.82297
Gpr161	1	165301863	165322930	+	0.590171	2.41473	2.424	2.63053
Dcaf6	1	165329511	165460465	-	4.83538	4.2068	4.03159	3.87375
Brp44	1	165461037	165481214	+	3.5576	2.51741	2.92482	2.74699
Adcy10	1	165485183	165576774	+	-2.21718	-4.51601	-2.97403	-5.34165
Mpzl1	1	165592181	165634541	-	6.28863	6.81351	6.59044	6.40187
Rcsd1	1	165648945	165708094	-	4.78	1.77861	2.59582	1.55182
Creg1	1	165763746	165775308	+	3.90176	3.6261	3.3509	3.20696
Gm16565	1	165781075	165789367	+	-4.36919	-5.66801	-5.55899	-5.34165
Cd247	1	165788681	165877276	+	5.80241	4.89656	5.05664	4.85747
Pou2f1	1	165865154	166002678	-	7.68444	6.73961	6.84455	6.74293
Dusp27	1	166098153	166127898	-	4.96521	0.211912	-0.0671411	-0.282759
Gpa33	1	166130238	166166510	+	4.74282	0.438188	0.4854	0.918875
Mael	1	166201385	166238744	-	1.84891	3.5741	3.96653	3.46499
Ildr2	1	166254139	166316823	+	-4.36919	1.27841	1.37174	1.72921
5330438I03Rik	1	166306741	166309585	-	-4.36919	-1.42855	-2.75164	-2.38229
Tada1	1	166379097	166393621	+	2.67763	3.69101	4.13797	4.30621
Gm15853	1	166379839	166380493	-	-4.36919	-5.66801	-5.55899	-5.34165
Pogk	1	166384622	166409863	-	-0.409829	2.64386	3.15868	3.20696
Gm4846	1	166483613	166497588	-	-4.36919	-5.66801	-5.711	-5.34165
Gm4847	1	166628971	166647693	-	-4.36919	-5.51601	-5.711	-5.34165
Fmo9	1	166662055	166681845	-	-4.36919	-5.66801	-5.711	-5.34165
Fam78b	1	167001417	167091302	+	-4.36919	-1.81557	-0.604798	-0.235453
Uck2	1	167223827	167223919	-	1.45524	1.40285	1.24836	1.49685
Uck2	1	167226090	167285127	-	6.98494	6.7607	6.63853	6.64047
Tmco1	1	167308670	167333978	+	5.70466	5.67998	5.72178	5.92214
Aldh9a1	1	167349991	167368530	+	7.27767	7.70482	7.5123	7.51706
Mgst3	1	167371966	167393841	-	2.24225	4.49522	3.91268	3.95246
Lrrc52	1	167445675	167466780	-	-4.36919	-5.66801	-5.711	-5.34165
Rxrg	1	167598384	167639623	+	-4.36919	-0.931046	-1.16668	0.0198036
Lmx1a	1	167689239	167848741	+	-4.21718	-5.66801	-5.711	-5.18965
Gm20711	1	168115244	168122465	+	-4.36919	-5.66801	-5.711	-5.34165
Pbx1	1	168153527	168432270	-	2.45524	4.84374	4.49629	4.74552
Gm5265	1	169453528	169453869	-	-4.36919	-5.66801	-3.55899	-5.18965
Nuf2	1	169497934	169531464	-	5.41944	5.78948	5.84455	5.81878
Rgs5	1	169655501	169695813	+	-3.21718	-5.66801	-5.711	-5.34165
Rgs4	1	169741477	169747642	-	-4.36919	0.528386	0.507095	1.33391
1700084C01Rik	1	169928648	169934653	+	-4.36919	-1.70865	-5.55899	-1.86772
Gm15852	1	169932698	169934248	-	-4.36919	-3.93105	-4.55899	-3.60469
Hsd17b7	1	169949535	169969241	-	4.53101	3.49801	4.18079	4.07009
Ddr2	1	169972308	170110501	-	4.12711	-1.60912	-1.23707	-2.01972
Uap1	1	170141938	170174957	-	5.92492	5.56747	5.65168	5.53059
Uhmk1	1	170193420	170215397	-	6.70985	6.31014	6.29197	6.09979
4930500M09Rik	1	170214860	170215556	+	-0.129721	0.366635	-0.132729	0.0198036
Sh2d1b2	1	170232749	170253608	+	-4.36919	-5.66801	-5.711	-5.34165
Sh2d1b1	1	170277376	170285662	+	-4.36919	-5.66801	-5.711	-5.34165
Gm7694	1	170298193	170306332	-	-0.516745	2.20509	1.04092	1.21974
Nos1ap	1	170302668	170589861	-	-1.40983	1.65392	0.707792	0.302203
1700015E13Rik	1	170308803	170312125	+	-4.36919	-2.93105	-4.55899	-5.34165
Olfml2b	1	170644532	170682789	+	-2.63222	0.528386	1.11343	1.20267
Atf6	1	170704457	170867771	-	5.70466	5.52565	5.44523	5.26978
Gm9929	1	170868645	170881721	+	3.35267	3.34818	3.14145	3.15465
Dusp12	1	170873498	170885540	-	4.89395	4.6971	4.60591	4.62733
Fcrlb	1	170907273	170912941	-	-4.36919	-5.66801	-3.97403	-4.18965
Fcrla	1	170917576	170927583	-	-4.21718	-5.66801	-5.711	-5.34165
Fcgr2b	1	170960558	170976547	-	2.14037	-3.51601	-5.711	-5.34165
Fcgr4	1	171018920	171029761	+	-4.36919	-5.66801	-5.711	-5.18965
Fcgr3	1	171051174	171064935	-	5.08431	-1.26808	-1.85855	-1.86772
1700009P17Rik	1	171113918	171126967	+	-1.63222	-1.70865	-3.97403	-3.60469
Sdhc	1	171127165	171150603	-	6.05544	6.03906	5.78863	5.88114
Mpz	1	171150711	171161130	+	-4.36919	-1.26808	-1.85855	-2.18965
Pcp4l1	1	171173262	171196268	-	-4.36919	-1.81557	-0.804107	-2.01972
Nr1i3	1	171213970	171220701	+	2.81624	4.16699	3.93286	4.17886
Tomm40l	1	171217802	171222514	-	3.60299	4.73192	4.58439	4.82577
Apoa2	1	171225054	171226379	+	1.5377	-1.12369	-2.38907	-2.01972
Fcer1g	1	171229572	171234365	-	-4.36919	-4.51601	-5.711	-5.18965
Ndufs2	1	171234853	171247122	-	7.29358	7.24575	7.17677	7.26027
Adamts4	1	171250421	171260637	+	-0.632222	1.22546	1.14145	0.918875
B4galt3	1	171270328	171276896	+	3.65318	4.76012	4.77974	4.7514
Ppox	1	171275990	171281186	-	3.70763	4.38032	4.37764	4.41768
Usp21	1	171281945	171287991	-	4.65933	5.02799	4.90759	4.93318
Ufc1	1	171288563	171295024	-	4.72826	4.65266	4.6806	4.71423
Rpl27-ps1	1	171305084	171305494	-	-1.89526	-0.931046	-1.16668	-0.797332
Dedd	1	171329145	171342331	+	4.87028	5.28165	5.09116	5.17229
Nit1	1	171338008	171345646	-	5.26865	5.59448	5.53046	5.65662
Pfdn2	1	171345670	171359254	+	5.76295	6.16391	6.16893	6.06242
Klhdc9	1	171358446	171360798	-	1.06822	2.43819	2.03346	1.90838
Pvrl4	1	171370099	171388598	+	0.483255	2.12062	2.79415	2.17667
Arhgap30	1	171388954	171410298	+	1.03074	0.893382	1.33582	0.939633
Usf1	1	171411313	171419142	+	5.72533	6.32438	6.12619	6.42276
Tstd1	1	171419033	171420352	+	-1.21718	0.731919	0.168926	0.132278
F11r	1	171437535	171464603	+	3.93256	6.80789	6.53012	6.55476
B930036N10Rik	1	171502796	171504111	-	-2.21718	-0.428546	-0.132729	-1.28276
Alyref2	1	171503478	171504750	+	-0.516745	0.438188	0.86727	0.132278
Gm9765	1	171515233	171516922	+	-4.36919	-5.66801	-5.711	-5.34165
Itln1	1	171518122	171535294	-	-4.36919	-4.51601	-5.711	-5.18965
Cd244	1	171559193	171585318	+	-4.36919	-5.66801	-5.711	-5.34165
Ly9	1	171588624	171607410	-	-4.36919	-5.66801	-5.711	-5.34165
Slamf7	1	171634925	171649007	-	-4.36919	-5.66801	-5.711	-5.34165
Cd48	1	171682009	171705258	+	-4.36919	-5.66801	-5.711	-5.34165
Slamf1	1	171767127	171801184	+	-4.36919	-5.66801	-5.711	-5.34165
Cd84	1	171839697	171890718	+	-3.21718	-5.66801	-5.711	-5.34165
Gm10521	1	171895664	171898237	+	-4.36919	-5.66801	-5.711	-5.34165
Slamf6	1	171917537	171943868	+	0.537703	-5.66801	-5.711	-5.34165
Vangl2	1	172000960	172028444	-	6.01284	5.38712	5.26039	5.42782
Nhlh1	1	172052292	172057573	-	-1.04726	-5.66801	-5.711	-5.34165
Ncstn	1	172066013	172082795	-	5.59339	5.27352	5.3621	5.54421
Copa	1	172082529	172122330	+	7.81899	7.74785	7.80541	7.76781
Pex19	1	172126755	172136493	+	5.52428	5.58662	5.70016	5.766
Dcaf8	1	172148015	172196393	+	6.6578	6.8955	6.62898	6.6757
Pea15a	1	172196728	172206804	-	2.72533	7.41971	7.33961	7.31219
Casq1	1	172209894	172219868	-	-1.04726	-1.19408	-0.751639	-1.73022
Gm17224	1	172213021	172213680	+	-3.21718	-4.51601	-5.711	-3.18965
Atp1a4	1	172223513	172258414	-	0.590171	-1.51601	-1.16668	-0.545794
Igsf8	1	172261641	172319841	+	5.9351	6.62258	6.24635	6.32161
Atp1a2	1	172271709	172298064	-	6.93573	5.26371	4.21744	4.01736
Kcnj9	1	172321033	172329263	-	-1.40983	-0.561812	-2.09956	0.617705
Kcnj10	1	172341210	172374085	+	-2.63222	0.184431	-0.701013	0.0957526
Pigm	1	172376531	172384099	+	4.12711	5.53995	5.67103	5.70971
Slamf9	1	172475358	172478575	+	-4.36919	1.79687	1.26118	0.51079
Igsf9	1	172481788	172498878	+	1.59017	6.8862	6.54002	6.40468
Tagln2	1	172500047	172507380	+	6.47717	8.49705	8.18152	7.95867
Ccdc19	1	172521044	172545870	+	-0.632222	-1.60912	-0.604798	-1.38229
4933439K11Rik	1	172538133	172558129	-	-4.21718	-2.93105	-3.55899	-5.34165
Vsig8	1	172555938	172563717	+	-4.36919	-3.93105	-3.97403	-5.18965
Slamf8	1	172581377	172590568	-	0.367778	-5.66801	-5.711	-5.34165
Fcrl6	1	172596640	172602551	-	-4.36919	-5.66801	-5.711	-5.34165
Dusp23	1	172630769	172632974	-	-0.409829	-1.34608	-2.09956	-1.73022
Crp	1	172698056	172699966	+	-4.36919	-5.66801	-5.711	-5.34165
Apcs	1	172893962	172895054	-	-4.36919	-5.66801	-5.711	-5.34165
Olfr16	1	172956768	172957817	+	-4.36919	-5.66801	-5.711	-5.34165
Olfr1408	1	173130200	173131236	-	-4.36919	-5.66801	-5.711	-5.34165
Olfr1406	1	173183442	173184504	-	-4.36919	-5.66801	-5.711	-5.34165
Olfr218	1	173203358	173204299	+	-4.36919	-5.66801	-5.711	-5.34165
Olfr1404	1	173215607	173216640	+	-4.36919	-5.66801	-5.711	-5.34165
Fcer1a	1	173221271	173227229	-	-4.36919	-5.66801	-5.711	-5.34165
Olfr418-ps1	1	173270147	173271137	+	-4.36919	-5.66801	-5.711	-5.34165
Gm11062	1	173274461	173277756	-	-4.36919	-5.66801	-5.711	-5.34165
Darc	1	173331886	173333503	-	-4.36919	-3.19408	-3.55899	-5.34165
Cadm3	1	173334254	173367695	-	-4.21718	0.390882	0.418286	1.20267
Aim2	1	173350879	173466040	+	4.08202	0.238879	0.932859	1.05828
Gm4955	1	173468509	173474052	-	-4.36919	-5.66801	-5.711	-5.34165
Gm4955	1	173480371	173491041	-	-4.36919	-5.66801	-5.711	-5.18965
BC094916	1	173519717	173535957	-	-4.36919	-5.66801	-3.23707	-3.18965
Pydc4	1	173566284	173599274	-	-4.36919	-5.66801	-5.711	-5.34165
Pyhin1	1	173630859	173647928	+	-4.36919	-0.708654	-0.804107	-0.331669
Pydc3	1	173673911	173698392	+	-4.36919	-5.66801	-5.711	-4.18965
AI607873	1	173723430	173741809	-	-4.36919	-5.66801	-5.711	-5.34165
Ifi204	1	173747293	173766876	-	-1.40983	-5.66801	-5.711	-5.34165
Mndal	1	173857221	173942491	-	-4.36919	-5.66801	-5.711	-5.18965
Mnda	1	173896355	173912922	-	-4.21718	-5.66801	-5.711	-5.34165
Ifi203	1	173920407	173942672	-	-4.21718	-5.66801	-5.711	-5.34165
Ifi202b	1	173962569	173982844	-	-4.36919	-5.66801	-5.711	-5.34165
Ifi205	1	174011998	174031755	-	-4.36919	-5.66801	-5.711	-5.34165
Olfr433	1	174041933	174042936	+	-4.36919	-5.66801	-5.711	-5.34165
Olfr432	1	174050375	174051313	+	-4.36919	-5.66801	-5.711	-5.34165
Olfr430	1	174069300	174070253	+	-4.36919	-5.66801	-5.711	-5.34165
Olfr429	1	174089038	174089980	+	-4.36919	-5.66801	-5.711	-5.34165
Olfr427	1	174099460	174100407	+	-4.36919	-5.66801	-5.711	-5.34165
Olfr231	1	174117091	174118014	-	-4.36919	-5.66801	-5.711	-5.34165
Olfr424	1	174136746	174137693	+	-4.36919	-5.66801	-5.711	-5.34165
Olfr420	1	174158722	174159767	+	-4.36919	-5.66801	-5.55899	-5.34165
Spna1	1	174172776	174248450	+	1.9121	2.02315	2.42969	2.51771
Olfr419	1	174249889	174250976	-	-4.36919	-5.66801	-5.711	-5.34165
1810030J14Rik	1	174330518	174332873	+	-4.36919	-5.66801	-5.711	-5.34165
Olfr417	1	174368919	174369848	+	-4.36919	-5.66801	-5.711	-5.34165
Olfr248	1	174391046	174392055	+	-4.36919	-5.66801	-5.711	-5.34165
Olfr414	1	174430430	174431384	+	-4.36919	-5.66801	-5.711	-5.34165
Olfr220	1	174448625	174449602	+	-4.36919	-5.66801	-5.711	-5.34165
Fmn2	1	174501825	174822717	+	4.14476	3.30417	3.14491	3.23242
Grem2	1	174833785	174921819	-	-4.36919	-2.34608	-1.09956	-1.38229
Rgs7	1	175059736	175491130	-	-4.36919	-0.872152	-1.97403	-0.604687
Fh1	1	175600374	175625635	-	7.07456	6.80112	6.79305	6.88114
Kmo	1	175620381	175662116	+	-4.36919	-5.51601	-5.711	-4.18965
Opn3	1	175662421	175692776	-	0.952741	2.42651	2.30519	1.9499
Chml	1	175686488	175688353	-	3.22576	3.35127	3.19255	3.4324
Wdr64	1	175698593	175815734	+	-1.89526	-5.51601	-5.711	-5.34165
Exo1	1	175880778	175911396	+	6.20067	5.66577	5.86675	5.97337
Pld5	1	175962306	176275312	-	-4.36919	-2.70865	-1.97403	-1.48921
B020018G12Rik	1	175977777	175979114	-	0.952741	0.265351	-0.471531	-0.282759
Cep170	1	176733653	176807124	-	6.18476	5.00166	5.31137	5.2992
Sdccag8	1	176814660	177020437	+	2.06822	2.03089	2.2865	1.99026
Gm15423	1	176927999	176932711	-	-4.36919	-5.66801	-5.711	-5.34165
Akt3	1	177020073	177258203	-	5.78563	6.2723	6.27548	5.89516
Zfp238	1	177444661	177450760	+	4.87293	4.71521	4.78863	4.6527
1700016C15Rik	1	177729814	177753324	+	-3.21718	-5.66801	-5.711	-5.34165
Adss	1	177762962	177796511	-	7.54312	7.52051	7.58678	7.63113
Gm16432	1	177991435	178048291	+	-4.36919	-5.66801	-5.711	-5.34165
Pppde1	1	178187417	178252598	+	4.7601	6.36357	6.46303	6.52888
Gm9982	1	178256103	178257295	+	-4.21718	-5.66801	-4.55899	-5.18965
B230369F24Rik	1	178313328	178318549	-	-2.63222	-1.51601	-2.38907	-1.38229
Fam36a	1	178319130	178322693	+	3.51753	4.62992	4.76181	4.54337
Gm16586	1	178321108	178324171	-	4.63457	5.73607	5.77248	5.55097
Hnrnpu	1	178323074	178337797	-	10.4255	9.64217	9.99262	10.1786
Efcab2	1	178405881	178483247	+	2.10474	1.48399	1.78086	1.31814
Kif26b	1	178529125	178932855	+	-0.409829	-1.42855	-1.47153	-1.28276
Gm16564	1	178898582	178917614	-	-4.21718	-3.51601	-5.55899	-5.34165
Smyd3	1	178951960	179518041	-	4.84621	4.39538	4.15181	3.93188
AC130279.1	1	179520375	179520857	-	2.15786	2.99179	2.68418	2.50384
Tfb2m	1	179528055	179546267	-	3.20908	2.81042	3.28021	3.47213
Cnst	1	179546370	179627478	+	4.21744	3.1422	3.48813	3.48631
Sccpdh	1	179668210	179687189	+	5.46581	5.36892	5.29275	5.23452
Gm1305	1	179695297	179745185	-	0.367778	-0.471614	0.141445	0.333912
Ahctf1	1	179744894	179803680	-	8.06301	7.8959	8.14804	8.17654
Gm10518	1	179803376	179804676	+	2.12267	2.50636	2.424	2.34173
Cdc42bpa	1	179960472	180165603	+	6.2443	5.40583	5.96261	5.89649
Adck3	1	180165238	180199602	-	1.27467	1.49522	2.00325	2.15908
Psen2	1	180227004	180263438	-	0.912099	2.91444	2.75389	2.78189
Gm5069	1	180326971	180330550	-	0.483255	0.550081	0.463374	0.236615
Itpkb	1	180330485	180424802	+	1.14037	2.99179	2.69839	3.08181
6330403A02Rik	1	180432387	180483504	-	-4.36919	-2.70865	-1.38907	-1.28276
Parp1	1	180568955	180601253	+	9.81477	8.72396	8.66697	8.73794
Lin9	1	180641150	180690518	+	4.73992	4.53656	4.75502	4.76309
Mixl1	1	180693043	180697034	-	-0.310294	-1.81557	-0.858554	0.202668
Acbd3	1	180726043	180754203	+	5.94395	5.98533	6.01843	5.79548
H3f3a	1	180800832	180813943	-	7.84148	8.75669	8.57286	8.77902
Gm16067	1	180813776	180816859	+	-1.63222	-0.931046	-0.915138	-1.10219
BC031781	1	180851151	180868097	+	6.3593	5.65642	5.75446	5.77902
Lefty2	1	180893108	180899103	+	7.80761	4.90816	5.14664	5.42138
Pycr2	1	180904274	180908087	+	5.78	6.37578	6.46649	6.59539
Lefty1	1	180935022	180938400	+	5.92747	3.76244	3.80295	3.6621
Tmem63a	1	180942344	180975112	+	2.97264	3.75779	3.81822	3.79903
2210411M09Rik	1	180952064	180958149	-	-1.63222	-0.658028	-0.201442	-0.382295
Ephx1	1	180976155	181020904	-	4.67763	1.73192	1.45223	1.59171
9130409I23Rik	1	181051237	181060667	+	-4.36919	-5.66801	-5.711	-5.34165
Nvl	1	181093423	181144157	-	6.72019	6.53452	6.65987	6.76236
Cnih4	1	181150931	181168994	+	5.53101	6.15288	6.02032	6.04816
Wdr26	1	181173228	181211552	-	7.34601	8.15177	8.16541	7.9523
A430110L20Rik	1	181226076	181228490	+	-4.36919	-1.81557	-1.38907	-1.86772
Cnih3	1	181352628	181460641	+	-4.36919	0.571454	-0.558994	-0.102187
Ccdc121	1	181509633	181511451	-	-4.36919	-5.66801	-5.711	-5.34165
Dnahc14	1	181738988	181769674	+	-4.36919	-5.66801	-5.711	-3.18965
Lbr	1	181815316	181842401	-	8.74408	8.20509	8.14523	8.02512
Gm5533	1	181851608	181853189	-	-4.36919	-5.51601	-5.711	-5.34165
Enah	1	181904445	182019980	-	7.99379	7.07715	7.13362	6.95565
Srp9	1	182124737	182132407	+	4.44815	4.54604	4.52714	4.4632
Vmn1r1	1	182157144	182158319	-	-4.36919	-5.66801	-5.711	-5.34165
Degs1	1	182275772	182282804	-	6.92684	5.96428	6.09788	6.04816
Fbxo28	1	182313102	182341606	-	5.40304	5.28489	5.42685	5.29618
Gm10517	1	182408619	182409020	-	-4.36919	-5.66801	-5.55899	-4.18965
Trp53bp2	1	182409172	182462432	+	4.79404	5.39463	5.42756	5.5535
Capn2	1	182467256	182517495	-	3.11373	7.04671	7.21394	6.91789
Capn8	1	182565007	182632352	+	-3.21718	-2.34608	-1.85855	-5.18965
4922505E12Rik	1	182747126	182749180	-	-4.36919	-3.93105	-3.97403	-5.18965
Susd4	1	182763860	182896598	+	4.54437	5.16786	4.72409	4.69146
Tlr5	1	182954788	182976044	+	-2.63222	-1.60912	-2.75164	-1.48921
Disp1	1	183086264	183221529	-	3.36024	2.57145	2.84615	3.07245
Brox	1	183276342	183297256	-	5.06126	4.69344	4.72641	4.61125
Aida	1	183297060	183324501	+	4.96272	5.13594	5.4599	5.40654
CAAA01083517.1	1	183326725	183369529	-	5.77008	6.23428	6.33089	6.36494
CAAA01083517.2	1	183388981	183409353	+	2.60299	2.47268	3.12049	3.51425
Hhipl2	1	183418503	183437053	+	-4.36919	-5.66801	-5.711	-5.18965
Gm8214	1	183681778	183682194	-	-4.36919	-5.66801	-5.711	-5.34165
Dusp10	1	184013302	184075636	+	1.6408	3.51741	3.62091	3.57853
1700056E22Rik	1	184033032	184033998	-	-4.21718	-2.05658	-1.31107	-1.28276
4930488B22Rik	1	184712497	184718989	+	-4.36919	-5.66801	-5.711	-5.34165
Hlx	1	184727140	184732619	-	-1.21718	-5.51601	-2.23707	-3.60469
Mosc1	1	184786776	184811313	-	-3.21718	-1.93105	-2.97403	-2.86772
Mosc2	1	184813068	184846451	-	6.20908	4.23386	4.33885	3.99026
C130074G19Rik	1	184871926	184883218	-	4.31809	1.98384	2.12751	2.34951
Mark1	1	184896443	184999549	-	3.72533	4.06331	4.11166	4.2408
Rab3gap2	1	185204168	185286743	+	5.96645	5.68856	5.66982	5.72174
Iars2	1	185284726	185329396	-	6.8663	6.95998	7.02667	7.01125
Bpnt1	1	185332149	185357777	+	6.31712	4.68612	5.02032	5.14462
Eprs	1	185363095	185428355	+	9.77186	8.84175	9.03737	9.09366
9630028B13Rik	1	185429357	185441819	-	-4.36919	-5.66801	-5.711	-5.34165
Slc30a10	1	185454848	185468762	+	2.551	0.211912	0.395202	0.59171
Lyplal1	1	186087731	186117310	-	3.15786	3.6107	3.47443	3.59498
Tgfb2	1	186623186	186705992	-	-1.04726	3.95567	3.72641	3.18539
Rrp15	1	186720978	186749358	-	6.45877	5.99228	6.20878	6.26722
D1Pas1	1	186967416	186970627	+	5.95524	2.76939	3.19255	3.1679
Spata17	1	187044648	187215465	-	-4.36919	-5.66801	-3.97403	-2.01972
Gm15509	1	187120869	187124365	-	-4.36919	-5.66801	-5.711	-5.34165
1700007P06Rik	1	187125138	187125983	+	-4.36919	-5.66801	-5.711	-5.34165
Gpatch2	1	187215508	187351704	+	4.41944	4.59773	4.83117	4.61771
Esrrg	1	187608791	188214885	+	-4.36919	-1.19408	-2.09956	-3.60469
Ush2a	1	188262023	188965041	+	-4.21718	-5.66801	-5.55899	-5.34165
Kctd3	1	188971098	189007840	-	6.40487	6.97409	6.68358	6.71837
Kcnk2	1	189207931	189343832	-	-0.516745	-1.60912	-2.55899	-1.60469
Cenpf	1	189640599	189688086	-	8.13431	8.18356	8.32193	8.19297
Ptpn14	1	189728268	189876695	+	5.65318	8.04909	7.86622	7.65152
Smyd2	1	189880492	189922363	-	5.62674	4.61327	4.77528	4.90707
Prox1	1	190118038	190170680	-	-2.63222	1.27841	-0.237066	0.538271
Gm17566	1	190170296	190217276	+	-4.36919	-5.51601	-5.55899	-5.18965
Rps6kc1	1	190700202	190911770	-	4.62831	4.48399	4.62092	4.70213
Angel2	1	190925112	190946962	+	5.64545	5.08483	5.51916	5.58184
Vash2	1	190947648	190979296	-	0.483255	3.25878	3.79415	4.13002
Mfsd7b	1	191005832	191026190	-	3.68971	3.74373	4.58948	4.68379
1700022P22Rik	1	191036822	191042941	+	-4.36919	-5.51601	-2.75164	-3.60469
Tatdn3	1	191045826	191062932	-	1.5377	1.88487	1.9879	1.83272
Nsl1	1	191063012	191084558	+	4.97757	4.96478	5.03906	5.00017
Batf3	1	191098414	191108943	+	-4.36919	0.438188	1.67941	1.71724
Fam71a	1	191162584	191164817	-	-4.36919	-5.66801	-5.711	-5.34165
Atf3	1	191170296	191183340	-	4.03548	4.86445	4.99367	5.23136
D730003I15Rik	1	191224474	191225686	+	-1.04726	-0.471614	-1.09956	-1.01972
Nenf	1	191306789	191318194	-	1.20908	3.96579	4.11166	3.94734
Tmem206	1	191325912	191350914	+	3.0496	2.96377	3.21908	3.12323
Ppp2r5a	1	191351981	191397041	-	6.61016	6.68581	6.80487	6.72698
Dtl	1	191537365	191575534	-	6.70911	6.20637	6.43748	6.28608
Ints7	1	191575763	191622672	+	6.41944	5.24969	5.32975	5.59907
Lpgat1	1	191717834	191784255	+	6.25652	5.97384	6.55475	6.29215
Nek2	1	191821444	191833050	+	6.6746	6.1879	6.14577	6.14518
1700034H15Rik	1	191890233	191907527	-	2.06822	0.633738	0.744787	1.05828
Slc30a1	1	191906767	191913247	+	6.03784	4.59252	4.6419	4.74993
Rd3	1	191977373	191988282	+	-4.36919	-5.66801	-2.38907	-4.18965
Traf5	1	191997430	192092559	-	-2.21718	-0.815569	-0.429711	-0.941722
Rcor3	1	192098656	192138010	-	3.12267	2.70316	2.76293	2.9499
Kcnh1	1	192190784	192510159	+	-1.04726	-2.51601	-1.47153	-1.48921
Hhat	1	192512828	192771213	-	1.93256	0.0987012	0.590753	1.18539
A730013G03Rik	1	192833169	192834719	-	-4.36919	-5.66801	-5.711	-5.18965
Sertad4	1	192844431	192855752	-	2.24225	4.95972	5.27073	5.23976
Gm15867	1	192854928	192856466	+	-4.36919	1.25218	0.441006	0.668331
Syt14	1	192897307	193035698	-	1.71355	2.03089	2.21579	2.10497
Diexf	1	193104403	193130251	-	4.99956	4.73547	5.03906	5.23347
Irf6	1	193153112	193172042	+	3.11373	5.12243	4.92381	4.974
A130010J15Rik	1	193168049	193177832	+	3.25855	3.8014	3.72872	3.91101
Traf3ip3	1	193175506	193201703	-	-0.0472593	0.841543	0.590753	0.51079
Gm15872	1	193187375	193192011	+	-4.36919	-5.66801	-5.711	-5.34165
4930570N18Rik	1	193203039	193226208	+	-4.36919	-5.66801	-5.711	-5.34165
1600010F14Rik	1	193207750	193254474	+	-4.36919	-5.66801	-5.711	-5.34165
Hsd11b1	1	193221630	193264054	-	-0.129721	-5.66801	-5.711	-5.34165
G0s2	1	193272161	193273188	-	2.39753	-0.609118	-0.389069	-0.18965
Lamb3	1	193301957	193343878	+	-0.310294	4.28974	3.86937	3.64955
Camk1g	1	193346346	193370297	-	-0.310294	-1.60912	-2.23707	-1.10219
Plxna2	1	194619829	194816869	+	4.04491	0.613274	1.08486	1.13228
Cd34	1	194938821	194961292	+	0.82721	2.12785	2.81604	2.47569
Cd46	1	195041285	195092248	-	-4.36919	-1.12369	-3.23707	-2.38229
Cr1l	1	195103789	195131570	-	4.82447	4.18616	4.33885	4.45421
Cr2	1	195136811	195176715	-	-4.36919	-2.51601	-1.55899	-1.73022
AC139206.1	1	195165745	195171168	-	-4.36919	-5.66801	-5.711	-5.34165
Fam171a1	2	3114224	3227806	+	3.97264	3.93314	4.02032	4.1635
Nmt2	2	3284212	3328877	+	7.75256	7.09432	7.19777	7.21123
Rpp38	2	3328949	3332643	-	4.05428	4.07458	4.32823	4.50209
Acbd7	2	3336168	3340993	+	-1.40983	0.0385803	-0.349541	0.333912
Olah	2	3341982	3366591	-	-1.89526	-5.66801	-5.711	-4.18965
Meig1	2	3409043	3422648	-	-4.36919	-5.51601	-5.55899	-5.34165
Dclre1c	2	3424131	3464130	+	4.32585	4.26371	4.33279	4.21336
Suv39h2	2	3455815	3475031	-	5.3734	5.8955	5.97919	6.03737
Gm13184	2	3468613	3474546	+	-4.21718	-2.34608	-4.55899	-5.34165
Hspa14	2	3488850	3512814	-	7.44415	6.93701	7.05226	7.12663
Cdnf	2	3513030	3526376	+	-0.757753	-0.708654	-0.701013	-0.604687
Fam107b	2	3613758	3782142	+	5.64855	6.41103	6.22646	6.04577
Gm13185	2	3752986	3755177	-	-4.36919	-5.66801	-5.711	-5.34165
Gm13180	2	3855030	3877575	+	-4.36919	-5.66801	-5.55899	-5.34165
Gm13191	2	3925808	3929139	-	-4.36919	-5.66801	-5.711	-5.34165
Frmd4a	2	4017717	4614043	+	4.95774	4.42504	4.51381	4.34563
1700080N15Rik	2	4132063	4141141	-	-4.36919	-5.66801	-5.711	-5.34165
Gm13189	2	4137774	4144102	+	-4.36919	-5.66801	-5.711	-5.34165
Gm13187	2	4287595	4301167	-	-4.36919	-5.66801	-5.711	-5.34165
Gm13175	2	4458434	4466670	-	-4.36919	-5.66801	-5.711	-5.34165
Gm13179	2	4586024	4587287	-	-0.516745	-0.609118	-0.804107	-0.730218
Prpf18	2	4622058	4652113	-	5.79684	5.29135	5.47443	5.47569
Bend7	2	4717831	4802142	+	0.782816	2.47268	2.29899	2.37259
Sephs1	2	4881564	4910557	+	6.3142	6.60585	6.71742	6.90641
Phyh	2	4919019	4938730	+	3.91724	3.70799	3.68893	3.63372
Ucma	2	4976122	4985748	+	-2.63222	-5.66801	-2.97403	-3.60469
Mcm10	2	4989714	5012791	-	7.49491	6.06472	6.11696	6.29316
Optn	2	5020642	5064051	-	5.43566	4.33574	3.80514	3.77902
4930551O13Rik	2	5037280	5041133	+	1.17513	0.0689539	-0.804107	-1.48921
Ccdc3	2	5137776	5230878	+	0.242247	-1.42855	-0.751639	-0.382295
Camk1d	2	5293457	5714515	-	5.81624	3.06895	2.79856	2.76455
Cdc123	2	5794294	5845164	-	6.22679	6.26371	6.30558	6.41444
Nudt5	2	5845019	5871895	+	6.74064	6.46663	6.56771	6.59948
Gm13199	2	5862080	5862934	-	3.17513	2.92278	2.94085	3.01002
Sec61a2	2	5870987	5895432	-	5.73556	5.30736	5.53244	5.41953
Gm13267	2	5895510	5900131	+	-0.895256	-1.51601	-1.55899	-2.01972
Dhtkd1	2	5896115	5942792	-	4.94521	3.93726	3.83117	3.68071
Upf2	2	5951469	6056703	+	6.1837	5.77574	5.85939	5.82855
5430407P10Rik	2	6100025	6130211	-	2.98249	3.35744	3.3267	2.93963
Echdc3	2	6188465	6213033	-	-3.21718	-0.306555	-0.00440535	-0.48921
A230108P19Rik	2	6193251	6321611	+	-4.36919	-5.66801	-4.55899	-5.34165
Gm13383	2	6255946	6257266	-	-4.36919	-5.66801	-5.711	-5.34165
Usp6nl	2	6322667	6446390	+	6.16868	5.91966	5.9631	5.94542
Gm13388	2	6431786	6436033	-	-4.36919	-5.51601	-5.55899	-5.34165
Gm13391	2	6472000	6478619	+	-4.36919	-5.66801	-5.711	-5.34165
Celf2	2	6539705	7081302	-	4.30245	4.80592	4.83225	4.62893
Gm13389	2	6884270	6886924	+	-4.36919	-5.66801	-5.711	-5.34165
Gm10855	2	6932541	6935081	-	-4.36919	-5.66801	-5.711	-5.34165
Gm10115	2	6950453	6951680	-	-4.36919	-5.66801	-5.711	-5.34165
Gm13390	2	7395858	7396000	-	-4.36919	-5.66801	-5.711	-5.34165
Gm13211	2	7716151	7781408	-	-4.36919	-5.66801	-5.711	-5.34165
1700061F12Rik	2	9189515	9197477	+	-4.36919	-5.66801	-5.711	-5.34165
Gm13219	2	9352431	9447676	+	-4.36919	-5.66801	-5.711	-5.34165
Gm13218	2	9591219	9597843	-	-4.36919	-5.66801	-5.711	-5.34165
Gata3	2	9857078	9890034	-	-1.04726	2.40285	2.23542	1.56524
Gm13256	2	9877256	9878869	+	-4.36919	-2.34608	-2.38907	-5.18965
4930412O13Rik	2	9881252	9883921	+	-4.36919	-5.51601	-2.97403	-5.34165
9230102O04Rik	2	9883041	9889540	-	-4.36919	-5.66801	-3.97403	-5.18965
Gm13262	2	9906178	9914678	+	-4.36919	-3.51601	-5.711	-5.18965
Taf3	2	9914552	10048596	-	4.88085	4.30577	4.25158	4.49685
Atp5c1	2	10056016	10080510	-	8.54104	8.06071	7.99476	8.07538
Kin	2	10080593	10092806	+	2.87028	3.13863	3.24191	3.54844
Itih2	2	10094593	10131396	-	-4.36919	-5.66801	-5.711	-5.34165
Itih5	2	10153571	10256529	+	-1.89526	1.46127	1.26118	1.26978
Gm13261	2	10339283	10374041	-	1.61571	-0.561812	-0.0354323	-0.545794
Sfmbt2	2	10370510	10595253	+	6.92938	6.08623	7.28924	6.89217
Gm13264	2	11036874	11049066	+	-4.36919	-5.66801	-5.711	-5.34165
Prkcq	2	11172113	11301226	+	-2.63222	-5.66801	-3.55899	-2.86772
Gm13293	2	11339489	11342612	+	-4.36919	-5.66801	-5.711	-5.34165
Gm13291	2	11385003	11387064	+	-4.36919	-5.66801	-5.711	-5.34165
Pfkfb3	2	11471430	11502101	-	6.32488	7.60908	7.71974	7.39249
Rbm17	2	11585439	11604153	-	7.20225	6.76389	6.77416	6.88181
Gm17490	2	11625606	11626264	-	-4.36919	-5.66801	-5.711	-5.34165
Il2ra	2	11642792	11693191	+	-4.36919	-5.66801	-5.711	-5.34165
Il15ra	2	11705287	11733986	+	-4.36919	3.0987	2.82038	2.59171
Fbxo18	2	11742573	11777582	-	5.69421	6.3287	6.16296	6.14183
Ankrd16	2	11777876	11790325	+	3.36024	3.74138	3.7148	3.80753
Itga8	2	12106632	12301920	-	-0.129721	1.87631	2.2865	2.45421
E030013I19Rik	2	12300947	12311300	+	-4.21718	-2.93105	-3.55899	-2.01972
Fam188a	2	12347263	12419469	-	5.6014	5.22546	5.14923	5.22398
Pter	2	12924041	13003453	+	2.60299	2.48399	2.95276	3.02952
C1ql3	2	13003457	13011747	-	-4.21718	-2.93105	-1.38907	-1.38229
Rsu1	2	13076967	13271431	-	4.63144	5.31925	5.30983	5.42414
Gm13270	2	13271602	13324791	+	-4.36919	-3.51601	-3.55899	-5.34165
Cubn	2	13276338	13491924	-	-1.63222	0.693445	1.9879	1.42506
Trdmt1	2	13509014	13544664	-	3.41217	3.05764	3.24191	3.61448
Gm9875	2	13557848	13560324	+	-4.36919	-5.66801	-5.711	-5.34165
Vim	2	13573927	13582826	+	6.79264	6.51466	7.00563	7.24992
St8sia6	2	13651020	13793808	-	4.34887	-1.19408	-0.751639	-0.235453
Ptpla	2	13975563	14056135	-	1.56418	3.49242	3.29587	3.20267
4921530L18Rik	2	14070332	14073934	-	-2.63222	-0.931046	0.0557155	0.364939
Stam	2	14074100	14148338	+	6.21536	6.21912	6.16807	5.96454
Tmem236	2	14174524	14221971	+	-4.36919	-3.93105	-4.55899	-2.18965
Mrc1	2	14229414	14332057	+	-1.89526	0.926935	0.980165	0.395313
Slc39a12	2	14388316	14494975	+	-4.36919	-5.66801	-5.711	-5.34165
Gm13266	2	14512591	14542805	+	-4.36919	-5.66801	-5.711	-5.34165
Cacnb2	2	14604306	14987908	+	-3.21718	1.83272	1.94085	2.26156
Gm13269	2	14740374	14767022	-	-4.36919	-5.66801	-5.711	-5.34165
Nsun6	2	14995131	15054884	-	3.28266	3.20167	3.51515	3.31418
Arl5b	2	15049395	15082456	+	6.28664	6.39576	6.51849	6.3032
Gm13364	2	15646962	15696710	+	-4.36919	-5.66801	-5.711	-5.34165
Gm13318	2	16042126	16150806	+	-4.21718	-3.19408	-5.55899	-2.86772
Plxdc2	2	16356304	16755839	+	4.59017	5.31133	5.07672	4.93576
Gm13322	2	17181743	17185487	-	-4.36919	-5.66801	-5.711	-5.34165
Nebl	2	17343909	17731464	-	-0.757753	-0.931046	0.347896	-0.0603666
Gm13324	2	17559060	17559998	+	-4.36919	-5.66801	-5.711	-5.34165
H2afb1	2	17996422	17996946	-	-4.36919	-5.66801	-5.711	-5.34165
A930004D18Rik	2	18025193	18037737	-	3.39753	1.03858	1.22237	2.15908
Gm13330	2	18032533	18039633	+	-4.36919	-5.66801	-5.711	-3.60469
2810030E01Rik	2	18040676	18049051	-	3.01163	2.44399	2.67463	3.10497
1810059C17Rik	2	18054193	18056613	-	-4.36919	-5.66801	-5.711	-5.34165
Mllt10	2	18055237	18212388	+	7.16814	6.50045	6.44136	6.54718
Dnajc1	2	18195654	18392830	-	5.36402	4.83824	4.99463	4.85338
Commd3	2	18672384	18676231	+	4.7341	4.68856	5.10812	4.8047
Bmi1	2	18677018	18686629	+	5.38644	3.30736	4.16039	3.69909
Gm13334	2	18694032	18699037	+	-4.36919	-5.66801	-5.711	-5.34165
BC061194	2	18699023	18750413	+	-4.36919	-5.66801	-5.711	-5.34165
Gm20539	2	18742715	18760862	-	-4.36919	-5.66801	-5.711	-5.34165
Pip4k2a	2	18842255	18998126	-	4.25855	3.59252	3.6234	3.58184
4930426L09Rik	2	18998343	18999801	+	-4.36919	-5.66801	-3.23707	-5.34165
Armc3	2	19199302	19310241	+	-4.36919	-4.51601	-3.97403	-5.34165
4930447M23Rik	2	19344317	19351050	+	-4.36919	-5.66801	-5.711	-5.34165
Msrb2	2	19371440	19394976	+	2.0866	-0.346084	0.222366	0.717241
Gm13344	2	19429104	19431983	-	-4.36919	-5.66801	-5.711	-5.34165
Gm13336	2	19441508	19446674	-	-4.36919	-5.66801	-5.711	-5.34165
Ptf1a	2	19445663	19447501	+	-4.36919	-5.66801	-5.711	-5.34165
1810010K12Rik	2	19451828	19454995	+	-4.36919	-5.51601	-5.55899	-5.34165
4921504E06Rik	2	19462837	19553914	-	-4.36919	-5.66801	-5.55899	-5.34165
Gm13348	2	19634034	19636986	-	-4.36919	-5.66801	-5.711	-5.34165
Otud1	2	19658062	19660590	+	3.92237	4.90816	5.00229	4.72474
Gm13346	2	19676711	19686157	-	-4.21718	-2.34608	-2.23707	-2.86772
Etl4	2	19909780	20810713	+	6.73774	7.24326	7.3673	7.30471
Gm17171	2	20300817	20324670	-	-4.36919	-5.66801	-5.711	-5.34165
Gm13335	2	20420570	20432934	-	-4.36919	-5.66801	-5.711	-5.34165
Gm13362	2	20709375	20713234	-	1.73701	2.09132	1.78973	1.72921
Arhgap21	2	20847919	20968881	-	6.92811	7.24305	7.38645	7.21895
Gm13380	2	20921860	20931389	-	-4.36919	-5.66801	-3.97403	-5.18965
Gm13375	2	20969054	20969997	+	1.10474	2.54469	2.38937	2.2282
Gm13376	2	21097099	21120659	+	-4.36919	-5.66801	-5.711	-5.34165
Enkur	2	21180731	21205365	-	-4.36919	0.506359	0.195893	-0.282759
Thnsl1	2	21205724	21215009	+	3.57723	4.34818	4.50844	4.36302
Gm13327	2	21341925	21369111	-	-4.36919	-5.66801	-5.711	-5.34165
Gpr158	2	21367542	21830547	+	-4.36919	-5.51601	-5.711	-4.18965
Myo3a	2	22227503	22618252	+	-4.21718	-2.19408	-1.85855	-1.60469
Gad2	2	22622205	22693874	+	-4.36919	-5.66801	-5.711	-5.34165
1700092C17Rik	2	22755984	22762273	+	-4.36919	-5.66801	-5.711	-5.34165
Apbb1ip	2	22774094	22875653	+	-3.21718	-3.51601	-1.85855	-3.60469
Pdss1	2	22895522	22940266	+	5.0659	3.76244	4.1152	4.24289
Abi1	2	22940073	23040241	-	6.4962	6.3149	6.48403	6.2992
Acbd5	2	23068168	23114510	+	5.44103	5.15022	5.19506	4.97274
Mastl	2	23115606	23156024	-	5.61887	5.74079	5.83225	5.66054
Yme1l1	2	23156369	23199260	+	8.17245	8.33944	8.54667	8.50057
4931423N10Rik	2	23207476	23267129	+	-3.21718	-5.66801	-5.711	-5.34165
Nxph2	2	23321246	23401973	+	-4.36919	-5.66801	-5.711	-3.18965
Spopl	2	23506220	23572106	-	4.61887	4.59252	4.6296	4.37259
Hnmt	2	24002910	24049394	-	-4.21718	-3.51601	-2.38907	-2.38229
Tbpl2	2	24071721	24096595	-	-4.36919	-5.66801	-5.711	-5.34165
Il1f8	2	24153161	24160519	+	-4.36919	-5.66801	-5.711	-5.34165
Il1f9	2	24186476	24193568	+	-1.63222	-1.42855	-5.711	-5.18965
Il1f6	2	24215418	24225702	+	-4.36919	-5.66801	-5.711	-5.34165
Il1f5	2	24276954	24283426	+	-4.36919	-5.66801	-5.711	-5.34165
Il1f10	2	24291196	24293820	+	-4.36919	-5.66801	-5.711	-5.34165
Gm13411	2	24322424	24322956	+	-4.36919	-5.66801	-5.711	-5.34165
Il1rn	2	24336853	24351494	+	-4.36919	-5.66801	-5.711	-5.34165
Psd4	2	24367580	24409182	+	2.80518	3.76939	3.63822	3.43971
Pax8	2	24420551	24475599	-	-1.21718	-1.70865	-3.55899	-1.10219
Gm13415	2	24440418	24486855	+	-4.36919	-5.66801	-5.711	-5.18965
Gm13417	2	24545492	24566697	-	-4.36919	-5.66801	-5.711	-5.34165
Cacna1b	2	24603887	24763152	-	0.242247	4.50913	4.32823	4.28811
Ehmt1	2	24790769	24919609	-	6.45613	6.62642	6.69249	6.80223
Arrdc1	2	24925352	24935252	-	2.85963	5.28327	5.11784	5.20481
Zmynd19	2	24949792	24962075	+	6.59098	6.61199	6.7878	6.83064
Wdr85	2	24962400	24972163	+	3.48326	3.84154	3.45503	3.7082
Mrpl41	2	24974117	24975098	-	4.05894	4.32004	4.28178	4.56691
Pnpla7	2	24976033	25054057	+	3.70763	3.72001	3.70545	4.00511
Nelf	2	25054355	25062881	+	0.242247	4.4627	4.39666	4.34368
Entpd8	2	25080304	25085716	+	-4.36919	-5.66801	-5.711	-5.34165
Noxa1	2	25085667	25095149	-	-4.36919	-1.19408	-1.85855	-2.38229
Gm13387	2	25122603	25145396	-	-4.36919	-3.51601	-3.55899	-5.34165
Nrarp	2	25180758	25183330	+	0.912099	2.66887	2.47993	2.93447
A830007P12Rik	2	25192966	25196886	-	1.45524	2.40285	2.66982	2.36494
Cobra1	2	25199712	25211489	-	6.02003	6.30337	6.13841	6.33293
4933433C11Rik	2	25212207	25214637	-	-4.36919	-1.12369	-1.97403	-0.331669
Fam166a	2	25218745	25222280	+	3.30638	3.47551	3.40679	3.58843
Tubb4b	2	25222160	25224702	-	8.56868	8.861	8.85971	8.96896
Slc34a3	2	25228898	25234364	-	-4.21718	0.238879	-0.974032	-1.18965
Gm757	2	25234476	25236787	-	-4.36919	-0.992447	-1.38907	-3.60469
2310002J15Rik	2	25238827	25242452	-	-4.21718	-2.51601	-2.09956	-2.38229
Rnf208	2	25242255	25244262	+	0.952741	1.51741	1.85886	1.75286
Ndor1	2	25244821	25256022	-	4.50733	4.7212	4.95078	5.17558
Tmem203	2	25255439	25256352	+	1.80518	2.42063	2.37764	2.47569
Tprn	2	25262618	25269885	+	4.39015	3.18789	3.27706	3.11413
Ssna1	2	25271039	25272438	-	4.38273	4.9668	4.81713	5.04875
Anapc2	2	25272478	25285915	+	6.06243	6.81743	6.84189	6.93512
Tmem210	2	25288145	25289189	+	-4.36919	-5.66801	-5.711	-5.34165
Lrrc26	2	25289915	25291180	+	-4.36919	-5.51601	-5.711	-5.18965
Grin1	2	25291181	25319187	-	2.87028	1.7224	1.71713	1.38021
E130003G02Rik	2	25291220	25298925	+	1.9121	0.673816	0.63083	0.395313
Man1b1	2	25332338	25352212	+	5.551	6.42467	6.33734	6.3388
Dpp7	2	25352276	25356359	-	4.48672	3.61842	3.71946	3.87913
Uap1l1	2	25359889	25365682	-	4.4763	5.49801	4.85358	4.80045
2010317E24Rik	2	25372321	25378213	+	4.37527	4.91966	4.58566	4.82158
Entpd2	2	25395874	25401321	+	-1.63222	1.9516	1.35987	0.854745
Npdc1	2	25399351	25409494	+	2.27467	4.58728	4.42115	4.50209
Fut7	2	25423267	25426374	+	-4.36919	-3.19408	-1.85855	-2.86772
Abca2	2	25428703	25448540	+	5.13596	5.31846	5.18836	5.19837
BC029214	2	25455141	25461094	-	-0.895256	0.550081	0.168926	-0.0603666
Clic3	2	25456838	25458776	+	-4.36919	-1.81557	-3.97403	-2.86772
Ptgds	2	25466709	25470046	-	-4.21718	-3.19408	-1.85855	-2.86772
Lcn12	2	25490845	25493911	-	-4.36919	-5.66801	-5.711	-5.34165
C8g	2	25498651	25501719	-	-0.757753	1.06895	0.610931	-0.18965
Fbxw5	2	25500750	25505471	+	4.00682	4.34042	4.00706	4.27387
Traf2	2	25517982	25546940	-	3.70168	3.9352	4.19255	4.37068
Edf1	2	25557847	25562082	+	5.73556	5.88913	5.75275	5.99646
Mamdc4	2	25563115	25574845	-	3.74282	4.05953	3.93486	4.34757
Phpt1	2	25573430	25575224	-	3.85428	4.11335	3.92482	4.3764
Gm996	2	25575416	25580099	-	-4.36919	-0.658028	-0.751639	-0.145256
B230208H17Rik	2	25583018	25608521	-	6.45965	6.99723	7.02526	6.95022
Gm13520	2	25607892	25631761	+	-4.36919	-1.93105	-2.75164	-4.18965
4921530D09Rik	2	25608635	25617678	-	-4.21718	-1.93105	-2.97403	-3.18965
Tmem141	2	25620067	25622005	-	0.689706	2.26535	2.44101	2.43971
Fcna	2	25624666	25628030	-	-4.21718	-5.51601	-3.97403	-4.18965
Lcn8	2	25653120	25656217	+	-4.36919	-5.66801	-5.711	-5.34165
Lcn5	2	25657952	25661977	+	-4.36919	-5.66801	-5.711	-5.34165
Lcn6	2	25676786	25681608	+	-4.36919	-5.66801	-5.711	-5.34165
Lcn10	2	25682726	25686081	+	-4.36919	-5.51601	-5.711	-5.34165
Lcn13	2	25700043	25703326	+	-4.36919	-5.66801	-5.711	-5.34165
A230005M16Rik	2	25705850	25709716	-	2.20908	2.31688	2.29899	2.64324
Bmyc	2	25706879	25707717	+	2.67763	2.59252	2.97239	3.12323
Lcn14	2	25737009	25740097	+	-4.36919	-5.66801	-5.711	-5.34165
Lcn3	2	25765569	25768099	+	-4.36919	-5.66801	-5.711	-5.34165
Lcn11	2	25777017	25780279	+	-4.36919	-5.66801	-5.711	-5.34165
Gm13538	2	25783940	25794650	-	-4.36919	-5.66801	-5.711	-5.34165
Gm13539	2	25784617	25787022	+	-4.36919	-5.66801	-5.711	-5.34165
Glt6d1	2	25793859	25815848	-	-4.36919	-5.66801	-5.711	-5.34165
Lcn9	2	25823153	25825537	+	-4.36919	-5.66801	-5.711	-5.34165
Sohlh1	2	25842995	25847248	-	-4.36919	-2.19408	-2.38907	-2.86772
Kcnt1	2	25863795	25918273	+	-3.21718	-2.51601	-1.38907	-2.01972
Camsap1	2	25926838	25983282	-	6.45259	5.81491	5.94433	5.98528
Ubac1	2	25998543	26021747	-	6.43924	6.05622	6.03859	6.14741
Nacc2	2	26055535	26123220	-	4.01163	1.77861	1.67941	1.68072
Gm13554	2	26059010	26060275	+	0.689706	-1.60912	-1.85855	-2.86772
C330006A16Rik	2	26136814	26140521	-	4.27867	4.46841	4.38499	4.33195
1810012K08Rik	2	26138546	26139543	+	1.66546	2.04623	1.9879	2.1502
Gm13553	2	26186729	26191678	-	-4.36919	-5.66801	-5.711	-5.34165
Lhx3	2	26200212	26208289	-	-4.21718	-3.93105	-3.55899	-1.60469
Qsox2	2	26208637	26237525	-	5.90564	4.87523	5.15611	5.04157
C030048H21Rik	2	26246333	26246707	-	-4.36919	-5.66801	-5.711	-5.34165
C030048H21Rik	2	26251757	26257554	-	-4.36919	-5.66801	-5.711	-5.34165
4932418E24Rik	2	26271646	26294557	-	-4.36919	-5.66801	-5.711	-5.34165
Gpsm1	2	26315515	26348237	+	3.57723	4.42651	4.44803	4.58184
Dnlz	2	26348121	26352110	-	3.52428	3.44399	3.17232	3.63053
Card9	2	26352176	26360918	-	-0.757753	-1.70865	-2.09956	-2.18965
Gm13562	2	26352645	26371952	+	0.737012	1.49522	1.29899	1.41026
Snapc4	2	26362765	26380653	-	4.5998	4.75312	4.84402	4.91495
Gm13563	2	26381526	26389018	+	3.37527	3.81267	3.99751	4.06302
Sdccag3	2	26382802	26389316	-	5.37901	5.82773	5.90351	5.97589
Pmpca	2	26389339	26397122	+	7.45877	7.61954	7.7611	7.71912
Inpp5e	2	26396249	26409203	-	5.37714	5.56214	5.76181	5.71874
Sec16a	2	26409431	26445216	-	6.8623	6.49067	6.48847	6.47746
0610009E02Rik	2	26445696	26459390	+	2.66546	2.05385	1.98016	1.82158
Gm13568	2	26457144	26458316	+	0.82721	0.0385803	0.113431	-0.235453
Notch1	2	26457903	26516663	-	6.4623	6.1422	5.49561	5.28406
Egfl7	2	26580014	26593120	+	3.00198	4.36969	3.84402	4.01247
Gm20532	2	26586639	26635634	+	2.32197	2.65392	2.5017	2.74699
Agpat2	2	26593057	26604417	-	4.29061	4.19135	4.08666	4.3022
Fam69b	2	26628457	26636497	+	3.21744	2.58728	2.95671	3.11413
5730588L14Rik	2	26640372	26645944	+	-4.36919	-2.70865	-2.23707	-5.34165
Lcn4	2	26667674	26671282	-	-4.36919	-5.66801	-5.711	-5.34165
Abo	2	26842503	26864979	-	-1.63222	-3.19408	-3.97403	-5.34165
Surf6	2	26888628	26902879	-	5.85829	5.81994	5.81333	6.06302
Med22	2	26905262	26910677	-	4.34124	4.99969	5.13884	5.41026
Rpl7a	2	26910764	26913318	+	6.56745	7.15531	6.91141	6.98621
Surf1	2	26913383	26916530	-	3.60299	4.66017	4.39666	4.55518
Surf2	2	26916367	26920183	+	4.21327	4.12604	4.25959	4.60151
Surf4	2	26920040	26933928	-	7.21222	7.30337	7.3447	7.33807
Gm711	2	26934047	26953496	+	-4.21718	-2.93105	-3.23707	-2.86772
Rexo4	2	26953563	26964386	-	4.71651	5.2187	5.20754	5.49773
Adamts13	2	26973416	27009628	+	-4.36919	-3.93105	-5.711	-5.18965
5930434B04Rik	2	27009926	27021089	+	3.67156	3.8677	3.55475	3.79903
Slc2a6	2	27021363	27027998	-	-1.63222	0.184431	0.669824	0.482776
Gm13398	2	27037285	27040853	+	-4.36919	-2.70865	-2.97403	-2.60469
Tmem8c	2	27061636	27072179	-	-4.36919	-5.66801	-5.711	-5.34165
Adamtsl2	2	27079379	27108981	+	-4.36919	-5.66801	-5.711	-5.34165
Fam163b	2	27110380	27142491	-	-0.757753	-0.0241555	-0.751639	-0.331669
Gm13399	2	27144898	27162703	-	-4.36919	-5.66801	-5.711	-5.34165
Dbh	2	27165233	27183200	+	-4.36919	-5.66801	-5.711	-5.34165
Sardh	2	27188393	27248337	-	-4.36919	-5.66801	-3.97403	-5.34165
Gm17071	2	27189382	27234710	+	-4.36919	-5.66801	-5.711	-5.34165
Vav2	2	27262104	27427033	-	4.95023	5.70376	5.55995	5.71272
AA645442	2	27326704	27331297	+	-4.36919	-5.66801	-5.711	-5.34165
Brd3	2	27445579	27507662	-	7.21953	7.11903	7.15954	7.19998
Wdr5	2	27515157	27536535	+	8.86879	7.8838	7.827	7.88282
Gm13421	2	27540426	27543362	+	-0.129721	-0.658028	-0.604798	-0.867722
Rxra	2	27676440	27762957	+	4.83538	4.52428	4.80076	4.79049
2810430I11Rik	2	27882925	27887052	-	-0.757753	-0.815569	-0.604798	-0.604687
Col5a1	2	27886425	28039514	+	4.56089	5.0405	5.3901	5.03917
Gm13372	2	28025417	28030437	-	-1.04726	-0.123691	-0.132729	-0.0603666
Fcnb	2	28076378	28084885	-	-4.36919	-5.66801	-5.711	-5.34165
Gm13371	2	28092032	28093514	-	-4.36919	-5.66801	-5.711	-5.34165
F730016J06Rik	2	28095477	28127731	+	-4.36919	-5.66801	-5.711	-5.34165
Olfm1	2	28192992	28230736	+	3.3374	4.59904	4.49357	4.50732
Gm13373	2	28315016	28324050	-	-4.21718	-5.66801	-5.55899	-5.34165
Ppp1r26	2	28446800	28455508	+	3.44103	2.80592	3.14145	3.54506
1700007K13Rik	2	28462001	28466332	-	3.551	2.61842	2.53904	2.41026
Mrps2	2	28468066	28471178	+	6.36872	5.37957	5.41327	5.40747
Gbgt1	2	28496891	28505415	+	0.367778	-1.05658	-1.16668	-2.38229
Gm10134	2	28506095	28506475	+	-0.757753	-3.93105	-5.711	-5.34165
Ralgds	2	28513125	28553081	+	4.6867	6.00706	6.06443	6.06951
Cel	2	28555795	28563403	-	-4.36919	-5.66801	-5.711	-5.34165
Gm13381	2	28562197	28576698	+	-4.36919	-5.66801	-5.711	-4.18965
Gtf3c5	2	28566311	28583751	-	4.62202	4.84813	4.79526	5.05828
Gfi1b	2	28609450	28621982	-	-4.36919	-2.51601	-3.97403	-2.38229
Tsc1	2	28641228	28691167	+	5.30834	5.6971	5.52648	5.43149
1700026L06Rik	2	28692080	28699727	-	-4.36919	-1.93105	-0.166677	-1.48921
Ak8	2	28700164	28813165	+	-2.21718	0.127848	0.4854	-0.604687
Gtf3c4	2	28822299	28840360	-	6.87755	6.4794	6.55279	6.50688
Ddx31	2	28840406	28905571	+	4.51074	4.2472	4.35987	4.61448
Barhl1	2	28907679	28916668	-	-4.21718	-5.66801	-5.711	-3.60469
1700101E01Rik	2	28955373	29055064	-	0.590171	-0.658028	-0.429711	-0.545794
Ttf1	2	29060262	29087656	+	4.84351	4.84044	4.98886	4.77902
Gm13395	2	29088371	29090246	-	-4.36919	-5.66801	-5.711	-5.34165
Gm13393	2	29088666	29094501	+	-4.36919	-5.66801	-5.711	-5.34165
Setx	2	29124181	29182471	+	8.67971	8.28175	8.33288	8.27783
Ntng2	2	29194541	29253005	-	-0.409829	-1.12369	-1.09956	-1.38229
6530402F18Rik	2	29245107	29253006	-	-1.40983	-5.51601	-2.75164	-3.60469
Med27	2	29346819	29524793	+	3.91724	3.77631	3.65775	3.81035
Gm13402	2	29349842	29396459	-	1.3374	0.943423	1.15525	1.1679
Rapgef1	2	29619720	29740978	+	6.71133	6.67998	6.88809	6.97494
Gm13420	2	29744919	29747250	-	-0.0472593	-2.51601	-2.97403	-2.18965
Gm13547	2	29759312	29768998	+	-3.21718	-0.268081	-1.55899	-1.73022
Trub2	2	29761224	29788502	-	5.50562	5.30417	5.39738	5.72099
Coq4	2	29787493	29797935	+	3.81624	3.23888	3.499	3.89781
Slc27a4	2	29802634	29817522	+	5.19433	3.96982	4.28963	4.35724
Urm1	2	29820075	29845002	+	5.19644	4.57543	4.50305	4.61609
2600006K01Rik	2	29868726	29869785	-	0.640797	-0.230606	-0.349541	-0.48921
Cercam	2	29869164	29882840	+	4.551	4.17748	3.90249	3.93705
Odf2	2	29889221	29931746	+	8.25754	7.51345	7.30015	7.24315
Gle1	2	29935426	29960371	+	5.42487	5.48329	5.56448	5.6169
Spna2	2	29965560	30031451	+	8.55698	9.36754	9.45319	9.46532
Wdr34	2	30031546	30048881	-	4.11373	4.80705	4.91471	4.59007
Set	2	30057378	30072577	+	10.7254	9.90855	10.0573	10.2403
Pkn3	2	30077684	30091022	+	3.67763	4.15288	3.65532	3.81317
Zdhhc12	2	30090944	30093648	-	4.83266	4.66266	4.41972	4.61771
Zer1	2	30097283	30124585	-	4.29061	4.80366	4.52714	4.51943
Tbc1d13	2	30133746	30152013	+	8.43454	5.69284	5.57093	5.6464
Endog	2	30171493	30174069	+	4.647	3.98782	3.98016	4.19405
D2Wsu81e	2	30173447	30178459	-	5.9351	5.9181	5.90912	5.88047
Ccbl1	2	30185124	30205847	-	3.89656	3.33886	3.23542	3.32999
Lrrc8a	2	30237715	30282148	+	5.21327	5.73961	5.57093	5.84171
Phyhd1	2	30266203	30301080	+	4.54769	4.2085	3.97822	3.84927
Dolk	2	30284229	30286354	-	2.96272	1.49522	2.36582	2.51079
Nup188	2	30286397	30344266	+	8.51435	7.62114	7.58789	7.65093
Gm14471	2	30306067	30323986	-	4.9351	4.12062	4.20754	4.39155
Sh3glb2	2	30344809	30359337	-	4.6439	4.21021	4.07218	4.26978
Fam73b	2	30364233	30385521	+	3.75436	3.27189	3.55995	3.89781
Dolpp1	2	30392254	30400529	+	4.71651	3.78777	3.52847	3.81878
Crat	2	30400471	30415813	-	3.78844	3.77401	3.61593	3.85474
Gm16323	2	30413716	30415338	+	-3.21718	-1.93105	-2.55899	-2.60469
Ppp2r4	2	30416039	30447806	+	6.85963	7.23742	7.14534	7.28101
Ier5l	2	30472648	30474199	-	3.81072	4.56481	4.36433	4.39155
Gm14487	2	30534729	30539022	+	-4.36919	-5.66801	-5.711	-5.34165
Cstad	2	30595040	30608943	+	-4.36919	-4.51601	-5.711	-5.34165
9330198N18Rik	2	30629655	30689210	+	-4.36919	-5.66801	-5.711	-5.34165
Gm14486	2	30658468	30678011	-	-3.21718	-5.66801	-5.711	-5.34165
Gm14488	2	30713147	30720057	-	-4.36919	-5.66801	-5.711	-5.34165
1700001O22Rik	2	30794769	30803661	-	1.17513	0.0987012	0.463374	0.0198036
4930527E20Rik	2	30803793	30807429	+	-0.757753	-1.81557	-1.97403	-2.18965
Mettl11a	2	30807826	30823033	+	5.2626	5.68978	5.65715	5.84033
Asb6	2	30823097	30830333	-	4.1535	4.92901	5.06214	5.21336
Prrx2	2	30834972	30881241	+	-0.409829	1.87631	1.68893	1.49685
Ptges	2	30889471	30929863	-	3.66546	1.50636	1.77192	1.46856
Tor1b	2	30952959	30959015	+	4.81624	4.68366	4.84827	5.13566
Tor1a	2	30960627	30967933	-	4.7601	4.30736	4.39666	4.57853
BC005624	2	30972833	30982201	-	4.43387	4.62226	4.70779	4.79477
Usp20	2	30982279	31023586	+	2.01163	2.61327	2.42969	2.84927
Fnbp1	2	31026206	31142008	-	6.38459	5.49452	5.33279	5.20909
D330023K18Rik	2	31146457	31152291	-	-1.21718	-0.428546	-1.31107	-1.73022
Gpr107	2	31152316	31219548	+	6.23814	5.91078	5.86937	5.7492
Gm13405	2	31209470	31211347	-	-3.21718	-2.93105	-3.23707	-3.60469
Ncs1	2	31245823	31295989	+	3.42667	4.32004	4.36433	4.68687
Hmcn2	2	31314415	31460738	+	2.79404	-0.761121	-0.915138	-1.48921
Ass1	2	31470207	31520672	+	8.1196	5.30736	5.02972	5.08996
Fubp3	2	31572651	31617526	+	8.27492	6.74755	6.90069	6.87138
Gm13425	2	31638170	31640589	-	-4.36919	-5.66801	-5.711	-5.34165
Prdm12	2	31640037	31655795	+	-4.36919	-5.51601	-5.711	-5.34165
Exosc2	2	31670715	31681350	+	6.25551	6.27108	6.5364	6.72399
Gm13427	2	31676364	31688469	-	1.59017	1.64386	1.89222	2.06774
Abl1	2	31688376	31804227	+	6.80588	6.36319	6.41255	6.40047
Qrfp	2	31806166	31810580	-	-4.21718	-2.93105	-3.55899	-3.60469
Fibcd1	2	31813290	31846005	-	-4.36919	-5.51601	-5.711	-2.18965
Gm13441	2	31886934	31892417	-	-4.36919	-5.51601	-5.711	-5.34165
Lamc3	2	31887291	31946539	+	-1.40983	-1.81557	-1.47153	-1.10219
Aif1l	2	31950260	31973442	+	4.5576	4.69344	4.85146	5.10382
Gm13442	2	31961690	31962547	-	0.537703	0.550081	0.63083	1.00017
Nup214	2	31974436	32053975	+	6.94079	5.75895	5.88395	6.03676
Gm13609	2	32016644	32017344	-	1.73701	0.528386	0.726408	0.482776
Fam78a	2	32050055	32084857	-	4.22161	1.85903	1.83332	2.21123
Gm16534	2	32050086	32064911	-	2.36778	1.23888	1.14145	1.88717
Ppapdc3	2	32095528	32110820	+	-0.895256	1.19824	1.18247	0.897813
Prrc2b	2	32151082	32234537	+	9.21705	8.03004	8.05514	7.91806
Gm13610	2	32232782	32236382	-	5.45701	4.51328	4.52714	4.42506
Pomt1	2	32236590	32255005	+	4.45877	4.01147	3.98597	4.09344
Uck1	2	32255002	32260159	-	4.39015	4.69101	4.51648	4.5246
Swi5	2	32278816	32288075	-	6.48239	7.37483	7.15203	7.43126
Golga2	2	32287384	32307921	+	5.41217	4.98184	4.80842	4.83826
Dnm1	2	32308471	32353329	-	2.60299	2.93932	2.76744	2.14127
Ciz1	2	32352327	32380226	+	2.5377	3.7717	3.48266	3.6464
1110008P14Rik	2	32377097	32381938	-	2.15786	2.65392	2.3479	2.91364
Lcn2	2	32384633	32387797	-	-4.36919	-5.66801	-5.711	-5.34165
Ptges2	2	32395896	32402739	+	4.22161	3.70074	3.6818	4.07009
Slc25a25	2	32414487	32451445	-	4.54437	4.56214	4.50844	4.27183
Naif1	2	32450457	32456953	+	3.80518	2.64386	2.76293	2.91364
Gm13412	2	32525031	32527990	+	-4.36919	-5.66801	-5.711	-5.34165
Fam102a	2	32535332	32569756	+	3.91724	3.87631	3.91471	3.74699
Dpm2	2	32570858	32573579	+	3.51753	3.91653	4.18247	4.31815
9430097D07Rik	2	32574184	32575684	-	-4.36919	-3.93105	-5.711	-5.18965
Pip5kl1	2	32574797	32583782	+	-4.21718	0.291346	-0.349541	0.78763
St6galnac4	2	32587095	32599698	+	3.80518	2.81938	2.80295	2.91887
St6galnac6	2	32599709	32620806	+	3.84351	3.56348	2.92079	3.39155
Ak1	2	32621758	32646805	+	6.54934	5.35667	4.84189	4.6369
Eng	2	32646595	32682669	+	5.37153	3.6107	3.79415	3.74993
Fpgs	2	32682609	32704137	-	6.39753	5.92849	5.96457	6.10841
Cdk9	2	32705784	32713076	-	6.69869	6.36931	6.29275	6.55392
Sh2d3c	2	32721055	32755512	+	1.3374	5.05764	4.56124	4.54506
6330409D20Rik	2	32732620	32741016	-	-4.36919	-0.561812	-1.16668	-0.666088
Ttc16	2	32757026	32775633	-	1.42667	3.26535	2.92885	2.87105
Tor2a	2	32757234	32762244	+	4.47281	6.34275	6.04138	6.12437
Ptrh1	2	32775786	32777597	+	2.57723	3.79233	3.31752	3.15465
1700019L03Rik	2	32777381	32784428	-	0.175133	1.60293	0.883949	0.897813
Stxbp1	2	32787602	32847239	-	4.11821	3.96175	3.86307	3.88984
Gm13524	2	32846186	32848168	+	-4.21718	-5.66801	-5.711	-5.34165
Gm13523	2	32873755	32876001	-	-4.36919	-4.51601	-3.97403	-4.18965
Fam129b	2	32876114	32925254	+	6.24634	6.90421	6.92381	6.84927
Lrsam1	2	32925216	32961614	-	3.44815	4.18616	4.17402	4.3821
Rpl12	2	32961559	32964496	+	9.12489	10.4904	10.0324	10.182
Slc2a8	2	32972990	32982083	-	3.62831	3.49801	3.17232	3.41026
Garnl3	2	32986366	33131654	-	4.4517	3.90184	3.59329	3.69909
Ralgps1	2	33133421	33371486	-	3.94772	4.48821	4.43536	4.03676
Gm13528	2	33177902	33181881	+	-4.36919	-5.66801	-5.711	-5.34165
Angptl2	2	33216069	33247717	+	-0.129721	1.68366	1.23542	0.939633
Zbtb34	2	33406108	33431324	-	5.85159	5.33964	5.33885	5.44062
Gm13536	2	33446802	33449207	+	-4.36919	-5.66801	-5.711	-5.34165
Zbtb43	2	33450287	33468559	-	5.61887	4.38637	4.43818	4.48983
Gm13530	2	33489782	33503632	+	-4.36919	-5.66801	-5.711	-5.34165
Lmx1b	2	33560965	33640511	-	0.306378	0.127848	0.650459	0.617705
C130021I20Rik	2	33641193	33646349	+	-4.36919	-2.34608	0.195893	-0.867722
9430024E24Rik	2	33716361	33718899	-	-4.36919	-5.66801	-5.711	-5.34165
Fam125b	2	33729953	33887946	-	3.10474	3.18096	3.31137	3.34563
Nron	2	33805816	33813591	+	-4.36919	-5.66801	-5.711	-5.34165
Gm13403	2	33935788	33942145	-	-4.36919	-5.66801	-5.711	-5.34165
[truncated: 24,152 more rows]
