# Supplementary material for: BAF complex-mediated chromatin relaxation is required for establishment of X chromosome inactivation
Source: Nat Commun. 2022 Mar 29;13:1658. doi: 10.1038/s41467-022-29333-1 (PMC8964718; doi:10.1038/s41467-022-29333-1)
Supplement: Supplementary file 9 — Supplementary Data 6 [file 41467_2022_29333_MOESM9_ESM.xlsx]

## Sheet: Sheet1
Primer Name	Purpose	Sequence (5'-3')	UPL Probe (if applicable)
HprtFi8	Genotyping Xmas strains	CCCAGACAACGTAGGAGGAC
HprtRe9	Genotyping Xmas strains	TGGCAACATCAACAGGACTC
EGFP/F6	Genotyping Xmas strains	AACGTCTATATCATGGCCGA
mCherry/F2	Genotyping Xmas strains	CACCTACAAGGCCAAGAAGC
Jarid 2_F	Sybr qRT-PCR	ACTGGGCGCGCCAAAGCAAGGAAAGACCC
Jarid 2_R	Sybr qRT-PCR	ACGTACGCGTTCATGAGGATGGGAG
Rif1_F	Sybr qRT-PCR	TTGTCAAACTTCTTGGAAAGACC
Rif1_R	Sybr qRT-PCR	TGGGTGTTCCACTACGGAAG
Nanog_F	Sybr qRT-PCR	GCCTCCAGCAGATGCAAG
Nanog_R	Sybr qRT-PCR	GCCTCCAGCAGATGCAAG
Sox2_F	Sybr qRT-PCR	TCCAAAAACTAATCACAACAATCG
Sox2_R	Sybr qRT-PCR	GAAGTGCAATTGGGATGAAAA
Hmbs_F	UPL qRT-PCR	TCCCTGAAGGATGTGCCTAC	79
Hmbs_R	UPL qRT-PCR	CACAAGGGTTTTCCCGTTT	79
Hprt_F	UPL qRT-PCR	TCCTCCTCAGACCGCTTTT	95
Hprt_R	UPL qRT-PCR	CCTGGTTCATCATCGCTAATC	95
Baz1b_F	UPL qRT-PCR	TGGGGGAAGAGTGTGACTTT	12
Baz1b_R	UPL qRT-PCR	TCTTCACTATCTTCACCTTGAGCA	12
Brd1_F	UPL qRT-PCR	GGAATGCACCTGCCTGAG	2
Brd1_R	UPL qRT-PCR	CTGGGTCCAGCAACCTGT	2
Eif3h_F	UPL qRT-PCR	GCAGCAGCAGAAACATCAGT	2
Eif3h_R	UPL qRT-PCR	GCTCGCCTCGACTCTGTC	2
Hnrnpu_F	UPL qRT-PCR	TCGAAGAAAACAAGTACAGCAGA	73
Hnrnpu_R	UPL qRT-PCR	TGTGTCATCGAAGTGTTCGTC	73
Pbrm_F	UPL qRT-PCR	GAGGAGGGCTCCCAGGTA	80
Pbrm_R	UPL qRT-PCR	GCCCAGCTCTTTCCTTTTATC	80
Rlf_F	UPL qRT-PCR	AAAATTCTGTCACAACAGCCAGT	6
Rlf_R	UPL qRT-PCR	GGTCCTTCTTGTGCAATCAAT	6
Smarca4_F	UPL qRT-PCR	GACACCTGCTATTGGACCAGA	20
Smarca4_R	UPL qRT-PCR	CCTTCACAGGGAGGTCACTC	20
Smarca5_F	UPL qRT-PCR	GACACCGTAGAACGGAGCA	88
Smarca5_R	UPL qRT-PCR	TCTCTCAGTTTACCCCATTTTACAT	88
Smarcc1_F	UPL qRT-PCR	CCCAGCTTTCACCAAACTACC	78
Smarcc1_R	UPL qRT-PCR	CCCAAGAATGTGACACAAGGT	78
Trim28_F	UPL qRT-PCR	TGGTCAATGATGCCCAGA	18
Trim28_R	UPL qRT-PCR	TTGGTCATGGTCCAGTGCT	18
Uhrf1_F	UPL qRT-PCR	CAAGACTGTGTGGGAGGACA	45
Uhrf1_R	UPL qRT-PCR	GTCACGCACGTCCACATACT	45
Wiz_F	UPL qRT-PCR	TCAAGTTTGTGGGCAACATC	81
Wiz_R	UPL qRT-PCR	TGTAAATGCCGTACCCACTCT	81
Yy1_F	UPL qRT-PCR	CTGGAGAAAAGCCCTTTCAG	94
Yy1_R	UPL qRT-PCR	GTCGAAGGGGCACACATAG	94
Dnmt1_F	UPL qRT-PCR	GCTACCAGTGCACCTTTGGT	1
Dnmt1_R	UPL qRT-PCR	ATGATGGCCCTCCTTCGT	1
SmchD1_F	UPL qRT-PCR	AGCTGTCCAGTGGCATGAG	49
SmchD1_R	UPL qRT-PCR	CAGCCATCTTCCTTGTCGTT	49
Setdb1_F	UPL qRT-PCR	TTAACACAGGCCCTGAATTTCT	76
Setdb1_R	UPL qRT-PCR	GGCAGGCACATTTGGATT	76
Suv39h1_F	UPL qRT-PCR	TTTGAAGTTGAATACCTGTGTGATT	15
Suv39h1_R	UPL qRT-PCR	ATACCCACGCCACTTAACCA	15
5'Probe_F	Southern probe	AAACACACACACACTCCACAAA
5'Probe_r	Southern probe	GCACCCATTATGCCCTAGATT
3'Probe_F	Southern probe	GCTGCCTAAGAATGTGTTGCT
3'Probe_r	Southern probe	AAGCCTGGTTTTGGTAGCAG
Baz1b.9	shRNA	TGCTGTTGACAGTGAGCGCGAGGTGCAAGACGAATTTCTATAGTGAAGCCACAGATGTATAGAAATTCGTCTTGCACCTCATGCCTACTGCCTCGGA
Baz1b.10	shRNA	TGCTGTTGACAGTGAGCGATAGGTGCAAAGTTTGTCGAAATAGTGAAGCCACAGATGTATTTCGACAAACTTTGCACCTAGTGCCTACTGCCTCGGA
Brd1.1	shRNA	TGCTGTTGACAGTGAGCGACCGGTGGAAACTGACATGCTATAGTGAAGCCACAGATGTATAGCATGTCAGTTTCCACCGGGTGCCTACTGCCTCGGA
Brd1.10	shRNA	TGCTGTTGACAGTGAGCGCAAGAGGTAAAGCATTATGTTATAGTGAAGCCACAGATGTATAACATAATGCTTTACCTCTTATGCCTACTGCCTCGGA
Hnrnpu.5	shRNA	TGCTGTTGACAGTGAGCGCCCCACAAATACTGTATTACTATAGTGAAGCCACAGATGTATAGTAATACAGTATTTGTGGGATGCCTACTGCCTCGGA
Hnrnpu.6	shRNA	TGCTGTTGACAGTGAGCGCCTGGCTCAAAGAAAAGCAATATAGTGAAGCCACAGATGTATATTGCTTTTCTTTGAGCCAGTTGCCTACTGCCTCGGA
Pbrm.1	shRNA	TGCTGTTGACAGTGAGCGCCCGGACAGATTCCGAAATATATAGTGAAGCCACAGATGTATATATTTCGGAATCTGTCCGGTTGCCTACTGCCTCGGA
Pbrm.4	shRNA	TGCTGTTGACAGTGAGCGCCAAGCAGATGAAGAAGTTCAATAGTGAAGCCACAGATGTATTGAACTTCTTCATCTGCTTGTTGCCTACTGCCTCGGA
Smarca4.4	shRNA	TGCTGTTGACAGTGAGCGCCTGGAGTCAGACAGTAATAAATAGTGAAGCCACAGATGTATTTATTACTGTCTGACTCCAGTTGCCTACTGCCTCGGA
Smarca4.6	shRNA	TGCTGTTGACAGTGAGCGCCTGATGAACACTATTATGCAATAGTGAAGCCACAGATGTATTGCATAATAGTGTTCATCAGTTGCCTACTGCCTCGGA
Smarca5.5	shRNA	TGCTGTTGACAGTGAGCGCCTGGATTCGATAGTAATTCAATAGTGAAGCCACAGATGTATTGAATTACTATCGAATCCAGTTGCCTACTGCCTCGGA
Smarca5.10	shRNA	TGCTGTTGACAGTGAGCGCCAAGAAAGCACTAGATACAAATAGTGAAGCCACAGATGTATTTGTATCTAGTGCTTTCTTGATGCCTACTGCCTCGGA
Smarcc1.6	shRNA	TGCTGTTGACAGTGAGCGACAGGATGAAGAAGCAGTTACATAGTGAAGCCACAGATGTATGTAACTGCTTCTTCATCCTGCTGCCTACTGCCTCGGA
Smarcc1.7	shRNA	TGCTGTTGACAGTGAGCGCCAGAAGGAAGAAGATGAGCAATAGTGAAGCCACAGATGTATTGCTCATCTTCTTCCTTCTGATGCCTACTGCCTCGGA
Trim28.1	shRNA	TGCTGTTGACAGTGAGCGACCGCATGTTCAAACAGTTCAATAGTGAAGCCACAGATGTATTGAACTGTTTGAACATGCGGCTGCCTACTGCCTCGGA
Trim28.3	shRNA	TGCTGTTGACAGTGAGCGACTGCACTAGCTGTGAAGATAATAGTGAAGCCACAGATGTATTATCTTCACAGCTAGTGCAGCTGCCTACTGCCTCGGA
Uhrf1.1	shRNA	TGCTGTTGACAGTGAGCGAATGGAAGGCAGAGATGTGTTATAGTGAAGCCACAGATGTATAACACATCTCTGCCTTCCATGTGCCTACTGCCTCGGA
Uhrf1.2	shRNA	TGCTGTTGACAGTGAGCGATCGGATCATGTTTGTGGATGATAGTGAAGCCACAGATGTATCATCCACAAACATGATCCGACTGCCTACTGCCTCGGA
Yy1.1	shRNA	TGCTGTTGACAGTGAGCGCTAGGTTTTGTTTGCTATCTTATAGTGAAGCCACAGATGTATAAGATAGCAAACAAAACCTATTGCCTACTGCCTCGGA
Yy1.6	shRNA	TGCTGTTGACAGTGAGCGCTCGTTGAGAGCTCAAAGCTAATAGTGAAGCCACAGATGTATTAGCTTTGAGCTCTCAACGAATGCCTACTGCCTCGGA
Dnmt1.2	shRNA	TGCTGTTGACAGTGAGCGAAAGAAGTTTGTTAGCAACATATAGTGAAGCCACAGATGTATATGTTGCTAACAAACTTCTTGTGCCTACTGCCTCGGA
Dnmt1.4	shRNA	TGCTGTTGACAGTGAGCGCCCCGAAGATCAACTCACCAAATAGTGAAGCCACAGATGTATTTGGTGAGTTGATCTTCGGGATGCCTACTGCCTCGGA
Smchd1.4	shRNA	TGCTGTTGACAGTGAGCGCCACTACGACACTCTAGTTAAATAGTGAAGCCACAGATGTATTTAACTAGAGTGTCGTAGTGATGCCTACTGCCTCGGA
Smchd1.6	shRNA	TGCTGTTGACAGTGAGCGAAAGGTTATTCTTCCTGGTTTATAGTGAAGCCACAGATGTATAAACCAGGAAGAATAACCTTCTGCCTACTGCCTCGGA
Setdb1.4	shRNA	TGCTGTTGACAGTGAGCGAACAGATGACTTTGCAGACAAATAGTGAAGCCACAGATGTATTTGTCTGCAAAGTCATCTGTCTGCCTACTGCCTCGGA
Setdb1.6	shRNA	TGCTGTTGACAGTGAGCGAAAAAGCAGTTCTCAAGATCTATAGTGAAGCCACAGATGTATAGATCTTGAGAACTGCTTTTCTGCCTACTGCCTCGGA
Suv39h1.1	shRNA	TGCTGTTGACAGTGAGCGAAAGGTCCTTTGTCTATATCAATAGTGAAGCCACAGATGTATTGATATAGACAAAGGACCTTGTGCCTACTGCCTCGGA
Suv39h1.5	shRNA	TGCTGTTGACAGTGAGCGACAGGTGTACAACGTATTCATATAGTGAAGCCACAGATGTATATGAATACGTTGTACACCTGCTGCCTACTGCCTCGGA
Jarid2.2	shRNA	TGCTGTTGACAGTGAGCGAATCGAGAACTGTCTCAACAAATAGTGAAGCCACAGATGTATTTGTTGAGACAGTTCTCGATGTGCCTACTGCCTCGGA
Jarid2.6	shRNA	TGCTGTTGACAGTGAGCGCAAGGGAAGATCTGTTTCTCTATAGTGAAGCCACAGATGTATAGAGAAACAGATCTTCCCTTATGCCTACTGCCTCGGA
Rif1.1	shRNA	TGCTGTTGACAGTGAGCGCCAGCAGTAGTTCAGTTTCTAATAGTGAAGCCACAGATGTATTAGAAACTGAACTACTGCTGATGCCTACTGCCTCGGA
Rif1.2	shRNA	TGCTGTTGACAGTGAGCGAAAGGTATAGTGTTCAACCTTATAGTGAAGCCACAGATGTATAAGGTTGAACACTATACCTTCTGCCTACTGCCTCGGA
Nons	shRNA	TGCTGTTGACAGTGAGCGATCTCGCTTGGGCGAGAGTAAGTAGTGAAGCCACAGATGTACTTACTCTCGCCCAAGCGAGAGTGCCTACTGCCTCGGA
Wiz.8	shRNA	TGCTGTTGACAGTGAGCGATACCTAGAAATATGTAAATTATAGTGAAGCCACAGATGTATAATTTACATATTTCTAGGTACTGCCTACTGCCTCGGA
Wiz.10	shRNA	TGCTGTTGACAGTGAGCGACAGCTAGATACCGGGAGCTAATAGTGAAGCCACAGATGTATTAGCTCCCGGTATCTAGCTGGTGCCTACTGCCTCGGA
Rlf.1	shRNA	TGCTGTTGACAGTGAGCGCTAGGCTGTGTATGTACATGAATAGTGAAGCCACAGATGTATTCATGTACATACACAGCCTATTGCCTACTGCCTCGGA
Rlf.3	shRNA	TGCTGTTGACAGTGAGCGAAAGGACGTGTTAGACATCATATAGTGAAGCCACAGATGTATATGATGTCTAACACGTCCTTGTGCCTACTGCCTCGGA
Eif3h.1	shRNA	TGCTGTTGACAGTGAGCGACCAGGACATAATCAAATACAATAGTGAAGCCACAGATGTATTGTATTTGATTATGTCCTGGCTGCCTACTGCCTCGGA
Eif3h.4	shRNA	TGCTGTTGACAGTGAGCGACAGGATGGATTCACTGCTCATTAGTGAAGCCACAGATGTATTGAGCAGTGAATCCATCCTGGTGCCTACTGCCTCGGA
