# Supplementary material for: BAF complex-mediated chromatin relaxation is required for establishment of X chromosome inactivation
Source: Nat Commun. 2022 Mar 29;13:1658. doi: 10.1038/s41467-022-29333-1 (PMC8964718; doi:10.1038/s41467-022-29333-1)
Supplement: Supplementary file 11 — Source Data [file 41467_2022_29333_MOESM11_ESM.xlsx]

## Sheet: Fig1e
Cherry	GFP
50.8577	49.1423
44.3888	55.6112
55.7344	44.2656
75.2	24.8
63.7	36.3
49.1	50.9
57.5	42.5
56.3	43.7
76.5	23.5
55.2	44.8
57.7	42.3
56.5261	43.4739
44.165	55.835
57.5453	42.4547
27.9	72.1
47.6	52.4
68.2	31.8
41.1	58.9
56.9	43.1
44.9	55.1
34.8	65.2
36.9	63.1
32.7	67.3
32.4	67.6
59.3	40.7
34	66

## Sheet: Fig1f
Cherry	GFP
76.0417	23.9583
54.1667	45.8333
66.6667	33.3333
71.875	28.125
55.7895	44.2105
29.7872	70.2128
52.4971	47.5029
54.3103	45.6897
41.1832	58.8168
47.6243	52.3757
63.0505	36.9495
59.5265	40.4735
68.894	31.106
36.5854	63.4146
52.1792	47.8208
67.6815	32.3185
42.6144	57.3856
30.9278	69.0722
52.0833	47.9167
57.4917	42.5083
30.7269	69.2731
38.5852	61.4148
50.3712	49.6288
40.4073	59.5927
51.3484	48.6516
38.3807	61.6193
45.5135	54.4865

## Sheet: Fig2b
Day	rep1	rep2	rep3	rep4
0	0.83	0	0.31	0.69
3	0	0	0	0
6	0.0846667	0.553333	0.00833333	0.0293333
9	1.50667	1.38667	0.0283333	0.0316667
12	3.06333	5	0.021	0.25
16	77.6	84.1	85.7	74.6

## Sheet: Fig4a
Day	Rep1	Rep2	Rep3	Rep4	Rep5	Rep6	Rep7	Rep8	Rep9
0	91.1	90.5	95.7	92.7	84.4	82.6	83.1	85.5	79.1
1						83.5	79.5
2	85.9	86.8	96.5	90.3	80			79.4	68.7
3					77.5	86.8	81.1	75.1	63.8
4	85.8				79.3		81.4	79.6	66.1
5		64.9	78.1	68.7	68.3	81.3	67.8	66.7	54.7
6					34.8	30.5	20.7	23.5	18.7
7	5.13	2.38	5.39	2.39	18.3	7.07	3.87
8					11.5			1.28	1.87
9					8.51
10						1.33	1.79

## Sheet: Fig4c
Day	Nons			Yy1			Jarid2			Hnrnpu
-6	100	100	100	100	100	100	100	100	100	100	100	100
0	88.9849	101.609	101.609	81.3137	101.609	101.609	101.609	77.2727	101.609	43.2933	101.609	50.9719
2	86.3931	73.4979	75.2146	80.974	78.0043	78.4335	79.1845	86.2528	77.6824	31.2977	70.4936	37.365
3	55.1836	61.6953	65.5579	74.9717	72.7468	74.3562	70.3863	71.6186	67.7039	14.94	61.3734	20.3024
4	33.8013	45.0644	46.7811	64.8924	69.0987	69.7425	53.2189	53.1042	57.1888	4.91821	48.176	5.77754
5	26.8898	18.5622	26.824	69.1959	46.8884	43.4549	47.4249	47.3392	48.2833	2.82443	25.3219	3.34773
6	20.4104	1.07296	0.915236	67.6104	17.4893	11.8026	4.21674	41.9069	3.89485	2.83533	0.93133	2.42981

## Sheet: Fig4d
Day	Nons			Yy1			Jarid2			Hnrnpu
-6	1	1	1	1	1	1	1	1	1	1	1	1
0	1	1	1	0.913792	1	1	1.14187	0.760488	1	0.486525	1	0.572816
2	1	1	1	0.937273	1.06131	1.0428	0.916561	1.17354	1.03281	0.362271	0.959124	0.4325
3	1	1	1	1.35859	1.17913	1.13421	1.27549	1.16084	1.03273	0.270733	0.994783	0.367906
4	1	1	1	1.91982	1.53333	1.49083	1.57446	1.17841	1.22248	0.145504	1.06905	0.170927
5	1	1	1	2.57331	2.52601	1.62	1.76367	2.5503	1.8	0.105037	1.36416	0.124498
6	1	1	1	3.31255	16.3	12.8957	0.206598	39.0572	4.25557	0.138916	0.868	0.119048

## Sheet: Fig4e
Day	Nons						Yy1					Jarid2			Hnrnpu
-1	100	100	100	100	100	100	100	100	100	100	100	100	100	100	100	100	100	100	100
0			92.8655	86.8521	97.3941	97.3941		97.3941	92.8655	86.8521			97.3941		92.8655	86.8521		97.3941
1			90.0585	82.8066	89.5765	89.3594		88.5993	91.9298	82.1745			93.1596		91.462	79.5196		93.9197
2	76.7	76.7	97.8947	87.4842	82.8447	86.1021	76.7	82.3018	94.7368	88.1163	76.7	76.7	86.9707	76.7	95.7895	85.335	76.7	87.2964	76.7
4	57.9	58	89.1228	80.9102	71.0098	77.0901	58.9	72.5299	82.6901	77.4968	60.5	61	82.1933	62	95.3216	93.6789	62.8	64.9294	61.7
5	24.2	28.6	29.5906	22.756	18.241	16.5038	28.7	17.1553	36.0234	28.6979	28.6	34.5	28.8817	38.1	53.4503	45.1327	34	45.8198	36.7
6	2.41	2.61			3.58306	3.64821	2.71	7.02497			1.99	14.1	14.7666	16.8			11.5	25.6243	11.4

## Sheet: Fig4f
Day	Nons						Yy1					Jarid2			Hnrnpu
-1	1	1	1	1	1	1	1	1	1	1	1	1	1	1	1	1	1	1	1
0			1	1	1	1		1	1	1			1		1	1		1
1			1	1	1	1		0.989091	1.02078	0.992366			1.04253		1.01558	0.960305		1.04848
2	1	1	1	1	1	1	1	0.993447	0.967742	1.00723	1	1	1.01009	1	0.978495	0.975434	1	1.05374	1
4	1	1	1	1	1	1	1.01552	1.02141	0.927822	0.957812	1.04491	1.05172	1.0662	1.07081	1.06955	1.15781	1.08276	0.914373	1.06563
5	1	1	1	1	1	1	1.0035	0.940476	1.21739	1.26111	1.18182	1.20629	1.75	1.57438	1.80632	1.98333	1.18881	2.5119	1.51653
6	1	1			1	1	1.03831	1.96061			0.825726	5.4023	4.04762	6.97095			4.40613	7.15152	4.73029

## Sheet: Fig5a
Nons	Dnmt1	Smchd1	Setdb1	Baz1b	Brd1	Eif3h	Hdac1	Pbrm	Rif1	Rlf	Smarca4	Smarca5	Smarcc1	Suv39h1	Trim28	Uhrf1	Wiz
1.02	0.72	0.85	2.49	2.08	1.48	1.28	1.29	1.58	1.23	1.08	12.5	1.04	13.8	1.15	1.18	1.79	1.39
1.03				1.61	1.83	0.96	1.37	0.93	1.47	1.48	13	0.79	8.33	1.02	1.07	0.91	1.65
1.39
0.93

## Sheet: Fig5b
Day	Nons				Smarcc1				Smarca4
0	1	1	1	1	1	1	1	1	1	1	1	1
3	1	1	1	1	0.939837	1	0.947967	0.994186	0.954472	0.988372	0.944715	1.00775
5	1	1	1	1	3.13333	0.955882	3	0.889706	3.6	1.25735	3.84444	1.41176
6	1	1	1	1	24.1486	7.30497	20.5882	5.19149	28.6378	9.85816	17.3375	11.2057

[truncated: 27 more sheets: Fig6b, Fig6c, Fig6h, Fig 6j, Supp Fig 1b, Supp Fig 1c, Supp Fig 1d, Supp Fig 1e, Supp Fig 3a, Supp Fig 3b, Supp Fig 3c, Supp Fig 4a, Supp Fig 4m, Supp Fig 4n, Supp Fig 5b, Supp Fig 5c, Supp Fig 5d, Supp Fig 5f, Supp Fig 5g, Supp Fig 5i …]
